# Supplementary material for: Integrated analysis of circRNA, lncRNA, miRNA and mRNA to reveal the ceRNA regulatory network of postnatal skeletal muscle development in Ningxiang pig
Source: Front Cell Dev Biol. 2023 Jul 3;11:1185823. doi: 10.3389/fcell.2023.1185823 (PMC10350537; doi:10.3389/fcell.2023.1185823)
Supplement: Supplementary file 1 [file DataSheet1.ZIP]

Archive with 16 entries (16 files):
- Supplementary Figure S1.pdf
- Supplementary Figure S2.pdf
- Supplementary Figure S3.pdf
- Supplementary Figure S4 .pdf
- Supplementary Figure S5 .pdf
- Supplementary Figure S6.pdf
- Supplementary Table S1 .xlsx
- supplementary Table S2 .xlsx
- Supplementary Table S3 .xlsx
- Supplementary Table S4 .xlsx
- Supplementary Table S5 .xlsx
- Supplementary Table S6 .xlsx
- Supplementary Table S7 .xlsx
- Supplementary Table S8.xlsx
- Supplementary Table S9 .xlsx
- Supplementary_Material .docx
