# Supplementary material for: Integrated analysis of circRNA, lncRNA, miRNA and mRNA to reveal the ceRNA regulatory network of postnatal skeletal muscle development in Ningxiang pig
Source: Front Cell Dev Biol. 2023 Jul 3;11:1185823. doi: 10.3389/fcell.2023.1185823 (PMC10350537; doi:10.3389/fcell.2023.1185823)
Supplement: Supplementary file 1 [file DataSheet1.ZIP › Supplementary Table S1 .xlsx]

## Sheet: Table S1
Primer sequence used for RT-qPCR verification
Gene	Forward primer(5'-3')	Reverse primer(5'-3')	Product length（bp）	Genbank ID
HMG20B	ATTCGTACTCGCCACCCA	CACATCTTGTAGGCTTCGGACT	176
MY6	TCGTGATGACTGCCAAGGAA	CCACGATGGAAGAAAGGCAC	81
MYOD1	AAACGCAAGACCACTAACGC	CGCTGATTCGGGTTGCTAGA	125
MYOG	GCCATCCAGTACATCGAGCG	CAGATGATCCCCTGGGTTGG	189
MSTRG.21897.3	TGGTGATGCCCTGGATGTTG	CGGCTTAGTCGTCATGTCTGG	108
MSTRG.6515.2	GGAACCCAGTGAAAGGGGAG	GGTGAAACGCTTGTGACGTG	158
MSTRG.18391.2	CGGGCAGAGGCTTAAATAGGC	CCGCCATTCAGAGTCATCGTC	248
MSTRG.23366.1	GCAGAACAGTGCAATCGAGAG	GAAACCGCCCACAGTAACCA	159
MSTRG.11929.3	TCAGGTGGAAAGACGACACG	GCTCGCCCTTGACAGTTTTG	96
MSTRG.30089.1	TAGAAGGGGCTGGAGGAGAC	CACTCCCAGCTCTCCACTTG	281
MSTRG.16797.1	CCTTGGTAAGAGGCGGTGG	GAGGTCTTTCAGCCTCCCTG	177
Chr07_78284059_78313084/Convergent	GCCAACTCAGAAGTAGCCCA	TGTGTCTTGCCCACATAGGG	133
Chr07_78284059_78313084/Divergence	TGGGTGCCCCTAACCAGTG	TCCTCCTCATACTGTTCCCGA	283
Chr10_62971845_62976672/Convergent	CCCTGAGAACTGATGTGCGT	GCTACGTGCTCACCGATGT	220
Chr10_62971845_62976672/Divergence	CACAGTGTGTCTGTCCCGTC	CTGTGCAAAAGGCACCAACA	263
Chr13_1453412_1456629/Convergent	GGGGGATTTACTTGGGATGC	AGCCAGGTGAGGTCTGAAAAG	125
Chr13_1453412_1456629/Divergence	CGTCTACTCACCCGCCTTTC	TGCATCCCAAGTAAATCCCCC	284
Chr02_161624907_161630872/Convergent	AGTTCACCTCGCCTGGTTC	CGAGCCACAGAGTGCAAGA	210
Chr02_161624907_161630872/Divergence	ATCAACATCCGGGACAACCG	GAACTCACTGCTGGGATGTCT	226
Chr09_9089267_9089937/Convergent	TGGTTTGTAAGCAGTGGGGA	CTCGCAAAGCATGTCCGAAG	295
Chr09_9089267_9089937/Divergence	AAGTCCTGAGACCCTTTGCTG	ACGGATCATGCACCACTTACC	187
Chr07_127317226_127328596/Convergent	CTTGTTTGTTTTCCTCCCACCCG	CTGAGAAGAGAGACACAGACAGGG	99
Chr07_127317226_127328596/Divergence	GAGAGCGAGGTGACAGTTGA	TGGTCACCCCGATGACAGAG	112
MYHCⅠ	AGACGGAAGAGGACAGGAAGA	TGTGGCAAATCTACTCCTCGT	261	NM_213855.2
MYHCⅡA	TGATCCACTATGCAGGCACC	GCCTCTGCTTCACCAGTTTG	157	NM_214136.1
MYHCⅡB	GGTACATCTAGTGCCCTGCT	GCCTCAATGCGCTCCTTTTC	120	XM_021066036.1
MYHCⅡX	AGGGTCTTTGACTGGGCTGC	ATTTGGGAGGGTTCATGGGG	291	NM_001104951.2
GAPDH	AGGGCATCCTGGGCTACACT	TCCACCACCCTGTTGCTGTAG	166	NM_001357943.2
