# Supplementary material for: Integrated analysis of circRNA, lncRNA, miRNA and mRNA to reveal the ceRNA regulatory network of postnatal skeletal muscle development in Ningxiang pig
Source: Front Cell Dev Biol. 2023 Jul 3;11:1185823. doi: 10.3389/fcell.2023.1185823 (PMC10350537; doi:10.3389/fcell.2023.1185823)
Supplement: Supplementary file 1 [file DataSheet1.ZIP › supplementary Table S2 .xlsx]

## Sheet: Table S2-1
Raw reads and Quality Control Parameters Details of long RNA
Sample	Raw Reads	Clean Reads	Error rate(%)	Q20(%)	Q30(%)	GC content(%)	Total mapped	Multiple mapped	Unique mapped
NX30dM1	125643820	122988528	0.0239	98.34	95.45	54.91	115589914(93.98%)	8845741(7.19%)	106744173(86.79%)
NX30dM2	131506100	129299096	0.0238	98.42	95.54	54.64	121700412(94.12%)	9436170(7.3%)	112264242(86.83%)
NX30dM3	136491376	132739040	0.024	98.32	95.35	56.97	124599625(93.87%)	9194934(6.93%)	115404691(86.94%)
NX90dM1	95652458	92263860	0.0238	98.37	95.6	55.98	86309845(93.55%)	6589669(7.14%)	79720176(86.4%)
NX90dM2	106914554	103813926	0.024	98.25	95.29	55.93	97433616(93.85%)	8389472(8.08%)	89044144(85.77%)
NX90dM3	100365882	97470692	0.0241	98.21	95.28	57.34	90843084(93.2%)	7712859(7.91%)	83130225(85.29%)
NX150dM1	105975290	104317724	0.0239	98.35	95.32	53.04	98324610(94.25%)	7324997(7.02%)	90999613(87.23%)
NX150dM2	109666184	107345576	0.0237	98.46	95.58	53.53	100767671(93.87%)	9165952(8.54%)	91601719(85.33%)
NX150dM3	107934054	105925256	0.024	98.35	95.24	50.85	100986824(95.34%)	5061950(4.78%)	95924874(90.56%)
NX210dM1	111363074	109677650	0.0235	98.53	95.78	51.68	103379434(94.26%)	6055130(5.52%)	97324304(88.74%)
NX210dM2	115451140	113851010	0.0235	98.56	95.75	50.39	107859447(94.74%)	6120683(5.38%)	101738764(89.36%)
NX210dM3	109831316	108011116	0.0238	98.44	95.44	51.22	102328874(94.74%)	6357426(5.89%)	95971448(88.85%)

## Sheet: Table S2-2
Raw reads and Quality Control Parameters Details of small RNA
Sample	Raw Reads	Clean Reads	Error rate(%)	Q20(%)	Q30(%)	GC content(%)	Useful reads(18-32nt)	Total mapped	Mapped reads (+)	Mapped reads (-)
NX30dM1	22282636	18930210	0.0226	99.05	96.61	41.2	17145174	16164620	13016876	6684222
NX30dM2	20912252	16740590	0.0217	99.35	97.64	42.44	15005985	13972578	10650733	6470732
NX30dM3	23116663	18483397	0.0217	99.39	97.72	43.37	15138267	14083247	10708056	6244345
NX90dM1	17857159	10785385	0.0227	98.99	96.49	53.04	6127306	5197978	3560219	2808090
NX90dM2	10849860	8899665	0.0259	97.83	93.15	39.47	7296669	6900160	5839653	2023045
NX90dM3	15396638	9361929	0.0223	99.08	96.98	48.15	5835854	5288739	4012545	2398445
NX150dM1	20186931	17757772	0.0219	99.28	97.43	40.14	16260787	15461993	12878729	5611617
NX150dM2	16806603	13244106	0.0222	99.14	97.18	42.85	12171370	11419459	9316173	5411258
NX150dM3	19255807	17833626	0.0223	99.08	96.99	43.26	16880071	15712585	11602550	8768726
NX210dM1	21745099	13283700	0.0221	99.17	97.24	52.99	8187248	6827596	4884370	3811007
NX210dM2	14374636	12216913	0.022	99.23	97.38	46.31	10485819	9608458	7497704	5150653
NX210dM3	18777999	16377977	0.0229	98.81	96.44	44.07	15094881	14146157	11144724	7456845
