# Supplementary material for: Integrated analysis of circRNA, lncRNA, miRNA and mRNA to reveal the ceRNA regulatory network of postnatal skeletal muscle development in Ningxiang pig
Source: Front Cell Dev Biol. 2023 Jul 3;11:1185823. doi: 10.3389/fcell.2023.1185823 (PMC10350537; doi:10.3389/fcell.2023.1185823)
Supplement: Supplementary file 1 [file DataSheet1.ZIP › Supplementary Table S3 .xlsx]

## Sheet: Table S3-1
The distribution of reads on chromosomes
Chromosome	NX30dM1	NX30dM2	NX30dM3	NX30dM	NX90dM1	NX90dM2	NX90dM3	NX90dM	NX150dM1	NX150dM2	NX150dM3	NX150dM	NX210dM1	NX210dM2	NX210dM3	NX210dM
Chr01	10862429	11488278	12364678	11571795	13027916	15407192	13518769	1.39846e+07	7965228	11160312	8444558	9.19003e+06	9282137	8706949	9099915	9029667
Chr02	11291747	11780665	12152912	1.17418e+07	8927080	9550104	9301779	9.25965e+06	9693323	9481387	6776068	8.65026e+06	9691747	9916387	9277402	9628512
Chr03	6884241	7197417	8215090	7.43225e+06	5967814	6476393	6669719	6.37131e+06	6048757	6717743	3823655	5.53005e+06	5725357	5563803	5537683	5.60895e+06
Chr04	3784993	3903241	3400610	3.69628e+06	2574335	2949878	2353308	2.62584e+06	3366323	3354871	3395446	3.37221e+06	3508018	3533247	3484736	3508667
Chr05	6588075	6441986	8160253	7063438	6642548	6805603	7335494	6.92788e+06	5196152	5268069	4339000	4934407	4611751	4509153	4621644	4.58085e+06
Chr06	9223080	9037610	10819198	9693296	7142425	7755126	7666773	7.52144e+06	7339044	7801830	7045285	7.39539e+06	6898156	6979672	7119604	6999144
Chr07	7845461	7929666	9071733	8.28229e+06	7313901	7966726	8369010	7.88321e+06	7339285	9897116	9594225	8943542	6346236	6098979	6431057	6.29209e+06
Chr08	1383337	1473433	1179193	1345321	1020916	1102592	835777	986428	1229257	1291571	1924776	1481868	2013584	2102955	1830657	1.9824e+06
Chr09	2790867	2954929	2514666	2.75349e+06	2152419	2039184	1866343	2.01932e+06	2615212	2703332	2851877	2.72347e+06	3348848	3294064	2897982	3180298
Chr10	10151132	10339448	14759059	1.17499e+07	7196539	9408620	9778188	8794449	7799797	8860434	7214683	7.9583e+06	6693765	5492479	5491962	5.89274e+06
Chr11	957375	1027528	866424	950442	667321	641397	544842	617853	784841	882948	1001796	889862	998582	1027897	847431	957970
Chr12	17136448	18506871	13719135	1.64542e+07	6969335	8578380	7615456	7721057	13446837	12833775	4521241	1.02673e+07	11058394	12427004	12458933	1.19814e+07
Chr13	3279331	3676644	3148252	3.36808e+06	2685459	2742555	2425947	2617987	3095009	2972092	4177896	3414999	5206492	5339782	4735607	5.09396e+06
Chr14	12958437	13518803	16073742	1.41837e+07	8618492	10331481	9714929	9.55497e+06	9451580	9846773	9082326	9.46023e+06	9966517	9590340	9917444	9824767
Chr15	15802365	17039689	12813487	1.52185e+07	8108967	10123315	8291912	8841398	15943755	12798685	19144092	1.59622e+07	17708336	21247310	17675605	1.88771e+07
Chr16	1051762	1055659	858847	988756	853868	776807	605518	745398	836912	944051	1259448	1.01347e+06	1307538	1317753	1132677	1252656
Chr17	2821333	2854634	2556536	2.74417e+06	2256708	2903702	2413127	2.52451e+06	2500322	2327629	1448808	2092253	2282545	2259135	2083906	2.20853e+06
Chr18	1328532	1749977	1652180	1.5769e+06	1076491	1002947	1426537	1.16866e+06	1280578	1215282	1680893	1392251	2660593	2639624	2407434	2569217
ChrX	1637610	1658675	1625946	1.64074e+06	1307723	1457640	1279286	1.34822e+06	1279752	1148041	1972334	1466709	1719691	1741521	1628683	1.69663e+06

## Sheet: Table S3-2
The distribution of reads in the gene region
Sample	Introns		3'UTR	CDS		5'UTR	Intergenic
NX30dM1	19252442	0.1258	0.0(0.0%)	118158640	0.7721	0.0(0.0%)	15631335	0.1021
NX30dM2	18568348	0.1148	0.0(0.0%)	126271792	0.7806	0.0(0.0%)	16913633	0.1046
NX30dM3	16512212	0.1033	0.0(0.0%)	126026533	0.7887	0.0(0.0%)	17250423	0.108
NX30dM		0.114633			0.780467			0.1049
NX90dM1	14739007	0.1324	0.0(0.0%)	82627466	0.7424	0.0(0.0%)	13934560	0.1252
NX90dM2	17116723	0.1392	0.0(0.0%)	91050941	0.7406	0.0(0.0%)	14778462	0.1202
NX90dM3	13486863	0.1153	0.0(0.0%)	89514838	0.7656	0.0(0.0%)	13926867	0.1191
NX90dM		0.128967			0.749533			0.1215
NX150dM1	14241309	0.1091	0.0(0.0%)	102252079	0.7833	0.0(0.0%)	14047876	0.1076
NX150dM2	17095075	0.1404	0.0(0.0%)	89839976	0.7379	0.0(0.0%)	14817005	0.1217
NX150dM3	23279729	0.2003	0.0(0.0%)	79838768	0.6871	0.0(0.0%)	13082848	0.1126
NX150dM		0.149933			0.7361			0.113967
NX210dM1	24711803	0.1925	0.0(0.0%)	89873329	0.7	0.0(0.0%)	13802405	0.1075
NX210dM2	25235930	0.1883	0.0(0.0%)	94867701	0.7077	0.0(0.0%)	13938343	0.104
NX210dM3	21365373	0.1655	0.0(0.0%)	93380970	0.7235	0.0(0.0%)	14324903	0.111
NX210dM		0.1821			0.7104			0.1075
