# Supplementary material for: Integrated analysis of circRNA, lncRNA, miRNA and mRNA to reveal the ceRNA regulatory network of postnatal skeletal muscle development in Ningxiang pig
Source: Front Cell Dev Biol. 2023 Jul 3;11:1185823. doi: 10.3389/fcell.2023.1185823 (PMC10350537; doi:10.3389/fcell.2023.1185823)
Supplement: Supplementary file 1 [file DataSheet1.ZIP › Supplementary Table S4 .xlsx]

## Sheet: Table S4-1
mRNA screened by TPM>1
Transcript id	Gene id	Gene name	NX210dM1	NX210dM2	NX210dM3	NX150dM1	NX150dM2	NX150dM3	NX90dM1	NX90dM2	NX90dM3	NX30dM1	NX30dM2	NX30dM3	NX210dM	NX150dM	NX90dM	NX30dM
Pig.14082.1	Pig.14082	LARP4B	27.22	33.11	28.5	20.34	14.81	40.04	14.96	11.85	12.83	26.84	24.44	26.09	29.61	25.0633	13.2133	25.79
Pig.23124.1	Pig.23124	NRDE2-201	0.87	0.69	1.39	0.89	1.07	2.13	0.53	0.6	0.3	1.56	1.58	0.78	0.983333	1.36333	0.476667	1.30667
Pig.17299.1	Pig.17299	UHRF1BP1-201	6.73	7.44	5.47	5.19	3.99	7.98	3.27	2.78	2.56	4.58	3.83	3.79	6.54667	5.72	2.87	4.06667
Pig.14981.1	Pig.14981	CSE1L-202	29.26	34.01	31.66	28.97	25.38	31.07	9.97	11.1	9.33	19.51	34.47	14.14	31.6433	28.4733	10.1333	22.7067
Pig.10270.1	Pig.10270	C16orf91-201	9.64	6.8	10.08	10.68	6.94	7.29	10.81	9.44	12.1	11.82	9.12	12.31	8.84	8.30333	10.7833	11.0833
Pig.03816.1	Pig.03816	FSD1L-201	3.92	3.26	2.04	2.98	1.09	13.26	0.78	0.78	0.24	1.03	1.45	0.71	3.07333	5.77667	0.6	1.06333
MSTRG.43256.2	MSTRG.43256		156.27	138.63	156.49	157.77	118.55	308.56	284.38	118.98	186.45	147.81	145.25	196.91	150.463	194.96	196.603	163.323
Pig.03114.1	Pig.03114	AHDC1	20.86	22.42	16.02	15.37	12.92	12.06	11.98	12.72	12.14	24.42	21.24	21.63	19.7667	13.45	12.28	22.43
Pig.09627.1	Pig.09627	TMEM242-201	2.24	2.08	1.74	5.26	1.91	1.04	2.23	0.89	1.04	1.83	1.14	0.4	2.02	2.73667	1.38667	1.12333
Pig.09830.1	Pig.09830	SLC35A2-201	1.88	1.95	1.49	1.73	1.81	2.05	2.43	1.51	2.23	3.34	2.95	2.75	1.77333	1.86333	2.05667	3.01333
MSTRG.43172.2	MSTRG.43172		35.29	27.65	20.62	11.43	13.08	27.04	14.79	13.98	10.83	15.73	13.15	13.17	27.8533	17.1833	13.2	14.0167
MSTRG.5781.2	MSTRG.5781		1.76	1.22	0.92	0.37	1.29	0.39	0.83	1.24	0.7	2.31	2.22	1.79	1.3	0.683333	0.923333	2.10667
MSTRG.29085.1	MSTRG.29085		0.61	0.7	0.7	1.32	1.55	1	0.59	0.46	0.52	0.98	0.72	0.88	0.67	1.29	0.523333	0.86
Pig.05739.1	Pig.05739	PRR14L-201	3.38	3.11	3.24	1.97	1.7	6.51	2.16	1.53	1.39	3.61	3.82	3.09	3.24333	3.39333	1.69333	3.50667
Pig.04318.1	Pig.04318	ZFYVE26-201	3.58	3.56	3.13	2.67	2.77	4.45	3.5	2.11	2.33	3.57	3.34	2.92	3.42333	3.29667	2.64667	3.27667
Pig.14705.1	Pig.14705	TMCC1-203	17.63	16.57	22.59	19.16	18.05	19.63	14.28	14.1	9.08	19.57	16.86	14.97	18.93	18.9467	12.4867	17.1333
Pig.02282.1	Pig.02282	FAM214A-201	10.94	12.99	15.85	5.65	2.16	13.2	3.18	2.45	1.9	4.26	4.2	1.62	13.26	7.00333	2.51	3.36
Pig.04124.1	Pig.04124	TMTC2-202	0.98	1.39	0.77	1.05	0.76	1.88	1.3	0.94	0.6	1.71	1.16	0.61	1.04667	1.23	0.946667	1.16
MSTRG.33388.1	MSTRG.33388		21	22.67	16.28	6.97	8.66	20.9	10.73	11.26	6.95	10.07	8.56	6.65	19.9833	12.1767	9.64667	8.42667
Pig.20307.1	Pig.20307	LPIN1-202	25.75	26.04	25.97	7.47	0.84	6.57	11.42	8.95	12.26	3.13	9.87	16.67	25.92	4.96	10.8767	9.89
MSTRG.27616.1	MSTRG.27616		8.38	9.12	5.94	2.98	2.91	7.82	2.12	2.24	1.45	2.73	2.43	1.71	7.81333	4.57	1.93667	2.29
Pig.19888.1	Pig.19888	OPLAH-201	2.32	1.97	1.82	2.12	1.61	4.39	2.8	2.14	4.17	2.57	2.84	3.11	2.03667	2.70667	3.03667	2.84
Pig.11730.1	Pig.11730	MYL1-203	4991.56	4603.21	4669.07	9107.5	2916.36	1203.03	2228.19	3358.85	1855.19	5170.11	5377.07	3296.88	4754.61	4408.96	2480.74	4614.69
MSTRG.35863.1	MSTRG.35863		454.99	486.14	315.38	377.03	471.03	551.64	32.35	29.31	54.87	56.39	79.37	84.02	418.837	466.567	38.8433	73.26
Pig.11720.1	Pig.11720	PIKFYVE-206	1.42	1.65	1.61	1	0.65	2.24	1.17	0.87	0.82	1.44	1.29	1.24	1.56	1.29667	0.953333	1.32333
Pig.12899.1	Pig.12899	NUMA1-205	15.61	16.84	16.21	20.15	19.41	34.27	15.8	11.53	12.48	25	19.39	25.78	16.22	24.61	13.27	23.39
Pig.12340.1	Pig.12340	AMH-202	18.66	18.63	16.44	15.17	18.16	24	14.17	12.02	16.61	20.41	21.42	28.06	17.91	19.11	14.2667	23.2967
Pig.20317.1	Pig.20317	IL4I1-202	25.22	21.37	31.25	12.83	10.54	35.31	26.5	11.82	34.94	11.76	12.78	33.34	25.9467	19.56	24.42	19.2933
Pig.14963.1	Pig.14963	SLC35C2-201	1.65	0.72	1.04	0.76	0.33	2.44	3.18	1.34	2.12	2.11	2.09	2.18	1.13667	1.17667	2.21333	2.12667
Pig.10492.1	Pig.10492	ADAR-201	3.49	3.77	4.4	3.19	1.99	7.9	5.29	3.89	5.85	15.83	16.68	6.24	3.88667	4.36	5.01	12.9167
Pig.05641.1	Pig.05641	EPB41L4A-203	3.09	2.73	3.83	3.81	2.79	14.36	0.85	1.09	1.52	3.94	3.6	3.79	3.21667	6.98667	1.15333	3.77667
Pig.12516.1	Pig.12516	TFB2M-201	2.58	2.86	2.53	0.87	1.58	1.44	1.2	0.74	1.97	1.01	1.91	1.41	2.65667	1.29667	1.30333	1.44333
MSTRG.40931.1	MSTRG.40931		357.94	444.83	377.25	371.09	473.88	297.61	305.02	242.38	189.57	441.79	448.27	312.49	393.34	380.86	245.657	400.85
Pig.09752.1	Pig.09752	SLC22A17-201	1.29	1.14	1.35	2.47	1.47	3.6	2.91	1.67	1.8	4.3	3.74	3.12	1.26	2.51333	2.12667	3.72
Pig.22153.1	Pig.22153	TMEM240-201	0.75	0.41	1.01	0.69	0.59	0.45	1.79	0.93	1.37	0.97	0.74	1.67	0.723333	0.576667	1.36333	1.12667
Pig.12167.1	Pig.12167	ZBTB44-201	76.97	92.84	65.68	63.93	35.56	61.41	31.09	29.68	22.21	25.27	25.38	22.66	78.4967	53.6333	27.66	24.4367
Pig.00753.1	Pig.00753	CD164-202	94.12	102.47	99.78	93.68	72.88	91.54	49.94	36.17	28.48	59.18	71.77	52.71	98.79	86.0333	38.1967	61.22
Pig.06336.1	Pig.06336	ISYNA1-201	1.06	0.64	0.67	1.15	0.47	1.18	3.16	2.28	2.89	4.67	5.27	2.97	0.79	0.933333	2.77667	4.30333
MSTRG.13535.2	MSTRG.13535		8.44	12.17	10.57	8.47	8.79	16.94	9	6.42	6.2	9.46	8.75	13.77	10.3933	11.4	7.20667	10.66
Pig.04848.1	Pig.04848	AAK1-205	9.4	11.19	12.03	7.47	3.71	20.44	3.53	3.63	5.2	8.3	9.64	8.18	10.8733	10.54	4.12	8.70667
Pig.20939.1	Pig.20939	EHMT2-201	8.78	8.7	7.3	7.89	5.16	10.79	7.48	5.59	6.87	10.06	10.69	10.86	8.26	7.94667	6.64667	10.5367
Pig.09034.1	Pig.09034	ASAP2-202	2.71	1.94	2.8	2.09	1.36	10.7	3.32	1.99	2.12	4.53	5.19	4.83	2.48333	4.71667	2.47667	4.85
Pig.15471.1	Pig.15471	PALD1-201	0.89	0.55	0.6	0.76	0.22	2.95	1.73	0.95	1.04	2.96	3.44	2.08	0.68	1.31	1.24	2.82667
Pig.08874.1	Pig.08874	SEL1L-201	15.03	15.63	14.36	12.61	6.47	28.27	6.91	5.32	4.83	12.3	13.3	11.58	15.0067	15.7833	5.68667	12.3933
Pig.06884.1	Pig.06884	ZNF202-201	3.09	2.78	2.4	4.13	1.92	3.04	3.39	2.9	3.46	3.22	3.63	3.61	2.75667	3.03	3.25	3.48667
Pig.23278.1	Pig.23278	SMIM15-201	3.19	1.43	2.63	1.92	0.53	3.7	1.22	0.35	1.93	0	1.11	0.89	2.41667	2.05	1.16667	0.666667
Pig.15390.1	Pig.15390	HIST1H1D-201	16.73	19.13	24.22	23.48	23.12	72.64	83.77	52.07	42.91	84.87	64.94	41.28	20.0267	39.7467	59.5833	63.6967
Pig.11198.1	Pig.11198	BCAS3-201	6.14	2.43	3.23	2.54	1.76	2.11	1.27	2.23	4.16	3.67	2.95	2.81	3.93333	2.13667	2.55333	3.14333
Pig.04306.1	Pig.04306	MPP5-201	12.42	13.48	13.52	10.63	5.77	17.06	2.78	2.27	2.16	3.79	3.34	3.06	13.14	11.1533	2.40333	3.39667
Pig.11758.1	Pig.11758	CPA5	16.79	17.99	11.03	0	11.64	26.44	3.39	11.23	3.6	18.25	8.65	5.93	15.27	12.6933	6.07333	10.9433
Pig.03295.1	Pig.03295	GLIS3-201	2.27	2.49	1.17	1.29	1.12	5.87	2.58	1.43	2.01	1.78	2.01	1.81	1.97667	2.76	2.00667	1.86667
Pig.07287.1	Pig.07287	DTWD2-201	6.34	4.77	3.36	3.23	2.03	2.67	3.28	2.27	1.73	2.71	1.95	2.34	4.82333	2.64333	2.42667	2.33333
MSTRG.4160.1	MSTRG.4160		2.2	2.53	1.62	0.64	0.89	1.84	0.93	0.66	0.51	0.97	0.85	0.51	2.11667	1.12333	0.7	0.776667
Pig.20309.1	Pig.20309	NFATC1-203	79.04	80.4	113.97	28.54	22.99	40.14	27.2	17.04	43.03	21.42	29.38	57.13	91.1367	30.5567	29.09	35.9767
Pig.04322.1	Pig.04322	ACTN1-201	3.19	2.42	1.34	0.98	0.53	4.49	2.75	0.65	1.38	1.76	2.47	1.87	2.31667	2	1.59333	2.03333
MSTRG.22706.1	MSTRG.22706		3.79	11.32	3.18	6.36	17.79	10.79	1.31	0.47	1.14	0.44	2.44	0.52	6.09667	11.6467	0.973333	1.13333
Pig.08519.1	Pig.08519	KLHL21-201	108.73	113.15	120.73	25.17	25.02	22.79	16.77	16.49	38.13	14.32	15.27	22.79	114.203	24.3267	23.7967	17.46
Pig.19339.1	Pig.19339	CTPS1-201	3.12	3.81	2.05	1.89	1.56	2.97	2.42	1.5	1.91	2.74	4.2	3.3	2.99333	2.14	1.94333	3.41333
Pig.17023.1	Pig.17023	MICALL1-201	4.51	4.87	3.88	5.04	3.41	8.4	3.53	3.13	3.57	6.38	5.08	4.39	4.42	5.61667	3.41	5.28333
Pig.02202.1	Pig.02202	CCDC68-201	2.3	1.63	3.37	0.67	0.16	2.95	0.24	0.34	0.29	0.64	0.59	0.37	2.43333	1.26	0.29	0.533333
Pig.21643.1	Pig.21643	RPL3-201	55.83	49.46	46.13	50	30.75	73.49	89.49	58.25	67.04	75.78	83	60.54	50.4733	51.4133	71.5933	73.1067
Pig.20844.1	Pig.20844	PPP1CA-202	14.37	14.5	14.79	21.44	12.08	25.28	33.84	24.7	30.83	25.9	24.89	22.97	14.5533	19.6	29.79	24.5867
Pig.07297.1	Pig.07297	CD109-203	0.9	1.31	0.62	0.8	0.35	2.69	1.18	0.5	0.44	1.57	1.8	0.5	0.943333	1.28	0.706667	1.29
Pig.20078.1	Pig.20078	SCFD1-201	5.52	5.74	5.5	7.61	2.5	3.75	1.82	2.19	1.06	1.89	2.2	0.98	5.58667	4.62	1.69	1.69
Pig.02157.1	Pig.02157	IQCB1-201	1.82	2.01	1.89	2.28	2.77	2	1.26	1.52	0.75	1.46	1.08	0.89	1.90667	2.35	1.17667	1.14333
Pig.21416.1	Pig.21416	FAM155B-201	5.41	6.25	4.99	2.59	5.48	7.27	0.76	3.31	2.95	0.62	0.4	0.8	5.55	5.11333	2.34	0.606667
Pig.12169.1	Pig.12169	ADAMTS15-201	1.23	1.64	0.98	0.91	0.66	4.99	2.21	0.78	1.02	3.35	2.73	2.34	1.28333	2.18667	1.33667	2.80667
MSTRG.39950.2	MSTRG.39950		58.07	62.91	60.19	53.36	43.11	79.01	34.28	29.63	29.85	70.65	63.93	72.46	60.39	58.4933	31.2533	69.0133
MSTRG.39950.3	MSTRG.39950		229.31	226.53	243	254.32	156.6	313.95	145.71	115.13	103.49	279.13	277.42	232.94	232.947	241.623	121.443	263.163
Pig.08844.1	Pig.08844	ALPK3	118.2	118.75	109.27	52.66	39.92	102.11	61.11	59.77	79.8	72.33	95.36	119.9	115.407	64.8967	66.8933	95.8633
Pig.17258.1	Pig.17258	RDH16-207	0.97	1.64	0.24	4.45	0.72	3.69	9.24	2.48	1.12	2.2	1.16	2.01	0.95	2.95333	4.28	1.79
Pig.18119.1	Pig.18119	Otog	10.36	9.81	4.56	1.86	3.72	8.82	3.66	4.23	3.88	4.91	3.55	5.19	8.24333	4.8	3.92333	4.55
Pig.01713.1	Pig.01713	CCDC18-201	0.8	1.64	1.31	1.37	0.44	1.23	0.14	0.24	0.21	0.16	0.21	0.09	1.25	1.01333	0.196667	0.153333
Pig.12426.1	Pig.12426	NDC1-202	1.29	1.26	0.98	0.58	0.84	0.68	0.75	0.47	0.39	0.79	0.91	0.59	1.17667	0.7	0.536667	0.763333
Pig.07207.1	Pig.07207	SBNO1-201	8.73	10.49	7.85	6.68	3.1	5.34	1.83	1.78	1.74	2.25	2.64	1.59	9.02333	5.04	1.78333	2.16
Pig.22758.1	Pig.22758	Ces1d	2.21	2.78	0.25	0.39	0.49	0.86	9.42	0.31	0.38	0.74	0.39	0.79	1.74667	0.58	3.37	0.64
Pig.12567.1	Pig.12567	LMO2-201	1.37	0.97	0.79	0.99	0.61	2.16	0.89	0.43	0.76	0.81	1.88	1.44	1.04333	1.25333	0.693333	1.37667
Pig.15723.1	Pig.15723	PDPR-201	6.56	7.86	7.13	3.26	2.82	5.82	4.34	2.7	4.86	3.53	4.85	6.53	7.18333	3.96667	3.96667	4.97
MSTRG.8838.1	MSTRG.8838		3.08	2.88	2.41	1.4	1.72	2.76	2.14	1.67	1.21	2.45	1.89	1.92	2.79	1.96	1.67333	2.08667
Pig.13643.1	Pig.13643	KCNH2-201	10.23	8.68	6.46	6.65	10.92	1.25	1.85	4.88	1.26	4.22	3.39	3.66	8.45667	6.27333	2.66333	3.75667
Pig.15024.1	Pig.15024	CYYR1-201	14.21	13.61	20.85	10.28	5.65	20.79	5.15	3.86	3.56	5.32	5.3	5.91	16.2233	12.24	4.19	5.51
Pig.19862.1	Pig.19862	SNCG-201	3.33	6.41	2.11	2.53	3.31	2.03	26.51	1.54	2.78	3.99	4.57	3.71	3.95	2.62333	10.2767	4.09
MSTRG.30709.1	MSTRG.30709		14.42	15.71	11.5	4.11	5.11	12.16	6.81	6.67	4.25	6.13	5.27	2.94	13.8767	7.12667	5.91	4.78
Pig.09894.1	Pig.09894	SBF2-203	2.42	2.61	2.27	2.36	1.46	3.15	2.11	1.32	1.18	2.16	2.21	1.92	2.43333	2.32333	1.53667	2.09667
Pig.13245.1	Pig.13245	BORCS5-201	5.86	4.33	3.71	7.83	4.6	7.23	8.72	6.19	6.76	11.55	8.32	7.43	4.63333	6.55333	7.22333	9.1
Pig.04952.1	Pig.04952	POU2F1-201	4.34	4.48	5.31	4.06	3.94	5.59	1.71	1.79	1.11	2.41	2.55	2.68	4.71	4.53	1.53667	2.54667
Pig.12757.1	Pig.12757	REXO2-205	20.08	18.91	13.16	14.18	4.5	24.24	9.1	5.82	7.88	9.67	13.49	10.23	17.3833	14.3067	7.6	11.13
Pig.15697.1	Pig.15697	UTP18-201	2.14	2.42	1.85	1.94	1.01	2.89	1.64	1.26	0.96	1.74	2.1	1.79	2.13667	1.94667	1.28667	1.87667
Pig.10199.1	Pig.10199	RPL35-202	362.14	294.67	282.61	624.11	339.66	417.04	610.19	531.23	554.77	501.27	453.86	553.15	313.14	460.27	565.397	502.76
Pig.18430.1	Pig.18430	SORBS3-201	3.39	4.11	6.84	3.8	5.65	5.83	9.7	7.13	8.97	11.24	9.46	7.19	4.78	5.09333	8.6	9.29667
Pig.02464.1	Pig.02464	RASA1-202	3.39	4.18	3.77	3.91	1.63	4.72	1.58	1.36	1.13	1.6	1.86	0.85	3.78	3.42	1.35667	1.43667
Pig.19125.1	Pig.19125	C11orf95-201	0.6	0.59	0.58	0.66	0.39	0.66	0.8	1.16	0.64	1.72	1.27	1.88	0.59	0.57	0.866667	1.62333
Pig.12381.1	Pig.12381	ARID3A-201	1.75	1.64	1.1	1.52	0.7	1.44	1.28	0.61	1.01	0.92	1.2	1.4	1.49667	1.22	0.966667	1.17333
MSTRG.4678.1	MSTRG.4678		527.45	540.28	571.31	286.38	207.12	353.25	180.29	146.07	282.9	150.68	191.25	264.21	546.347	282.25	203.087	202.047
Pig.13501.1	Pig.13501	SLC23A2-201	2.27	2.39	1.36	1.11	0.88	2.96	2.26	1.21	1.23	2.38	3.15	2.13	2.00667	1.65	1.56667	2.55333
Pig.07332.1	Pig.07332	DGKH-201	1.93	1.93	1.78	1.18	0.53	5.5	1.34	0.95	0.69	1.9	1.38	1.28	1.88	2.40333	0.993333	1.52
Pig.06398.1	Pig.06398	KLF2-201	23.25	21.36	27.16	18.44	9.07	39.95	12.48	7.75	10.26	15.63	16.41	17.55	23.9233	22.4867	10.1633	16.53
Pig.02456.1	Pig.02456	POLR3G	1.75	2.29	1.4	2.54	0.82	1.24	0.06	0.3	0	0.12	0.11	0	1.81333	1.53333	0.12	0.076667
Pig.15585.1	Pig.15585	CCM2-204	17.39	17.02	13.68	11.51	11.59	16.3	15.88	15.16	9.59	16.68	15.5	16.42	16.03	13.1333	13.5433	16.2
Pig.14106.1	Pig.14106	WDFY1-202	6.57	5.69	7.53	3.94	2.17	4.39	4.88	3.22	3.3	5	5.69	4.92	6.59667	3.5	3.8	5.20333
Pig.14982.1	Pig.14982	STAU1-201	21.48	24.06	19.3	19.58	11.61	20.63	8.83	8.34	5.79	16.03	19.41	14.9	21.6133	17.2733	7.65333	16.78
Pig.17353.1	Pig.17353	NUDT1-201	0.29	0.32	0.59	0.94	1.5	1.06	2.38	1.17	1.42	1.86	3	2.12	0.4	1.16667	1.65667	2.32667
Pig.10419.1	Pig.10419	TAF1	7.47	8.67	7.48	6.47	4.51	8.66	3.49	3.15	2.75	5.47	5.57	4.66	7.87333	6.54667	3.13	5.23333
Pig.09252.1	Pig.09252	MMUT-201	13.69	15.36	12.72	12.74	8.22	14.35	8.01	6.3	5.38	9.49	9.92	6.22	13.9233	11.77	6.56333	8.54333
Pig.08931.1	Pig.08931	FBXO25-205	3.56	3.65	3.23	2.43	1.76	4.22	1.45	1.92	1.29	3.14	3.22	1.84	3.48	2.80333	1.55333	2.73333
Pig.23171.1	Pig.23171	AKAP17A	5.27	5.02	5.41	5.02	3.41	5.93	4.74	4.07	6.03	5.07	4.93	5.7	5.23333	4.78667	4.94667	5.23333
Pig.00050.1	Pig.00050	SATB2-202	1.02	1.4	0.98	0.56	0.64	5.26	0.08	0.37	0.33	0.2	0.26	0.24	1.13333	2.15333	0.26	0.233333
Pig.03030.1	Pig.03030	TRIM62-201	0.62	0.57	0.52	0.78	0.13	1.09	1.02	0.8	1.16	1.06	0.97	1.03	0.57	0.666667	0.993333	1.02
Pig.16893.1	Pig.16893	PDSS1-201	3.21	2.37	2.59	1.18	1.01	2.24	1.19	1.44	1.22	2.19	3.88	2.34	2.72333	1.47667	1.28333	2.80333
Pig.18311.1	Pig.18311	Srsf2	39.75	40.19	43.38	13.67	12.25	21.94	20.54	16.28	19.17	24.23	30.3	20.84	41.1067	15.9533	18.6633	25.1233
Pig.02525.1	Pig.02525	GFM2-201	4.81	5.32	4.45	4.18	2.89	4.94	1.94	1.86	1.52	2.44	3.08	2.18	4.86	4.00333	1.77333	2.56667
Pig.17827.1	Pig.17827	HDAC11-206	3.68	3.36	2.99	4.29	3.39	3.67	3.09	3.29	3.91	3.17	3.34	2.6	3.34333	3.78333	3.43	3.03667
Pig.10902.1	Pig.10902	PDE12-201	2.88	3.22	3.09	1.95	2.05	3.55	1.83	1.17	1.17	2.57	3.5	2.23	3.06333	2.51667	1.39	2.76667
Pig.03459.1	Pig.03459	NHLRC3-202	3.16	2.97	3.11	1.27	1.5	3.25	1.78	0.96	1.45	2.14	1.77	2.1	3.08	2.00667	1.39667	2.00333
Pig.12979.1	Pig.12979	CNTRL	1.41	1.6	1.52	1.62	0.57	1.65	0.45	0.48	0.32	0.6	0.63	0.43	1.51	1.28	0.416667	0.553333
Pig.00634.1	Pig.00634	NFKB1-201	6.78	7.37	6.06	8.12	4.36	11.67	3.7	3.07	3	5.8	6.75	6.08	6.73667	8.05	3.25667	6.21
Pig.13629.1	Pig.13629	TCAF1-204	6.58	6.8	7.24	4.47	7.01	9.34	3.76	4.49	4.57	12.51	15.12	16.65	6.87333	6.94	4.27333	14.76
Pig.10893.1	Pig.10893	PXK-201	10.73	13.39	10.05	11.7	5.91	16.95	4.54	4.17	3.63	5.22	7.8	5.53	11.39	11.52	4.11333	6.18333
Pig.05021.1	Pig.05021	KIF5B-201	22.8	34.36	26.22	25.24	9.9	17.04	4.31	5.14	4.84	5.81	7.15	3.84	27.7933	17.3933	4.76333	5.6
Pig.21242.1	Pig.21242	SLC2A4-201	43.25	39.06	65.7	48.79	49.3	75.96	56.3	33.65	82.6	39.22	41.57	52.14	49.3367	58.0167	57.5167	44.31
Pig.09089.1	Pig.09089	PTCD1	3.18	3.02	3.17	2.7	2.17	5.29	4.74	3.5	5.37	6.22	6.34	6.64	3.12333	3.38667	4.53667	6.4
Pig.12369.1	Pig.12369	CIRBP	16.34	23.75	28.27	7.56	7.39	39.8	35.93	27.77	28.46	46.09	34.27	47.08	22.7867	18.25	30.72	42.48
Pig.20647.1	Pig.20647	WWOX-201	3.93	4.13	2.89	2.09	3.69	6.55	3.43	5.62	3.02	3.09	4.19	4.1	3.65	4.11	4.02333	3.79333
Pig.19223.1	Pig.19223	EHBP1L1-201	40.71	56.98	41.87	70.49	46.12	100.47	23.35	31.18	24.95	52.61	46.94	44.39	46.52	72.36	26.4933	47.98
Pig.14667.1	Pig.14667	THBS2-202	2.71	2.91	2.52	4.12	1.93	6.02	9.26	2.33	2.12	13.21	9.03	9.58	2.71333	4.02333	4.57	10.6067
MSTRG.25240.1	MSTRG.25240		3877.08	4062.33	3519.47	4177.89	3485.14	580.86	1929.04	2982.39	2469.91	2610.52	2642.76	1715.15	3819.63	2747.96	2460.45	2322.81
Pig.07715.1	Pig.07715	KCTD9-201	11.7	12.17	11.72	11.46	6.64	14.83	11.74	11.33	12.4	4.12	6.64	5.43	11.8633	10.9767	11.8233	5.39667
Pig.10225.1	Pig.10225	NARS2	4.43	3.68	3.78	7.52	5.27	2.9	3.14	2.78	2.44	2.08	2.83	2.33	3.96333	5.23	2.78667	2.41333
Pig.00344.1	Pig.00344	SLC25A40-202	1.03	1.46	0.82	1.86	1.07	1.15	0.64	0.78	0.88	0.83	0.97	0.63	1.10333	1.36	0.766667	0.81
Pig.01574.1	Pig.01574	SLC16A1-201	19.58	19.7	21.5	14.51	10.73	50.17	12.45	9.39	11.7	12.33	17.04	15.9	20.26	25.1367	11.18	15.09
Pig.03447.1	Pig.03447	NEK3-201	0.1	0.04	0.03	0.18	0.08	0.16	1.83	1.93	1.27	0.3	0.52	0.21	0.056667	0.14	1.67667	0.343333
Pig.03546.1	Pig.03546	CRYL1-202	4.16	4.77	3.28	7.25	4.51	7.59	6.83	5.29	6.18	9.33	7.91	6.99	4.07	6.45	6.1	8.07667
Pig.08149.1	Pig.08149	MTMR2-201	7.34	8.12	7.26	10.55	4.1	7.92	3.89	2.94	2.07	5.82	7.05	3.34	7.57333	7.52333	2.96667	5.40333
Pig.17910.1	Pig.17910	KDM7A-201	17.07	17.82	14.1	9.91	5.07	14.17	4.57	3.95	4.47	6.19	7.33	4.85	16.33	9.71667	4.33	6.12333
Pig.07709.1	Pig.07709	PPP1R1A-202	1241.62	1396.5	1484.4	653.37	1090.43	445.96	1009.74	1137.49	883.09	695.82	552.19	1191.64	1374.17	729.92	1010.11	813.217
Pig.08048.1	Pig.08048	PRKCA-201	32.65	38.41	36.55	24.51	12.51	9.35	6.43	5.88	7.7	11.79	13.72	10.89	35.87	15.4567	6.67	12.1333
Pig.10231.1	Pig.10231	THRSP-202	4.31	3.4	0	0.65	0.91	1.76	41.72	0	1.68	1.31	0.72	0.25	2.57	1.10667	14.4667	0.76
Pig.05295.1	Pig.05295	ZRANB2-201	23.12	31.18	27.47	24.39	9.11	25.45	5.77	4.92	4.61	6.58	7.84	5.53	27.2567	19.65	5.1	6.65
Pig.03457.1	Pig.03457	COG6-202	3.06	3.77	2.77	2.74	1.78	4.06	2.38	2.05	1.4	2.3	2.05	1.31	3.2	2.86	1.94333	1.88667
Pig.07973.1	Pig.07973	TMEM94-201	7.84	7.74	7.49	10.78	7.56	12.87	10.98	11.08	11.51	17.76	15.58	16.29	7.69	10.4033	11.19	16.5433
Pig.03578.1	Pig.03578	TMED3-201	2.54	1.8	2.56	1.24	0.59	1.08	3.88	2.65	3.35	4.22	4.54	1.21	2.3	0.97	3.29333	3.32333
Pig.02318.1	Pig.02318	SECISBP2L-201	8.4	8.97	10.29	8.39	4.59	10.38	3.26	2.69	2.39	3.79	3.98	3.42	9.22	7.78667	2.78	3.73
Pig.01884.1	Pig.01884	SCD-201	69.23	53.99	15.91	24.92	56.32	31.86	762.66	9.59	8.74	16.67	19.45	13.37	46.3767	37.7	260.33	16.4967
Pig.17966.1	Pig.17966	HMGB3	2.4	3.72	2.41	2.65	1.01	7	4.24	5.71	3.46	12.17	12.28	7.09	2.84333	3.55333	4.47	10.5133
Pig.01015.1	Pig.01015	NUDT6-202	1.07	0.59	0.67	0.76	0.38	1.94	0.75	1.07	0.84	0.71	0.49	0.52	0.776667	1.02667	0.886667	0.573333
Pig.11639.1	Pig.11639	SMG1-201	20.16	21.38	16.91	8.9	6.56	16.27	5.55	6.12	5.01	6.93	7.95	5.69	19.4833	10.5767	5.56	6.85667
Pig.17107.1	Pig.17107	Mrpl21	4.24	3.5	3.5	4.72	4.04	7.84	5.71	5.6	6.75	6.16	4.94	7.29	3.74667	5.53333	6.02	6.13
Pig.21613.1	Pig.21613	TCIM-201	69.64	55.36	68.99	19.56	11.5	100.9	14.19	8.25	6.24	36.24	36.76	22.22	64.6633	43.9867	9.56	31.74
Pig.09087.1	Pig.09087	BUD31-201	15.93	17.1	16.35	22.55	12.4	16.24	12.3	10.66	9.37	16.33	16.1	14.43	16.46	17.0633	10.7767	15.62
Pig.01009.1	Pig.01009	Ttyh3	67.03	37.98	17.83	12.75	27.52	48.21	29.39	21.45	16.1	31.54	22.7	24.29	40.9467	29.4933	22.3133	26.1767
Pig.19610.1	Pig.19610	ZNF574	7.83	6.8	7.01	5.41	4.97	6.92	4.94	3.85	7.57	6.42	6.3	10.15	7.21333	5.76667	5.45333	7.62333
Pig.21674.1	Pig.21674	MXD4-201	1.64	1.34	2.22	1.34	1.02	4.76	3.9	1.85	2.29	4.54	3.16	2.81	1.73333	2.37333	2.68	3.50333
Pig.16763.1	Pig.16763	GGA2-202	12.97	11.95	14.22	19.37	11.72	19.4	11.79	9.62	12.29	25.6	24.04	24.48	13.0467	16.83	11.2333	24.7067
Pig.09940.1	Pig.09940	GOLM1-201	4.71	4.58	5.4	4.45	3.74	12.48	3.6	2.94	2.63	8.23	9.07	5.96	4.89667	6.89	3.05667	7.75333
Pig.01496.1	Pig.01496	RMDN1-204	3.63	3.1	2.37	3.79	1.53	4.38	1.75	3.1	2.54	4.7	2.78	4.04	3.03333	3.23333	2.46333	3.84
Pig.12560.1	Pig.12560	CSTF3-201	4.37	5.3	4.44	4.79	2.62	5.47	1.31	1.61	0.88	2.09	2.64	1.97	4.70333	4.29333	1.26667	2.23333
MSTRG.39436.1	MSTRG.39436		1.24	1.05	1.02	0.98	0.66	1.15	1.47	1.14	1.24	1.38	1.23	1.79	1.10333	0.93	1.28333	1.46667
Pig.06111.1	Pig.06111	ZBTB38-201	5.37	5.26	7.15	4.86	3.26	19.93	2.41	1.79	1.43	3.14	2.19	2.17	5.92667	9.35	1.87667	2.5
Pig.11765.1	Pig.11765	AMER1-202	2.59	1.97	2.72	1.4	1.13	5.74	2.62	2.32	2.32	2.63	2.48	4.44	2.42667	2.75667	2.42	3.18333
Pig.01451.1	Pig.01451	LY96-202	2.11	0.92	2.13	1.17	0.55	0.34	1.83	1.21	1.37	0.7	1.02	1.38	1.72	0.686667	1.47	1.03333
Pig.08074.1	Pig.08074	SPAG1-201	1.37	1.31	0.81	0.97	0.47	1.19	0.4	0.58	0.32	0.87	0.67	0.55	1.16333	0.876667	0.433333	0.696667
Pig.05316.1	Pig.05316	SLIT2-201	1.21	1.46	0.84	1.28	0.61	0.99	0.59	0.33	0.47	1	1.04	0.94	1.17	0.96	0.463333	0.993333
Pig.08626.1	Pig.08626	MFAP2-202	2.77	3.78	3.7	6.64	3.79	19.95	13.49	6.63	7.48	30.66	24.99	27.53	3.41667	10.1267	9.2	27.7267
Pig.09936.1	Pig.09936	AGTPBP1-201	2	1.97	2.11	2.19	2.37	1.52	1.15	1.3	0.88	3.37	4.37	1.53	2.02667	2.02667	1.11	3.09
Pig.23725.1	Pig.23725	LSM14B-201	16.16	16.79	14.82	15.84	11.36	13.2	10.93	7.95	9.08	12.19	11.54	12.77	15.9233	13.4667	9.32	12.1667
Pig.04040.1	Pig.04040	NUP37-201	2.05	1.37	1.57	1.56	1.25	1.73	1.3	1.22	1.02	2.35	1.54	0.98	1.66333	1.51333	1.18	1.62333
Pig.04343.1	Pig.04343	MED6-203	5.07	6.03	8.15	9.18	3.99	7.53	3.71	3.9	3.17	4.68	4.31	3.26	6.41667	6.9	3.59333	4.08333
Pig.10686.1	Pig.10686	Hnrnpf	108.16	123.26	113.86	69.65	64.62	93.44	37.1	30.02	35.17	60.27	79.46	76.24	115.093	75.9033	34.0967	71.99
Pig.11145.1	Pig.11145	RYR3-201	1.58	1.6	1.72	1.85	1.51	2.13	0.56	1.34	0.76	3.24	3.68	1.45	1.63333	1.83	0.886667	2.79
Pig.09157.1	Pig.09157	EPHB4-201	2.54	2.61	2.98	2.04	0.65	13.01	4.95	2.76	4.42	8.6	8.7	8.07	2.71	5.23333	4.04333	8.45667
Pig.08135.1	Pig.08135	ANKRD49-201	4.07	4	4.55	4.34	2.54	2.83	2.6	1.29	0.82	2.91	3.65	3.16	4.20667	3.23667	1.57	3.24
Pig.15909.1	Pig.15909	MRC2-201	8.17	6.69	10.72	10.76	6.51	19.86	12.6	9.69	10.36	27.2	22.81	20.26	8.52667	12.3767	10.8833	23.4233
Pig.08610.1	Pig.08610	SPEN-201	15.22	18.14	15.45	13	10.35	23.64	5.16	5.6	6.05	9.58	10.68	10.83	16.27	15.6633	5.60333	10.3633
Pig.12732.1	Pig.12732	Scn4b	131.85	152.09	119.53	55.53	81.82	68.48	74.07	83.69	90.45	145.52	126.26	42.24	134.49	68.61	82.7367	104.673
Pig.20811.1	Pig.20811	DEAF1-201	18.31	16.59	15.32	24.01	15.52	16.06	25.86	20.44	19.85	20.05	18.07	18	16.74	18.53	22.05	18.7067
MSTRG.45140.2	MSTRG.45140		2.35	3.28	3.55	1.24	1.48	3.25	0.75	0.67	0.63	0.9	0.74	0.34	3.06	1.99	0.683333	0.66
MSTRG.45140.1	MSTRG.45140		3.45	4.09	3.37	1.96	1.34	3.92	0.52	0.77	0.61	0.86	0.55	0.69	3.63667	2.40667	0.633333	0.7
Pig.19144.1	Pig.19144	GPR137-202	1.63	1.54	1.8	1.66	1.35	3.51	2.27	1.34	2.68	3.32	2.09	3.16	1.65667	2.17333	2.09667	2.85667
Pig.20527.1	Pig.20527	GMDS-201	2.77	2.54	1.4	1.73	1.47	1.98	5.5	2.49	2.37	2.46	2	1.72	2.23667	1.72667	3.45333	2.06
Pig.14508.1	Pig.14508	CEBPA-201	3.08	2.76	3.36	1.54	2.7	1.83	24.92	1.61	1.42	1.53	1.17	2.34	3.06667	2.02333	9.31667	1.68
Pig.12708.1	Pig.12708	CDC73-201	5.66	7.61	5.92	4.66	3.24	7.6	2.67	3.11	2.2	3.8	4.5	3.12	6.39667	5.16667	2.66	3.80667
Pig.15915.1	Pig.15915	ACE-203	4.99	3.8	4.99	4.63	3.72	8.47	6.1	3.84	5.55	9.83	9.84	8.46	4.59333	5.60667	5.16333	9.37667
Pig.11644.1	Pig.11644	NOMO1	12.39	13.49	11.31	12.28	11.86	15.33	10.92	7.07	8.05	15.42	14.85	14.99	12.3967	13.1567	8.68	15.0867
Pig.13395.1	Pig.13395	MMD-201	5.69	4.99	3.05	5.09	4.29	1.33	12.6	2.41	0.73	2.59	2.15	1.17	4.57667	3.57	5.24667	1.97
Pig.18063.1	Pig.18063	IRAK1-201	14.08	13.51	10.94	14.63	10.59	11.24	10.99	8.74	10.43	10.35	11.06	11.33	12.8433	12.1533	10.0533	10.9133
Pig.11456.1	Pig.11456	VARS-201	11.53	11.95	8.78	8.68	11.95	9.9	8.17	6.79	9.44	13.2	15.21	14.25	10.7533	10.1767	8.13333	14.22
Pig.21515.1	Pig.21515	NME6-201	4.28	2.58	4.86	5.86	5.45	9.54	5.56	5.57	7.1	7.84	7.17	6.53	3.90667	6.95	6.07667	7.18
Pig.19591.1	Pig.19591	SERPINB9-201	0.91	0.94	0.82	0.45	0.18	2.46	2.03	0.87	1.16	1.72	1.54	1.76	0.89	1.03	1.35333	1.67333
Pig.07806.1	Pig.07806	XIRP1	298.25	303.42	315	154.56	97.27	66.09	13.91	5.52	21.99	16.82	35.83	34.38	305.557	105.973	13.8067	29.01
MSTRG.11364.1	MSTRG.11364		2.09	1.69	1.2	0.71	0.71	1.69	0.89	0.89	0.66	0.74	0.65	0.73	1.66	1.03667	0.813333	0.706667
Pig.00242.1	Pig.00242	CD302-203	1.35	1.21	1.83	1.44	0.74	1.88	1.24	0.92	0.96	0.95	0.78	0.6	1.46333	1.35333	1.04	0.776667
Pig.08628.1	Pig.08628	SDHB-201	221.49	240.46	244.35	242.69	167.19	322.94	179.08	139.39	133.32	282.53	288.88	257.76	235.433	244.273	150.597	276.39
Pig.07527.1	Pig.07527	LRRK2-201	1.62	1.78	1.41	1.91	1.11	2.58	1.15	1.12	0.7	0.89	1.01	0.63	1.60333	1.86667	0.99	0.843333
Pig.11676.1	Pig.11676	FZD4-201	17.24	17.36	19.54	12.47	7.23	56.64	28.7	8.66	11.56	25.12	24.51	26.38	18.0467	25.4467	16.3067	25.3367
MSTRG.41953.1	MSTRG.41953		17.33	19.96	38.14	11.8	11.67	56.62	1.5	1.36	3.78	15.25	7.15	3.98	25.1433	26.6967	2.21333	8.79333
Pig.22462.1	Pig.22462	ZC3H3-201	2.67	2.65	2.86	1.77	2.28	3.98	2.65	1.68	2.61	4	3.18	2.99	2.72667	2.67667	2.31333	3.39
Pig.15079.1	Pig.15079	BACE2	1.39	2.75	1.33	1.44	0.77	4.19	2.16	1.36	1.17	3.09	2.45	2.09	1.82333	2.13333	1.56333	2.54333
Pig.05918.1	Pig.05918	CSRP3-201	0	11.56	0	0	0	0	26.41	7.49	26.16	0	0	2.58	3.85333	0	20.02	0.86
Pig.08241.1	Pig.08241	PNPT1-201	4.02	5.56	4.7	4.72	2.15	4.01	1.51	1.68	1.68	1.54	2.24	0.92	4.76	3.62667	1.62333	1.56667
Pig.00057.1	Pig.00057	MOBKL3-201	19.07	14.6	14.46	16.68	10.94	10.89	5.19	4.54	3.82	6.32	9.16	6.76	16.0433	12.8367	4.51667	7.41333
Pig.13143.1	Pig.13143	TJP1-201	20.2	20.2	21.97	13.93	9.63	43.45	9.49	9.83	7.84	20.17	18.86	23.72	20.79	22.3367	9.05333	20.9167
Pig.09213.1	Pig.09213	BCL7B-202	28.14	34.56	25.92	32.47	19.05	24.42	20.8	12.4	16.89	28.5	27.84	25.99	29.54	25.3133	16.6967	27.4433
Pig.01982.1	Pig.01982	PCGF5-201	22.9	32.2	17.66	23.96	8.36	9.21	3.66	3.54	3.76	3.53	3.86	2.97	24.2533	13.8433	3.65333	3.45333
Pig.19962.1	Pig.19962	LOC101153177	32.27	30.94	25.75	26.5	24.56	19.79	21.71	17.61	20.22	25.37	24.56	26.59	29.6533	23.6167	19.8467	25.5067
Pig.07044.1	Pig.07044	EEPD1-201	15.99	16.37	15.65	11.25	13.17	46.15	15.64	13.86	7.38	24.57	11.81	19.17	16.0033	23.5233	12.2933	18.5167
Pig.17824.1	Pig.17824	CHCHD4-201	4.77	2.65	2.43	2.09	2.65	4.67	2.13	1.69	5.78	4.34	2.97	5.76	3.28333	3.13667	3.2	4.35667
Pig.19823.1	Pig.19823	SEL1L3-201	7.54	9.18	7.76	4.27	8.27	9.38	6.37	3.77	2.45	8.82	9.82	5.77	8.16	7.30667	4.19667	8.13667
Pig.07145.1	Pig.07145	TMEM233	8.94	8.11	5.75	9.53	7.17	2.41	3.8	4.94	1.87	8.28	6.93	5.88	7.6	6.37	3.53667	7.03
Pig.09203.1	Pig.09203	CCL24	5.54	1.52	3.5	3.89	3.31	8.75	14.87	7.99	9.49	15.75	7.39	11.37	3.52	5.31667	10.7833	11.5033
Pig.19958.1	Pig.19958	RCE1-202	0.76	0.52	0.32	0.3	0.35	0.79	0.55	0.74	0.7	1.12	0.74	1.15	0.533333	0.48	0.663333	1.00333
Pig.18350.1	Pig.18350	ENSA-203	94.51	138.2	113.62	106.84	90.67	130	68	62.57	57.06	102.57	96.04	88.3	115.443	109.17	62.5433	95.6367
Pig.19576.1	Pig.19576	ECI2-201	20.14	21.03	20.7	23.7	18.05	56.29	28.04	17.65	33.82	32.98	36.76	46.99	20.6233	32.68	26.5033	38.91
Pig.16144.1	Pig.16144	ZFP36-201	300.5	396.88	327.24	465.29	348.73	250.14	33.43	21.87	25.02	64.63	82.47	88.07	341.54	354.72	26.7733	78.39
Pig.15113.1	Pig.15113	RRP1-201	2.28	2.4	2.67	2.17	2.41	3.51	3.45	3.35	3.77	3.43	4.36	4.1	2.45	2.69667	3.52333	3.96333
Pig.19220.1	Pig.19220	PCNX3-201	4.28	4.14	3.82	3.05	3.94	4.62	3.66	2.83	3.7	5.82	5.84	6.3	4.08	3.87	3.39667	5.98667
Pig.08440.1	Pig.08440	PSMA6-203	41.77	42.04	38.74	50.09	28.33	41.93	29.15	31.26	31.54	38.05	35.27	36.43	40.85	40.1167	30.65	36.5833
MSTRG.9661.1	MSTRG.9661		181.43	333.75	301.83	98.99	107.06	311.17	40.19	40.27	37.3	72.48	61.84	33.4	272.337	172.407	39.2533	55.9067
MSTRG.35044.1	MSTRG.35044		66.95	86.37	91.01	105.99	50.91	137.74	70.49	55.44	38.59	84.27	77.2	57.1	81.4433	98.2133	54.84	72.8567
MSTRG.35044.2	MSTRG.35044		11.43	15.57	16.92	47.3	9.4	29.02	16.79	15.79	4.5	16.47	19.31	20.78	14.64	28.5733	12.36	18.8533
MSTRG.35044.3	MSTRG.35044		783.64	984.75	1073.27	1298.72	515.75	1074.97	213.85	361.05	234.41	370.5	304.92	336.31	947.22	963.147	269.77	337.243
Pig.16364.1	Pig.16364	KCNIP2-201	1.26	0.46	1.43	1.37	0.65	0.2	0.98	2.03	0.87	0.41	0.11	0.24	1.05	0.74	1.29333	0.253333
Pig.23584.1	Pig.23584	GPATCH1-201	1.5	1.64	2.2	2.63	1.17	2.75	1.57	1.06	1.12	2.27	1.51	0.87	1.78	2.18333	1.25	1.55
Pig.09647.1	Pig.09647	WTAP	32.51	26.32	24.52	17.54	8.14	16.07	6.51	6.63	5.33	11.53	13.46	10.82	27.7833	13.9167	6.15667	11.9367
Pig.11895.1	Pig.11895	Cdk5rap1	2.37	2.67	2.09	2.4	2.45	3.63	2.93	3.12	3.57	4.36	4.28	4.1	2.37667	2.82667	3.20667	4.24667
Pig.00587.1	Pig.00587	PYURF	47.43	62.88	50.15	71.44	34.06	70.11	43.46	44.25	34.99	55.67	55.83	68.03	53.4867	58.5367	40.9	59.8433
Pig.12324.1	Pig.12324	DIRAS1-201	0.96	1.23	0.45	0.76	1.04	0.8	1.7	1.6	2.02	1.5	0.88	1.51	0.88	0.866667	1.77333	1.29667
Pig.16510.1	Pig.16510	PLAU-201	10.62	18.96	4.99	15.78	21.23	15.45	4.43	2.92	3.33	4.65	8.26	7.81	11.5233	17.4867	3.56	6.90667
Pig.14752.1	Pig.14752	DDB1-201	31.4	32.14	32.46	28.25	27.32	51.8	32.52	21.18	32.12	47.33	46.15	50.63	32	35.79	28.6067	48.0367
Pig.06356.1	Pig.06356	RPL18A	419.44	377.38	372.86	397.06	329.94	413.79	535.6	395.72	461.22	487.56	501.96	592.67	389.893	380.263	464.18	527.397
Pig.07411.1	Pig.07411	NRL-201	29.06	33.25	77.55	36.36	92.01	44.12	22.8	21.83	8.83	46.53	31.66	23.76	46.62	57.4967	17.82	33.9833
Pig.20457.1	Pig.20457	CAP2-201	62.39	75.1	58.44	55.19	31.07	95.02	22.2	22.39	21.04	38.16	35.19	32.35	65.31	60.4267	21.8767	35.2333
Pig.14338.1	Pig.14338	TMEM62-202	2.32	2.2	1.82	2.32	2.08	1.81	1.86	0.88	0.84	1.57	1.47	1.61	2.11333	2.07	1.19333	1.55
MSTRG.14113.1	MSTRG.14113		3.13	3.51	2.73	1.12	1.28	3.29	0.82	1.05	0.73	1.24	1.05	0.61	3.12333	1.89667	0.866667	0.966667
Pig.14342.1	Pig.14342	STARD9	1.05	1.01	0.86	0.7	0.55	2.08	1.18	1.04	0.72	1.81	1.42	1.76	0.973333	1.11	0.98	1.66333
Pig.03071.1	Pig.03071	SERINC2-201	8.86	9.36	11.75	13.85	8.4	13.93	16.18	8.42	8.89	16.9	15.9	10.51	9.99	12.06	11.1633	14.4367
Pig.19617.1	Pig.19617	RPS19	165.47	153.29	134.79	197.79	153.16	205.69	185.12	209.83	222.37	233.83	168.29	258.61	151.183	185.547	205.773	220.243
MSTRG.16697.1	MSTRG.16697		43.93	45.11	36.41	54.87	43.27	65	51.23	45.22	37.37	63.38	57.56	56.79	41.8167	54.38	44.6067	59.2433
Pig.09465.1	Pig.09465	PDCL3-201	25.94	26.82	23.35	26.31	13.47	23.73	9.98	11.22	7.6	22.63	19.7	14.17	25.37	21.17	9.6	18.8333
Pig.19034.1	Pig.19034	RUNDC1-201	3.41	2.72	3.19	3.85	3.31	3.34	2.9	1.86	2.18	3.87	3.56	3.25	3.10667	3.5	2.31333	3.56
Pig.10842.1	Pig.10842	KMO-202	2.22	1.23	1.09	2.47	0.94	0.74	1	0.67	0.36	0.81	0.37	0.48	1.51333	1.38333	0.676667	0.553333
Pig.20942.1	Pig.20942	LYNX1-201	29.46	27.85	8.46	11.54	20.98	23.19	15.98	12.8	22.58	12.24	20.18	15.74	21.9233	18.57	17.12	16.0533
MSTRG.21516.2	MSTRG.21516		163	193.23	160.98	185.29	155.66	107.77	89.34	80.87	72.94	106.14	97.43	112.74	172.403	149.573	81.05	105.437
Pig.14709.1	Pig.14709	NR2C2-201	9.24	9.31	9.69	7.59	4.88	13.04	5.34	4.5	4.55	9.58	8.93	9.22	9.41333	8.50333	4.79667	9.24333
Pig.08077.1	Pig.08077	ANKRD46-201	16.81	14.36	9.52	7.32	3.16	9.15	6.25	3.53	3.97	3.81	5.05	3.51	13.5633	6.54333	4.58333	4.12333
Pig.05592.1	Pig.05592	ZNF704-201	5.53	4.84	6.03	7.24	5.54	9.85	7.47	4.89	6.13	7.07	5.2	10.44	5.46667	7.54333	6.16333	7.57
Pig.18180.1	Pig.18180	SGCD-201	42.46	41.76	36.07	45.9	42.34	31.95	36.75	37.64	22.76	65.15	66.39	35.83	40.0967	40.0633	32.3833	55.79
Pig.09479.1	Pig.09479	PTPRA-205	7.39	7.26	7.91	7.14	3.87	11.11	6.74	4.52	4.35	8.66	8.02	6.98	7.52	7.37333	5.20333	7.88667
MSTRG.34975.2	MSTRG.34975		0.18	0.18	0.7	0.38	0.39	0.45	0.9	0.73	0.69	1.17	0.88	1.39	0.353333	0.406667	0.773333	1.14667
MSTRG.18428.1	MSTRG.18428		16.94	22.36	12.68	7.34	5.02	11.55	2.59	3.82	3.1	6.22	4.32	2.7	17.3267	7.97	3.17	4.41333
MSTRG.10583.1	MSTRG.10583		1.48	1.49	1.1	0.46	0.48	1	0.32	0.29	0.24	0.34	0.36	0.25	1.35667	0.646667	0.283333	0.316667
Pig.11397.1	Pig.11397	RPP21-201	12.55	11.62	9.18	16.66	23.77	15.47	8.05	7.28	7.25	10.55	10.16	12.09	11.1167	18.6333	7.52667	10.9333
Pig.17549.1	Pig.17549	LOXL1-201	1.71	1.42	1.35	1.17	0.64	3.67	2.1	1.98	1.78	4.01	4.45	3.14	1.49333	1.82667	1.95333	3.86667
Pig.20934.1	Pig.20934	PNPLA6-203	3.34	3.81	3.5	4.08	2.59	9.91	4.71	3.9	4.38	8	6.74	8.22	3.55	5.52667	4.33	7.65333
Pig.00744.1	Pig.00744	CDC40-201	8.48	11.13	8.03	3.43	2.43	5.43	1.38	1.41	1.16	1.62	1.91	0.82	9.21333	3.76333	1.31667	1.45
Pig.20014.1	Pig.20014	P4HB-201	31.8	30.84	26.05	27.67	20.44	35.49	36.8	25.37	34.9	35.94	37.44	45.11	29.5633	27.8667	32.3567	39.4967
Pig.09030.1	Pig.09030	RNF144A-201	1.16	1.46	0.99	1.21	0.67	2.67	3.23	1.62	2.12	2.32	2.58	2.85	1.20333	1.51667	2.32333	2.58333
Pig.02800.1	Pig.02800	INO80C-201	21.09	22.46	17.34	20.32	16.67	13.18	30.72	23.33	26.11	31.15	31.93	21.44	20.2967	16.7233	26.72	28.1733
Pig.17220.1	Pig.17220	EMP3-201	6.71	4.64	5.51	4.9	2.9	6.08	10.22	5.26	8.38	11.1	9.92	9.66	5.62	4.62667	7.95333	10.2267
Pig.07267.1	Pig.07267	ZNF609-201	3.91	4.39	2.68	0.89	1.04	5.64	1.85	2.62	0.86	2.46	3.08	3.1	3.66	2.52333	1.77667	2.88
Pig.16609.1	Pig.16609	AGRN-201	1.49	1.44	2.24	2.46	1.9	6.51	2.45	1.67	3.25	13.05	10.29	3.99	1.72333	3.62333	2.45667	9.11
Pig.05780.1	Pig.05780	NF2-202	14.92	17.36	15.21	14.63	12.52	25.34	11.19	9.05	10.65	13.48	14.86	14.58	15.83	17.4967	10.2967	14.3067
Pig.11389.1	Pig.11389	TRIM26-202	4.05	3.87	2.72	3.6	2.4	6.64	3.43	2.6	3.3	6.38	7.47	4.02	3.54667	4.21333	3.11	5.95667
Pig.03712.1	Pig.03712	RNF139-203	1.18	0.95	1.25	1.12	0.49	1.33	1.34	1.01	1.06	1.8	1.31	1.6	1.12667	0.98	1.13667	1.57
Pig.00447.1	Pig.00447	CLDN17-201	4.35	2.96	5.59	2.25	0.78	5.05	2.08	1.61	1.98	1.9	2.59	1.72	4.3	2.69333	1.89	2.07
Pig.18081.1	Pig.18081	FAM3A-201	15.4	18.39	14.25	19.58	15.64	21.38	16.96	18.04	17.01	18.88	17.48	20.04	16.0133	18.8667	17.3367	18.8
Pig.11482.1	Pig.11482	SMYD5-201	3.38	5.38	4.16	5.73	6.05	6.57	8.18	6.14	7.78	8.98	9.61	7.88	4.30667	6.11667	7.36667	8.82333
MSTRG.26952.1	MSTRG.26952		1.41	1.88	1.47	0.71	0.6	0.83	0.57	0.54	0.42	0.64	0.52	0.53	1.58667	0.713333	0.51	0.563333
Pig.20023.1	Pig.20023	MYADML2-201	2.33	2.35	1.7	3.18	2.76	2.54	5.09	4.87	4.04	5.73	5.82	5.01	2.12667	2.82667	4.66667	5.52
Pig.22359.1	Pig.22359	TXNDC15-201	21.48	18.32	14.82	16.3	19.31	11.71	21.03	18.45	17.18	21.77	26.46	19.09	18.2067	15.7733	18.8867	22.44
Pig.16615.1	Pig.16615	NOC2L-201	11.29	12.45	9.51	8.13	5.44	11.23	8.67	7.66	8.01	10.2	11.36	12.57	11.0833	8.26667	8.11333	11.3767
Pig.04899.1	Pig.04899	TCEA1-201	8.34	9.76	10.61	6.69	3.48	5.5	2.8	2.18	2.04	2.2	5.17	2.26	9.57	5.22333	2.34	3.21
Pig.13862.1	Pig.13862	RRAGB-201	1.01	0.3	0.55	0.45	0.56	1.55	1.38	0.93	1.14	1.05	1.55	0.67	0.62	0.853333	1.15	1.09
Pig.04109.1	Pig.04109	POC1B-201	0.89	2.17	1.41	2.38	1.29	2.57	1.13	1.56	1.13	1.63	1.56	1.63	1.49	2.08	1.27333	1.60667
Pig.02601.1	Pig.02601	CANX-201	45.3	54.25	51.35	47.36	26.34	85.81	28.35	15.81	12.17	29.62	37.26	23.88	50.3	53.17	18.7767	30.2533
Pig.14925.1	Pig.14925	WARS-201	8.87	8.93	9.18	7.3	6.6	14.1	10.14	5.94	5.8	9.66	11.22	9.64	8.99333	9.33333	7.29333	10.1733
Pig.06989.1	Pig.06989	FAM118B-201	1.23	1.23	0.94	1.69	0.99	1.39	1.22	1.4	1.44	1.45	1.8	1.12	1.13333	1.35667	1.35333	1.45667
Pig.20447.1	Pig.20447	ADAP1-203	0.79	0.37	0.73	0.97	0.39	2.33	1.66	1.31	0.41	2.22	1.22	1.12	0.63	1.23	1.12667	1.52
Pig.07146.1	Pig.07146	PRKAB1-201	7.12	6.21	8.21	3.92	2.62	12.55	6.06	5.05	5.22	9.26	7.87	5.53	7.18	6.36333	5.44333	7.55333
Pig.05260.1	Pig.05260	ROR1-201	3.22	4.53	2.96	1.47	0.96	6.11	1.53	0.26	0.84	1.26	1.12	1.49	3.57	2.84667	0.876667	1.29
MSTRG.34588.6	MSTRG.34588		1074.56	1144.96	1387.3	1589.28	941.11	919.45	323.62	281.4	560.98	327.09	339.57	374.64	1202.27	1149.95	388.667	347.1
MSTRG.34588.4	MSTRG.34588		1349.66	1281.19	649.89	758.14	1112.02	368.92	0.99	0.5	291.21	469.04	509.8	686.47	1093.58	746.36	97.5667	555.103
MSTRG.34588.5	MSTRG.34588		16	15.43	18.78	23.27	44.43	23.46	4.86	5.84	9.31	12.84	12.78	15.8	16.7367	30.3867	6.67	13.8067
MSTRG.34588.2	MSTRG.34588		11.89	5.71	11.05	8.35	9.37	4.76	7.89	4.69	11.45	2.73	3.53	6.69	9.55	7.49333	8.01	4.31667
MSTRG.34588.3	MSTRG.34588		13.23	3.39	7.99	4.42	6.54	8.87	28.72	19.84	8.13	6.98	1.99	8.09	8.20333	6.61	18.8967	5.68667
MSTRG.34588.1	MSTRG.34588		1.07	1	1.17	1.17	2	0.4	0.35	0.29	0.42	0.37	0.33	0.32	1.08	1.19	0.353333	0.34
Pig.14440.1	Pig.14440	CISD3-202	9.78	8.36	4.62	17.48	9.34	12.73	21.19	15.94	24.34	19.61	20.56	23.32	7.58667	13.1833	20.49	21.1633
MSTRG.34588.8	MSTRG.34588		114.33	132.93	475.74	588.85	163.36	305.96	317.18	263.22	266.67	36.58	56.92	60.66	241	352.723	282.357	51.3867
MSTRG.2877.1	MSTRG.2877		11.87	10.88	11.71	13.91	7.97	25.49	11.9	6.66	5.78	13.42	12.31	11.46	11.4867	15.79	8.11333	12.3967
Pig.02185.1	Pig.02185	TRIO-201	9.2	8.84	7.58	2.81	1.92	6.36	4.33	4.78	3.69	5.48	4.8	7.19	8.54	3.69667	4.26667	5.82333
Pig.17653.1	Pig.17653	PFKFB3-201	14.1	14.86	2.85	9.67	4.33	4.06	28.44	8.42	0.46	13.86	2.79	1.1	10.6033	6.02	12.44	5.91667
MSTRG.44768.4	MSTRG.44768		7304.08	10510.9	10024.8	11099.4	6487.54	13615.5	3600.96	4098.33	2919.76	7695.3	8213.07	7393.26	9279.93	10400.8	3539.68	7767.21
MSTRG.36309.2	MSTRG.36309		252.05	265.37	266.44	228.61	205.38	278.68	193.82	200.12	215.38	370.25	359.97	296.16	261.287	237.557	203.107	342.127
MSTRG.36309.1	MSTRG.36309		97.18	114.74	118.32	105.15	76.43	117.4	91.7	81.03	97.78	202.12	193.26	228.21	110.08	99.66	90.17	207.863
MSTRG.31219.1	MSTRG.31219		54.47	53.48	32.25	10.73	26.7	61.02	10.91	8.65	8.68	13.25	9.75	7.36	46.7333	32.8167	9.41333	10.12
Pig.07499.1	Pig.07499	KDM5A-201	3.55	2.87	2.94	2.35	1.88	3.28	2.22	1.98	2.31	2.95	2.87	3.01	3.12	2.50333	2.17	2.94333
Pig.14448.1	Pig.14448	NPEPPS-203	27.72	31.95	23.74	26.6	13.53	20.35	9.2	7.27	7.19	13.48	14.16	11.83	27.8033	20.16	7.88667	13.1567
Pig.20927.1	Pig.20927	FAM234A-201	1.67	1.05	1.23	1.16	0.94	1.44	1.46	1.02	1.49	2.76	2.38	2.47	1.31667	1.18	1.32333	2.53667
Pig.02400.1	Pig.02400	FAM199X-201	3.02	2.91	2.75	3.19	1.25	3.9	2.09	1.14	1.22	1.41	1.79	1.23	2.89333	2.78	1.48333	1.47667
Pig.03252.1	Pig.03252	ADAMTSL1-201	0.98	0.89	1.23	3.4	1.87	0.42	1.65	1.01	1.34	3.84	2.35	1.83	1.03333	1.89667	1.33333	2.67333
Pig.17333.1	Pig.17333	PAPPA-201	2.87	2.84	3.05	1	0.66	1.92	1.39	0.63	0.68	0.83	1.31	0.68	2.92	1.19333	0.9	0.94
Pig.20454.1	Pig.20454	KIF13A-202	11.18	11.46	8.56	9.74	3.97	12.83	3.83	4.01	3.63	11.3	10.93	8.66	10.4	8.84667	3.82333	10.2967
MSTRG.26640.1	MSTRG.26640		7.06	9.72	10.5	5.25	4.09	6.95	0.28	0.78	0.99	0.48	2.54	0.73	9.09333	5.43	0.683333	1.25
Pig.17323.1	Pig.17323	ZBTB43-201	1.68	1.52	1.06	1.66	1.57	4	2.33	1.71	2.53	2.62	2.04	2.63	1.42	2.41	2.19	2.43
Pig.14186.1	Pig.14186	CYP27A1-202	2.76	2.61	2.59	1.47	1.51	4.72	5.27	1.51	2.37	2.29	2.32	2.54	2.65333	2.56667	3.05	2.38333
Pig.16513.1	Pig.16513	NDST2	2.7	3.07	3.79	1.93	1.3	4.73	3.79	2.71	2.84	4.71	4.23	4.04	3.18667	2.65333	3.11333	4.32667
MSTRG.18532.3	MSTRG.18532		10.35	11.14	8.14	7.91	6.88	10.44	5.95	5.83	4.04	9.35	8.29	7.73	9.87667	8.41	5.27333	8.45667
MSTRG.18532.1	MSTRG.18532		4.25	1.36	3.66	4.49	1.81	1.97	1.38	0.87	1.3	2.99	1.67	1.09	3.09	2.75667	1.18333	1.91667
MSTRG.18532.5	MSTRG.18532		3.43	2.92	0.81	1.45	1.81	3.44	1.5	0.72	0.65	1.66	1.03	0.71	2.38667	2.23333	0.956667	1.13333
MSTRG.18532.4	MSTRG.18532		6.05	16.37	11.75	5.42	4.33	9.95	10.31	3.14	7.15	9.27	4.88	11.94	11.39	6.56667	6.86667	8.69667
Pig.22010.1	Pig.22010	LOC101151839	12.42	17.29	15.2	14.15	13.14	25.26	8.46	7.64	7.39	16.13	14.33	16.22	14.97	17.5167	7.83	15.56
MSTRG.38079.1	MSTRG.38079		315.36	348.34	309.38	287.76	141.53	102.21	41.25	79.42	45.41	93.36	100.9	51.37	324.36	177.167	55.36	81.8767
Pig.07001.1	Pig.07001	ARHGAP32-201	1.35	1.34	0.99	1.17	1.03	2.82	1.15	0.72	0.67	2.06	1.58	1.78	1.22667	1.67333	0.846667	1.80667
Pig.13348.1	Pig.13348	BAG2-201	17.65	15.85	16.46	15.63	14.48	61.88	10.32	13.83	15.43	18.33	23.44	18.47	16.6533	30.6633	13.1933	20.08
Pig.06729.1	Pig.06729	ATL2-203	48.5	54.39	44.31	34.99	17.16	14.74	9.31	10.51	7.38	12.77	15.94	8.13	49.0667	22.2967	9.06667	12.28
Pig.18153.1	Pig.18153	S100A9	1.44	1.21	0.22	0.3	3.29	2.64	1.3	0.06	0.34	0.16	0.22	0.26	0.956667	2.07667	0.566667	0.213333
Pig.23537.1	Pig.23537	HBS1L-201	0.98	1.52	1.11	0.6	0.33	1.44	0.25	0.41	0.23	0.34	0.51	0.18	1.20333	0.79	0.296667	0.343333
Pig.10435.1	Pig.10435	Hdac8	1.97	2.06	1.65	0.9	0.93	3.58	2.11	1.35	1.64	1.71	1.49	1.29	1.89333	1.80333	1.7	1.49667
Pig.07190.1	Pig.07190	ZCCHC8-201	6.67	8.95	6.14	4.55	2.12	6.64	2.34	2.12	1.63	3.3	3.68	2.37	7.25333	4.43667	2.03	3.11667
Pig.03391.1	Pig.03391	MALT1-201	1.55	2.16	1.8	2.19	1.12	2.27	0.86	0.73	0.5	0.64	0.61	0.55	1.83667	1.86	0.696667	0.6
MSTRG.29982.1	MSTRG.29982		22.17	23.17	20.76	17.37	17.62	24.23	17.47	13.49	16.81	23.04	24.14	23.89	22.0333	19.74	15.9233	23.69
Pig.10295.1	Pig.10295	TRAF7-201	7.17	8.63	6.17	4.95	3.57	12.35	10.7	7.01	8.04	8.53	9.75	9.24	7.32333	6.95667	8.58333	9.17333
Pig.08415.1	Pig.08415	STRN-201	40.12	58.28	44.39	31.42	18.14	25.9	5.73	7.43	5.47	8.64	10.01	5.27	47.5967	25.1533	6.21	7.97333
Pig.15675.1	Pig.15675	XYLT2-202	1.18	0.8	1.09	0.9	0.82	2.38	2.39	1.92	1.88	2.8	2.31	2.52	1.02333	1.36667	2.06333	2.54333
Pig.03385.1	Pig.03385	LMAN1-201	16.12	19.31	21.37	19.89	10.16	23.11	7.12	5.42	4.73	9.84	12.93	8.14	18.9333	17.72	5.75667	10.3033
Pig.18315.1	Pig.18315	SEPTIN9-201	26.93	30.95	20.42	12.93	13.28	35.81	20.15	14.47	15.37	26.92	27.56	27.37	26.1	20.6733	16.6633	27.2833
Pig.20736.1	Pig.20736	THAP2-201	5.06	4.9	4.41	4.69	2.16	3.74	0.81	0.61	0.29	1.14	1.25	0.61	4.79	3.53	0.57	1
Pig.23109.1	Pig.23109	UTP23-201	5.25	4.84	8.53	8.2	0	4.11	1.71	0	0.95	0.53	2.74	0.58	6.20667	4.10333	0.886667	1.28333
Pig.19261.1	Pig.19261	RASGRP2-203	1.13	0.68	1.02	0.78	0.76	1.71	1.74	1.14	1.27	2.25	1.45	1.77	0.943333	1.08333	1.38333	1.82333
Pig.12371.1	Pig.12371	STK11-201	6.12	4.46	3.18	4.78	2.37	3.49	4.47	2.14	3.87	4.72	4.2	4.39	4.58667	3.54667	3.49333	4.43667
MSTRG.23899.1	MSTRG.23899		269.71	292.42	259.16	160.92	123.05	228.04	197.17	86.09	88.7	247.43	265.72	210.28	273.763	170.67	123.987	241.143
MSTRG.23899.2	MSTRG.23899		181.23	187.19	168.42	147.45	101.33	177.56	141.96	60.71	62.36	152.86	175.21	119.01	178.947	142.113	88.3433	149.027
Pig.03006.1	Pig.03006	PSMB2-201	34.69	28.08	30.65	27.47	24.53	35.51	26.85	19.51	21.77	33.09	35.17	26	31.14	29.17	22.71	31.42
Pig.17756.1	Pig.17756	S1PR3-201	1.99	2.89	0.66	0.17	0.33	2.5	1.55	1.21	0.46	1.59	1.63	1.83	1.84667	1	1.07333	1.68333
Pig.07444.1	Pig.07444	TOMM34-201	2.53	2.26	2.01	3.69	2.26	2.23	1.05	1.07	1.08	1.53	1.16	1.78	2.26667	2.72667	1.06667	1.49
Pig.20372.1	Pig.20372	PLXNB3-201	11.95	10.78	9.79	9.7	9.58	11.06	9.4	7.97	8.31	15.45	13.66	11.32	10.84	10.1133	8.56	13.4767
Pig.17768.1	Pig.17768	IQCF2-201	1.3	0.96	1.33	2.11	1.06	0.55	0.55	0.24	1.31	2.5	0.59	0.98	1.19667	1.24	0.7	1.35667
Pig.14329.1	Pig.14329	TP53BP1-201	3.12	3.05	2.96	4	2.98	6.25	1.71	1.54	1.2	3.46	2.44	2.47	3.04333	4.41	1.48333	2.79
Pig.07012.1	Pig.07012	EPHA3-201	4.18	3.49	2.49	2.26	2.01	0.12	1.04	0.81	1.04	0.72	0.61	0.51	3.38667	1.46333	0.963333	0.613333
Pig.03991.1	Pig.03991	RSPO3-201	2.24	2.8	1.59	0.93	1.2	8.15	0.35	0.32	0.37	0.37	0.43	0.25	2.21	3.42667	0.346667	0.35
Pig.09741.1	Pig.09741	DHRS4-202	11.57	10.47	14.9	14.17	13.13	39.27	36.01	16.55	20.65	34.12	36.14	46.65	12.3133	22.19	24.4033	38.97
Pig.08801.1	Pig.08801	MFGE8-202	23.56	22.18	21.41	17.54	11.72	41.65	22.51	16.04	21.61	35.34	33.92	35.12	22.3833	23.6367	20.0533	34.7933
Pig.16416.1	Pig.16416	MADD-203	6.16	6.64	6.48	7.52	7.89	5.54	3.58	3.72	3.68	7.02	6.54	5.52	6.42667	6.98333	3.66	6.36
Pig.12079.1	Pig.12079	PLEKHA1-201	11.13	13.99	10.73	9.32	4.2	11.65	4.42	3.82	3.59	5.1	7.51	4.1	11.95	8.39	3.94333	5.57
MSTRG.19206.2	MSTRG.19206		11.41	14.92	31.38	20.69	15.08	14.6	0	5.47	0	3.89	6.74	1.34	19.2367	16.79	1.82333	3.99
Pig.17914.1	Pig.17914	MKRN1-202	17.76	18.54	16.11	20.09	17.01	27.47	13.48	11.63	10.61	19.66	16.17	17.44	17.47	21.5233	11.9067	17.7567
Pig.15454.1	Pig.15454	SPOCK2-201	11.14	10.87	11.35	12.94	10.7	7.76	8.94	8.29	4.41	10.77	10.85	7.94	11.12	10.4667	7.21333	9.85333
Pig.14202.1	Pig.14202	ARPC2-201	52.55	55.69	52.04	70.26	40.27	67.03	36.58	27.86	27.32	43.32	41.96	30.61	53.4267	59.1867	30.5867	38.63
Pig.10376.1	Pig.10376	ROGDI-203	2.78	3.16	2.4	3.59	4.43	4.68	5.19	2.04	2.68	4.19	2.43	2.76	2.78	4.23333	3.30333	3.12667
Pig.18026.1	Pig.18026	DCAKD-201	1.06	1	0.64	0.83	1.21	6.26	1.76	1.23	1.63	2.58	2.17	2.02	0.9	2.76667	1.54	2.25667
Pig.18228.1	Pig.18228	RCOR3-202	8.9	10.89	8.1	11.45	6.61	16.02	5.05	4.83	3.05	11.61	11.44	9.28	9.29667	11.36	4.31	10.7767
Pig.07474.1	Pig.07474	GOLIM4-201	6.31	8.64	8.67	12.47	4.62	22.1	3.86	5.33	2.73	6.94	6.21	3.41	7.87333	13.0633	3.97333	5.52
Pig.00029.1	Pig.00029	CASP10-201	4.99	4.19	3.4	3.23	4.35	9.61	2.95	2.14	1.69	4.71	4.5	2.92	4.19333	5.73	2.26	4.04333
Pig.02223.1	Pig.02223	SNX1	11.59	9.93	9.29	7.26	4.03	16.73	10.71	7.16	6.73	11.6	13.14	12.23	10.27	9.34	8.2	12.3233
Pig.02314.1	Pig.02314	DTWD1-201	3.03	3.95	4.69	4.4	1.28	4.48	0.74	0.76	0.5	1.37	1.9	0.66	3.89	3.38667	0.666667	1.31
Pig.17929.1	Pig.17929	FAM120A-203	34.2	38.86	30.47	28.81	17.65	33.94	17.47	15.8	14.03	24.23	26.92	20.68	34.51	26.8	15.7667	23.9433
Pig.12679.1	Pig.12679	TIE1-201	2.44	2.09	2.33	2.58	1.25	8.5	4.21	2.77	3.25	5.8	6.69	4.18	2.28667	4.11	3.41	5.55667
Pig.10999.1	Pig.10999	PNP-201	1.01	0.39	0.77	0.48	0.78	1.4	1.44	0.65	0.58	1.46	1.24	0.73	0.723333	0.886667	0.89	1.14333
Pig.01700.1	Pig.01700	CNN3-201	11.67	10.09	10.51	15.45	8.12	32.76	12.45	8.46	7.74	23.12	22.81	21.49	10.7567	18.7767	9.55	22.4733
Pig.06756.1	Pig.06756	LY86-201	0.14	0.78	1.29	1.31	1.01	1.71	2.31	1.3	1.81	1	0.84	1.15	0.736667	1.34333	1.80667	0.996667
Pig.14592.1	Pig.14592	CACFD1-201	2.15	1.93	3.17	3.35	1.58	1.96	2.46	2.9	3.9	3.38	2.74	2.12	2.41667	2.29667	3.08667	2.74667
Pig.12792.1	Pig.12792	STAC2-201	3.35	3.97	3.89	12.8	3.12	2.06	3.45	1.53	2.97	3.66	1.96	1.42	3.73667	5.99333	2.65	2.34667
MSTRG.937.1	MSTRG.937		18.58	31.99	22.62	8.01	9.98	29.49	4.02	5.8	4.12	6.73	6.44	2.65	24.3967	15.8267	4.64667	5.27333
Pig.10515.1	Pig.10515	GBA-201	8.36	10.08	9.46	19.42	14.32	22.63	16.64	13.15	11.07	25.56	13.78	16.7	9.3	18.79	13.62	18.68
Pig.05660.1	Pig.05660	MED15-201	22.5	27.74	24.05	7.68	7.33	27.43	15.37	11.78	14.94	15.63	17.79	24.55	24.7633	14.1467	14.03	19.3233
Pig.11537.1	Pig.11537	ZRANB1-201	42.17	46.58	41.76	19.67	10.13	15.29	8.1	9.75	10.84	13.51	14.96	10.22	43.5033	15.03	9.56333	12.8967
Pig.07676.1	Pig.07676	SP1-201	21.7	21.01	24.96	18.93	17.1	42.26	14.07	13.25	12.46	23.62	22.76	23.61	22.5567	26.0967	13.26	23.33
Pig.06724.1	Pig.06724	QPCT-201	1.81	0.99	1.33	2.02	0.92	1.79	1.87	1.55	0.75	3.36	3.07	1.64	1.37667	1.57667	1.39	2.69
Pig.00037.1	Pig.00037	BZW1-202	16.34	19	13.9	14.99	7.1	13.35	6.39	5.36	5.25	7.74	10.32	6.06	16.4133	11.8133	5.66667	8.04
Pig.02729.1	Pig.02729	AGA-201	1.32	1.38	1.57	2.24	0.82	3.99	2.12	1.97	1.14	2.9	2.84	2.54	1.42333	2.35	1.74333	2.76
Pig.00396.1	Pig.00396	ICA1-206	1.12	0.7	1.05	0.92	0.25	3.36	0.88	0.72	0.54	1.27	1.1	1.08	0.956667	1.51	0.713333	1.15
MSTRG.28400.1	MSTRG.28400		9.01	8.11	8.11	8.75	6.48	9.82	15.18	12.05	14.77	10.78	10.51	10.07	8.41	8.35	14	10.4533
Pig.10501.1	Pig.10501	ZBTB7B-201	11.58	11.76	9.37	20.53	20.82	13.47	9.36	8.47	7.32	9.11	7.99	10.86	10.9033	18.2733	8.38333	9.32
Pig.19843.1	Pig.19843	LLGL1-201	1.67	1.33	1.1	0.96	0.7	1.84	1.65	1.17	1.19	2.26	2.04	2.09	1.36667	1.16667	1.33667	2.13
Pig.07826.1	Pig.07826	TRAK1-203	39.32	42.78	39.59	35.23	24.03	44.56	30.32	26.19	31.79	59.51	55.91	48.07	40.5633	34.6067	29.4333	54.4967
Pig.09390.1	Pig.09390	USP39-201	13.26	15.91	12.45	16.71	12.16	20.25	11.17	9.8	11.19	18.68	19.62	16.32	13.8733	16.3733	10.72	18.2067
Pig.03628.1	Pig.03628	NPC1-202	4.94	5.64	5.55	2.33	2.23	4.85	2.3	1.11	2.33	2.75	2.74	2.39	5.37667	3.13667	1.91333	2.62667
Pig.05428.1	Pig.05428	NTRK3-201	0.75	1.52	0.66	0.69	0.52	2.74	0.64	0.3	0.47	0.63	0.7	0.75	0.976667	1.31667	0.47	0.693333
Pig.09167.1	Pig.09167	TRIM56-201	1.68	1.69	1.22	1.54	1.05	2.22	1.43	0.96	1.22	2.3	2.59	1.49	1.53	1.60333	1.20333	2.12667
Pig.05569.1	Pig.05569	CTSB-203	48.83	48.35	53.59	49.92	31.11	61.97	71.62	39.91	57.43	67.82	59.77	46.06	50.2567	47.6667	56.32	57.8833
Pig.11805.1	Pig.11805	UTP6-201	3.24	3.67	2.13	2.69	1.58	3.15	1.65	1.29	0.42	1.38	1.96	1.13	3.01333	2.47333	1.12	1.49
Pig.02441.1	Pig.02441	CAPN6-201	16.64	14.94	14.36	9.81	5.33	10.34	15.3	13.12	14.46	50.76	36.23	26.32	15.3133	8.49333	14.2933	37.77
Pig.20523.1	Pig.20523	CBY1	0.83	1.32	0.83	1.37	1.41	1.52	2.27	1.57	1.79	1.59	2.02	0.75	0.993333	1.43333	1.87667	1.45333
Pig.10016.1	Pig.10016	RBM38-202	260.31	317.24	304.32	220.87	345.78	182.64	142.66	162.02	148.62	162.66	170.6	201.59	293.957	249.763	151.1	178.283
Pig.04176.1	Pig.04176	FNIP2-201	4.79	4.84	3.71	1.7	1.03	6.22	2.54	1.23	1.53	2.68	2.67	2.72	4.44667	2.98333	1.76667	2.69
Pig.17362.1	Pig.17362	IQCE-201	1.37	1.68	1.6	1.46	1.16	2.28	1.55	0.99	1.54	1.79	2.28	2.52	1.55	1.63333	1.36	2.19667
Pig.02654.1	Pig.02654	FUT11-201	1.76	1.95	1.75	2.83	3.31	5.63	2.28	1.82	0.78	3.32	2.13	2.46	1.82	3.92333	1.62667	2.63667
Pig.15959.1	Pig.15959	LRPPRC-201	18.67	20.23	18.81	16.32	8.54	18.75	5.32	5.1	5.66	6.94	9.8	6.94	19.2367	14.5367	5.36	7.89333
Pig.10436.1	Pig.10436	PHKA1-202	174.19	179.91	138.34	138.79	77.38	43.8	59.4	50.97	48.11	95.43	128.56	78.95	164.147	86.6567	52.8267	100.98
Pig.14499.1	Pig.14499	SGCA-202	69.83	69.74	62.81	30.85	67.61	101.49	72.84	61.88	78.27	108.93	91.21	115.93	67.46	66.65	70.9967	105.357
Pig.11656.1	Pig.11656	RRN3-201	11.68	13.28	10.83	6.87	4.96	8.97	3.96	3.16	3.58	5.84	7.74	5.75	11.93	6.93333	3.56667	6.44333
Pig.20578.1	Pig.20578	OGFR-201	3.47	2.22	2.2	3.41	2.59	6.62	4.12	2.76	4.3	5.24	4.92	4.74	2.63	4.20667	3.72667	4.96667
Pig.06061.1	Pig.06061	TOPBP1-201	8.89	10.61	8.31	7.09	3.47	7.09	2.45	2.1	1.58	3.45	3.63	2.09	9.27	5.88333	2.04333	3.05667
Pig.04657.1	Pig.04657	ZBTB37-202	1.04	1.1	1.13	0.76	0.67	2.47	1.21	1.06	0.85	0.97	1.01	0.7	1.09	1.3	1.04	0.893333
Pig.07076.1	Pig.07076	GGCT	1.33	1.21	0.89	1.72	1.73	0.79	0.22	0.57	0.67	1.01	1.53	0.58	1.14333	1.41333	0.486667	1.04
Pig.04241.1	Pig.04241	ZEB2-206	26.16	32.58	22.19	17.18	10	23.08	6.67	7.18	4.27	8.39	10.76	7.76	26.9767	16.7533	6.04	8.97
Pig.15666.1	Pig.15666	TNS3-201	1.13	1.43	1.12	0.91	0.85	2.71	2.7	0.87	1.26	2.04	1.61	2.44	1.22667	1.49	1.61	2.03
Pig.04255.1	Pig.04255	DARS-201	22.91	28.04	27.39	35.52	10.18	18.86	7.97	8.63	9.54	9.53	12.75	8.03	26.1133	21.52	8.71333	10.1033
Pig.17808.1	Pig.17808	MATN2-203	3.48	4.07	3.66	4.71	3.2	7.5	4.21	3.16	2.58	16.17	9.53	9.28	3.73667	5.13667	3.31667	11.66
Pig.14060.1	Pig.14060	ZC3H7B-201	9.93	9.6	8.9	12.05	10.03	22.39	10.62	7.68	6.97	14.68	14.33	13.83	9.47667	14.8233	8.42333	14.28
Pig.19568.1	Pig.19568	ICAM1-201	2.29	3.58	1.99	3.98	2.47	5.67	1.82	1.23	1.7	2.1	2.76	2.52	2.62	4.04	1.58333	2.46
MSTRG.27964.2	MSTRG.27964		100.67	132.12	69.15	37.67	33.75	81.83	22.3	22.62	15.7	38.2	36.57	32.86	100.647	51.0833	20.2067	35.8767
MSTRG.40001.1	MSTRG.40001		23.26	14.74	17.58	22.3	13.91	14.66	35.54	35.14	40.17	25.12	23.07	25.99	18.5267	16.9567	36.95	24.7267
Pig.07040.1	Pig.07040	ELMO2-202	2.28	1.49	1.88	2.72	1.49	4.35	2.08	1.38	2.21	4.93	4.82	2.19	1.88333	2.85333	1.89	3.98
Pig.18374.1	Pig.18374	H2ac19	10.45	11.09	24.85	13.64	11.18	15.05	46.76	29.7	35.86	39.65	46.36	18.29	15.4633	13.29	37.44	34.7667
Pig.20199.1	Pig.20199	ARHGEF10L-201	19.8	18.36	14.59	14.41	9.56	9.82	12.86	9.06	13.15	14.89	11.83	12.07	17.5833	11.2633	11.69	12.93
Pig.19556.1	Pig.19556	KRI1-201	6.32	7.87	6.5	5.6	4.7	7.96	3.23	3.12	3.67	5.54	5.78	6.3	6.89667	6.08667	3.34	5.87333
Pig.03132.1	Pig.03132	ZDHHC18-201	4.07	5.32	4.23	5.41	4.02	7.4	3.68	3.06	3.31	4.29	2.92	3.79	4.54	5.61	3.35	3.66667
Pig.14670.1	Pig.14670	PHF10-201	11.02	10.5	9.06	11.03	6.25	12.5	7.3	5.8	5.29	10.51	9.14	9.89	10.1933	9.92667	6.13	9.84667
Pig.10923.1	Pig.10923	RFT1-201	0.42	0.16	0.84	0.3	0.44	0.98	1.7	0.59	0.74	0.98	0.82	0.89	0.473333	0.573333	1.01	0.896667
Pig.07747.1	Pig.07747	HR-201	6.1	6.4	3.4	13.59	10.48	13.29	8.56	5.7	7.71	17.58	16.56	10.32	5.3	12.4533	7.32333	14.82
MSTRG.6269.2	MSTRG.6269		2.53	2.42	2.82	1.48	2.19	0.91	1.22	1.2	1.24	2.18	2.26	1.27	2.59	1.52667	1.22	1.90333
Pig.16348.1	Pig.16348	SUFU-201	3.22	2.49	3.85	1.69	1.25	3.85	2.63	2.55	3.12	3.27	2.51	4.34	3.18667	2.26333	2.76667	3.37333
Pig.04476.1	Pig.04476	GPC3-201	12.99	11.98	11.97	10.44	12.72	14.07	10.16	9.23	9.31	25.18	22.38	22.91	12.3133	12.41	9.56667	23.49
Pig.16822.1	Pig.16822	UBE2S-201	11.98	9.25	10.28	18.46	14.17	7.16	16.14	14.7	15.34	15.92	19.04	10.94	10.5033	13.2633	15.3933	15.3
Pig.14425.1	Pig.14425	FBXL20-202	8.53	8.03	8.35	3.57	1.56	5.95	4.68	2.35	2.3	4.91	4.54	4.13	8.30333	3.69333	3.11	4.52667
Pig.12656.1	Pig.12656	RNF220-201	4.36	5.69	3.52	5.75	3.64	7.24	2.26	2.03	3.61	4.54	4.71	4.75	4.52333	5.54333	2.63333	4.66667
MSTRG.2516.1	MSTRG.2516		2.06	2.35	1.82	1.09	1.09	2.27	0.42	0.55	0.4	0.71	0.64	0.37	2.07667	1.48333	0.456667	0.573333
Pig.00351.1	Pig.00351	GPNMB-204	1.38	0.8	1.26	2.05	0.63	3.98	4.89	0.92	0.78	1.62	1.01	1.38	1.14667	2.22	2.19667	1.33667
Pig.03482.1	Pig.03482	RFC3-202	1.75	0.69	1.11	1.4	0.63	1.36	0.73	0.87	0.44	1.15	1.55	1.05	1.18333	1.13	0.68	1.25
Pig.11712.1	Pig.11712	CCNYL1-202	51.08	55.24	43.32	43.82	17.49	11.44	10.93	11.94	7.62	15.39	19.59	11.37	49.88	24.25	10.1633	15.45
Pig.10250.1	Pig.10250	LRRC32-201	1.41	1.14	1.14	1.07	1.28	6.93	1.21	0.6	1.1	1.76	1.42	1.72	1.23	3.09333	0.97	1.63333
Pig.05446.1	Pig.05446	PLAA-201	0.95	0.88	1.04	1.88	0.51	1.67	0.84	0.5	0.69	0.76	1.14	0.47	0.956667	1.35333	0.676667	0.79
MSTRG.26730.6	MSTRG.26730		26.55	30.07	23.32	34.86	14.98	13.57	7.09	8.57	3.85	11.36	12.03	8.58	26.6467	21.1367	6.50333	10.6567
MSTRG.27110.1	MSTRG.27110		43.61	50.11	52.27	46.7	31.06	40.59	16.34	14.86	17.3	36.29	45.23	32.81	48.6633	39.45	16.1667	38.11
MSTRG.27110.3	MSTRG.27110		88.31	82.67	72.68	64.7	55.93	80.7	52.8	42.28	45.37	73.79	85.14	59.68	81.22	67.11	46.8167	72.87
Pig.07899.1	Pig.07899	SETD2-201	16.42	20.06	18.86	12.46	7.31	17.06	4.73	4.68	4.44	6.22	6.95	5.14	18.4467	12.2767	4.61667	6.10333
Pig.15805.1	Pig.15805	PCBP4-205	23.81	23.96	22.55	24.13	17.65	75.63	24.26	22.68	19.61	24.67	23.86	22.48	23.44	39.1367	22.1833	23.67
Pig.12470.1	Pig.12470	SLC30A9-202	8.6	10.43	9.3	8.18	4.9	9.89	3.58	2.58	2.69	4.52	5.43	3.3	9.44333	7.65667	2.95	4.41667
Pig.06352.1	Pig.06352	ARRDC2-201	12.83	11.53	11.31	2.84	2.93	31.59	6.03	8.18	6.25	16.76	10.44	7.96	11.89	12.4533	6.82	11.72
Pig.23033.1	Pig.23033	LAMA3-201	0.8	1	1.16	1.47	1.44	0.66	1.15	1.14	1.17	1.54	1.12	0.49	0.986667	1.19	1.15333	1.05
Pig.05745.1	Pig.05745	PATZ1-202	1.7	0.95	1.77	1.4	0.9	2.49	1.75	1.93	2.35	3.22	1.92	2.72	1.47333	1.59667	2.01	2.62
Pig.02220.1	Pig.02220	CSNK1G1-202	1.16	1.06	1.33	1.36	0.97	1.98	0.99	0.78	0.81	1.46	1.52	1.06	1.18333	1.43667	0.86	1.34667
Pig.08156.1	Pig.08156	ARHGAP42-201	0.82	1.64	0.94	1.12	0.83	1.71	0.39	0.32	0.22	0.33	1.09	0.5	1.13333	1.22	0.31	0.64
Pig.20796.1	Pig.20796	POP4-203	2.49	1.85	4.91	3.48	4.5	6.76	3.83	3.29	4.81	3.56	5.71	6.68	3.08333	4.91333	3.97667	5.31667
Pig.15089.1	Pig.15089	ZBTB14-201	1.36	1.44	0.94	1.15	0.97	1.63	0.65	0.18	0.38	0.74	0.92	0.75	1.24667	1.25	0.403333	0.803333
Pig.07964.1	Pig.07964	MYO16	0.25	0.18	0.23	0.25	0.23	0.33	0.49	0.84	0.48	1.49	1.32	0.97	0.22	0.27	0.603333	1.26
Pig.12791.1	Pig.12791	ARPP21-201	7.59	8.59	8.49	13.76	10.17	19.99	4.5	7.94	2.85	14.88	10.98	8.52	8.22333	14.64	5.09667	11.46
Pig.10238.1	Pig.10238	PAK1-202	41	40.38	44.33	49.31	42.23	40.98	20.62	27.12	16.98	50.28	44.89	40.42	41.9033	44.1733	21.5733	45.1967
Pig.20333.1	Pig.20333	FMO4-201	1.01	1.13	0.95	0.75	0.91	1.08	0.97	0.62	0.67	1.16	0.89	0.45	1.03	0.913333	0.753333	0.833333
Pig.19359.1	Pig.19359	TMEM248-202	4.87	4.51	4.22	7.94	5.91	6.05	10.58	6.46	6.69	5.8	5.67	4.29	4.53333	6.63333	7.91	5.25333
Pig.12217.1	Pig.12217	LYST-201	3.36	3.26	3.16	2.05	1.56	3.78	1.42	1.22	0.91	1.17	1.28	1.02	3.26	2.46333	1.18333	1.15667
Pig.04639.1	Pig.04639	PRRC2C-201	36.81	49.91	33.13	21.29	16.07	37.48	8.7	7.86	7.99	19.52	20.45	17.61	39.95	24.9467	8.18333	19.1933
Pig.10301.1	Pig.10301	DNASE1-201	1.12	1.07	1.12	0.36	0.1	0.39	0.56	0.49	0.48	0.78	0.77	0.69	1.10333	0.283333	0.51	0.746667
Pig.00720.1	Pig.00720	TSPYL1-201	0.52	0.28	0.44	0.96	0.28	4.72	2.04	0.58	0.49	1.63	1.2	1.82	0.413333	1.98667	1.03667	1.55
Pig.02790.1	Pig.02790	KIAA1328-202	8.86	14.44	12.17	15.44	19.16	32.1	10.02	9.74	7.96	5.49	5.28	6.07	11.8233	22.2333	9.24	5.61333
Pig.05379.1	Pig.05379	AP5M1-204	6.96	8.48	6.64	4.08	3.13	4.38	2.74	2.21	2.21	3.2	4.28	2.13	7.36	3.86333	2.38667	3.20333
Pig.16806.1	Pig.16806	TNNI3-204	0.19	0.51	0.85	0.51	0.51	3.36	1.23	1.79	1.72	1.85	2.72	2.19	0.516667	1.46	1.58	2.25333
Pig.07092.1	Pig.07092	GPD1-203	26.16	22.27	12.98	12.84	12.44	4.59	5.16	4.34	10.13	6.73	11.09	5.71	20.47	9.95667	6.54333	7.84333
Pig.08791.1	Pig.08791	PEX11A-201	0.61	0.75	1.07	1.04	0.89	0.54	2.19	0.53	0.56	0.86	1.3	1.11	0.81	0.823333	1.09333	1.09
Pig.21198.1	Pig.21198	DGKA-201	0.75	1.16	0.67	0.48	0.68	1.17	1.13	0.65	0.85	1.59	1.32	0.91	0.86	0.776667	0.876667	1.27333
Pig.12551.1	Pig.12551	MARCH6-201	25.79	24.74	20.72	22.37	16.4	28.6	13.91	13.29	12.42	18.15	17.48	18.46	23.75	22.4567	13.2067	18.03
Pig.08854.1	Pig.08854	HOMER2-201	39.34	41.59	46.84	29.58	13.79	99.83	23.61	22.86	21.83	29.35	21.15	17.01	42.59	47.7333	22.7667	22.5033
Pig.19840.1	Pig.19840	TOP3A-201	4.91	5.34	5.07	4.2	3.71	6.97	4.67	3.83	4.46	6.12	6.33	6.45	5.10667	4.96	4.32	6.3
Pig.13211.1	Pig.13211	KAT2B-201	76.79	95.41	70.36	73.39	36.04	79.35	23.24	20	16.33	22.16	27.64	20.8	80.8533	62.9267	19.8567	23.5333
Pig.22780.1	Pig.22780	VPS25-201	3.72	4.71	5.08	4.66	4.86	4.3	5.2	6.14	5.71	7.36	6.68	5.13	4.50333	4.60667	5.68333	6.39
Pig.07126.1	Pig.07126	FBXW8-201	0.61	0.33	0.92	0.37	0.39	2.16	1.13	1.03	0.74	1.75	1.2	1.01	0.62	0.973333	0.966667	1.32
Pig.01460.1	Pig.01460	PKIA-202	538.62	590.61	416.44	283.75	116.96	484.49	75.79	89.21	70.33	111.75	157.3	102.05	515.223	295.067	78.4433	123.7
Pig.03873.1	Pig.03873	XPA-201	4.19	4.02	5.38	2.65	1.45	4.42	1.55	1.7	1.1	1.14	1.1	0.73	4.53	2.84	1.45	0.99
Pig.09160.1	Pig.09160	SRRT-201	13.72	15.03	11.89	10.74	9.11	14.73	7.23	5.56	6.44	11.29	11.05	14.56	13.5467	11.5267	6.41	12.3
MSTRG.7798.1	MSTRG.7798		0.77	1.89	0.82	0.07	0.17	0.53	0.29	0.5	0	0.49	0.05	0.43	1.16	0.256667	0.263333	0.323333
Pig.17992.1	Pig.17992	DUSP3-201	58.59	63.98	47.77	52.96	27.68	30.45	45.43	45.86	46.36	56.45	60.27	55.21	56.78	37.03	45.8833	57.31
Pig.17883.1	Pig.17883	SH3GLB2-201	2.5	1.51	1.15	2.5	1.65	1.9	3.71	2.6	3.16	4.29	4.87	4.69	1.72	2.01667	3.15667	4.61667
Pig.14144.1	Pig.14144	MYOCD-204	0.44	0.83	0.39	0.85	0.3	4.53	0.75	0.26	0.24	0.71	0.61	0.84	0.553333	1.89333	0.416667	0.72
Pig.05848.1	Pig.05848	ACADS-201	6.18	5.92	3.8	7.21	3.86	19.34	9.71	5.93	7.18	9.7	9.96	11.35	5.3	10.1367	7.60667	10.3367
Pig.22195.1	Pig.22195	RARRES2-201	15.74	13.78	16.94	21.88	16.24	32.36	34.66	21.35	28.55	37.95	37.8	40.07	15.4867	23.4933	28.1867	38.6067
Pig.00103.1	Pig.00103	TFPI-201	1.71	1.86	3.36	4.26	1.68	0.69	0.54	0.55	0.68	0.74	0.85	0.41	2.31	2.21	0.59	0.666667
Pig.01755.1	Pig.01755	SH3GLB1-201	67.52	73.02	55.84	60.51	35.34	64.18	23.55	26.59	17.71	44.22	48.89	30.02	65.46	53.3433	22.6167	41.0433
Pig.13432.1	Pig.13432	XYLB-204	9.14	9.24	2.94	2.2	3.32	4.87	3.96	4.4	1.68	4.2	2.43	2.78	7.10667	3.46333	3.34667	3.13667
Pig.13793.1	Pig.13793	FAM171A1-201	3.18	3.2	2.21	1.82	0.84	7.49	3.52	2.58	2.26	5.81	5.8	3.79	2.86333	3.38333	2.78667	5.13333
Pig.17559.1	Pig.17559	UBL7-201	10.47	8.53	7.23	9.18	7.3	11.37	13.7	8.18	11.11	11.29	9.5	11.8	8.74333	9.28333	10.9967	10.8633
MSTRG.895.1	MSTRG.895		251.8	168.54	198.11	320.22	123.3	174.07	297.71	271.3	263.93	234.14	231.63	267.34	206.15	205.863	277.647	244.37
Pig.22181.1	Pig.22181	DNAH10-201	13.31	10.48	9.31	9.18	6.52	14.74	8.8	5.87	7.83	13.61	14.55	15.01	11.0333	10.1467	7.5	14.39
Pig.08738.1	Pig.08738	CHRND-201	0.28	0.58	0.16	0.71	0.58	4.63	0.37	0.22	0.23	1.45	0.86	0.79	0.34	1.97333	0.273333	1.03333
Pig.13408.1	Pig.13408	AKAP1-201	42.19	41.96	50.09	25.96	18.89	69.03	25.23	17.7	43.71	33.15	35.9	50.1	44.7467	37.96	28.88	39.7167
Pig.22254.1	Pig.22254	REEP1-201	10.72	10.42	8.67	11.83	6.42	7.82	5.48	5.01	4.12	8.64	13.56	4.01	9.93667	8.69	4.87	8.73667
Pig.13239.1	Pig.13239	DDX47-201	9.85	10.84	8.32	9.23	7.42	6.55	6.68	6.57	7.13	8.65	12.6	7.88	9.67	7.73333	6.79333	9.71
MSTRG.8216.1	MSTRG.8216		80.29	78.81	96.04	92.1	72.45	159.09	69.99	50.13	46.55	116.37	103.01	93.99	85.0467	107.88	55.5567	104.457
Pig.07873.1	Pig.07873	SACM1L-203	4.4	4.73	2.92	1.71	0.72	2.94	1.19	1.12	0.92	1.44	1.41	0.77	4.01667	1.79	1.07667	1.20667
Pig.03584.1	Pig.03584	ZFAND6-201	56.35	55.54	36.64	54.34	21.19	16.11	13.84	15.68	11.2	25.67	28.1	14.8	49.51	30.5467	13.5733	22.8567
Pig.01741.1	Pig.01741	LRRC8E-201	2.16	1.87	2.06	1.67	0.83	5.36	1.61	0.88	1.39	2.03	1.84	2.41	2.03	2.62	1.29333	2.09333
Pig.08391.1	Pig.08391	FGF13-201	14.59	16.86	11.88	17.98	11.58	10.99	5.36	4.57	4	8.58	7.23	4.87	14.4433	13.5167	4.64333	6.89333
Pig.08093.1	Pig.08093	BAALC-201	2.8	2.16	1.66	0.91	0.13	2.78	1.6	2.26	1	1.63	2.07	1.33	2.20667	1.27333	1.62	1.67667
Pig.19520.1	Pig.19520	UQCRFS1-201	12.18	9.84	9.92	13.46	5.82	19.36	29.38	15.72	25.77	29.46	36.12	28.78	10.6467	12.88	23.6233	31.4533
Pig.18821.1	Pig.18821	AURKB-202	0.49	0.87	1.11	0.36	0.17	0.52	1.66	0.88	1.13	2.79	2.54	1.35	0.823333	0.35	1.22333	2.22667
Pig.20679.1	Pig.20679	Pig.20679	0.52	0.56	0.83	0.2	0.38	2.48	0.33	0.49	0.39	0.68	0.53	0.63	0.636667	1.02	0.403333	0.613333
Pig.03504.1	Pig.03504	N4BP2	0.77	1.08	1.99	0.7	0	1.71	0.43	0.13	0.13	0.39	0.58	0.57	1.28	0.803333	0.23	0.513333
Pig.21444.1	Pig.21444	ZC3H18-201	9.5	10.02	9.4	8.74	8.63	13.26	7.49	4.77	6.16	10.99	10.15	12.75	9.64	10.21	6.14	11.2967
Pig.02181.1	Pig.02181	HACD2-201	4.86	2.73	1.7	3.07	1.65	3.13	8.27	0.85	0.13	1.39	2.93	0.94	3.09667	2.61667	3.08333	1.75333
Pig.13051.1	Pig.13051	ZMAT3-201	1	1.84	2	0.9	0.53	1.69	1.27	0.72	0.64	0.74	0.69	0.98	1.61333	1.04	0.876667	0.803333
Pig.01388.1	Pig.01388	TMEM168-201	1.77	1.8	2.39	1.8	1.19	2.63	1.08	1.34	1.02	1.91	2.36	1.46	1.98667	1.87333	1.14667	1.91
MSTRG.43646.1	MSTRG.43646		3.38	4.95	2.86	0.84	0.93	2.75	1.36	1.17	1.29	1.69	3.72	1.4	3.73	1.50667	1.27333	2.27
Pig.16121.1	Pig.16121	ECH1-202	13.9	12.4	11.75	11.59	11.22	24.75	25.96	15.42	23.84	58.69	36.98	45.02	12.6833	15.8533	21.74	46.8967
Pig.15064.1	Pig.15064	NRROS-202	1.14	1.11	0.73	0.77	0.17	2.81	1.07	0.81	1.12	1.54	1.84	0.96	0.993333	1.25	1	1.44667
Pig.20622.1	Pig.20622	ITGA10-201	2.08	0.94	1.51	2.8	2.84	1.78	2.72	1.49	2.48	2.67	2.39	2.43	1.51	2.47333	2.23	2.49667
Pig.00542.1	Pig.00542	SEC31A-202	24.87	26.15	23.67	16.75	17.5	35.14	18.18	11.76	12.53	25.16	24.39	25.99	24.8967	23.13	14.1567	25.18
Pig.06034.1	Pig.06034	RUVBL1-201	24.99	28.81	25.46	24.28	21.39	28.18	16.02	11.92	15.03	24.57	30.51	20	26.42	24.6167	14.3233	25.0267
Pig.05445.1	Pig.05445	PLAA-201	12.9	17.44	13.91	11.4	9.01	10.55	4.79	4.34	3.85	5.47	6.59	3.96	14.75	10.32	4.32667	5.34
Pig.02830.1	Pig.02830	COG3-204	26.75	31.64	20.61	42.86	30.19	17.66	20.95	16.47	17.74	23.41	21.1	25.65	26.3333	30.2367	18.3867	23.3867
Pig.11265.1	Pig.11265	RUFY2-202	3.12	4.19	3.39	2.98	1.39	2.85	0.76	1.18	0.64	0.77	0.95	0.49	3.56667	2.40667	0.86	0.736667
Pig.20496.1	Pig.20496	PROSER2-201	2	1.54	3.19	1.96	0.75	6.03	3.47	2.34	2.51	5.12	5.14	4.37	2.24333	2.91333	2.77333	4.87667
Pig.01890.1	Pig.01890	ERLIN2-202	6.14	5.68	6.54	6.89	4.12	8.06	3.86	2.86	2.18	5.16	5.43	3.75	6.12	6.35667	2.96667	4.78
Pig.06157.1	Pig.06157	SH3BP5L-202	15.38	18.09	18.48	17.56	13.79	21.17	14.8	11.91	15.47	13.11	15.51	17.81	17.3167	17.5067	14.06	15.4767
Pig.10285.1	Pig.10285	TBL3-201	12.53	11.1	9.1	5.71	7.11	9.18	9.28	6.96	10.45	12.37	13.05	14.81	10.91	7.33333	8.89667	13.41
Pig.03932.1	Pig.03932	STOML2-201	16.1	12.93	11.96	19.85	11.9	17.06	20.19	15.47	19.09	18.8	17.85	17.81	13.6633	16.27	18.25	18.1533
Pig.17122.1	Pig.17122	PPFIA1-201	3.34	4.46	3.39	3.4	2.29	6.22	2.89	2.04	1.8	3.94	4	3.47	3.73	3.97	2.24333	3.80333
Pig.03026.1	Pig.03026	PHC2-202	7.64	6.97	5.2	7.43	5.42	21.09	6.29	4.9	6.35	9.07	9.4	8.19	6.60333	11.3133	5.84667	8.88667
Pig.12876.1	Pig.12876	RAB6A-201	45.48	54.38	42.23	50.67	25.01	35.42	14.28	17.62	13.71	22.49	24.7	13.52	47.3633	37.0333	15.2033	20.2367
Pig.10291.1	Pig.10291	SLC9A3R2-202	19.37	14.04	17.27	13.25	8.33	36.17	29.78	19.46	20.48	25.04	24.63	38.2	16.8933	19.25	23.24	29.29
Pig.04869.1	Pig.04869	TEX261	29.35	27.04	24.95	31.72	21.44	22.02	37.74	28.86	36.69	29.16	31.18	25.28	27.1133	25.06	34.43	28.54
Pig.17038.1	Pig.17038	CYTH4-201	0.75	0.65	0.97	0.2	0.06	2.21	1.32	0.91	1.18	1.21	0.93	0.57	0.79	0.823333	1.13667	0.903333
Pig.03050.1	Pig.03050	LCK-201	0.59	0.54	0.41	0.7	0.5	0.66	2.21	0.51	0.8	0.57	0.3	0.22	0.513333	0.62	1.17333	0.363333
Pig.00662.1	Pig.00662	OSTC-201	4.09	4.83	5.55	3.34	3.6	4.18	4.39	2.7	2.39	5.01	3.43	2.36	4.82333	3.70667	3.16	3.6
Pig.14297.1	Pig.14297	SPATA5L1-201	0.73	0.95	0.93	0.72	0.54	1.5	0.9	0.84	0.72	1.13	1.06	0.85	0.87	0.92	0.82	1.01333
Pig.17399.1	Pig.17399	BRWD1-203	10.26	13.11	10.04	9.75	5.26	10.64	3.21	3.8	3.35	3.95	4.44	3.35	11.1367	8.55	3.45333	3.91333
Pig.14662.1	Pig.14662	AFDN-201	6.1	6.5	5.56	3.39	2.3	13.3	5.85	3.29	4.1	8.61	8.7	9.7	6.05333	6.33	4.41333	9.00333
MSTRG.6807.2	MSTRG.6807		1.75	1.06	0.91	1.36	1.11	1.18	2.44	1.6	2.71	1.63	1.52	1.96	1.24	1.21667	2.25	1.70333
Pig.03678.1	Pig.03678	ARHGAP28-202	1.08	1.53	0.74	0.86	0.83	1.43	0.58	0.65	0.4	1.17	0.96	0.74	1.11667	1.04	0.543333	0.956667
Pig.00279.1	Pig.00279	AMMECR1L-201	7.17	6.06	7.27	4.5	2.74	8.83	3.45	3.05	3.51	6.49	6.91	7.02	6.83333	5.35667	3.33667	6.80667
Pig.01463.1	Pig.01463	ZC2HC1A-201	1.14	1.78	1.25	0.93	0.8	1.79	0.82	0.54	0.26	0.46	0.5	0.19	1.39	1.17333	0.54	0.383333
Pig.12578.1	Pig.12578	PAMR1-201	0.55	0.36	0.5	1.66	0.47	2.85	1.67	1.15	1.59	4.79	2.67	4.21	0.47	1.66	1.47	3.89
Pig.15687.1	Pig.15687	ANKRD40-201	50.6	58.62	42.85	56.4	30.08	61.35	32.13	30.18	21.45	42.21	42.97	43.09	50.69	49.2767	27.92	42.7567
Pig.09586.1	Pig.09586	MGST1-201	7.69	7.61	4.92	7.49	4.77	4.27	69.58	3.47	2.6	6.37	6.05	4.27	6.74	5.51	25.2167	5.56333
Pig.17383.1	Pig.17383	PPP2CA-201	46.16	46.58	49.29	27.04	19.66	68.41	12.22	11.52	10.37	18.31	28.64	20.85	47.3433	38.37	11.37	22.6
MSTRG.1319.2	MSTRG.1319		15.11	19.26	17.91	9.45	10.04	37.47	5.09	5.95	5.22	14.79	13.25	15.28	17.4267	18.9867	5.42	14.44
Pig.15799.1	Pig.15799	POC1A-201	0.75	0.41	0.41	1	0.6	0.44	1.08	1.01	0.48	1.59	1.51	0.29	0.523333	0.68	0.856667	1.13
Pig.10205.1	Pig.10205	HSPA5-201	61.24	68.98	57.66	87.57	89.27	133.98	20.03	13.14	12.56	27.99	41.56	22.4	62.6267	103.607	15.2433	30.65
Pig.02148.1	Pig.02148	ZNF770-202	3.2	4.84	4.1	4.61	4.09	4.71	2.59	2.09	2.47	3.66	4.15	3.8	4.04667	4.47	2.38333	3.87
Pig.17884.1	Pig.17884	MIGA2-201	3.81	2.84	4.87	1.95	1.81	7.48	5.11	3.3	13.6	5.74	7.47	11.4	3.84	3.74667	7.33667	8.20333
Pig.01277.1	Pig.01277	LIN28A-201	4.38	4.19	2.07	1.38	0.86	1.97	1.24	1.41	0.91	1.16	1.35	0.71	3.54667	1.40333	1.18667	1.07333
Pig.00941.1	Pig.00941	RIOX2-201	8.08	8.37	7.88	7.51	7.02	8.15	3.19	4.5	4.71	6.38	7.9	7.06	8.11	7.56	4.13333	7.11333
Pig.02338.1	Pig.02338	Tspan6	3.17	2.1	2.78	3.99	2.81	4.11	3.37	2.76	1.4	4.17	5.55	2.7	2.68333	3.63667	2.51	4.14
Pig.09845.1	Pig.09845	SLC38A5-201	1.91	2.29	1.08	0.4	0.34	3.15	1.74	0.66	1	2.36	2.57	1.93	1.76	1.29667	1.13333	2.28667
Pig.05604.1	Pig.05604	EPHX2-201	1.95	1.87	2.38	1.43	0.53	2.04	6.21	2.35	3.65	4.08	3.64	3.79	2.06667	1.33333	4.07	3.83667
Pig.05964.1	Pig.05964	PHKA2-203	0.26	0.25	0.41	0.31	0.36	3.05	0.55	0.33	0.28	0.8	0.68	1	0.306667	1.24	0.386667	0.826667
Pig.02751.1	Pig.02751	IFI44-202	0.16	0.55	1.05	1.19	0.84	0.59	0.59	0.48	1.61	4.06	4.47	0.43	0.586667	0.873333	0.893333	2.98667
MSTRG.9455.1	MSTRG.9455		125.15	164.09	177.07	170.72	317.55	225.29	212.27	261.94	238.32	182.58	164.89	148.58	155.437	237.853	237.51	165.35
Pig.22257.1	Pig.22257	FAM53A-201	1.6	2.17	1.02	2.59	1.57	1.66	0.96	1.03	1.78	1.39	0.89	2.54	1.59667	1.94	1.25667	1.60667
Pig.04682.1	Pig.04682	TOR3A-201	0.63	0.56	0.8	1.3	0.56	0.8	1.14	1.16	1.27	1.49	1.14	1.04	0.663333	0.886667	1.19	1.22333
MSTRG.16631.2	MSTRG.16631		282.54	345.29	233.69	118.69	74.87	186.92	32.71	43.85	32.25	52.14	70.21	45.18	287.173	126.827	36.27	55.8433
Pig.11473.1	Pig.11473	Tnxb	14.04	13.56	16.42	15.39	6.47	49.42	16.96	10.95	13.29	36.88	34.94	46.65	14.6733	23.76	13.7333	39.49
Pig.15450.1	Pig.15450	DNAJB12-201	11.11	11.26	11.18	9.87	6.94	10.58	11.61	9.52	8.79	17.56	16.5	15.9	11.1833	9.13	9.97333	16.6533
Pig.17798.1	Pig.17798	FBXO9-201	10.48	8.86	7.93	12.36	6.37	9.43	6.83	6.5	5.03	12.25	12.42	7.84	9.09	9.38667	6.12	10.8367
Pig.04299.1	Pig.04299	MAX-201	66.98	75.79	55.3	29.29	11.76	36.06	29.16	18.2	27.12	40.89	24.24	35.44	66.0233	25.7033	24.8267	33.5233
Pig.09851.1	Pig.09851	ZNF41-201	1.16	1.83	1.42	0.83	0.36	1.24	0.34	0.47	0.19	0.43	0.31	0.36	1.47	0.81	0.333333	0.366667
Pig.01281.1	Pig.01281	WDR91-201	5.92	7.72	5.62	2.96	2.17	6.41	4.69	2.05	2.28	6.25	4.4	5.34	6.42	3.84667	3.00667	5.33
Pig.18592.1	Pig.18592	CASC3-201	20.84	23.36	26.81	17.65	16.89	43.87	18.54	15.26	19.81	31.51	26.13	32.92	23.67	26.1367	17.87	30.1867
Pig.06383.1	Pig.06383	USE1-203	3.56	3.88	3.36	5.46	2.6	5.46	6.49	4.46	5.13	4.37	5.04	4.97	3.6	4.50667	5.36	4.79333
Pig.22356.1	Pig.22356	GPC1-201	27	27.03	18.83	25.34	18.1	21.62	26.04	26.16	22.78	43.59	49.83	29.76	24.2867	21.6867	24.9933	41.06
MSTRG.17064.1	MSTRG.17064		2.39	2.74	2.74	3.18	4.13	2.29	4.49	3.87	3.73	3.6	3.58	4.19	2.62333	3.2	4.03	3.79
Pig.19815.1	Pig.19815	GAA-201	10.4	9.8	10	8.52	8.68	11.79	9.17	6.2	7.45	13.54	12.59	12.64	10.0667	9.66333	7.60667	12.9233
Pig.01704.1	Pig.01704	THAP12	1.44	0.97	0.91	1.11	0.6	0.61	0.38	0.33	0.22	0.34	0.64	1.24	1.10667	0.773333	0.31	0.74
Pig.01295.1	Pig.01295	PLXNA4-201	1.25	1.2	0.7	0.39	0.29	1.23	0.45	0.46	0.47	0.64	0.69	0.93	1.05	0.636667	0.46	0.753333
Pig.10536.1	Pig.10536	LAMTOR2-202	14.79	10.68	12.82	17.95	11.42	12.36	13.91	15.74	19.06	18.45	20.53	14.56	12.7633	13.91	16.2367	17.8467
Pig.15868.1	Pig.15868	GPX1-201	81.43	80.96	60.88	56.57	41.95	90.79	141.22	49.47	80.55	46.3	60.18	51.34	74.4233	63.1033	90.4133	52.6067
Pig.01048.1	Pig.01048	NAA15	19.03	25.7	22.56	17.18	8.48	11.26	2.93	3.65	3.45	4.58	5.23	2.92	22.43	12.3067	3.34333	4.24333
Pig.21102.1	Pig.21102	HOPX	2.09	2.29	1.3	0.3	0.89	2.52	2.09	1.75	1.66	3.98	4.04	2.88	1.89333	1.23667	1.83333	3.63333
Pig.05255.1	Pig.05255	FOXD3-201	0.24	0.26	0.41	0.55	0.42	0.2	0.25	0.42	0.41	0.74	0.69	1.72	0.303333	0.39	0.36	1.05
Pig.15019.1	Pig.15019	JAM2-201	1.32	1.51	2.05	4.62	1.72	7.86	2.44	1.88	1.83	4.08	2.71	2.39	1.62667	4.73333	2.05	3.06
Pig.09342.1	Pig.09342	WDCP-202	0.94	1.15	1.37	1.81	0.84	2.25	0.9	0.99	0.53	1.46	1.44	0.94	1.15333	1.63333	0.806667	1.28
Pig.15527.1	Pig.15527	MLYCD-201	2.32	1.78	4.66	0.73	0.55	3.74	4.58	4.44	11.11	7.23	7.34	12.91	2.92	1.67333	6.71	9.16
MSTRG.8831.1	MSTRG.8831		0.73	0.85	0.75	0.74	0.58	1.66	1.11	0.66	0.65	1.07	0.99	1.12	0.776667	0.993333	0.806667	1.06
Pig.04030.1	Pig.04030	EYA4-201	44.15	67.2	49.65	21.57	18.45	17.95	13.32	15.88	13.24	12.31	20.36	17.18	53.6667	19.3233	14.1467	16.6167
Pig.23928.1	Pig.23928	PGAM2-201	188.3	151.36	125.05	334.43	169.61	35	317.23	313.55	292.32	220.67	219.64	255.58	154.903	179.68	307.7	231.963
MSTRG.27254.1	MSTRG.27254		11.65	24.98	23.53	10.64	10.47	32.82	4.75	5.24	2.78	5.35	5.78	2.69	20.0533	17.9767	4.25667	4.60667
Pig.14004.1	Pig.14004	CDPF1-201	1.3	0.72	2.42	2.24	1.73	3.98	2.67	3.71	2.89	3.09	0.87	5.24	1.48	2.65	3.09	3.06667
Pig.16122.1	Pig.16122	HNRNPL-201	33.98	32.13	29.79	20.72	17.42	27.11	25.51	23.75	25.16	36.89	38.95	31.51	31.9667	21.75	24.8067	35.7833
Pig.08462.1	Pig.08462	HEXA	6.54	5.17	6.73	6.57	5.01	8.63	9.87	5.93	7.34	8.3	9.89	7.34	6.14667	6.73667	7.71333	8.51
Pig.09374.1	Pig.09374	Pig.09374	1.45	1.48	1.1	1.58	0.32	1.01	0.77	0.7	0.61	0.63	0.47	0.53	1.34333	0.97	0.693333	0.543333
Pig.17175.1	Pig.17175	CCDC8-201	2.38	1.87	2.65	3.83	4.08	6.66	8.38	8.97	11.04	14.74	14.68	22.78	2.3	4.85667	9.46333	17.4
Pig.00545.1	Pig.00545	LIN54-201	10.51	13.73	11.91	9.81	5.57	12.85	4.7	4.37	3.05	5.17	6.33	5.08	12.05	9.41	4.04	5.52667
Pig.22734.1	Pig.22734	EIF3G-201	143.59	144.38	135.24	165.4	147.94	157.04	195.31	144.94	158.26	156.83	151.68	201.64	141.07	156.793	166.17	170.05
Pig.16504.1	Pig.16504	DUPD1-201	36.1	34.88	30.17	29.65	23.66	48.69	31.97	44	44.74	34.21	43.43	34.59	33.7167	34	40.2367	37.41
Pig.03192.1	Pig.03192	HNRNPR-201	22.18	32.84	28.43	20.46	12.87	31.05	7.39	7.45	6.22	12.82	15.22	9.61	27.8167	21.46	7.02	12.55
Pig.03273.1	Pig.03273	UHRF2-201	4.56	5.04	5.2	3.83	1.96	4.85	2.56	2.3	2.03	2.84	4	2.42	4.93333	3.54667	2.29667	3.08667
Pig.06462.1	Pig.06462	CARNMT1-201	9.68	10.42	7.14	10.7	4.26	10.15	2.63	2.97	2.79	3.4	4.38	3.11	9.08	8.37	2.79667	3.63
Pig.20226.1	Pig.20226	PROX1-201	4.77	4.55	4.59	5.26	4.55	27.16	4.78	4.85	3.31	5.69	4.71	9.08	4.63667	12.3233	4.31333	6.49333
Pig.11624.1	Pig.11624	GPRC5B-201	30.49	23.57	24.59	47.74	14.35	23.72	21.17	16.44	13.62	25.12	18.47	20.29	26.2167	28.6033	17.0767	21.2933
Pig.03706.1	Pig.03706	SQLE-201	0.36	0.91	0.75	1.71	0.43	0.75	0.75	0.26	0.41	1.56	0.87	0.74	0.673333	0.963333	0.473333	1.05667
Pig.20964.1	Pig.20964	FOXK2-201	44.09	53.86	47.18	39.65	38.86	37.68	27.37	25.6	24.42	34.42	33.12	44.16	48.3767	38.73	25.7967	37.2333
Pig.17342.1	Pig.17342	AKNA-201	0.95	1.15	0.9	0.46	0.75	2.27	1.15	0.67	0.67	1	0.83	0.91	1	1.16	0.83	0.913333
Pig.03935.1	Pig.03935	VCP-201	90.44	88.26	78.81	73.31	67.56	82.39	40.87	36.59	41.37	77.37	89.86	62.97	85.8367	74.42	39.61	76.7333
Pig.13755.1	Pig.13755	POLR2C-201	35.27	30.46	32.55	38.55	27.32	41.42	29.11	23.62	26.16	38.67	34.77	39.05	32.76	35.7633	26.2967	37.4967
Pig.13636.1	Pig.13636	GIMAP6	0.38	0.24	0.54	0.78	0.25	1.27	3.11	1.13	0.82	0.72	0.77	0.54	0.386667	0.766667	1.68667	0.676667
Pig.14455.1	Pig.14455	SCRN2-203	2.58	2.93	1.66	4.15	2.62	1.02	2.58	2.27	5.09	4.87	3.47	4.35	2.39	2.59667	3.31333	4.23
Pig.16430.1	Pig.16430	RGS8-203	5.79	4.87	1.47	0.07	0.28	1.47	0.05	0.25	0.62	0.26	0.14	0.04	4.04333	0.606667	0.306667	0.146667
Pig.15781.1	Pig.15781	PHTF1-205	3.28	3.64	2.96	3.19	2.93	5.02	2.25	1.72	2.6	0.96	1.53	0.92	3.29333	3.71333	2.19	1.13667
Pig.00305.1	Pig.00305	PSMC2-201	66.26	58.63	50.4	70.7	41.69	41.71	33.46	29.93	26.65	39.43	43.84	39.53	58.43	51.3667	30.0133	40.9333
Pig.06868.1	Pig.06868	ARHGEF12-201	18.7	21.09	16.55	14.65	9	22.12	6.34	6.56	5.31	9.93	12.23	7.33	18.78	15.2567	6.07	9.83
Pig.05193.1	Pig.05193	FBXO30-202	12.08	14.54	11.63	11.44	4.56	11.13	10.9	9.35	6.65	13.77	15.42	11.53	12.75	9.04333	8.96667	13.5733
Pig.19210.1	Pig.19210	CFL1-203	109.04	113.62	97.1	81.75	60.72	157.74	164.37	83.34	104.14	156.59	187.33	121.66	106.587	100.07	117.283	155.193
Pig.02284.1	Pig.02284	MYO5A-201	1.88	1.65	1.34	1.11	0.38	1.48	0.57	0.37	0.44	0.48	0.7	0.36	1.62333	0.99	0.46	0.513333
Pig.00284.1	Pig.00284	COG5-201	2.94	2.91	2.31	3.05	2.26	3.73	1.57	1.49	0.97	2.63	3.07	2.4	2.72	3.01333	1.34333	2.7
Pig.03011.1	Pig.03011	SFPQ-201	31.57	34.93	25.2	13.44	14.18	24.48	7.26	5.97	6.6	13.43	16.52	11.92	30.5667	17.3667	6.61	13.9567
Pig.13747.1	Pig.13747	KATNB1-201	2.7	2.75	2.21	2.95	2.42	5.02	4.27	3.69	3.52	5.23	5.97	4.92	2.55333	3.46333	3.82667	5.37333
Pig.21713.1	Pig.21713	TSSC4-201	5.36	3.89	3.96	2.53	3.13	4.22	4.66	4.66	6.73	5.01	2.99	5.42	4.40333	3.29333	5.35	4.47333
Pig.10670.1	Pig.10670	NUP133-204	2.91	3.01	2.41	2.1	1.57	5.22	1.69	1.34	1.39	2.52	3.81	2.23	2.77667	2.96333	1.47333	2.85333
Pig.18370.1	Pig.18370	HIST2H2AB-201	0.74	0.53	0.96	0.44	0.53	2.03	4.81	1.92	4.87	5.92	7.56	1.32	0.743333	1	3.86667	4.93333
Pig.00311.1	Pig.00311	FAM185A-202	2.56	1.29	2.55	1.15	0.81	1.08	0.66	0.66	0.56	0.77	0.92	0.51	2.13333	1.01333	0.626667	0.733333
Pig.17713.1	Pig.17713	FBN3-203	0.24	0.27	0.19	0.25	0.25	0.35	0.35	0.66	0.4	2.62	2.86	1.05	0.233333	0.283333	0.47	2.17667
Pig.01129.1	Pig.01129	MRPS36-201	81.01	69.37	62.89	62.13	30.34	69.38	25.42	30.67	34.21	55.1	62.45	27.1	71.09	53.95	30.1	48.2167
Pig.16017.1	Pig.16017	APLP1-201	0.37	0.51	0.45	0.84	0.53	0.96	0.8	0.76	0.78	1.23	0.81	1.09	0.443333	0.776667	0.78	1.04333
Pig.13042.1	Pig.13042	ACTL6A-201	3.31	3.43	2.91	2.73	1.55	4.06	1.96	1.38	1.04	2.56	3.11	2.09	3.21667	2.78	1.46	2.58667
Pig.13341.1	Pig.13341	ASAP1-201	7.85	8.64	9.64	1.79	1.52	9.32	3.07	3.37	2.3	7.79	7.94	7.36	8.71	4.21	2.91333	7.69667
Pig.03684.1	Pig.03684	RAB12-201	113.63	145.84	112.12	113.57	56.26	78.36	47.49	42.97	38.28	76.22	73.22	74.22	123.863	82.73	42.9133	74.5533
Pig.20048.1	Pig.20048	Lhb	0.36	0.17	0.51	0.28	0.48	0.66	0.13	0.42	0.31	1.83	1.37	0.06	0.346667	0.473333	0.286667	1.08667
Pig.01944.1	Pig.01944	ALDH18A1-201	4.98	7.76	2.58	2.44	1.96	4.82	5.05	4.9	2.23	4.21	5.15	3.36	5.10667	3.07333	4.06	4.24
Pig.04971.1	Pig.04971	PBX1-202	10.48	14.08	9.9	17.24	11.08	19.49	6.48	5.29	4.59	11.03	11.88	7.38	11.4867	15.9367	5.45333	10.0967
Pig.19268.1	Pig.19268	ISCA2-201	3.74	3.76	4.82	4.54	4.12	7.56	6.11	3.85	6.07	4.43	3.45	7.77	4.10667	5.40667	5.34333	5.21667
Pig.13074.1	Pig.13074	ASB8-201	14.32	14.1	19.71	12.76	12.8	23.14	12.1	10.71	15.85	22.63	25.17	26.76	16.0433	16.2333	12.8867	24.8533
Pig.20353.1	Pig.20353	SLC26A2-201	3.67	3.2	4.33	1.52	2.38	5.92	4.17	2.5	3.91	4.71	6.52	5.6	3.73333	3.27333	3.52667	5.61
Pig.05607.1	Pig.05607	TRIM35-201	1.73	1.55	1.09	1.4	0.92	2.52	1.7	1.2	1.83	1.46	2.57	2.2	1.45667	1.61333	1.57667	2.07667
Pig.23027.1	Pig.23027	SF3B3-201	0	0	0	7.67	1.57	19.54	0.31	0	2.08	0	0	0	0	9.59333	0.796667	0
Pig.03091.1	Pig.03091	YTHDF2-203	22.16	20.36	20.26	12.65	9.16	19.18	8.52	8.09	9.36	14.32	20.18	13.81	20.9267	13.6633	8.65667	16.1033
Pig.11280.1	Pig.11280	TSPAN15-201	1.59	1.93	1.9	3.09	0.94	5.47	2.56	2.27	2.01	4.45	6.46	3.28	1.80667	3.16667	2.28	4.73
Pig.00758.1	Pig.00758	FOXO3-201	21.45	22.31	23.59	11.42	10.56	49.19	18.22	13.42	9.48	35.03	24.93	27.81	22.45	23.7233	13.7067	29.2567
Pig.04983.1	Pig.04983	DUSP12-203	2.84	2.24	1.76	2.47	1.24	1.15	1.06	1.33	1.69	1.95	2.55	1.32	2.28	1.62	1.36	1.94
Pig.08830.1	Pig.08830	MAN2A2-202	42.33	41.54	35.79	42.18	26.35	27	32.26	26.62	27.4	37.32	32	37.74	39.8867	31.8433	28.76	35.6867
Pig.14227.1	Pig.14227	RRAD-201	759.34	764.89	411.69	114.78	100.33	95.42	27.59	18.78	38.1	17.5	60.76	38.14	645.307	103.51	28.1567	38.8
Pig.00762.1	Pig.00762	OSTM1-201	1.67	1.99	0.83	1.74	0.64	2.51	0.75	0.45	0.7	0.58	1.56	0.43	1.49667	1.63	0.633333	0.856667
Pig.17240.1	Pig.17240	DCTN2-201	22.78	17.96	18.23	34.47	20.27	13.49	19.92	16.66	16.73	26.36	25.37	21.27	19.6567	22.7433	17.77	24.3333
Pig.07459.1	Pig.07459	PIGT-201	6.46	5.71	6.26	5.11	4.83	9.4	7.42	5.59	6.74	9.38	9.99	8.63	6.14333	6.44667	6.58333	9.33333
Pig.15070.1	Pig.15070	NCBP2AS2	2.47	1.5	3.03	4.97	1.89	2.68	6.44	4.48	7.05	8.02	3.8	5.78	2.33333	3.18	5.99	5.86667
Pig.19184.1	Pig.19184	C1orf198-201	3.16	2.55	3.1	3.54	1.85	10.44	4.42	2.65	2.45	6.14	7.38	6.2	2.93667	5.27667	3.17333	6.57333
Pig.03960.1	Pig.03960	CEP85L-201	18.58	19.14	17.36	14.17	7.15	13.2	5.34	7.97	4.07	8.67	8.55	5.62	18.36	11.5067	5.79333	7.61333
Pig.12237.1	Pig.12237	RANBP3-203	19.63	18.84	18.85	19.75	13.51	20.68	16.75	13.47	13.96	24.97	24.33	22.37	19.1067	17.98	14.7267	23.89
Pig.19375.1	Pig.19375	SULT1A3-201	4.1	5.32	4.87	6.08	3.17	1.31	10.67	4.97	5.68	5.12	4.94	5.7	4.76333	3.52	7.10667	5.25333
Pig.11518.1	Pig.11518	LOXL3-205	0.62	0.25	0.39	0.82	0.22	1.26	0.87	0.45	0.43	1.52	1.23	0.94	0.42	0.766667	0.583333	1.23
Pig.16750.1	Pig.16750	RPS6-201	659.11	598.37	578.44	764.06	325.4	396.12	295.01	302.4	233.29	387.44	400.55	328.82	611.973	495.193	276.9	372.27
Pig.06705.1	Pig.06705	YIPF4-201	3.08	3.25	3.74	2.17	1.57	3.33	1.55	1.45	1.49	1.46	1.76	1.3	3.35667	2.35667	1.49667	1.50667
Pig.18784.1	Pig.18784	ERCC4-201	3.52	3.75	3.19	2.49	1.99	2.66	1.35	1.18	1.26	2.56	2.84	1.91	3.48667	2.38	1.26333	2.43667
Pig.03271.1	Pig.03271	KDM4C-201	3.72	2.95	3.7	2.19	1.77	3.96	2.59	2.45	2	2.83	2.84	2.31	3.45667	2.64	2.34667	2.66
Pig.05252.1	Pig.05252	USP1-201	4.88	5.61	6.76	7.3	2.01	6.53	1.61	1.49	1.29	2.08	2.76	1.2	5.75	5.28	1.46333	2.01333
Pig.01422.1	Pig.01422	ARFGEF1-201	12.3	15.25	13.44	12.56	7.01	12.6	3.56	3.24	2.52	3.38	3.72	2.46	13.6633	10.7233	3.10667	3.18667
Pig.15947.1	Pig.15947	EML4-201	7.93	10.88	7.24	4.72	2.49	5.33	1.95	2.03	0.99	2.84	2.96	1.9	8.68333	4.18	1.65667	2.56667
Pig.05673.1	Pig.05673	SNAP29-202	19.49	22.12	21.53	23.39	17.6	30.51	15.4	14.72	14.8	22.61	20.27	18.5	21.0467	23.8333	14.9733	20.46
MSTRG.13458.2	MSTRG.13458		0.81	1.15	1.39	0.54	0.93	1.04	0.33	0.22	0.63	0.74	0.84	0.68	1.11667	0.836667	0.393333	0.753333
Pig.05069.1	Pig.05069	UBE2R2-201	79.13	80.32	65.42	62.56	47.78	67.3	29.99	26.84	28.2	49.08	47.87	51.77	74.9567	59.2133	28.3433	49.5733
Pig.07122.1	Pig.07122	MED13L-201	48.4	52.66	41.02	17.98	11.12	27.03	12.29	10.38	12.44	13.63	17.27	16.81	47.36	18.71	11.7033	15.9033
Pig.00852.1	Pig.00852	TBX18-201	1.15	0.51	1.27	0.23	0.28	1.19	0.67	0.8	0.36	0.82	1.18	1.3	0.976667	0.566667	0.61	1.1
Pig.03422.1	Pig.03422	SMAD3-201	32.18	33.94	21.02	22.49	17.29	74.81	19.35	11.05	8.86	30.72	22.61	18.6	29.0467	38.1967	13.0867	23.9767
Pig.14434.1	Pig.14434	RPL23-201	645.12	586.38	598.88	885.79	464.19	571.3	573.07	675.89	634.15	629.62	529.66	556.96	610.127	640.427	627.703	572.08
MSTRG.26046.2	MSTRG.26046		21.96	20.46	19.16	15.38	11.25	18.46	6.92	6.27	4.73	9.11	10.42	9.83	20.5267	15.03	5.97333	9.78667
Pig.16399.1	Pig.16399	MDK-201	4.88	5.53	6.96	9.03	7.84	12.4	20.49	15.39	14.99	24.64	18.71	15.33	5.79	9.75667	16.9567	19.56
Pig.15857.1	Pig.15857	RNF123-201	16.22	15.09	13.03	11.99	11.59	11.96	10.67	7.9	12.65	15.84	15.46	12.93	14.78	11.8467	10.4067	14.7433
Pig.18326.1	Pig.18326	PSMD4-201	44.59	50.83	47.23	48.99	35.41	46.91	29.82	27.12	29.07	46.49	43.99	48.45	47.55	43.77	28.67	46.31
Pig.09404.1	Pig.09404	KRCC1-203	2.71	3.1	3.06	3.26	1.72	2.62	2.63	1.24	0.55	1.46	1.86	1.13	2.95667	2.53333	1.47333	1.48333
MSTRG.2673.3	MSTRG.2673		2.29	2.49	1.67	0.91	1.03	2.35	0.53	0.69	0.54	0.89	0.85	0.52	2.15	1.43	0.586667	0.753333
Pig.18845.1	Pig.18845	RTL8C	9.26	7.62	9.26	10.69	8.72	15.27	13.23	10.52	9.51	16.49	17.27	17.52	8.71333	11.56	11.0867	17.0933
Pig.02704.1	Pig.02704	SNX14-201	4.29	5.85	3.37	1.8	1.56	1.88	1.49	2.08	1.08	1.72	1.56	1.1	4.50333	1.74667	1.55	1.46
MSTRG.24046.1	MSTRG.24046		31.09	29.41	39.38	15.88	22.44	12.39	32.48	10.82	26.05	17.56	17.42	13.28	33.2933	16.9033	23.1167	16.0867
Pig.05669.1	Pig.05669	THAP7-201	10.16	9.28	10.29	10.4	10.1	5.67	13.08	12.44	15.08	10.51	10.15	9.5	9.91	8.72333	13.5333	10.0533
Pig.01312.1	Pig.01312	NRF1-201	7.76	6.71	7.06	5.77	3.96	8.53	6.04	4.9	5.24	7.54	6.32	5.93	7.17667	6.08667	5.39333	6.59667
Pig.16590.1	Pig.16590	TTC23-201	1.05	1.04	0.96	0.86	1.18	0.73	0.84	0.69	0.99	0.9	0.72	1.23	1.01667	0.923333	0.84	0.95
Pig.05760.1	Pig.05760	PES1-201	13.68	19.14	17.05	12.13	9.53	20.12	8.5	7.09	8.3	16.24	16.63	17.05	16.6233	13.9267	7.96333	16.64
Pig.09860.1	Pig.09860	ARAF-201	95.27	99.3	96.31	93.45	107.57	93.51	80.91	76.17	75.9	106.53	96.96	96.81	96.96	98.1767	77.66	100.1
MSTRG.12783.3	MSTRG.12783		29.04	35.24	28.88	21.7	16.51	71.88	27.15	14.09	19.22	36.2	36.83	27.54	31.0533	36.6967	20.1533	33.5233
MSTRG.12783.1	MSTRG.12783		29.85	40.28	26.01	22.08	14.68	52.12	24.56	13.06	26.04	38.2	34.56	21.08	32.0467	29.6267	21.22	31.28
MSTRG.12783.4	MSTRG.12783		38.89	46.76	38.55	27.69	18.32	80.52	30.53	18.95	29.3	46.19	44.78	37.38	41.4	42.1767	26.26	42.7833
Pig.09484.1	Pig.09484	UBOX5-201	2.71	2.78	3.91	2.63	3.08	3.67	3.16	2.19	3.78	3.18	4.03	3.79	3.13333	3.12667	3.04333	3.66667
Pig.17677.1	Pig.17677	RALA-201	23	22.13	19.55	32.73	19.28	26.06	13.2	14.71	8.81	16.98	19.22	13.92	21.56	26.0233	12.24	16.7067
Pig.20991.1	Pig.20991	LOC101137347	14.35	13.61	17.05	17.93	12.32	22.59	38.93	26.49	32.32	24.79	19.63	23.83	15.0033	17.6133	32.58	22.75
Pig.14073.1	Pig.14073	UBXN2B-201	12.01	13.26	9.09	8.39	7.79	12.05	5.08	3.98	3.82	9.25	12.33	8.18	11.4533	9.41	4.29333	9.92
Pig.07511.1	Pig.07511	HDHD5-201	3.07	2.39	2.03	3.05	2.15	4.39	2.59	1.69	3.83	4.88	4.41	4.95	2.49667	3.19667	2.70333	4.74667
Pig.02011.1	Pig.02011	MINPP1-202	1.19	1.66	1.32	1.31	0.52	1.38	0.95	0.79	0.45	0.73	1.01	1.15	1.39	1.07	0.73	0.963333
Pig.12298.1	Pig.12298	TBXA2R-201	0.05	0.5	0.46	0.5	0.12	1.61	0.73	0.18	0.43	3.19	1.35	1.07	0.336667	0.743333	0.446667	1.87
Pig.09059.1	Pig.09059	KDELR2-202	24.07	28.22	25.73	22.07	19.32	51.16	28.62	16.57	17.67	35.19	36.32	31.03	26.0067	30.85	20.9533	34.18
Pig.09616.1	Pig.09616	CNKSR3	8.38	7.24	4.81	11.49	10.85	13.57	5.85	4.19	3.25	7.5	5.17	6.38	6.81	11.97	4.43	6.35
MSTRG.27322.1	MSTRG.27322		3.17	3.3	3.57	1.86	1.22	3.05	1.36	1.85	1.81	2.34	1.73	2.21	3.34667	2.04333	1.67333	2.09333
Pig.12313.1	Pig.12313	TLE5-201	59.95	47.35	52.25	74.79	49.44	106.07	61.71	60.13	59.58	95.66	87.29	98.56	53.1833	76.7667	60.4733	93.8367
MSTRG.24816.3	MSTRG.24816		31.93	33.03	25.66	17.85	24.87	43.95	18.15	16.27	15.76	35.85	27.91	32.44	30.2067	28.89	16.7267	32.0667
MSTRG.24816.2	MSTRG.24816		4.54	5.09	5.49	3.63	3.75	9.74	5.37	3.44	3.83	10.07	10.72	8.13	5.04	5.70667	4.21333	9.64
MSTRG.24816.1	MSTRG.24816		58.04	57.85	51.44	45.82	35.69	84.37	39.81	22.93	27.72	54.84	55.22	50.28	55.7767	55.2933	30.1533	53.4467
Pig.06815.1	Pig.06815	ERCC3-201	4.51	4.22	3.87	4.3	3.37	5.98	3.97	2.83	3.77	4.59	4.42	3.92	4.2	4.55	3.52333	4.31
Pig.21448.1	Pig.21448	SNAI3-201	12.45	10.42	20.15	2.15	3.87	12.4	3.9	1.97	9.89	2.79	3.14	14.18	14.34	6.14	5.25333	6.70333
MSTRG.41680.2	MSTRG.41680		2.92	4.35	4.14	6.59	7.95	11.37	1.25	1.21	0.69	2.08	1.88	1.91	3.80333	8.63667	1.05	1.95667
MSTRG.7309.2	MSTRG.7309		0.69	0.5	0.86	0.37	0.41	0.99	1.02	0.84	0.99	1.08	0.84	1.26	0.683333	0.59	0.95	1.06
Pig.09908.1	Pig.09908	DKK3-203	1.27	1.02	1.31	1.77	0.69	24.53	1.72	1.11	0.74	2.65	2.26	2.05	1.2	8.99667	1.19	2.32
Pig.14669.1	Pig.14669	C6orf120-201	6.17	6.37	3.44	4.81	3.31	4.64	3.72	3.22	2.84	4.26	4.96	4.18	5.32667	4.25333	3.26	4.46667
Pig.04582.1	Pig.04582	CLINT1-202	34.14	42.94	33.88	34.77	21.93	34.35	9.99	8.58	6.36	14.48	17.59	11.66	36.9867	30.35	8.31	14.5767
Pig.04512.1	Pig.04512	SPRY2-202	37.04	30.92	19.77	9.27	17.2	21.54	9.95	7.12	6.41	10.3	16.47	11.15	29.2433	16.0033	7.82667	12.64
Pig.04403.1	Pig.04403	UPF3B-201	2.08	4.03	3.15	2.23	1.07	2.94	0.45	0.53	0.72	0.97	1.19	0.74	3.08667	2.08	0.566667	0.966667
Pig.20626.1	Pig.20626	ANKRD34A-202	2.42	2.74	4.13	6.47	11.58	2.81	6.31	9.53	8.39	11.16	10.37	10.18	3.09667	6.95333	8.07667	10.57
Pig.08772.1	Pig.08772	TMEM266-201	4.76	5.67	3.51	2.89	2.35	0.63	9.74	6.9	6.54	2.6	2.5	4.26	4.64667	1.95667	7.72667	3.12
Pig.08695.1	Pig.08695	IRS1-202	45.34	46.14	30.27	40.16	26.75	21.42	20.12	22.01	14.41	24.72	14.59	27.86	40.5833	29.4433	18.8467	22.39
Pig.11593.1	Pig.11593	METTL9-201	11.29	10.87	8.34	12.75	6.9	8.43	6.94	8.35	8.08	8.46	9.76	7.57	10.1667	9.36	7.79	8.59667
MSTRG.33343.1	MSTRG.33343		11.8	10.95	10.12	7.24	11.03	18.96	7.08	8.5	6.7	11.39	12.03	12.76	10.9567	12.41	7.42667	12.06
Pig.15786.1	Pig.15786	NT5DC2-201	6.84	5.75	5.84	5.22	4.75	5.45	8.61	4.84	4.27	4.97	5.43	4.13	6.14333	5.14	5.90667	4.84333
Pig.08357.1	Pig.08357	SHROOM3	0.39	1.02	0.28	0.69	0.57	3.41	0.52	0.22	0.21	0.73	1.48	1.2	0.563333	1.55667	0.316667	1.13667
Pig.11269.1	Pig.11269	CCAR1-205	9.36	13.73	11.38	8.8	7.66	10.15	4.72	5.14	3.6	5.78	5.66	4.6	11.49	8.87	4.48667	5.34667
MSTRG.38508.1	MSTRG.38508		11.42	18.84	15.53	9.34	9.22	20.23	2.69	3.17	2.78	5.89	4.95	2.56	15.2633	12.93	2.88	4.46667
Pig.07929.1	Pig.07929	SLC25A20-201	10.4	9.78	14.44	14.8	11.38	14.82	16.73	16.44	17.56	23.45	21.38	23.16	11.54	13.6667	16.91	22.6633
Pig.10631.1	Pig.10631	ACKR1-201	7.82	8.1	4.63	1.46	0.5	5.95	4.19	2.78	1.73	1.62	1.97	1.86	6.85	2.63667	2.9	1.81667
Pig.09565.1	Pig.09565	EMP1-201	48.87	47.48	29.34	55.03	42.29	76.47	20.84	8.32	11.01	26.63	39.75	24.59	41.8967	57.93	13.39	30.3233
Pig.01894.1	Pig.01894	DNMBP-203	3.53	2.88	2.02	1.38	1.62	3.02	1.83	1.2	1.51	2.37	1.97	2.13	2.81	2.00667	1.51333	2.15667
Pig.18710.1	Pig.18710	PTMS	71.02	72.2	75.72	103.17	82.67	141.04	164.97	95.45	81.69	152.01	152.16	87.4	72.98	108.96	114.037	130.523
MSTRG.11760.2	MSTRG.11760		286.66	341.63	332.73	288.32	229.99	286.01	181.05	146.19	167.19	276.39	288.33	249.51	320.34	268.107	164.81	271.41
MSTRG.5334.1	MSTRG.5334		4.18	4.05	3.05	3.44	5.06	5.73	6.75	3.7	5.86	4.7	4.4	5.23	3.76	4.74333	5.43667	4.77667
Pig.21629.1	Pig.21629	ASF1B-202	0.1	0.33	0.4	0	0.08	0	1.37	0.92	0.91	3.38	3.15	0.29	0.276667	0.026667	1.06667	2.27333
Pig.19608.1	Pig.19608	DEDD2-202	1.72	1.64	1.93	4.84	5.05	1.83	0.6	0.59	1.4	0.68	0.42	1.1	1.76333	3.90667	0.863333	0.733333
Pig.12401.1	Pig.12401	ISOC1-201	8.58	6.12	5.62	6.16	4.43	9.67	13.42	3.6	3.85	6.3	5.87	4.09	6.77333	6.75333	6.95667	5.42
Pig.14714.1	Pig.14714	GRIP2-201	1.55	1	1	2.47	2.22	2.35	2.56	4.17	1.29	3.63	2.85	2.12	1.18333	2.34667	2.67333	2.86667
Pig.19376.1	Pig.19376	SGF29-201	6.7	7.84	7.5	7.1	8.49	6.08	5.9	5.37	6.53	9.59	6.97	7.53	7.34667	7.22333	5.93333	8.03
Pig.15776.1	Pig.15776	DCLRE1B-201	3.38	3.84	5.84	1	1.39	2.89	2.13	1.05	3.52	1.75	2.54	3.92	4.35333	1.76	2.23333	2.73667
Pig.19885.1	Pig.19885	CYC1-201	172.55	147.55	139.84	201.31	156.1	348.82	315.04	211.06	364.89	373.12	382.31	352.74	153.313	235.41	296.997	369.39
MSTRG.25732.4	MSTRG.25732		193.15	165.9	171.73	225.21	164.08	219.76	237.13	219.49	218.25	254.73	224.46	273.57	176.927	203.017	224.957	250.92
Pig.21672.1	Pig.21672	OBI1-201	1.7	4.92	0.61	2.22	3.91	0	0.6	0.78	0.05	2.38	0	0.49	2.41	2.04333	0.476667	0.956667
Pig.02782.1	Pig.02782	SLC66A2-201	16.14	13.45	11.26	18.69	12.58	9.35	22.08	22.25	17.64	15.85	17.78	13.31	13.6167	13.54	20.6567	15.6467
Pig.14615.1	Pig.14615	Ttf1	3.32	2.76	3.15	2.28	2.41	6.2	1.9	1.93	1.91	3.58	2.97	3.73	3.07667	3.63	1.91333	3.42667
Pig.19899.1	Pig.19899	GPIHBP1-201	6.02	6.32	7.59	6.69	7.02	10.01	16.66	9.43	12.03	24.35	20.02	24.9	6.64333	7.90667	12.7067	23.09
MSTRG.41836.1	MSTRG.41836		7.33	10.29	7.03	3.42	3.82	10.71	1.68	2.31	2.14	2.99	3.32	1.86	8.21667	5.98333	2.04333	2.72333
Pig.15580.1	Pig.15580	H2AFZ-201	41.49	36.56	25	45.89	15.5	19.38	23.65	22.56	17.55	32.75	34.15	23.59	34.35	26.9233	21.2533	30.1633
Pig.13003.1	Pig.13003	PDE4DIP-203	4.41	6.72	4.88	4.06	2.66	7.74	2	2.05	1.58	4.41	4.65	3.06	5.33667	4.82	1.87667	4.04
MSTRG.33416.1	MSTRG.33416		3.75	4.07	3.8	5.48	3.14	3.55	3.23	3.31	3.19	4.2	3.85	2.76	3.87333	4.05667	3.24333	3.60333
Pig.03674.1	Pig.03674	ZBTB14-201	1.07	0.88	0.74	0.8	0.88	1.47	1.21	0.94	1.01	1.37	1.73	1.45	0.896667	1.05	1.05333	1.51667
Pig.19990.1	Pig.19990	BAIAP2-202	9.14	10.05	5.69	3.66	3.23	7.23	3.31	2.31	2.14	6.51	4.23	6.31	8.29333	4.70667	2.58667	5.68333
MSTRG.20272.2	MSTRG.20272		46.67	55.08	52.65	32.09	26.03	60.24	47.18	29.36	22.74	39.99	50.6	55.72	51.4667	39.4533	33.0933	48.77
Pig.15768.1	Pig.15768	CSDE1-201	188.47	205.67	171.97	204.97	76.67	123.86	29.26	42.35	27.2	45.92	50.29	37.37	188.703	135.167	32.9367	44.5267
Pig.12244.1	Pig.12244	PRR22	2.23	1.74	1.68	0.39	0.81	1.6	1.64	1.22	1.11	1.55	1.57	1.89	1.88333	0.933333	1.32333	1.67
Pig.06323.1	Pig.06323	COPE	30.34	29.4	23.79	36.37	32.44	34.92	54.24	41.58	46.31	40.45	45.5	45.26	27.8433	34.5767	47.3767	43.7367
Pig.07367.1	Pig.07367	PHF20L1-202	4.1	4.67	4.25	4.51	2.62	4.38	1.73	1.79	1.22	2.5	1.98	1.78	4.34	3.83667	1.58	2.08667
Pig.08427.1	Pig.08427	EGLN3-201	3.03	7.05	1.84	2.39	2.54	6.51	1.14	1.84	1.16	2.91	1.46	2.83	3.97333	3.81333	1.38	2.4
Pig.10497.1	Pig.10497	SHC1-201	10.5	10.28	7.34	8.57	5.64	14.26	12.74	7.64	9.17	12.03	14.42	15.26	9.37333	9.49	9.85	13.9033
Pig.00965.1	Pig.00965	PCBP2-208	8.75	7.16	6.34	5.14	5.53	3.8	6.98	5.91	6.77	5.22	6.66	9.29	7.41667	4.82333	6.55333	7.05667
Pig.19746.1	Pig.19746	RANBP2-201	26.94	30.22	24.9	16.43	13.42	21.16	5.58	4.87	5.5	10.17	11.21	9.26	27.3533	17.0033	5.31667	10.2133
Pig.11189.1	Pig.11189	RPS6KB1-203	28.51	35.42	33.3	23.19	17.52	18.42	8.45	9.91	6.52	10.57	10.64	7.91	32.41	19.71	8.29333	9.70667
Pig.07244.1	Pig.07244	TBC1D1-204	10.81	10.57	16.08	5.52	2.87	62.28	6.19	4.4	9.19	8.94	12.25	10.29	12.4867	23.5567	6.59333	10.4933
MSTRG.185.2	MSTRG.185		8.28	6.73	8.94	10.46	11.77	20.27	12.87	10.43	11.25	33.59	33.77	25.99	7.98333	14.1667	11.5167	31.1167
MSTRG.5192.2	MSTRG.5192		5.74	12.65	9.14	4.34	7.82	20.74	3.41	3.95	3.92	10.87	8.98	7.62	9.17667	10.9667	3.76	9.15667
Pig.01921.1	Pig.01921	ZDHHC16-201	6.64	6.89	7.61	7.47	11.38	7.36	8.45	7.51	6.53	10.09	7.64	7.29	7.04667	8.73667	7.49667	8.34
MSTRG.42852.1	MSTRG.42852		363.93	334.54	242.56	97.36	147.67	340.78	134.89	133.87	87.64	152.13	143.2	86.27	313.677	195.27	118.8	127.2
Pig.02099.1	Pig.02099	BOC-201	3.43	3.77	3.29	1.82	1.69	2.81	1.81	1.58	1.38	1.96	1.97	4.66	3.49667	2.10667	1.59	2.86333
Pig.14161.1	Pig.14161	DNPEP-202	17.02	15.27	14.24	17.72	14.72	14.62	20.17	13.75	18.55	14.58	20.41	17.79	15.51	15.6867	17.49	17.5933
Pig.05488.1	Pig.05488	MDM2-201	30.45	32.87	23.23	27.3	12.64	10.02	4.85	7.11	4.84	7.71	12.05	4.78	28.85	16.6533	5.6	8.18
Pig.11477.1	Pig.11477	PPT2-201	6.62	6.33	6.1	8.25	7.81	5.07	7.48	7.23	7.44	10.5	8.43	6.28	6.35	7.04333	7.38333	8.40333
Pig.05203.1	Pig.05203	FUCA2-201	2.18	2.1	2.27	5.67	6.11	6.35	3.47	1.26	1.17	2.84	2.21	2.42	2.18333	6.04333	1.96667	2.49
Pig.00114.1	Pig.00114	NCKAP1-201	19.03	21.64	16.07	13.51	5.84	12.69	4.22	4.42	2.98	5.48	8.5	3.83	18.9133	10.68	3.87333	5.93667
Pig.08576.1	Pig.08576	DHRS3-201	29.66	28.57	25.2	28.95	25.44	42.48	32.52	13.94	13.65	25.55	21.56	33.25	27.81	32.29	20.0367	26.7867
Pig.00248.1	Pig.00248	PKP4-201	7.89	9.19	6.9	7.65	4.41	7.03	3.74	3.63	2.28	5.91	5.84	5.17	7.99333	6.36333	3.21667	5.64
Pig.00009.1	Pig.00009	CYP20A1-202	1.36	1.52	0.96	1.54	0.74	1.96	1.45	0.85	0.67	1.3	1.56	1.05	1.28	1.41333	0.99	1.30333
Pig.11863.1	Pig.11863	NSRP1-201	4.58	11.12	10.73	5	2.8	9.38	0.67	1.47	1.04	1.98	2.24	0.96	8.81	5.72667	1.06	1.72667
Pig.07790.1	Pig.07790	MYD88-201	5.96	5.55	4.68	2.27	1.55	11.78	8.84	2.48	4.42	5.59	5.94	5.75	5.39667	5.2	5.24667	5.76
Pig.06053.1	Pig.06053	DNAJC13-204	4.16	4.47	4.22	3.79	1.5	3.4	0.91	0.98	0.83	1.58	2.13	0.86	4.28333	2.89667	0.906667	1.52333
Pig.11467.1	Pig.11467	NELFE-201	2.68	1.67	1.85	1.67	1.11	4.47	3.07	1.67	3.28	3.32	2.98	3.23	2.06667	2.41667	2.67333	3.17667
Pig.07559.1	Pig.07559	PRDM4-201	5.65	6.94	5.66	6.16	4.5	8.85	3.57	3.82	4.24	5.7	5.77	6.27	6.08333	6.50333	3.87667	5.91333
Pig.08548.1	Pig.08548	UBE4B-201	29.92	31.59	24.14	10.88	10.22	18.6	8.8	6.21	10.37	13.16	13.31	19.54	28.55	13.2333	8.46	15.3367
Pig.01760.1	Pig.01760	ODF2L-201	1.43	1.75	0.83	0.99	1.01	1.08	0.29	0.64	0.33	0.6	0.7	0.33	1.33667	1.02667	0.42	0.543333
MSTRG.14960.1	MSTRG.14960		0.61	0.47	0.71	0.42	0.48	0.4	1.1	1.08	1.12	1.05	0.89	1.43	0.596667	0.433333	1.1	1.12333
Pig.00162.1	Pig.00162	GPR155-201	1.62	1.55	1.81	1.45	1.32	1.53	1.32	1.25	0.93	1.03	1.29	1.16	1.66	1.43333	1.16667	1.16
MSTRG.37411.1	MSTRG.37411		1.15	0.92	0.94	1.35	0.72	1	1.75	1.29	1.65	1.8	1.71	1.84	1.00333	1.02333	1.56333	1.78333
Pig.02437.1	Pig.02437	AMMECR1-201	1.05	1.09	1.05	0.62	0.69	1.86	1.07	1.16	0.64	0.7	0.96	1.02	1.06333	1.05667	0.956667	0.893333
Pig.02346.1	Pig.02346	TRMT2B-201	2.01	1.76	1.61	1.89	1.72	3.31	2.18	1	1.16	1.33	1.91	1.87	1.79333	2.30667	1.44667	1.70333
Pig.03898.1	Pig.03898	GNE-204	1.32	1.7	1.03	2.98	2.17	3.74	1.54	0.75	0.7	1.59	2.2	1.33	1.35	2.96333	0.996667	1.70667
Pig.17281.1	Pig.17281	ANKRD52-201	11.62	11.27	8.81	8.38	5.87	19.31	9.54	8.5	11.86	16.36	19.17	12.73	10.5667	11.1867	9.96667	16.0867
Pig.08037.1	Pig.08037	PRKAR1A-202	67.19	81.39	62.22	84.22	56.06	97.42	48.42	47.58	42.26	53.93	56.6	38.61	70.2667	79.2333	46.0867	49.7133
Pig.14383.1	Pig.14383	HSD11B1-202	13.14	11.54	11.69	8.45	9.54	7.75	7.2	6.71	7.67	10.41	8.93	10.27	12.1233	8.58	7.19333	9.87
Pig.09346.1	Pig.09346	KLHL29-201	8.43	10.37	16.07	2.74	1.81	5.62	2.63	4.29	5.17	2.61	4.86	4.87	11.6233	3.39	4.03	4.11333
Pig.02916.1	Pig.02916	FERMT2-204	37.77	45.11	33.12	48.59	22.26	43.98	13.76	13.63	7.77	25.96	24.65	14.58	38.6667	38.2767	11.72	21.73
Pig.18832.1	Pig.18832	NDEL1-201	32.12	36.78	21.37	27.15	20.46	29.12	5.82	4.11	2.99	9.01	7.57	6.32	30.09	25.5767	4.30667	7.63333
Pig.21981.1	Pig.21981	DOK7-201	2.35	1.91	1.65	1.74	0.8	1.68	1.82	1.9	2.57	2.6	2.7	1.73	1.97	1.40667	2.09667	2.34333
Pig.16142.1	Pig.16142	PAF1-202	27.44	32.19	30.2	22.14	23.68	36.06	16.63	15.96	13.06	30.93	26.64	30.26	29.9433	27.2933	15.2167	29.2767
Pig.04396.1	Pig.04396	SLC25A5-201	7.22	6.69	5.29	2.12	1.3	4.82	7.19	2.16	5.81	4.13	6.9	4.67	6.4	2.74667	5.05333	5.23333
Pig.03521.1	Pig.03521	RPL21-201	627.44	579.81	579.64	809.97	434.35	533.1	461.63	473.77	414.11	616.16	629.38	538.3	595.63	592.473	449.837	594.613
Pig.04404.1	Pig.04404	RNF113A-201	4.31	4.23	5.25	5.44	4.94	7.52	4.26	5.29	6.53	5.84	6.74	8.86	4.59667	5.96667	5.36	7.14667
Pig.21490.1	Pig.21490	ACVR1B-202	3.72	5.21	2.97	4.81	3.99	3.32	2.35	2.7	1.86	2.93	2.27	2.84	3.96667	4.04	2.30333	2.68
Pig.05735.1	Pig.05735	SLC5A4-201	1.2	1.44	1.67	2.77	1.43	3.41	1.53	1.59	2.48	2.34	1.77	1.35	1.43667	2.53667	1.86667	1.82
Pig.17300.1	Pig.17300	SNRPC-202	27.12	25.71	23.51	27.01	17.75	19.94	20.13	18.48	17.03	27.21	22.8	21.21	25.4467	21.5667	18.5467	23.74
Pig.02920.1	Pig.02920	CNIH1-201	13.35	12.4	15	13.6	8.48	16.58	6.64	5.67	3.17	9.12	15.17	6.6	13.5833	12.8867	5.16	10.2967
Pig.16941.1	Pig.16941	PCDHGB5-201	2.5	2.55	2.69	2.1	1.37	3.64	1.33	1.37	1.18	1.9	1.44	1.85	2.58	2.37	1.29333	1.73
Pig.09897.1	Pig.09897	RNF141-201	3	2.46	1.92	2.5	1.1	1.68	1.85	0.96	0.96	0.88	0.82	0.92	2.46	1.76	1.25667	0.873333
Pig.10446.1	Pig.10446	SLC16A2-201	0.45	0.26	0.21	0.67	0.27	0.83	0.68	0.52	0.14	1.12	1.85	0.99	0.306667	0.59	0.446667	1.32
Pig.07134.1	Pig.07134	WSB2-204	92.78	108.12	84.14	83.95	53.93	95.74	67.79	62.15	65.03	92.33	92.89	76.08	95.0133	77.8733	64.99	87.1
Pig.16955.1	Pig.16955	SPRY4-201	2.49	2.09	2.94	1.7	2.95	5.65	1.87	0.89	1.42	2.03	1.7	2.48	2.50667	3.43333	1.39333	2.07
Pig.05133.1	Pig.05133	VTI1A-201	4.88	5.81	2.89	4.05	2.77	9.91	3.39	3.19	3.09	4.44	2.62	2.83	4.52667	5.57667	3.22333	3.29667
Pig.22575.1	Pig.22575	IFT140-201	0.29	0.63	0.39	0.72	0.57	1.8	0.84	0.65	0.74	1.8	1.57	1.37	0.436667	1.03	0.743333	1.58
Pig.13986.1	Pig.13986	MYLK3-201	0.09	0.09	0	0.35	0.1	0.25	0.2	0.4	0.08	1.03	1.47	1.12	0.06	0.233333	0.226667	1.20667
Pig.02918.1	Pig.02918	BMP4-201	1.85	1.7	0.87	2.38	1.48	2.08	1.54	0.76	0.86	1.67	1.06	2.27	1.47333	1.98	1.05333	1.66667
Pig.14717.1	Pig.14717	ZYG11B-201	58.82	62.06	58.64	61.38	36.05	57.77	33.44	24.36	25.8	31.41	31.64	33.5	59.84	51.7333	27.8667	32.1833
Pig.14987.1	Pig.14987	PTGIS-201	12.05	10.56	7.08	3.97	1.45	13.23	3.72	2.98	3.21	2.72	6.04	8.57	9.89667	6.21667	3.30333	5.77667
Pig.05460.1	Pig.05460	XPOT-201	14.57	17.37	11.93	12.72	9.65	9.98	5.97	6.95	4.2	8.71	11.97	5.8	14.6233	10.7833	5.70667	8.82667
Pig.04150.1	Pig.04150	TMEM192-201	2.29	2.9	2.7	3.57	2.93	3.68	3.31	1.09	0.8	2.99	2.7	2.1	2.63	3.39333	1.73333	2.59667
Pig.12099.1	Pig.12099	BUB3-201	10.54	10.66	8.66	9.74	7.09	12.94	7.41	5.92	5.75	9.76	14.35	7.65	9.95333	9.92333	6.36	10.5867
MSTRG.8881.1	MSTRG.8881		0.24	0.1	0.32	0.64	0.12	0.25	1.69	0.91	0.79	0.23	0.3	0.4	0.22	0.336667	1.13	0.31
Pig.09832.1	Pig.09832	TIMM17B-202	25.49	26.76	26.43	29.91	29.38	30.34	41.88	29.5	38.66	28.95	22.48	30.36	26.2267	29.8767	36.68	27.2633
Pig.14616.1	Pig.14616	SETX-201	5.94	6.2	5.64	4.25	2.4	8.71	2.88	2.72	3.16	7.18	6.48	3.18	5.92667	5.12	2.92	5.61333
MSTRG.41835.1	MSTRG.41835		5.71	7.33	5.43	2.39	2.66	7.03	1.11	1.49	1.08	2.22	1.6	0.92	6.15667	4.02667	1.22667	1.58
Pig.05594.1	Pig.05594	ELP3-201	4.11	5.31	5.61	5.06	4.56	4.27	2.82	3.37	3.06	6.13	5.57	4.17	5.01	4.63	3.08333	5.29
MSTRG.19396.1	MSTRG.19396		1.98	1.55	1.48	1.43	0.84	5.1	2.84	1.56	1.62	3.82	4.13	3.46	1.67	2.45667	2.00667	3.80333
Pig.12179.1	Pig.12179	IGSF9B-201	4.17	4.14	2.74	2.32	1.9	1.28	1.13	1.51	1.19	1	0.4	0.47	3.68333	1.83333	1.27667	0.623333
Pig.10674.1	Pig.10674	RHOU-201	1.44	0.87	1.81	1.76	0.84	1.7	0.8	0.92	0.61	1.16	1.27	1.72	1.37333	1.43333	0.776667	1.38333
Pig.22141.1	Pig.22141	DGKQ-202	0.65	0.41	0.36	0.54	0.34	0.81	0.97	0.65	0.88	0.92	1	1.18	0.473333	0.563333	0.833333	1.03333
Pig.20848.1	Pig.20848	PTPRCAP-201	0.87	1.26	1.35	0.88	0.82	3.31	3.82	1.83	2.45	0.88	0.82	0.89	1.16	1.67	2.7	0.863333
Pig.15663.1	Pig.15663	VOPP1-202	9.68	7.24	6.34	6.62	5.01	3.78	7.82	5.09	5.04	8.95	9.53	6.11	7.75333	5.13667	5.98333	8.19667
Pig.17150.1	Pig.17150	RTN2-207	35.05	33.09	30.51	35.22	33.98	27.05	29.96	30.56	30.59	48.11	45.73	43.51	32.8833	32.0833	30.37	45.7833
Pig.04579.1	Pig.04579	Zfp318	2.02	3.12	2.15	3.7	3.17	2.99	3.87	3.21	2.02	2.01	2.35	2.14	2.43	3.28667	3.03333	2.16667
Pig.15392.1	Pig.15392	HIST3H2A-201	11.33	9.93	22.14	11.76	12.37	22.79	70.05	42.2	46.77	62.83	61.5	21.87	14.4667	15.64	53.0067	48.7333
Pig.02489.1	Pig.02489	CMYA5-201	797.23	1083.29	857.85	936.41	418.82	552.4	159.53	167.82	166.4	180.71	182	197.3	912.79	635.877	164.583	186.67
Pig.04308.1	Pig.04308	EIF2S1-201	12.14	16.47	11.57	13.33	6.72	9.18	2.86	2.41	2.63	5.97	6.33	4.39	13.3933	9.74333	2.63333	5.56333
Pig.06124.1	Pig.06124	U2SURP-202	10.44	14.46	13.02	6.38	3.05	9.05	2.02	1.99	2.16	2.96	3.33	2.03	12.64	6.16	2.05667	2.77333
Pig.10494.1	Pig.10494	PMVK-201	3.55	2.59	2.48	5.59	1.85	4.87	5.39	2.97	4.5	3.48	4.24	3.68	2.87333	4.10333	4.28667	3.8
Pig.01503.1	Pig.01503	OSGIN2-202	5.38	6.23	5.04	6.19	3.76	8.29	1.4	1.94	1.39	2.44	2.65	2.03	5.55	6.08	1.57667	2.37333
Pig.10649.1	Pig.10649	NCSTN-201	10.53	11.45	12.29	8.12	7.01	16.68	11.62	8.59	10.3	17.48	16.61	13.77	11.4233	10.6033	10.17	15.9533
Pig.23453.1	Pig.23453	PPP2R3A-203	3.1	2.84	3.92	2.92	2.89	4.76	4.98	2.34	2.96	3.86	4.32	5.31	3.28667	3.52333	3.42667	4.49667
Pig.12666.1	Pig.12666	ATP6V0B-201	11.38	9.43	11.71	10.99	7.41	14.81	13.03	8.99	15.06	11.58	12.92	14.13	10.84	11.07	12.36	12.8767
Pig.17025.1	Pig.17025	ANKRD54-201	0.84	0.98	1.32	1.03	1.11	1.06	2	0.87	1.6	2.01	1.56	1.57	1.04667	1.06667	1.49	1.71333
MSTRG.11316.1	MSTRG.11316		27.6	17.58	15.2	22.96	16.83	62.46	106.8	28.43	41.29	37.68	34.03	29.94	20.1267	34.0833	58.84	33.8833
Pig.23689.1	Pig.23689	HLA-A	10.26	6.4	10.31	22.18	10.46	25.97	12.47	7.23	9.59	14.87	11.42	9.72	8.99	19.5367	9.76333	12.0033
Pig.10220.1	Pig.10220	LRSAM1-201	0.75	0.73	0.83	1.37	0.86	3.8	1.63	0.78	1.39	2	1.37	1.39	0.77	2.01	1.26667	1.58667
Pig.09036.1	Pig.09036	CPSF3-201	6.72	6.75	6.83	6.72	5.19	10.58	5.22	3.8	3	9.98	10.06	7.5	6.76667	7.49667	4.00667	9.18
Pig.08872.1	Pig.08872	FLRT2-201	3.65	3.89	3.27	2.5	1.76	8.02	1.91	1.45	0.89	2.27	3.49	3.39	3.60333	4.09333	1.41667	3.05
Pig.12771.1	Pig.12771	PCDH9-205	2.39	2.15	2.36	2.74	1.8	2.65	1.19	0.73	0.5	0.59	0.6	0.33	2.3	2.39667	0.806667	0.506667
Pig.05086.1	Pig.05086	CCL19-201	3.54	1.78	2.29	1.84	0.26	3.6	4.75	1.09	2.14	0.46	1.08	1.1	2.53667	1.9	2.66	0.88
Pig.03337.1	Pig.03337	ZNF407-201	9.33	10.23	6.77	3.07	3.01	5.43	1.94	1.96	1.75	3.31	3.95	2.44	8.77667	3.83667	1.88333	3.23333
Pig.05941.1	Pig.05941	LIN7C-201	12.96	15.52	18.63	16.26	8.17	17.66	4.59	7.22	4.84	4.89	5.65	3.97	15.7033	14.03	5.55	4.83667
Pig.07851.1	Pig.07851	TCAIM-202	1.95	2.12	2.6	1.98	1.49	2.27	1.81	1.78	1.52	1.77	1.93	1.49	2.22333	1.91333	1.70333	1.73
Pig.12177.1	Pig.12177	OPCML-201	1.09	1.37	2.69	1.07	0.33	0.89	1.26	1.21	0.36	1.12	0.88	0.83	1.71667	0.763333	0.943333	0.943333
Pig.08085.1	Pig.08085	RRM2B-201	5.22	3.61	2.78	3.34	1.26	3.47	1.27	0.97	1.02	1.45	1.44	1.11	3.87	2.69	1.08667	1.33333
Pig.20025.1	Pig.20025	ASPSCR1-201	4.87	3.94	3.27	4.13	3.53	4.5	7.36	5.97	6.11	4.82	3.95	4.01	4.02667	4.05333	6.48	4.26
MSTRG.23393.2	MSTRG.23393		546.9	734.83	704.54	612.75	355.71	1413.97	164.64	177.5	122.15	341.53	325.98	250.84	662.09	794.143	154.763	306.117
Pig.11427.1	Pig.11427	HLA-C	4.1	3.03	4.44	4.66	1.62	4.35	5.71	3.51	5.3	4.91	5.43	7.58	3.85667	3.54333	4.84	5.97333
Pig.02155.1	Pig.02155	GOLGB1-201	4.47	6.41	6.54	4.32	1.42	7.01	1.24	1.17	0.94	2.11	2.04	1.3	5.80667	4.25	1.11667	1.81667
Pig.12571.1	Pig.12571	CAT-201	116.62	117.88	93.38	98.21	96.89	82.73	102.89	34.27	31.94	101.73	83.16	101.2	109.293	92.61	56.3667	95.3633
Pig.21418.1	Pig.21418	TIMP2	66.55	61.43	58.35	56.34	34.49	65.85	93.57	50.09	53.71	74.67	68.69	87.87	62.11	52.2267	65.79	77.0767
MSTRG.35093.1	MSTRG.35093		0.21	1.42	2.02	0.86	0.21	1.44	0.12	0.11	0	0.55	0.34	0	1.21667	0.836667	0.076667	0.296667
Pig.06308.1	Pig.06308	MAU2-202	10.69	8.91	12.04	6.35	5.95	12.51	8.12	7.3	7.81	9.95	10.2	10.91	10.5467	8.27	7.74333	10.3533
Pig.06394.1	Pig.06394	CHERP-201	7.22	7.34	9.11	3.15	5.12	13.44	5.91	4.74	8.4	11.28	10.5	12.7	7.89	7.23667	6.35	11.4933
Pig.13651.1	Pig.13651	TMUB1-201	17.12	16.58	15.68	18.64	15.83	11.44	19.69	14.32	19.7	15.82	15.9	16.14	16.46	15.3033	17.9033	15.9533
Pig.07088.1	Pig.07088	CHN2	1.41	1.46	1.34	0.82	0.76	1.28	0.32	0.49	0.19	0.39	0.37	0.39	1.40333	0.953333	0.333333	0.383333
Pig.13338.1	Pig.13338	EFR3A-201	25.67	30.02	23.48	24.02	11.14	17.44	9.51	7.95	6.01	11.02	12.44	7.76	26.39	17.5333	7.82333	10.4067
Pig.08282.1	Pig.08282	MCFD2-201	9.62	8.42	10.38	9.41	4.25	16.4	8.06	5.55	4.58	10.47	10.96	7.09	9.47333	10.02	6.06333	9.50667
Pig.12565.1	Pig.12565	CD59	34.13	40.39	37.17	28.65	11.07	57.57	32.13	22.98	23.29	46.17	34.02	41.66	37.23	32.43	26.1333	40.6167
Pig.21123.1	Pig.21123	JMJD8-202	3.43	4.34	4.54	4.84	2.37	6.89	7.23	2.11	2.51	5.97	6.29	4.96	4.10333	4.7	3.95	5.74
Pig.15936.1	Pig.15936	TEX2-201	38.96	43.9	39.04	37.23	27.78	36.43	16.98	15.96	14.18	22.23	23.66	22.48	40.6333	33.8133	15.7067	22.79
Pig.05425.1	Pig.05425	DET1	4.11	4.09	4.07	4	3.91	5.48	3.64	3.15	3.57	3.28	3.54	3.58	4.09	4.46333	3.45333	3.46667
Pig.01974.1	Pig.01974	IDE-202	19.48	20.9	17.45	19.31	8.39	10.75	4.61	4.24	4.74	5.29	7.43	3.74	19.2767	12.8167	4.53	5.48667
Pig.14134.1	Pig.14134	ADPRM-201	11.43	11.97	7.59	3.48	2.87	4.27	4.26	3.88	4.38	2.57	3.3	3.98	10.33	3.54	4.17333	3.28333
Pig.13247.1	Pig.13247	LRP6-201	13.22	15.92	15.39	15.95	9.4	17.62	9.3	7.39	6.24	11.32	9.77	8.7	14.8433	14.3233	7.64333	9.93
Pig.17607.1	Pig.17607	CYB5D2-201	0.87	0.31	1.06	0.7	0.22	1.83	1.69	0.83	0.87	2.03	1.13	0.84	0.746667	0.916667	1.13	1.33333
Pig.02462.1	Pig.02462	TMEM161B-201	1.69	1.25	2.29	1.27	0.93	1.66	1.33	1.25	1.7	1.27	1.1	1.15	1.74333	1.28667	1.42667	1.17333
Pig.16113.1	Pig.16113	EIF3K	99.68	86.88	91.14	113.06	85.48	102.64	123.03	93.45	112.46	107.93	103.04	128.68	92.5667	100.393	109.647	113.217
Pig.17617.1	Pig.17617	CTNS-201	1.33	1.74	1.27	1.03	1.41	2.53	4.32	1.81	2.06	2.24	2.45	2.71	1.44667	1.65667	2.73	2.46667
Pig.00520.1	Pig.00520	ATP2B4-201	41.16	38.86	30.2	13.92	11.83	19.48	10.99	9.65	8.78	13.16	14.29	12.24	36.74	15.0767	9.80667	13.23
Pig.21954.1	Pig.21954	TRIM65-201	1.1	0.6	0.45	0.45	0.58	1.29	0.49	0.75	0.97	1.18	1.04	1.4	0.716667	0.773333	0.736667	1.20667
Pig.20973.1	Pig.20973	NSDHL-201	1.85	2.42	2.86	3.46	2.43	6.62	4.69	5.38	8.38	5.03	8.7	10.41	2.37667	4.17	6.15	8.04667
Pig.06028.1	Pig.06028	ANOS1	1.94	1.22	2.39	2.33	1.23	7.94	2.15	1.66	1.5	5.34	4.05	3.71	1.85	3.83333	1.77	4.36667
Pig.18105.1	Pig.18105	VAMP7-201	5.25	3.69	3.57	4.69	1.52	3.7	1.45	1.64	1.19	1.88	2.39	1.14	4.17	3.30333	1.42667	1.80333
Pig.20437.1	Pig.20437	TCF25-201	10.27	10.24	8.67	8.88	7.28	10.4	15.04	9.97	13.44	12.51	14.13	12.49	9.72667	8.85333	12.8167	13.0433
Pig.10728.1	Pig.10728	NUSAP1	0.57	0.58	0.64	1.33	0.64	1.06	0.65	0.92	0.53	2.01	3.1	0.35	0.596667	1.01	0.7	1.82
Pig.08937.1	Pig.08937	IMP4-201	13.45	13.78	11.71	12.76	11.97	14.96	20.52	14.41	17.9	16.31	19.84	21.07	12.98	13.23	17.61	19.0733
Pig.16547.1	Pig.16547	C16orf72-201	115	115.55	85.26	40.36	17.7	31.69	16.86	9.81	14.82	13.7	21.88	16.29	105.27	29.9167	13.83	17.29
Pig.11641.1	Pig.11641	Rps15a	429.86	476.33	447.4	686.35	447.39	622.01	385.83	536.78	462.92	486.69	427.72	434.31	451.197	585.25	461.843	449.573
Pig.01316.1	Pig.01316	AHCYL2-202	8.65	8.83	6.29	6.46	4.53	18.6	3.62	3.16	2.92	7.25	7.2	5	7.92333	9.86333	3.23333	6.48333
Pig.20290.1	Pig.20290	FARSA-203	20.98	21.04	20.3	20.04	19.86	23.06	20.02	14.5	24.03	22.76	26.26	28.67	20.7733	20.9867	19.5167	25.8967
Pig.08778.1	Pig.08778	LOC101151786	1.62	1.72	2.8	2.07	1.92	2.85	1.43	1.76	1.76	2.71	2.24	2.37	2.04667	2.28	1.65	2.44
Pig.16557.1	Pig.16557	KDM5A-201	3.93	4.55	5.35	3.2	3.02	6.28	1.69	1.35	1.66	3.01	2.92	2.42	4.61	4.16667	1.56667	2.78333
Pig.06012.1	Pig.06012	HCCS-201	10.9	9.98	7.74	7.45	7.57	26.35	9.47	8.27	10.52	17.1	14.67	21.31	9.54	13.79	9.42	17.6933
Pig.14980.1	Pig.14980	CSE1L-202	14.49	13.68	14.22	10.04	9.37	10.16	7.07	7.05	7.23	12	16.86	8.59	14.13	9.85667	7.11667	12.4833
Pig.03950.1	Pig.03950	FAM162B-201	0.28	0.76	2.09	0.51	0.22	1.33	0.36	0.95	0.42	1.56	0.36	1.04	1.04333	0.686667	0.576667	0.986667
Pig.15117.1	Pig.15117	PWP2	3.15	2.76	2.44	1.41	1.13	3.91	2.94	2.29	3.57	3.77	4.57	3.79	2.78333	2.15	2.93333	4.04333
MSTRG.5167.2	MSTRG.5167		56.4	52.2	49.06	82.73	85.87	70.61	70.34	109.63	54.1	112.84	123.02	46.94	52.5533	79.7367	78.0233	94.2667
Pig.00355.1	Pig.00355	IL6-202	2.34	4.81	1.03	3.07	39.51	0.33	0.43	0.49	0	0	0.49	0.11	2.72667	14.3033	0.306667	0.2
Pig.19955.1	Pig.19955	FADS2-204	4.31	3.91	3.55	8.81	3.22	11.43	9.46	6.12	6.54	12.3	11.79	10.68	3.92333	7.82	7.37333	11.59
Pig.17835.1	Pig.17835	RAB43-201	0.76	1.14	0.76	0.69	0.52	1.35	1.24	0.93	1.27	2.07	1.8	1.27	0.886667	0.853333	1.14667	1.71333
Pig.00171.1	Pig.00171	PDK1-202	8.44	8.36	4.29	5.91	3.24	11.12	8.49	4.83	2.82	5.87	4.32	6.8	7.03	6.75667	5.38	5.66333
MSTRG.31395.1	MSTRG.31395		169.97	130.61	123.66	212.28	119.66	120.34	186.04	168.64	167.45	185.62	201.8	183.14	141.413	150.76	174.043	190.187
Pig.00052.1	Pig.00052	PLCL1-203	3.18	4.08	2.81	2.86	1.44	5.67	1.52	1.09	0.63	2.2	2.47	1.59	3.35667	3.32333	1.08	2.08667
Pig.00640.1	Pig.00640	BDH2-202	2.12	1.29	1.9	2.05	2.03	2.26	1.84	1.15	1.29	2.24	2.41	1.78	1.77	2.11333	1.42667	2.14333
Pig.11690.1	Pig.11690	TMEM126A-201	3.95	1.52	2.57	3.08	1.09	0.83	0.76	1.27	1.97	1.96	1.3	0.67	2.68	1.66667	1.33333	1.31
Pig.01118.1	Pig.01118	MCCC2-203	11.88	11.96	8.53	7.1	9.45	10.72	15.56	6.43	6.25	11.89	11.68	7.79	10.79	9.09	9.41333	10.4533
Pig.10900.1	Pig.10900	DENND6A-201	2.27	3.4	3.66	3.16	2.95	9.33	3.38	3.2	2.75	3.07	2.51	2.58	3.11	5.14667	3.11	2.72
Pig.05184.1	Pig.05184	UST-202	3.79	3.91	2.72	5.64	2.2	2.45	2.4	0.81	0.92	1.83	1.42	2.26	3.47333	3.43	1.37667	1.83667
Pig.10185.1	Pig.10185	ZBTB6-201	2.49	2.02	4.96	2.13	1.18	3.74	0.93	1.33	0.81	1.71	2.05	1.11	3.15667	2.35	1.02333	1.62333
Pig.10910.1	Pig.10910	TASOR-201	4.17	5.03	4.47	4.07	1.43	5.9	1.29	1.33	1.16	1.94	2.33	1.56	4.55667	3.8	1.26	1.94333
Pig.03574.1	Pig.03574	MORF4L1-201	24.38	21.67	20.76	32.43	14.03	18.68	11.76	13.49	6.52	20.85	24.62	16.05	22.27	21.7133	10.59	20.5067
Pig.00346.1	Pig.00346	CCDC126-201	1.22	0.96	0.53	2.42	0.55	1.9	0.23	0.3	0.21	0	0.23	0	0.903333	1.62333	0.246667	0.076667
Pig.09093.1	Pig.09093	ZKSCAN5-201	3.11	2.32	2.09	2.38	1.83	4.21	2.14	1.95	2.42	2.61	2.2	2.76	2.50667	2.80667	2.17	2.52333
Pig.16375.1	Pig.16375	SFXN3-202	1.21	1.14	1.1	0.69	0.42	3.29	4.34	2	2.77	2.5	2.47	2.24	1.15	1.46667	3.03667	2.40333
Pig.06542.1	Pig.06542	RTP4	0.78	1.3	1.5	1.88	0.58	1.68	1.54	1.07	2.09	8.18	5.82	1.08	1.19333	1.38	1.56667	5.02667
Pig.21244.1	Pig.21244	ELP5-201	7.58	7.41	6.86	7	5.76	10.88	7.88	8.39	9.67	7.64	7.62	7.9	7.28333	7.88	8.64667	7.72
Pig.19225.1	Pig.19225	ZNRD2-201	11.56	8.82	10.26	7.64	9.65	6.81	7.06	5.65	7.19	10.13	8.92	11.1	10.2133	8.03333	6.63333	10.05
Pig.20606.1	Pig.20606	FTO-205	7.41	7.67	6.64	5.33	4.72	8.9	5.13	3.51	3.59	7.43	6.61	5.49	7.24	6.31667	4.07667	6.51
Pig.05610.1	Pig.05610	DPYSL2-201	13.97	13	15.89	22.7	14	85	22.48	13.44	13.46	26.02	22.81	30.15	14.2867	40.5667	16.46	26.3267
Pig.02850.1	Pig.02850	THSD4-201	4.64	7.13	5.4	4.71	4.46	6.69	2.66	2.72	2.81	5.31	5.15	5.22	5.72333	5.28667	2.73	5.22667
Pig.16369.1	Pig.16369	DPCD-201	22.72	22.98	20.3	34.03	18.83	26.58	25.22	20	24.94	28.06	30.68	20.23	22	26.48	23.3867	26.3233
Pig.21691.1	Pig.21691	TNRC18-201	4.69	4.38	3.88	3.17	3.25	8.38	4.05	3.32	3.67	7.08	6.83	8	4.31667	4.93333	3.68	7.30333
Pig.10223.1	Pig.10223	TENM3-201	1.82	1.81	1.41	0.57	0.4	1.56	1.94	0.84	0.95	2.32	1.96	1.85	1.68	0.843333	1.24333	2.04333
Pig.01354.1	Pig.01354	ASB15-202	27.54	29.15	21.67	21.88	8.31	17.21	11.79	7.73	6.67	13.67	13.12	9.54	26.12	15.8	8.73	12.11
Pig.17767.1	Pig.17767	LITAF-201	9.63	12.37	8	6.92	6.58	19.43	11.59	4.16	4.91	11.71	10.58	11.94	10	10.9767	6.88667	11.41
Pig.09501.1	Pig.09501	AP5S1-201	1.22	1.33	1.37	0.78	0.5	3.05	2.34	1.49	1.74	3.67	3.52	2.76	1.30667	1.44333	1.85667	3.31667
Pig.07400.1	Pig.07400	Gm43305	9.59	15.03	4.32	2.26	3.28	3.59	2.6	2.91	1.41	3.37	4.87	2.54	9.64667	3.04333	2.30667	3.59333
MSTRG.34745.1	MSTRG.34745		2399.25	2382.67	3250.76	3314.13	1967.57	22266	2292.59	3359.25	2448.53	4893.68	2907.53	4248.35	2677.56	9182.57	2700.12	4016.52
MSTRG.29052.2	MSTRG.29052		1.38	1.52	1.48	0.8	0.92	4.17	2.79	1.73	2.2	3.01	2.85	2.81	1.46	1.96333	2.24	2.89
Pig.13063.1	Pig.13063	RPAP3-201	5.93	7.13	6.27	8.32	3.4	6.77	0.78	1.54	0.85	1.38	1.35	1.07	6.44333	6.16333	1.05667	1.26667
Pig.00775.1	Pig.00775	PRDM1-202	1.05	1.45	1.27	0.57	2.51	2.23	0.44	0.23	0.47	0.89	0.57	0.57	1.25667	1.77	0.38	0.676667
Pig.02128.1	Pig.02128	ARHGAP31-201	9.76	10.71	11.41	7.98	5	19.49	7.2	3.68	3.96	11.6	11.28	10.47	10.6267	10.8233	4.94667	11.1167
Pig.02666.1	Pig.02666	ERLIN2-202	2.38	1.32	3.49	2.89	1.76	6.67	2.83	2.24	1.5	3.97	2.94	2.29	2.39667	3.77333	2.19	3.06667
Pig.06117.1	Pig.06117	TFDP2-201	9.67	8.98	9.04	12.57	9.32	11.69	7.08	7.72	5.32	10.25	12.09	5.97	9.23	11.1933	6.70667	9.43667
Pig.14394.1	Pig.14394	AGO2-202	29.51	33.73	26.69	10.23	7.88	21.33	8.57	6.86	7.47	10.14	15.52	16.87	29.9767	13.1467	7.63333	14.1767
Pig.17111.1	Pig.17111	TPCN2	0.46	0.41	0.73	0.23	0.18	1.57	1.21	0.99	1.87	1.45	1.55	1.48	0.533333	0.66	1.35667	1.49333
Pig.11767.1	Pig.11767	MTMR8-201	0.93	1.27	0.87	0.72	0.41	2.3	0.86	0.45	0.28	0.75	1.04	0.56	1.02333	1.14333	0.53	0.783333
Pig.13298.1	Pig.13298	MFAP5-204	29.94	24.24	32.32	31.38	14.94	56.67	31.99	22.17	28.76	72.99	61.69	49.89	28.8333	34.33	27.64	61.5233
Pig.12846.1	Pig.12846	Vac14	4.97	6.37	5.89	4.56	4.15	7.62	5.29	4.9	4.98	6.41	6.28	6.03	5.74333	5.44333	5.05667	6.24
Pig.18582.1	Pig.18582	SMARCE1-201	14	19.69	19.44	15.74	13.14	27.69	5.36	6.29	5.69	10.66	12.32	9.16	17.71	18.8567	5.78	10.7133
Pig.17105.1	Pig.17105	CPT1A-201	2.53	1.98	4.27	2.06	0.73	8.73	4.19	1.72	3.72	10.4	8.91	9.68	2.92667	3.84	3.21	9.66333
Pig.17259.1	Pig.17259	RDH16-207	0.63	0.63	0	0	0	3.29	1.77	1.72	0.18	0.21	1.25	0.5	0.42	1.09667	1.22333	0.653333
Pig.16638.1	Pig.16638	ZNF814	2.34	1.97	2.2	0.79	0.49	2.36	1.17	1.22	0.92	1.98	1.5	1.46	2.17	1.21333	1.10333	1.64667
Pig.09942.1	Pig.09942	ISCA1	76.64	61.08	59.9	113.91	37.38	57.86	47.7	52.04	50.76	59.23	64.26	47.87	65.8733	69.7167	50.1667	57.12
Pig.23496.1	Pig.23496	Pig.23496	2.19	1	0	3.34	5.03	0	0.11	0	3.12	0.99	2.16	3.13	1.06333	2.79	1.07667	2.09333
Pig.01435.1	Pig.01435	EYA1-201	2.99	4.42	4.41	4.38	6.5	12	2.97	5.75	3.37	4.33	2.83	2.69	3.94	7.62667	4.03	3.28333
Pig.10513.1	Pig.10513	THBS3-201	1.59	1.35	1.6	2.17	0.68	5.76	3.08	1.53	2.17	6.19	4.46	5.72	1.51333	2.87	2.26	5.45667
Pig.18293.1	Pig.18293	SRP68-203	26.36	28.24	28.53	31.9	23.18	34.65	20.21	17.13	18.98	30.1	32.57	33.02	27.71	29.91	18.7733	31.8967
Pig.21120.1	Pig.21120	RHBDL1-201	2.57	2.7	3.43	2.76	3.21	2.31	3.48	2.37	1.86	2.24	1.16	1.5	2.9	2.76	2.57	1.63333
MSTRG.39434.1	MSTRG.39434		172.1	186.12	183.38	217.42	161.97	189.29	126.44	108.71	113.03	170.86	174.36	150.43	180.533	189.56	116.06	165.217
Pig.13712.1	Pig.13712	CCT6A	50.1	59.14	40.24	54.23	29.38	31.17	9.64	11.07	8.12	17.81	26.35	12.57	49.8267	38.26	9.61	18.91
Pig.08123.1	Pig.08123	TAF1D-201	11.86	20.14	20.49	9.8	3.56	10.69	2.92	3.14	3.06	5.12	5.92	1.88	17.4967	8.01667	3.04	4.30667
Pig.08624.1	Pig.08624	NECAP2-201	2.85	1.36	2.78	2.13	1.24	5.16	5.35	3.09	3.87	7	4.94	5.06	2.33	2.84333	4.10333	5.66667
Pig.05318.1	Pig.05318	LCORL	1.75	1.59	1.14	1.54	0.41	1.02	0.38	0.48	0.26	0.37	0.53	0.36	1.49333	0.99	0.373333	0.42
Pig.16999.1	Pig.16999	ZNF665	3.07	3.46	3.23	3.4	2.97	5.62	2.5	1.98	1.81	3.96	2.72	3.86	3.25333	3.99667	2.09667	3.51333
Pig.16759.1	Pig.16759	USP31-201	2.83	3.3	2.04	1.95	1.53	3.54	1.64	1.66	1.6	2.99	2.87	2.55	2.72333	2.34	1.63333	2.80333
Pig.15913.1	Pig.15913	TANC2-201	3.82	3.87	3.65	3.49	2.02	6.61	2.45	1.35	0.99	5.06	4.01	2.96	3.78	4.04	1.59667	4.01
Pig.11692.1	Pig.11692	NRP2-201	2.39	1.64	2.68	1.77	0.91	7.44	2.64	1.4	2.06	4.97	4.66	3.42	2.23667	3.37333	2.03333	4.35
Pig.19254.1	Pig.19254	ATG2A-201	3.9	3.88	3.62	2.35	2.41	3.68	3.33	2.39	3.31	4.99	4.85	5.54	3.8	2.81333	3.01	5.12667
Pig.19130.1	Pig.19130	Naa40	2.08	2.1	1.28	1.82	1.43	3.23	1.57	2.04	1.85	3.82	2.67	2.33	1.82	2.16	1.82	2.94
Pig.14908.1	Pig.14908	INTS11-205	4.89	4.1	3.81	4.4	3.58	6.57	6.39	5.12	5.48	5.57	6.27	5.76	4.26667	4.85	5.66333	5.86667
Pig.14489.1	Pig.14489	SLC35B1-202	22.84	22.54	15.69	20.03	16.86	16.72	13.09	10.33	12.62	15.41	20.15	20.66	20.3567	17.87	12.0133	18.74
Pig.08616.1	Pig.08616	FAM131C-201	1.87	1.7	1.44	1.58	1.21	4.89	2.04	1.74	1.72	1.09	1.29	1.47	1.67	2.56	1.83333	1.28333
Pig.02447.1	Pig.02447	MICOS10	40.77	40.84	41.1	59.76	44.81	55.88	24.94	23.16	13.19	48.32	24.73	33.79	40.9033	53.4833	20.43	35.6133
Pig.21572.1	Pig.21572	CHMP2A-201	15.48	13.25	13.91	17.26	13.92	20.54	20.98	15.56	16.84	18.78	20.49	22	14.2133	17.24	17.7933	20.4233
Pig.18285.1	Pig.18285	NSMCE1-201	14.21	11.75	15.08	9.68	16.69	22.12	14.06	13.16	16.2	30.15	26.54	40.16	13.68	16.1633	14.4733	32.2833
Pig.17225.1	Pig.17225	AVIL-201	15.75	19.5	13.4	6.93	3.56	7.96	3.37	3.85	3.61	3.41	2.84	5.11	16.2167	6.15	3.61	3.78667
Pig.11497.1	Pig.11497	TET3-201	1.12	1.66	1	1.06	1.1	3.16	1.26	0.88	0.77	1.98	1.81	2.12	1.26	1.77333	0.97	1.97
Pig.04496.1	Pig.04496	LMO7-201	63.7	73.47	32.1	19.93	13.98	41.5	13.77	12.53	14.73	24.74	26.59	22.8	56.4233	25.1367	13.6767	24.71
Pig.05924.1	Pig.05924	PRMT3-201	2.78	3.32	2.86	5.01	1.99	1.75	1.08	1.1	1.22	1.45	1.74	0.97	2.98667	2.91667	1.13333	1.38667
Pig.08572.1	Pig.08572	MFN2-201	28.1	26.02	21.98	25.05	19.91	47.95	22.24	18.95	29.31	41.28	40.64	41.49	25.3667	30.97	23.5	41.1367
Pig.11159.1	Pig.11159	EPRS-202	21.11	23.38	20.84	18.47	12.56	26.21	6.84	6.91	7.64	16.67	20.67	13.09	21.7767	19.08	7.13	16.81
Pig.16604.1	Pig.16604	DPH6-204	1.2	0.51	0.94	0.48	0.41	1.58	0.74	0.35	0.57	0.98	1.35	0.93	0.883333	0.823333	0.553333	1.08667
Pig.00244.1	Pig.00244	BAZ2B-201	2.58	3.2	3.07	2.83	1.35	3.27	0.7	0.89	0.49	1.36	1.16	0.7	2.95	2.48333	0.693333	1.07333
Pig.07502.1	Pig.07502	RAD52-201	2.21	2.88	3.95	1.74	1.05	2.9	2.35	1.89	2.18	2.36	2.42	3.24	3.01333	1.89667	2.14	2.67333
Pig.09201.1	Pig.09201	POR-201	9.77	8.33	11.15	9.15	8.51	45.34	16.83	9.34	11.1	19.16	23.58	19.32	9.75	21	12.4233	20.6867
Pig.04010.1	Pig.04010	ARG1-202	1.31	2.09	0.71	1.48	0.46	1.67	0.57	0.89	0.5	0.88	1.28	0.64	1.37	1.20333	0.653333	0.933333
Pig.14518.1	Pig.14518	NUDT19-201	1.66	2.69	2.87	1.22	0.7	2.66	1.94	1.2	1.22	2.53	3.08	1.59	2.40667	1.52667	1.45333	2.4
Pig.16384.1	Pig.16384	TSPAN18-201	1.06	1.11	0.55	0.63	0.57	3.21	1.26	0.98	0.95	2.87	2.16	2.66	0.906667	1.47	1.06333	2.56333
Pig.10384.1	Pig.10384	ALG1	0.85	0.77	0.78	0.54	0.6	1.07	0.9	0.76	1.03	1.53	1.17	1.26	0.8	0.736667	0.896667	1.32
Pig.19096.1	Pig.19096	ATG2B-201	6.36	6.69	6.68	5.11	3.28	8.22	3.2	2.71	2.81	5.34	5.08	4.43	6.57667	5.53667	2.90667	4.95
Pig.07070.1	Pig.07070	AQP1	48.54	43.01	43.81	26.05	17.25	81.14	53.77	43.26	43.97	55.97	54.98	92	45.12	41.48	47	67.65
Pig.12328.1	Pig.12328	LMNB2-201	5.49	6.98	5.16	4.19	3.38	5.18	6.67	6.3	4.86	9.23	12.04	9.47	5.87667	4.25	5.94333	10.2467
Pig.18364.1	Pig.18364	VPS45-201	3.76	3.84	3.69	4.73	3.89	3.82	2.61	1.84	1.78	2.87	2.56	1.9	3.76333	4.14667	2.07667	2.44333
Pig.13867.1	Pig.13867	PFKFB1-201	55.94	60.22	49.87	75.11	51.37	20.94	45.15	46.52	48.3	35.18	35.77	30.39	55.3433	49.14	46.6567	33.78
Pig.02719.1	Pig.02719	ING2-201	7.09	10.35	9.43	22.98	8.24	7.97	3.65	7.07	3.39	9.61	7.81	6.82	8.95667	13.0633	4.70333	8.08
Pig.09215.1	Pig.09215	MLXIPL-201	2.23	2.84	1.36	0.93	1.13	6.34	8.78	1.27	0.74	3.74	3.23	3.99	2.14333	2.8	3.59667	3.65333
Pig.18828.1	Pig.18828	ARHGEF15-201	2.42	1.86	1.6	0.67	0.76	5.34	2.74	1.88	2.01	3.28	3.34	5.39	1.96	2.25667	2.21	4.00333
Pig.06984.1	Pig.06984	HYLS1-201	1.36	1.17	1.87	1.28	0.66	2.13	0.74	1.15	1	1.62	2.14	1.19	1.46667	1.35667	0.963333	1.65
Pig.09645.1	Pig.09645	SOD2-202	87.55	94	61.54	57.14	39.12	87	44.67	33.03	44.46	65.45	76.63	65.53	81.03	61.0867	40.72	69.2033
Pig.20670.1	Pig.20670	COX8A-201	173.09	83.51	95.65	166.32	107.13	176.52	465.76	423.41	506.42	361.87	284.61	532.25	117.417	149.99	465.197	392.91
Pig.18356.1	Pig.18356	PRPF3-202	13.83	15.72	16.77	13.9	9.67	16.76	5.76	4.12	3.61	6.68	7.46	7.14	15.44	13.4433	4.49667	7.09333
Pig.14676.1	Pig.14676	FAM120B-201	4.96	4.52	4.61	3.61	3.51	8.04	4.02	3.18	3.84	6.08	5.82	6.2	4.69667	5.05333	3.68	6.03333
Pig.16146.1	Pig.16146	RPS16-201	454.74	343.07	343.3	641.42	392.89	318.94	707.68	665.22	654.07	559.77	493.02	626.44	380.37	451.083	675.657	559.743
Pig.19570.1	Pig.19570	S1PR2-203	1.82	1.07	0.94	0.93	0.3	3.01	1.39	1.54	1.85	2.89	3.46	4.26	1.27667	1.41333	1.59333	3.53667
Pig.17731.1	Pig.17731	ZNF558	2.02	1.92	2.64	0.98	1	4.43	1.26	0.97	1.1	1.32	1.06	1.4	2.19333	2.13667	1.11	1.26
Pig.18664.1	Pig.18664	PSMB6	70.28	63.24	59.47	100.16	61.6	57.47	80.98	68.62	78.05	82.79	88.82	66.43	64.33	73.0767	75.8833	79.3467
Pig.07988.1	Pig.07988	ATP5PD	58.03	43.67	42.68	75.39	32.23	68.68	79.32	62.23	89.9	84.64	96.29	79.7	48.1267	58.7667	77.15	86.8767
Pig.03176.1	Pig.03176	PNRC2-203	107.17	132.54	121.81	138.09	35.61	42.88	9.76	11.53	7.99	16.39	28.61	9.27	120.507	72.1933	9.76	18.09
Pig.11218.1	Pig.11218	TADA2A-202	15.96	17.24	16.44	12.03	10.37	15.58	4.35	4.92	5.01	10.22	10.97	9.15	16.5467	12.66	4.76	10.1133
Pig.08678.1	Pig.08678	BTBD3-201	2.84	3.11	2.83	2.47	2.15	3.98	2.14	1.71	1.31	1.94	2.25	1.42	2.92667	2.86667	1.72	1.87
Pig.00585.1	Pig.00585	HERC5-203	0.42	0.41	0.48	0.74	0.41	1.15	0.57	0.49	1.04	5.93	5.3	1.03	0.436667	0.766667	0.7	4.08667
Pig.22511.1	Pig.22511	LOC115490151	1.11	1.5	0.6	0.4	0.77	0.33	0.35	0.26	0.25	0.63	0.28	0.21	1.07	0.5	0.286667	0.373333
Pig.15498.1	Pig.15498	FOXC2-201	0.42	0.57	0.2	0.79	0.25	2.36	0.36	0.23	0.26	0.3	0.51	0.52	0.396667	1.13333	0.283333	0.443333
Pig.12326.1	Pig.12326	GNG7	7.2	15.35	11.59	11.47	4.67	15.64	8.67	7.46	6.29	8.82	8.97	14.6	11.38	10.5933	7.47333	10.7967
Pig.07403.1	Pig.07403	ADIG-201	3.28	0.77	0.47	0.44	2.05	0.86	15.86	0.27	0.99	0.33	0.16	2.15	1.50667	1.11667	5.70667	0.88
Pig.13729.1	Pig.13729	AUTS2-203	8.92	11.83	9.17	7.82	5.48	32.18	5.81	4.74	4.05	9.84	9.46	10.02	9.97333	15.16	4.86667	9.77333
Pig.07582.1	Pig.07582	FKBP11	3.19	4.71	3.06	1.56	1.39	4.94	3.82	2.62	2.66	3.96	4.69	3.22	3.65333	2.63	3.03333	3.95667
Pig.23679.1	Pig.23679	PTPN13-201	0	0.5	0.66	1.08	0	0	1.21	0.62	0.46	1.77	1.85	0.72	0.386667	0.36	0.763333	1.44667
Pig.03067.1	Pig.03067	PEF1-203	5.06	4.77	7.06	8.19	7.29	14.8	13.23	5.75	6.6	11.81	10.76	11.34	5.63	10.0933	8.52667	11.3033
MSTRG.15978.1	MSTRG.15978		10.67	14.52	10.96	4.4	5.3	13.96	2.65	3.15	2.55	4.07	3.53	2.24	12.05	7.88667	2.78333	3.28
Pig.03077.1	Pig.03077	SDC3-202	1.87	1.56	1.73	1.14	1.19	4.39	2.69	2.11	2	3.94	3.62	4.98	1.72	2.24	2.26667	4.18
Pig.00738.1	Pig.00738	GTF3C6-201	4.57	6.04	5.14	4.73	3.23	6.64	2.14	1.94	0.54	2.36	1.89	1.26	5.25	4.86667	1.54	1.83667
Pig.03394.1	Pig.03394	ATP8B1-201	2.4	2.28	1.98	2.75	0.82	3.28	0.79	0.68	0.57	1.11	1.05	1.11	2.22	2.28333	0.68	1.09
Pig.18902.1	Pig.18902	P3H2-201	6.23	5.8	5.52	3.68	1.79	7.87	9.1	6.63	7.7	14.69	14.23	12.3	5.85	4.44667	7.81	13.74
Pig.19270.1	Pig.19270	AREL1-201	3.14	3.76	3.65	2.77	2.32	6.29	3.84	2.88	2.68	4.18	4.71	4.51	3.51667	3.79333	3.13333	4.46667
Pig.02264.1	Pig.02264	ZNF280C-203	7.9	11.16	12.67	10.1	5.98	8.94	1.52	2.43	1.61	2.39	2.59	1.6	10.5767	8.34	1.85333	2.19333
Pig.13614.1	Pig.13614	TMEM139-201	1.24	0.21	0.1	1.96	1.54	1.59	2.12	1.38	0.81	1.48	1.13	1	0.516667	1.69667	1.43667	1.20333
Pig.16706.1	Pig.16706	C11orf58-202	29.98	27.52	32.7	34.91	13.47	28.67	10.51	11.98	8.31	19.12	18.08	15.81	30.0667	25.6833	10.2667	17.67
Pig.07621.1	Pig.07621	LARP4-202	35.79	43.76	43.56	21.08	14.59	27	9.17	9.66	12.43	11.59	16.38	11.83	41.0367	20.89	10.42	13.2667
Pig.02966.1	Pig.02966	RRAGC-201	2.17	1.6	1.71	2.27	1.93	0.89	0.93	1.78	0.88	2.24	2.1	0.55	1.82667	1.69667	1.19667	1.63
Pig.08075.1	Pig.08075	RNF19A-201	18.75	23.8	19.33	14.05	5.72	13.8	4.71	3.81	2.7	4.03	4.31	3.06	20.6267	11.19	3.74	3.8
Pig.07939.1	Pig.07939	PCCA-204	4.09	3.11	2.29	4.14	2.7	3.48	3.99	2.26	2.26	2.52	3.21	2.53	3.16333	3.44	2.83667	2.75333
Pig.16283.1	Pig.16283	ZNF317-201	2.17	2.1	2.44	1.48	0.86	3.26	1.45	1.12	0.76	1.66	1.87	1.06	2.23667	1.86667	1.11	1.53
Pig.00090.1	Pig.00090	PMS1-207	5.84	7.91	6.76	8.13	1.72	3.52	0.96	1.34	1.35	0.88	1.31	0.66	6.83667	4.45667	1.21667	0.95
Pig.01478.1	Pig.01478	ZFAND1-201	0.69	1.05	1.31	2.24	0.8	1.62	0.63	0.87	0.83	1.11	0.76	0.72	1.01667	1.55333	0.776667	0.863333
Pig.03432.1	Pig.03432	FEM1B-201	39.14	45.67	42.13	18.97	11.56	46.99	11.75	11.83	12.23	15.61	21.57	14.2	42.3133	25.84	11.9367	17.1267
Pig.05623.1	Pig.05623	EFNA5-201	0.85	1.85	1.11	0.46	0.4	2.41	2.16	0.64	0.41	0.77	2.05	0.79	1.27	1.09	1.07	1.20333
Pig.03845.1	Pig.03845	MRPL50-201	7.82	8.1	6.16	8.37	7.27	6.49	5.08	4.97	3.19	5.52	8.63	5.84	7.36	7.37667	4.41333	6.66333
Pig.09437.1	Pig.09437	TMEM131-201	28.15	35.11	33.63	26.17	20.34	47.39	8.45	7.79	7.02	19.9	17.97	13.8	32.2967	31.3	7.75333	17.2233
MSTRG.34125.1	MSTRG.34125		4.64	4	3.19	4.07	3.03	2.19	2.02	1.67	2.04	2.7	2.95	2.62	3.94333	3.09667	1.91	2.75667
MSTRG.34125.3	MSTRG.34125		7.91	6.91	1.79	1.39	1.2	1.06	0.82	0.86	0.65	1.3	1.59	1.06	5.53667	1.21667	0.776667	1.31667
Pig.13781.1	Pig.13781	BEND7	9.05	8.58	6.39	7.57	6.38	10	4.22	3.65	2.45	5.04	4.92	6.77	8.00667	7.98333	3.44	5.57667
Pig.17547.1	Pig.17547	INSYN1-201	10.62	10.45	8.07	12.05	9.6	23.64	5.31	10.67	5.34	16.64	9.37	12.74	9.71333	15.0967	7.10667	12.9167
Pig.22151.1	Pig.22151	SSU72-201	8.61	8.05	8.47	7.38	7.3	7.7	8.73	6.05	10.1	11.34	7.51	12.82	8.37667	7.46	8.29333	10.5567
Pig.21851.1	Pig.21851	RAI1-201	3.28	3.65	3.02	1.99	2.75	5.08	2.78	2.06	2.9	4.14	3.49	6.03	3.31667	3.27333	2.58	4.55333
Pig.03710.1	Pig.03710	TATDN1-201	1.39	1.97	1.89	1.73	0.57	2.55	0.53	0.5	0.8	0.77	1.2	0.45	1.75	1.61667	0.61	0.806667
Pig.13886.1	Pig.13886	SMARCAL1-201	3.26	2.66	2.79	2.81	2.71	3.58	2.88	2.25	2.13	2.97	3.57	3.45	2.90333	3.03333	2.42	3.33
Pig.05405.1	Pig.05405		0.59	0.46	1.79	0.62	0.66	2.61	0.83	1.66	1.03	0.77	0.5	1.38	0.946667	1.29667	1.17333	0.883333
Pig.02086.1	Pig.02086	TAGLN3-202	3.37	3.02	4.62	4.57	1.28	6.08	2.8	2.94	2.11	4.38	3.49	5.05	3.67	3.97667	2.61667	4.30667
Pig.20012.1	Pig.20012	MCRIP1-201	9.33	7.7	7.23	10.44	10.84	13.12	13.05	9.79	9.23	14.39	14.97	11.95	8.08667	11.4667	10.69	13.77
Pig.09032.1	Pig.09032	KIDINS220-204	19.93	21.46	16.8	16.59	12.68	22.72	8.2	7.34	6.79	17.82	14.07	13.55	19.3967	17.33	7.44333	15.1467
Pig.02802.1	Pig.02802	ZNF24-201	11.73	11.23	10.91	9.81	5.13	5.77	3.48	4.3	4.15	4.43	3.83	4.29	11.29	6.90333	3.97667	4.18333
Pig.13795.1	Pig.13795	MINDY3-201	6.31	7.11	5.44	6.74	6.5	5.85	8.21	8.55	10.47	4.27	5.12	3.45	6.28667	6.36333	9.07667	4.28
Pig.05526.1	Pig.05526	FBRSL1-201	12.5	13.63	11.34	10.06	7.88	11.65	9.72	9.54	9.13	12.13	12.93	16.26	12.49	9.86333	9.46333	13.7733
Pig.17226.1	Pig.17226	TSFM-202	4.56	5.49	4.15	5.09	2.75	4.48	3.35	3.96	4.88	6.79	7.92	6.62	4.73333	4.10667	4.06333	7.11
Pig.20035.1	Pig.20035	RPS11-201	995.31	767.36	757.98	1147.68	781.26	837.01	1443.06	1222.52	1337.51	1210.81	1038.32	1358.89	840.217	921.983	1334.36	1202.67
Pig.09993.1	Pig.09993	ZFP64-201	1.65	0.63	0.74	1.29	1.74	1.25	0.75	0.52	0.75	1.35	0.96	0.6	1.00667	1.42667	0.673333	0.97
Pig.04282.1	Pig.04282	SLCO3A1-201	5.5	5.45	7.32	3.37	2.41	7.81	3.66	2.44	2.86	3.07	3.77	3.15	6.09	4.53	2.98667	3.33
Pig.04016.1	Pig.04016	STX7-204	7.97	9.31	11.17	7.79	2.75	8.48	5.15	3.53	2.63	4.78	5.34	5.01	9.48333	6.34	3.77	5.04333
Pig.05786.1	Pig.05786	GAS2L1-202	1.02	0.91	0.92	1.6	0.98	3.78	2.68	0.96	1.38	1.7	2.02	3.23	0.95	2.12	1.67333	2.31667
Pig.08089.1	Pig.08089	KLF10-202	105.72	106.95	140.55	103.94	73.68	57.29	31.38	17.84	26.39	57.57	38.9	41.42	117.74	78.3033	25.2033	45.9633
Pig.05262.1	Pig.05262	CACHD1-202	10.37	12.21	8.82	5.19	4.01	4.04	3.17	3.36	2.99	7.85	6.07	7.49	10.4667	4.41333	3.17333	7.13667
Pig.01288.1	Pig.01288	AKR1B1-201	46.36	41.3	38.15	61.05	42.72	105.9	78.79	53.28	77.94	72.47	95.72	61.03	41.9367	69.89	70.0033	76.4067
Pig.18722.1	Pig.18722	ATN1-201	39.99	49.66	40.3	47.26	54.91	60.15	29.38	22.43	23.1	38.49	32.55	45.07	43.3167	54.1067	24.97	38.7033
Pig.05214.1	Pig.05214	CITED2-201	26	22.99	14.51	15.6	37.81	46.16	7.76	9.28	5.05	24.55	19.67	17.96	21.1667	33.19	7.36333	20.7267
Pig.03738.1	Pig.03738	DEPTOR-201	7.68	6.17	7.76	7.14	4.6	0.45	4.85	8.76	3.75	9.3	6.96	5.18	7.20333	4.06333	5.78667	7.14667
Pig.05538.1	Pig.05538	ZNF140-201	1.85	1.77	1.81	2.98	1.08	2.68	1.13	0.85	0.89	1.42	2.15	1.03	1.81	2.24667	0.956667	1.53333
Pig.13864.1	Pig.13864	MAGEH1-201	2.24	1.66	0.9	1.63	0.7	1.91	0.93	0.93	0.33	1.26	2.05	0.83	1.6	1.41333	0.73	1.38
Pig.06753.1	Pig.06753	FARS2	4.68	4.5	3.07	4.7	3.76	5.09	5.87	3.99	6.11	6.99	6.87	5.11	4.08333	4.51667	5.32333	6.32333
Pig.08108.1	Pig.08108	ABRA-201	78.79	107.58	0	0	52.65	143.52	15.9	9.94	14.86	14.82	42.69	43.84	62.1233	65.39	13.5667	33.7833
Pig.12195.1	Pig.12195	DGCR8-202	7.46	7.41	5.36	5.08	3.03	11.46	8.06	5.44	5.42	8.44	7.33	9.78	6.74333	6.52333	6.30667	8.51667
Pig.03250.1	Pig.03250	IFFO2-201	2.22	2.48	1.67	1.82	1.43	3.89	1.76	0.79	1.25	4.38	2.2	1.98	2.12333	2.38	1.26667	2.85333
Pig.19538.1	Pig.19538	RAB3D-201	1.7	2.64	1.62	1.63	2.23	7.23	2.86	1.55	1.3	2.96	2.52	2.55	1.98667	3.69667	1.90333	2.67667
Pig.02187.1	Pig.02187	UMPS-201	5.17	3.43	3.76	2.24	2.05	3.13	2.21	1.17	1.51	2.11	3.07	3.02	4.12	2.47333	1.63	2.73333
Pig.17321.1	Pig.17321	KIFC1-201	0.28	0.21	0.24	0.11	0.14	0.77	1.06	0.66	0.47	1.8	2.09	0.32	0.243333	0.34	0.73	1.40333
Pig.18865.1	Pig.18865	biotype=protein_coding	0.05	0	0	0.1	0.04	0	0.14	0.61	0.26	1.86	0.83	1.23	0.016667	0.046667	0.336667	1.30667
Pig.20931.1	Pig.20931	AXIN1-201	8.16	9.08	6.24	7.48	4.49	8.43	5.21	4.94	4.64	6.21	5.82	7.27	7.82667	6.8	4.93	6.43333
Pig.17313.1	Pig.17313	C7H6orf125-202	273.3	173.71	179.02	498.62	202.05	124.76	477.48	483.67	568.32	307.03	332.03	279.02	208.677	275.143	509.823	306.027
Pig.09691.1	Pig.09691	FZD8-201	1.65	1.13	0.96	0.65	0.58	1.43	1.3	1.7	1.66	1.59	1.51	3.54	1.24667	0.886667	1.55333	2.21333
Pig.08228.1	Pig.08228	TIMM8B-201	62.07	32.82	29.36	84.58	31.7	35.03	60.18	53.42	58.04	67.42	77.34	58.6	41.4167	50.4367	57.2133	67.7867
Pig.03371.1	Pig.03371	KDSR-201	5.7	5.4	3.42	3.18	1.06	4.7	2.76	1.5	1.38	2.03	3.09	2.8	4.84	2.98	1.88	2.64
Pig.18879.1	Pig.18879	PCF11-202	23.19	30.66	28.32	22.61	11.23	13.81	3.26	3.34	3.37	3.58	4.09	3.47	27.39	15.8833	3.32333	3.71333
Pig.20452.1	Pig.20452	FAM20C-201	15.45	14.14	9.46	12.21	8.88	12.67	11.3	9.73	7.84	12.16	12.18	12.68	13.0167	11.2533	9.62333	12.34
Pig.05750.1	Pig.05750	INPP5J-201	0.52	0.55	0.58	0.26	0.79	2.29	0.55	0.58	0.44	1.01	0.53	0.79	0.55	1.11333	0.523333	0.776667
Pig.15889.1	Pig.15889	Gosr2	6.84	7.98	8.08	6.47	5.1	10.9	11.11	10.74	12.27	11.97	16.32	11.81	7.63333	7.49	11.3733	13.3667
MSTRG.14035.1	MSTRG.14035		2.09	2.44	2.51	2.55	2.31	4.62	3.33	1.93	2.51	3.59	3.09	3.16	2.34667	3.16	2.59	3.28
MSTRG.9073.1	MSTRG.9073		1.09	0.77	0.84	1.28	0.81	1.15	1.2	1.16	1.12	1.46	1.55	1.14	0.9	1.08	1.16	1.38333
MSTRG.1117.1	MSTRG.1117		2.78	2.67	2.5	1.28	1.45	2.21	0.91	0.88	0.69	1.07	0.98	1	2.65	1.64667	0.826667	1.01667
Pig.17309.1	Pig.17309	GRM4-202	4.33	4.32	2.15	1.59	2.36	1.02	1.33	0.78	0.75	2.05	2.52	1.31	3.6	1.65667	0.953333	1.96
Pig.08766.1	Pig.08766	TSPAN3-202	73.67	76.05	66.69	66.09	31.6	48.8	44.78	50.03	45.5	73.98	70.97	49.49	72.1367	48.83	46.77	64.8133
Pig.17288.1	Pig.17288	ESYT1-202	5.87	5.07	4.63	4.37	3.37	6.39	7.78	3.65	3.96	7.23	7.46	6.3	5.19	4.71	5.13	6.99667
Pig.10283.1	Pig.10283	RPS2-201	752.62	506.01	496.7	810.15	374.11	339.03	1119.81	948.18	1016.38	836.31	868.65	878.7	585.11	507.763	1028.12	861.22
Pig.10302.1	Pig.10302	HADHA-201	27.83	27.11	27	32.28	20.61	66.88	73.24	40.19	57.14	65.52	62.48	74.86	27.3133	39.9233	56.8567	67.62
Pig.02047.1	Pig.02047	PARG-201	3.06	3.69	3.59	3.12	1.74	3.58	1.05	0.95	1.02	1.13	1.6	0.94	3.44667	2.81333	1.00667	1.22333
Pig.12615.1	Pig.12615	MKNK1-201	2.88	2.75	2.71	2.32	1.48	6.04	4.34	2.8	3.41	6.42	4.85	4.97	2.78	3.28	3.51667	5.41333
MSTRG.37075.1	MSTRG.37075		21.16	21.34	31.49	24.53	10.14	37.91	9.43	6.54	7.58	11.99	12.55	7.94	24.6633	24.1933	7.85	10.8267
Pig.05728.1	Pig.05728	ZNF280B-201	27.39	35.53	22.22	10.8	5.29	24.75	2.38	2.12	3.85	3.82	6.19	4.22	28.38	13.6133	2.78333	4.74333
Pig.17764.1	Pig.17764	RBPJ-201	12.12	16.2	16.98	10.48	5.5	21.21	4.41	4.32	4.07	7.99	8.47	4.7	15.1	12.3967	4.26667	7.05333
Pig.15831.1	Pig.15831	DNAH10-201	6.46	6.16	5.96	6.46	5.59	8.89	5.11	3.8	4.66	7.62	5.95	4.93	6.19333	6.98	4.52333	6.16667
Pig.08417.1	Pig.08417	HECTD1-201	51.78	59.69	48.83	34.71	17.09	29.41	9.47	8.81	9.8	13.78	14.72	11.51	53.4333	27.07	9.36	13.3367
Pig.13991.1	Pig.13991	DNAJA2-202	54.06	65.62	53.03	51.05	29.06	60.72	18.4	18.48	14.39	34.34	39.63	25.69	57.57	46.9433	17.09	33.22
MSTRG.8524.2	MSTRG.8524		0.39	0.61	0.61	0.85	0.67	1.39	1.33	1.41	1.38	1.27	1	1.16	0.536667	0.97	1.37333	1.14333
Pig.02537.1	Pig.02537	FCHO2-204	4.6	5.91	6.42	4.03	2.58	6.91	1.48	1.3	1.03	1.52	2.18	1.5	5.64333	4.50667	1.27	1.73333
Pig.09632.1	Pig.09632	SYNJ2-201	1.21	1.41	0.96	0.38	0.16	4.54	0.8	0.42	1.28	1.33	1.57	1.68	1.19333	1.69333	0.833333	1.52667
Pig.20370.1	Pig.20370	PPP6R2-201	15.01	15	12.84	13.21	8.08	15.49	12.74	11.24	11.49	15.98	14.32	16.89	14.2833	12.26	11.8233	15.73
Pig.12250.1	Pig.12250	SAFB-201	24.06	29.27	24.99	17.15	11.67	28.65	6.48	7.35	6.92	16.29	17.92	15.03	26.1067	19.1567	6.91667	16.4133
Pig.01114.1	Pig.01114	MRPS27-203	9.89	9.29	9.57	8.08	7.09	11.44	7.59	6.86	7.49	16.89	16.51	13.8	9.58333	8.87	7.31333	15.7333
Pig.20360.1	Pig.20360	CPT1B-201	11.69	9.69	12.1	7.91	8.29	40.6	12.37	12.36	19.33	51.03	42.96	51.78	11.16	18.9333	14.6867	48.59
MSTRG.30960.1	MSTRG.30960		6.97	5.69	4.09	4.72	5.43	5.54	59.42	5.31	6.01	5.87	8.36	7.82	5.58333	5.23	23.58	7.35
Pig.09747.1	Pig.09747	MYH7-206	255.53	331.53	199.06	0	0	2057.49	5.18	3.59	0.91	113.12	51.98	3.19	262.04	685.83	3.22667	56.0967
Pig.03993.1	Pig.03993	ECHDC1-203	5.61	8	7.46	6.19	2.95	9.48	8.3	1.31	2.06	5.51	5.68	2.99	7.02333	6.20667	3.89	4.72667
Pig.07442.1	Pig.07442	YWHAB-203	14.23	15.13	15.71	14.01	7.59	20.34	15.37	9.4	7.57	17.87	21	12.25	15.0233	13.98	10.78	17.04
Pig.08742.1	Pig.08742	GIGYF2-202	20.51	27.36	27.56	13.61	11.21	22.45	5.99	5.59	7.01	11.85	12.44	12.92	25.1433	15.7567	6.19667	12.4033
MSTRG.12939.1	MSTRG.12939		47.56	50.87	53.24	34.03	42.37	33.77	25.4	23.6	18.45	40.79	38.46	34.28	50.5567	36.7233	22.4833	37.8433
Pig.15460.1	Pig.15460	VSIR-201	6.59	5.67	8.56	2.3	1.2	21.33	10.72	6.15	8.54	14.69	10.88	15.21	6.94	8.27667	8.47	13.5933
MSTRG.8958.1	MSTRG.8958		8.25	9.51	5.71	2.25	3.77	6.42	3.06	3.62	1.79	3.99	3.21	1.81	7.82333	4.14667	2.82333	3.00333
Pig.14276.1	Pig.14276	DDX28-201	1.9	1.31	2.59	1.27	1.86	3.97	4.05	2.26	3.84	4.11	3.01	4.55	1.93333	2.36667	3.38333	3.89
Pig.22642.1	Pig.22642	MASP1-203	23.64	19.58	25.7	24.73	13.94	35.31	32.19	16.56	35.38	28.5	25.26	37.47	22.9733	24.66	28.0433	30.41
Pig.14327.1	Pig.14327	PPIP5K1-201	3.77	4.34	3.31	3.78	3.4	4.44	2.42	2.04	2.22	3.15	2.62	2.64	3.80667	3.87333	2.22667	2.80333
Pig.07292.1	Pig.07292	AP3S1	11.53	6.58	6.02	9.78	8.81	12.29	3.68	4.56	2.79	4.28	4.94	3.78	8.04333	10.2933	3.67667	4.33333
Pig.19306.1	Pig.19306	PKN1-201	19.99	17.39	14.65	21.42	18.9	25.04	25.54	17.59	21.52	19.91	20.04	20.66	17.3433	21.7867	21.55	20.2033
Pig.22337.1	Pig.22337	PLEC-201	119.26	128.54	100.88	71.03	69.63	147.96	66.27	58.61	83.56	97.49	109.44	126.98	116.227	96.2067	69.48	111.303
Pig.09505.1	Pig.09505	SMOX-201	0.84	1.14	0.46	0.89	0.62	0.68	0.74	1.05	0.76	1.36	1.4	1.04	0.813333	0.73	0.85	1.26667
Pig.17916.1	Pig.17916	ADCK2-201	2.41	1.96	1.97	2.9	2.39	4.43	2.9	2.43	3.49	3.25	4.12	4.59	2.11333	3.24	2.94	3.98667
Pig.15706.1	Pig.15706	TERF2IP-201	14.14	15.08	18.34	15.9	11.72	22.49	7.15	7.16	5.92	15.45	14.15	11.16	15.8533	16.7033	6.74333	13.5867
Pig.02231.1	Pig.02231	LACTB-201	7.2	12.34	7.23	5.72	3.13	4.88	1.58	1.58	1.66	2.1	2.88	1.49	8.92333	4.57667	1.60667	2.15667
MSTRG.13524.1	MSTRG.13524		3.54	3.92	3.79	3.5	1.85	2.98	3.68	3.7	5.66	6.44	7.2	7.41	3.75	2.77667	4.34667	7.01667
Pig.03767.1	Pig.03767	NUDCD1-201	6.11	7.1	5.1	8.06	4.45	4.56	1.62	1.39	0.67	1.82	2.5	1.03	6.10333	5.69	1.22667	1.78333
Pig.18598.1	Pig.18598	PSMD3-201	66.46	66.36	62.7	57.73	44.4	77	57.88	44.13	58.56	57.35	60.83	67.9	65.1733	59.71	53.5233	62.0267
MSTRG.4945.1	MSTRG.4945		538.73	541.08	445.24	565.19	449.99	501.53	385.62	363.47	363.17	568.37	570.49	810.2	508.35	505.57	370.753	649.687
MSTRG.5486.1	MSTRG.5486		1.92	2.59	3.04	1.67	1.59	4	0.65	0.61	0.45	0.96	0.74	0.62	2.51667	2.42	0.57	0.773333
Pig.09538.1	Pig.09538	RALGAPA2-201	5.83	7.71	4.95	5.78	4.22	6.91	3.83	2.75	2.81	4.76	5.11	5.44	6.16333	5.63667	3.13	5.10333
Pig.01073.1	Pig.01073	ABCE1-201	12.27	13.77	12.17	7.85	3.68	6.67	2.14	2.53	2.12	3.95	5.41	2.81	12.7367	6.06667	2.26333	4.05667
MSTRG.323.1	MSTRG.323		15.6	20.23	17.34	7.39	8.2	22.32	4.06	3.08	3.52	7.13	7.06	6.27	17.7233	12.6367	3.55333	6.82
Pig.11525.1	Pig.11525	POLE4-201	12.61	13.44	8.86	16.63	8.1	12.85	15.02	18.05	23.81	23.31	20	19.68	11.6367	12.5267	18.96	20.9967
Pig.01050.1	Pig.01050	SETD7-201	120.67	148.92	127.53	76.26	32.27	71.62	27.04	30.23	24.66	42.56	46.06	33.1	132.373	60.05	27.31	40.5733
Pig.14594.1	Pig.14594	REXO4-201	4.28	4.66	3.92	3.77	2.8	4.27	4.68	3.46	5.46	4.03	4.97	5.26	4.28667	3.61333	4.53333	4.75333
Pig.10530.1	Pig.10530	RIT1-201	4.51	4.92	7.86	3.03	1.4	9.63	5.64	2.86	3.12	5.89	5.96	4.77	5.76333	4.68667	3.87333	5.54
Pig.15465.1	Pig.15465	PCBD1-201	2.1	1.33	1.55	1.15	0.75	2.9	12.52	0.47	1.06	1.62	0.71	0.97	1.66	1.6	4.68333	1.1
Pig.09997.1	Pig.09997	Zp2	0.55	0.79	1.07	0.49	0.42	0.96	1.37	1.66	0.61	0.77	0.35	1.47	0.803333	0.623333	1.21333	0.863333
Pig.06750.1	Pig.06750	CDYL-201	3.18	2.92	2.72	3.24	1.45	4.02	2.79	2.28	2.34	2.81	3.32	3.23	2.94	2.90333	2.47	3.12
Pig.19336.1	Pig.19336	RIPOR1-201	0.6	0.26	0.72	0.33	0.19	0.29	0.55	0.69	1.02	2.37	0.87	0.76	0.526667	0.27	0.753333	1.33333
Pig.04724.1	Pig.04724	GMPS-201	10.18	11.07	9.46	10.78	7.55	15.16	3.73	3.56	3.05	9.02	9.16	5.08	10.2367	11.1633	3.44667	7.75333
Pig.10517.1	Pig.10517	SCAMP3-201	22.45	20.2	19.27	23.94	22.13	18.12	20.39	15.11	16.53	18.09	22.05	20.08	20.64	21.3967	17.3433	20.0733
Pig.15736.1	Pig.15736	SIPA1L2-201	5.86	5.75	4.04	3.89	3.73	3.56	4.05	3.22	2.73	3.4	3.32	4.57	5.21667	3.72667	3.33333	3.76333
MSTRG.28529.4	MSTRG.28529		882.81	815.58	770.85	738.3	1250.6	761.27	229.91	131.37	331.77	362.42	168.69	167.68	823.08	916.723	231.017	232.93
MSTRG.28529.5	MSTRG.28529		5.3	4.76	2.69	8.02	5.67	2.81	1.36	2.01	2.11	2.41	2.86	2.48	4.25	5.5	1.82667	2.58333
MSTRG.28529.3	MSTRG.28529		2.21	2.4	1.92	3.01	3.61	3.7	0.5	0.34	0.7	0.75	0.56	0.36	2.17667	3.44	0.513333	0.556667
Pig.04851.1	Pig.04851	GMCL1	1.42	1.65	1.02	1.3	0.57	1.55	0.49	0.72	0.45	0.43	0.7	0.23	1.36333	1.14	0.553333	0.453333
Pig.19308.1	Pig.19308	GIPC1-201	1.58	1.49	1.78	1.85	2.63	1.79	2.68	1.28	1.85	1.84	2.29	2.02	1.61667	2.09	1.93667	2.05
Pig.00035.1	Pig.00035	PPIL3	2.65	2.14	2.11	3.21	0.44	2.35	1.36	0.88	0.42	1.08	1.47	0.81	2.3	2	0.886667	1.12
MSTRG.22383.1	MSTRG.22383		319.59	375.43	485.87	17.08	8.63	59.51	28.21	8.23	70.21	16.55	30.84	80.32	393.63	28.4067	35.55	42.57
Pig.15708.1	Pig.15708	ADAT1-201	0.8	1.15	0.96	0.33	0.66	1.82	0.82	1.08	0.93	1.5	1.4	1.07	0.97	0.936667	0.943333	1.32333
Pig.10507.1	Pig.10507	EFNA1-202	37.87	37.39	27.65	17.42	9.25	22.63	14.89	14.86	25.29	20.2	19.03	20.11	34.3033	16.4333	18.3467	19.78
MSTRG.8853.1	MSTRG.8853		0.64	0.53	0.34	0.22	0.39	0.59	4.1	0.46	0.57	0.94	0.66	1.28	0.503333	0.4	1.71	0.96
Pig.12433.1	Pig.12433	TMEM59-205	20.57	18.01	14.69	16.79	10.56	16.72	14.2	10.42	11.85	15.22	15.84	11.67	17.7567	14.69	12.1567	14.2433
Pig.07212.1	Pig.07212	RILPL1-203	54.13	62.69	56.09	54.47	32.3	47.81	29.97	28.99	35.1	39.45	39.79	48.97	57.6367	44.86	31.3533	42.7367
Pig.02453.1	Pig.02453	ARRDC3-201	33.54	37.51	74.85	24.62	16.43	79.61	13.73	6.35	4.83	17.99	12.74	6.78	48.6333	40.22	8.30333	12.5033
Pig.14141.1	Pig.14141	ZNF18-201	1.63	2.13	2.52	0.92	1.58	2.76	1.2	0.89	1.39	1.51	1.6	1.63	2.09333	1.75333	1.16	1.58
Pig.19134.1	Pig.19134	STIP1-202	211.46	211.25	155.27	220.75	161.55	168.51	53.71	54.35	70.88	105.86	110.81	99.15	192.66	183.603	59.6467	105.273
Pig.03318.1	Pig.03318	FAM189A2-201	4.92	4.53	4.11	2.7	1.51	4.51	2.08	3.08	2.99	4.12	3	3.53	4.52	2.90667	2.71667	3.55
Pig.00418.1	Pig.00418	PEG10-201	23.87	32.23	14.1	9.24	4.43	34.71	4.41	3.28	6.93	14.46	17.94	8.98	23.4	16.1267	4.87333	13.7933
Pig.07327.1	Pig.07327	DNAJC15-201	3.62	3.45	4.13	5.81	1.61	6.27	9.39	4.14	4.39	14.02	7.29	8.82	3.73333	4.56333	5.97333	10.0433
Pig.00268.1	Pig.00268	FMNL2-201	2.94	3.15	2.86	1.53	0.84	5.1	1.64	1.13	0.76	1.58	2	1.12	2.98333	2.49	1.17667	1.56667
Pig.13405.1	Pig.13405	COIL-201	7.07	8.75	8.13	5.8	4.78	8.85	2.63	2.66	1.54	5.15	4.14	3.15	7.98333	6.47667	2.27667	4.14667
Pig.21961.1	Pig.21961	CSNK1D-201	21.21	17.19	13.66	24.83	20.79	29.53	25.18	16.57	23.35	26.48	27.82	26.2	17.3533	25.05	21.7	26.8333
Pig.02443.1	Pig.02443	SERTM2-201	0.8	0.89	4.51	1.56	0	0.5	0	0	0.24	0.87	0.55	0	2.06667	0.686667	0.08	0.473333
Pig.20521.1	Pig.20521	JOSD1-202	4.61	6.23	4.02	3.28	2.26	4.88	4.37	3.11	1.82	4.43	4.66	4.65	4.95333	3.47333	3.1	4.58
MSTRG.33547.1	MSTRG.33547		4.74	6.02	4.56	1.84	1.72	4.6	1.64	1.38	0.91	2.15	1.69	1.25	5.10667	2.72	1.31	1.69667
Pig.11248.1	Pig.11248	Rad51d	0.62	0.9	0.51	0.46	0.32	0.66	0.84	1.07	0.9	1.37	1	0.84	0.676667	0.48	0.936667	1.07
Pig.07539.1	Pig.07539	IRAK4-202	1.04	1.41	1.18	0.76	0.48	1.56	0.36	0.28	0.27	0.7	0.46	0.45	1.21	0.933333	0.303333	0.536667
Pig.21789.1	Pig.21789	CEP170-203	0.55	0.68	0.48	0.6	0.83	1.67	0.71	0.43	0.44	0.42	0.51	0.94	0.57	1.03333	0.526667	0.623333
Pig.06005.1	Pig.06005	EGFL6-201	0.11	0.39	0.22	0.71	0.19	0.99	0.32	0.22	0.22	3.78	2.22	1.15	0.24	0.63	0.253333	2.38333
Pig.14129.1	Pig.14129	MYH8-201	3071.4	4034.04	3739.18	5045.56	1932.74	0.48	305.33	1281.66	198.63	3172.96	3517.8	1476.94	3614.87	2326.26	595.207	2722.57
Pig.23143.1	Pig.23143	HEXD	0.67	1.2	0.7	1.07	0.94	1.53	1.24	1.16	0.99	1.89	2.15	2.26	0.856667	1.18	1.13	2.1
Pig.03783.1	Pig.03783	DNAJC25-201	3.17	4.86	3.88	3.84	2.22	2.81	1.22	1.03	0.93	0.97	1.87	1.32	3.97	2.95667	1.06	1.38667
Pig.07074.1	Pig.07074	CRHR2-201	1.98	1.37	1.71	2.29	1.96	5.66	1.7	1.44	0.88	3.03	2.55	1.49	1.68667	3.30333	1.34	2.35667
Pig.07518.1	Pig.07518	TUBA8-201	8.8	9.86	7.23	8.99	4.43	10.6	9.98	6.82	10.15	11.73	11.82	11.4	8.63	8.00667	8.98333	11.65
Pig.22802.1	Pig.22802	CCNE1	1.72	1.06	0.97	1.57	1.29	1.06	1.06	0.47	0.61	0.7	0.86	1	1.25	1.30667	0.713333	0.853333
Pig.16179.1	Pig.16179	RAB4B	4.65	5.89	5.5	6.94	5.5	8.18	5.88	4.72	6.44	8.17	8.9	6.17	5.34667	6.87333	5.68	7.74667
Pig.07046.1	Pig.07046	HERPUD2-202	19.02	24.41	22.83	20.93	15.98	29.89	11.76	9.43	10.08	12	16.92	12.01	22.0867	22.2667	10.4233	13.6433
Pig.18376.1	Pig.18376	HIST2H2BE-201	4.53	3.54	8.18	1.9	20.74	27.03	15.41	11.56	18.67	21.78	22.11	5.84	5.41667	16.5567	15.2133	16.5767
Pig.00140.1	Pig.00140	NFE2L2-203	21.06	24.69	26.37	18.26	7.84	20.86	7.89	6.35	6.24	9.14	8.67	6.86	24.04	15.6533	6.82667	8.22333
Pig.02386.1	Pig.02386	TCEAL4	1.98	0	2.71	1.82	0.15	0	0	0.3	0.89	0.12	0	0	1.56333	0.656667	0.396667	0.04
Pig.03480.1	Pig.03480	DCLK1-202	1.68	1.8	2.1	1.56	1.36	5.69	2.16	1.75	1.48	3.84	4.64	2.93	1.86	2.87	1.79667	3.80333
Pig.01571.1	Pig.01571	CAV3-201	90.33	71.27	69.34	122.83	97.85	109.53	151.34	189.12	159.37	231.11	228.13	196.03	76.98	110.07	166.61	218.423
Pig.14672.1	Pig.14672	ERMARD-201	1.71	1.26	1.61	0.71	0.71	1.7	1.33	1.01	1.48	1.89	2.02	1.67	1.52667	1.04	1.27333	1.86
Pig.03650.1	Pig.03650	ROCK1-201	4.93	7.98	9.06	6.51	2.72	7.8	1.91	1.93	1.79	1.86	2.27	1.03	7.32333	5.67667	1.87667	1.72
Pig.04756.1	Pig.04756	TSC22D2-202	15.73	16.05	11.4	8.41	8.36	12.2	4.56	3.96	3.88	6.88	7.64	6.53	14.3933	9.65667	4.13333	7.01667
Pig.16469.1	Pig.16469	RAI14-201	2.78	2.94	2.48	1.77	1.19	5.39	1.59	0.83	0.77	2.05	2.79	2.5	2.73333	2.78333	1.06333	2.44667
Pig.04635.1	Pig.04635	MYBPH-201	1004.31	1057.71	1225.94	646.51	404.93	313.42	465.18	427.11	751.64	746.5	883.03	594.55	1095.99	454.953	547.977	741.36
Pig.11274.1	Pig.11274	SRGN-201	5.55	5.91	6.06	8.1	2.55	10.22	2.6	1.06	1.68	2.18	3.87	1.87	5.84	6.95667	1.78	2.64
Pig.04148.1	Pig.04148	MSMO1-201	1.66	2.68	1.6	3.05	2.09	2.1	1.49	1.1	1.12	1.51	1.96	0.47	1.98	2.41333	1.23667	1.31333
Pig.05743.1	Pig.05743	DRG1-202	16.93	15.83	15.73	16.57	10.75	11.4	12.63	10.83	11.94	15.06	14.38	12.51	16.1633	12.9067	11.8	13.9833
Pig.15817.1	Pig.15817	TEX264-201	7.76	9.07	7.08	8.22	7.95	20.77	15.88	8.88	11.69	15.05	13.17	12.09	7.97	12.3133	12.15	13.4367
Pig.11335.1	Pig.11335	HIST1H1E-201	4.44	3.08	5.44	4.65	6.35	8.27	35.3	17.27	18.07	36.33	39.19	5.23	4.32	6.42333	23.5467	26.9167
Pig.04760.1	Pig.04760	COMMD2-201	4.91	4.36	6.36	5.22	3.19	5.35	3.79	3.47	2.61	5.32	4.96	4.27	5.21	4.58667	3.29	4.85
MSTRG.40337.1	MSTRG.40337		1.6	2.41	2.41	1.36	1.51	3.57	0.71	0.67	0.55	1.05	1.08	0.46	2.14	2.14667	0.643333	0.863333
Pig.16923.1	Pig.16923	PCDHB7-201	0.5	0.63	0.99	0.38	0.28	1.27	0.56	0.44	0.31	1.48	0.89	1.03	0.706667	0.643333	0.436667	1.13333
Pig.07966.1	Pig.07966	FOXP3-201	1.99	0.74	1.36	0.67	3.83	1.71	0	0	2.8	1.93	2.76	1.84	1.36333	2.07	0.933333	2.17667
MSTRG.35209.1	MSTRG.35209		45.35	50.98	57.45	36.74	28.23	69.59	22.6	19.52	19.94	50	41.89	43.76	51.26	44.8533	20.6867	45.2167
Pig.03569.1	Pig.03569	CIB2-201	1.37	1	1.49	2.61	1.16	4.23	2.38	1.84	1.73	2.98	3.46	3.12	1.28667	2.66667	1.98333	3.18667
Pig.04069.1	Pig.04069	CDK17-201	2.2	2.07	2.16	3.12	1.94	4.55	1.11	1.09	0.85	1.78	1.52	1.11	2.14333	3.20333	1.01667	1.47
Pig.06354.1	Pig.06354	CCDC124-201	43.73	51.06	41.54	56.47	51.92	34.32	43.21	46.2	46.37	46.03	43.26	42.97	45.4433	47.57	45.26	44.0867
Pig.04366.1	Pig.04366	ELMSAN1-201	9.57	9.79	14.5	7.48	6.54	28.76	8.91	7.71	6.93	16.7	9.24	13.69	11.2867	14.26	7.85	13.21
Pig.19068.1	Pig.19068	DHX58-203	0.32	0.08	0.39	0.25	0.16	0.62	0.67	0.69	2.34	7.52	6.71	0.75	0.263333	0.343333	1.23333	4.99333
Pig.02792.1	Pig.02792	FHOD3-206	8.89	11.44	11.74	9.91	9.15	21.8	8.59	8.89	8.72	10.24	10.24	10.98	10.69	13.62	8.73333	10.4867
Pig.07181.1	Pig.07181	BCL7A-202	6.26	6.32	7.8	6.73	3.69	9.81	4.27	5.47	3.63	6.8	5.47	10.97	6.79333	6.74333	4.45667	7.74667
Pig.07914.1	Pig.07914	CCDC51-201	0.76	0.48	0.91	1.25	1.16	1.35	1.61	1.41	3.04	1.69	2.09	2.19	0.716667	1.25333	2.02	1.99
Pig.17246.1	Pig.17246	STAC3-201	11.32	6.17	12.34	0	3.07	3.97	4.22	31.35	35.12	0	0	0	9.94333	2.34667	23.5633	0
Pig.15402.1	Pig.15402	HIST2H2BE-201	28.38	21.57	25.99	30.44	13.68	37.76	101.93	63.85	64.53	86.01	117.49	30.07	25.3133	27.2933	76.77	77.8567
Pig.00839.1	Pig.00839	SLC35A1-201	5.44	4.57	3.67	1.77	0.96	1.7	1.25	1.47	2.1	1.45	1.89	1.18	4.56	1.47667	1.60667	1.50667
MSTRG.45250.2	MSTRG.45250		62.23	63.65	62.48	91.17	82.54	59.81	61.47	81.2	71.61	72.16	67.39	104.73	62.7867	77.84	71.4267	81.4267
MSTRG.45250.1	MSTRG.45250		120.86	98.31	93.24	138.35	116.83	77.03	146.66	132.03	126.58	107.89	95.71	132.46	104.137	110.737	135.09	112.02
Pig.16084.1	Pig.16084	COPS8-203	72.22	61.95	51.44	70.84	56.68	49.02	54.07	37.48	45.83	55.15	63.46	65.98	61.87	58.8467	45.7933	61.53
MSTRG.21562.1	MSTRG.21562		2.86	3.01	1.92	3.35	2.03	1.91	3.14	2.64	3.52	3.14	3.48	2.4	2.59667	2.43	3.1	3.00667
MSTRG.28225.2	MSTRG.28225		110.4	121.8	111.59	205.36	228.49	80.42	147.88	117.27	117.13	101	78.83	118.59	114.597	171.423	127.427	99.4733
Pig.12211.1	Pig.12211	HEATR1-201	7.7	8.87	5.77	3.38	3.31	5.57	2.15	1.63	1.88	4.24	5.89	3.49	7.44667	4.08667	1.88667	4.54
Pig.07605.1	Pig.07605	FMNL3-201	3.05	3.02	2.44	2.53	1.15	7.94	3.97	2.72	4.17	3.81	5.47	6.97	2.83667	3.87333	3.62	5.41667
Pig.00726.1	Pig.00726	MARCKS-201	3.9	4.59	5.88	6.37	4.63	8.67	15	10.56	8.12	21.67	13.83	9.55	4.79	6.55667	11.2267	15.0167
Pig.20325.1	Pig.20325	NOC4L-201	5.33	4.81	4.88	3.2	3.19	6.26	4.9	3.61	5.04	5.68	6.59	4.17	5.00667	4.21667	4.51667	5.48
Pig.02025.1	Pig.02025	IPMK-201	2.34	1.98	1.45	1.63	0.46	1.18	0.29	0.33	0.22	0.42	0.39	0.47	1.92333	1.09	0.28	0.426667
Pig.01022.1	Pig.01022	DCHS1-201	3.24	3.05	2.69	2.4	1.35	6.46	2.39	1.89	1.18	3.36	3.18	1.91	2.99333	3.40333	1.82	2.81667
Pig.04077.1	Pig.04077	NTN4-201	7.33	9.62	6.85	2.92	1.3	7.12	3.39	1.17	0.95	1.38	1.95	1.35	7.93333	3.78	1.83667	1.56
Pig.15435.1	Pig.15435	TDP2-203	14.97	16.87	14.19	12.96	9.73	11.76	6.56	6.72	4.07	9.23	10.91	7.02	15.3433	11.4833	5.78333	9.05333
Pig.04356.1	Pig.04356	PSEN1-202	14.24	11.5	10.04	5.14	3.06	10.36	4.56	3.44	3.82	5.18	5.78	5.41	11.9267	6.18667	3.94	5.45667
Pig.15348.1	Pig.15348	SLC43A3-201	2.91	2.68	2.87	1.09	0.52	3.63	1.36	2.02	1.88	3.27	4.94	4.71	2.82	1.74667	1.75333	4.30667
Pig.01379.1	Pig.01379	CAV2-201	27.5	21.47	33.65	23.74	7.6	34.5	18.66	8.08	10.72	16.38	19.95	12.79	27.54	21.9467	12.4867	16.3733
Pig.12119.1	Pig.12119	PPP1R12B-201	53.9	60.43	55.15	36	21.28	121.32	30.39	23.16	39.36	40.32	47.06	42.23	56.4933	59.5333	30.97	43.2033
Pig.07619.1	Pig.07619	CERS5-201	3.51	3.49	2.59	3.66	3.26	6.08	4.24	3.76	2.7	5.26	5.2	5.48	3.19667	4.33333	3.56667	5.31333
Pig.10547.1	Pig.10547	GLMP-201	7.93	7.23	9.61	8.69	8.87	12.78	15.51	7.17	10.66	13.57	9.2	14.1	8.25667	10.1133	11.1133	12.29
Pig.23342.1	Pig.23342	LOC101143038	2.58	1.98	1.83	1.19	0.59	1.33	0.76	0.53	1.08	1.3	1.28	1.3	2.13	1.03667	0.79	1.29333
Pig.20250.1	Pig.20250	CDC45-201	0.54	0.77	0.76	0.53	0.39	1.49	1.26	0.79	1.03	1.5	1.23	0.86	0.69	0.803333	1.02667	1.19667
Pig.17881.1	Pig.17881	DOLK-201	2.99	2.91	2.11	1.03	1.12	0.98	1.98	1.32	3.04	2.5	2.79	2.11	2.67	1.04333	2.11333	2.46667
MSTRG.5060.2	MSTRG.5060		2.52	2.08	0.88	0.61	0.74	1.7	0.57	0.94	0.82	0.66	0.36	0.4	1.82667	1.01667	0.776667	0.473333
Pig.04067.1	Pig.04067	NEDD1-201	8.81	12.34	10.46	11.81	3.47	6.08	1.68	1.04	1.43	3.18	3.21	1.65	10.5367	7.12	1.38333	2.68
Pig.19842.1	Pig.19842	FLII-202	68.27	71.72	54.9	46.41	41.12	80.69	43.37	32.94	50.52	73.99	76.95	70.78	64.9633	56.0733	42.2767	73.9067
Pig.04368.1	Pig.04368	ZNF410-205	3.45	3.38	3.51	3.53	2.94	3.63	3.12	2.96	2.7	2.94	3.49	2.82	3.44667	3.36667	2.92667	3.08333
Pig.12010.1	Pig.12010	SH3RF2-201	6.23	7.19	5.54	7.96	8.52	3.95	4.81	4.27	2.57	7.74	5.43	5.64	6.32	6.81	3.88333	6.27
Pig.13406.1	Pig.13406	SCPEP1-201	7.28	5.59	8.02	10.03	6.14	13.83	28.76	9.31	9.43	18.21	14.18	16.41	6.96333	10	15.8333	16.2667
Pig.11881.1	Pig.11881	ITCH-201	17.02	18.13	18.94	14.79	9.62	13.86	7.48	7.1	7.27	7.14	8.35	6.35	18.03	12.7567	7.28333	7.28
Pig.13785.1	Pig.13785	FAM107B	9.07	10.35	10.56	12	22.97	7.14	7.83	8.33	8.41	7.03	6.31	6.45	9.99333	14.0367	8.19	6.59667
Pig.18414.1	Pig.18414	CMIP-202	5.46	5.68	5.33	2.77	1.18	11.14	3.21	2.28	2.56	7.45	6.52	8.43	5.49	5.03	2.68333	7.46667
Pig.12737.1	Pig.12737	FXYD6	0.74	0.59	1.74	1.43	0.61	2.97	2.4	1.41	1.81	2.57	2.45	3.02	1.02333	1.67	1.87333	2.68
Pig.09583.1	Pig.09583	STRAP-202	45.23	47.68	41.55	42.94	36.33	44.34	21.93	18.88	16.09	35.23	37.57	27.33	44.82	41.2033	18.9667	33.3767
Pig.15922.1	Pig.15922	STRADA-201	1.82	2.28	1.43	1.46	1.31	3.26	3.24	1.21	2.09	2.84	2.47	2.47	1.84333	2.01	2.18	2.59333
Pig.11681.1	Pig.11681	CCDC81-201	1.7	1.51	2.93	1.85	2.16	3.57	0.46	1.06	0.5	0.97	0.47	0.8	2.04667	2.52667	0.673333	0.746667
Pig.18678.1	Pig.18678	NUP88-201	9.64	8.19	11.91	4.48	3.05	15.51	4.07	3.67	2.84	10.03	10.06	7.88	9.91333	7.68	3.52667	9.32333
MSTRG.21692.1	MSTRG.21692		9.51	10.85	8.76	9.58	12.94	15.63	42.99	7.46	6.85	12.15	11.17	16.75	9.70667	12.7167	19.1	13.3567
Pig.01198.1	Pig.01198	NDUFS4-203	47.98	44.53	36.6	78.41	21.78	35.91	28.87	31.24	32.38	44.03	57.21	25.09	43.0367	45.3667	30.83	42.11
Pig.20016.1	Pig.20016	ALYREF-201	17.84	17.06	10.51	10.52	5.92	14.5	16.39	12.91	16.61	15.73	20.05	19.57	15.1367	10.3133	15.3033	18.45
Pig.12644.1	Pig.12644	UROD-201	6.69	5.75	5.42	8.37	6.62	9.7	11.22	8.45	10.27	13.46	12.92	11.2	5.95333	8.23	9.98	12.5267
Pig.15068.1	Pig.15068	SENP5-201	3.19	3.39	3.71	3.35	2.35	2.67	1.85	1.96	1.72	1.64	1.91	1.71	3.43	2.79	1.84333	1.75333
Pig.07871.1	Pig.07871	LARS2-201	3.85	4.42	3.58	4.03	4.12	8	3.85	3.03	3.33	8.41	8.2	6.81	3.95	5.38333	3.40333	7.80667
Pig.22415.1	Pig.22415	MRPS34-201	16.5	13.58	13.56	13.52	11.01	19.15	22.86	19.08	24.94	15.57	21.55	18.5	14.5467	14.56	22.2933	18.54
Pig.03582.1	Pig.03582	Mthfs	3.94	3.91	2.65	2.79	2.97	3.87	4	3.53	3.07	2.79	1.37	1.94	3.5	3.21	3.53333	2.03333
Pig.11673.1	Pig.11673	CTSC-201	31.06	32.81	45.95	27.9	19.11	96.25	20.02	13.99	11.36	21.65	20.47	18.07	36.6067	47.7533	15.1233	20.0633
Pig.01747.1	Pig.01747	Gbp7	8.57	7.54	4.28	1.26	0.37	0.85	3.54	1.09	0.35	2.44	1.79	0.4	6.79667	0.826667	1.66	1.54333
Pig.05909.1	Pig.05909	UEVLD-201	9.14	9.75	7.12	10.64	5.15	2.54	3.5	2.64	1.97	2.73	3.77	2.54	8.67	6.11	2.70333	3.01333
Pig.19830.1	Pig.19830	SEPSECS-201	2.43	2.4	2.07	0.9	1.12	2.01	0.95	0.86	1.02	0.9	1.54	0.76	2.3	1.34333	0.943333	1.06667
Pig.00042.1	Pig.00042	KCTD18	2.3	3	2.58	1.8	1.09	3.62	1.64	1.14	1.06	1.14	1.71	1.49	2.62667	2.17	1.28	1.44667
Pig.22409.1	Pig.22409	RADIL-201	0.89	0.81	0.84	0.58	0.65	1.22	1.13	0.69	1.32	1	0.71	1.27	0.846667	0.816667	1.04667	0.993333
Pig.13848.1	Pig.13848	UBE3A-201	43.73	55.86	47.31	41.64	17.85	40.86	7.37	9.74	8.47	12.71	15.32	8.92	48.9667	33.45	8.52667	12.3167
Pig.13671.1	Pig.13671	ACTR3B	7.48	4.88	6.51	4.11	3.03	5.94	6.1	6.09	6.46	4.93	6.48	7.65	6.29	4.36	6.21667	6.35333
Pig.15052.1	Pig.15052	TFRC-201	23.12	21.96	25.25	31.03	11.64	72.06	16.33	12.29	20.85	44.19	61.18	25.92	23.4433	38.2433	16.49	43.7633
Pig.19810.1	Pig.19810	RNF213	1.21	1.13	1.18	2.37	1.23	4.53	2.95	1.43	2.9	10.59	9.95	2.91	1.17333	2.71	2.42667	7.81667
Pig.20901.1	Pig.20901	Nacc2	10.46	12.74	8.84	10.35	7.63	9.23	7.55	4.86	5.85	9.03	8.86	8.86	10.68	9.07	6.08667	8.91667
Pig.12739.1	Pig.12739	CEP164-201	1.04	1.43	1.34	1.49	1.25	1.29	1.42	1.04	1.11	2.02	1.76	1.26	1.27	1.34333	1.19	1.68
Pig.22918.1	Pig.22918	MRPL12-201	62	50.39	49.5	77.06	65.3	79.68	114.24	77.25	113.75	87.16	79.9	99.72	53.9633	74.0133	101.747	88.9267
Pig.00540.1	Pig.00540	TMEM150C-201	1.56	1.7	1.49	0.83	0.27	1.75	1.34	1.02	0.73	2.28	3.23	0.58	1.58333	0.95	1.03	2.03
Pig.09689.1	Pig.09689	CCNY-203	35.13	39.14	31.1	29.15	15.64	36.31	30.47	29.88	29.89	40.88	39.37	34.12	35.1233	27.0333	30.08	38.1233
Pig.10922.1	Pig.10922	PRKCD-201	1.22	0.65	0.95	0.36	0.14	3.08	1.63	0.76	1.04	1.67	1.71	1.34	0.94	1.19333	1.14333	1.57333
Pig.21442.1	Pig.21442	ZNF740-201	1.49	2.22	2.68	0.97	0.58	2.16	2.64	1.35	1.55	2.7	1.75	1.55	2.13	1.23667	1.84667	2
Pig.02183.1	Pig.02183	CCDC14-203	1.45	0.94	1.63	1.07	0.83	2.06	0.47	0.66	0.45	0.58	0.85	0.52	1.34	1.32	0.526667	0.65
Pig.13053.1	Pig.13053	TBL1XR1-201	31.1	38.31	31.38	25.63	11.66	31.04	7.3	7.15	4.71	7.96	9.15	7.08	33.5967	22.7767	6.38667	8.06333
Pig.02844.1	Pig.02844	RPLP1	2112	1593.57	1703.3	3156.28	1494.8	1022.51	2687.48	3078.08	2856.98	1757.15	1579.15	1890.24	1802.96	1891.2	2874.18	1742.18
Pig.11295.1	Pig.11295	TNIK-201	6.66	7.74	6.77	7.38	6.98	29.88	4.94	4.71	2.92	12.08	9.74	7.5	7.05667	14.7467	4.19	9.77333
Pig.01593.1	Pig.01593	WDR77-202	9.85	8.87	8.24	6.8	4.12	5.04	5.75	4.57	7.58	7.58	10.44	7.38	8.98667	5.32	5.96667	8.46667
Pig.09695.1	Pig.09695	Scrn2	1.49	0	0	0	0.68	0	0	0	0	1.02	0	2.01	0.496667	0.226667	0	1.01
Pig.08467.1	Pig.08467	ADPGK-201	2.17	1.93	2.17	1.68	1.01	3.11	2.65	2.02	2.22	3.19	3.23	2.93	2.09	1.93333	2.29667	3.11667
MSTRG.31180.2	MSTRG.31180		87.61	114.85	75.14	153.59	36.09	70.19	12.52	17.24	5.98	20.43	18.64	12.41	92.5333	86.6233	11.9133	17.16
Pig.10469.1	Pig.10469	GATAD2B-201	13.22	17.1	15.38	15.37	12.39	26.37	12.05	7.78	8.89	19.43	17.27	17.49	15.2333	18.0433	9.57333	18.0633
MSTRG.12330.1	MSTRG.12330		30.57	38.42	32.04	27.56	15.57	8.52	4.82	6.64	5	9.64	13.44	4.1	33.6767	17.2167	5.48667	9.06
MSTRG.12330.3	MSTRG.12330		238.23	295.86	262.75	254.18	194.19	59.98	47.19	75.38	55.18	67.96	88.39	44.31	265.613	169.45	59.25	66.8867
Pig.06678.1	Pig.06678	BRWD3-202	1.35	1.7	1.37	1.79	0.85	1.8	0.75	0.6	0.56	0.81	0.86	0.53	1.47333	1.48	0.636667	0.733333
Pig.18650.1	Pig.18650	BCL6B-201	0	0	0.67	2.42	0.4	6.84	2.18	0.77	1.32	2.4	3.63	1.97	0.223333	3.22	1.42333	2.66667
Pig.13225.1	Pig.13225	ANKRD33B-201	13.64	13.59	10.53	7.53	3.3	9.78	3.28	3.32	2.26	1.59	3.4	3.99	12.5867	6.87	2.95333	2.99333
Pig.11336.1	Pig.11336	HIST1H3E-201	2.65	2.44	4.03	2.86	2.12	5.92	21.44	12.23	12.66	19.61	24.56	2.76	3.04	3.63333	15.4433	15.6433
Pig.00568.1	Pig.00568	KLHL8-201	3.4	2.89	2.64	3.44	1.5	1.62	1.11	0.67	0.75	0.99	0.87	0.72	2.97667	2.18667	0.843333	0.86
Pig.02492.1	Pig.02492	JMY-201	7.91	11.25	7.17	2.76	1.85	8.66	1.96	1.12	1.2	3.34	3.21	2.48	8.77667	4.42333	1.42667	3.01
Pig.11884.1	Pig.11884	EIF2S2-201	93.36	112.08	94.45	109.08	38.04	36.64	13.53	17.24	11.95	19.83	30.91	11.28	99.9633	61.2533	14.24	20.6733
Pig.13306.1	Pig.13306	NANOG	2.29	1.92	1.06	0.37	0.14	2.49	0.38	0.31	0.53	1.07	0.46	0.45	1.75667	1	0.406667	0.66
Pig.03052.1	Pig.03052	MTMR9	1.13	1.49	1.04	1.5	0.73	2.54	2.38	1.85	2.35	4.03	3.05	3.78	1.22	1.59	2.19333	3.62
Pig.10287.1	Pig.10287	GFER	3.95	3.95	4.32	5.84	4.89	5.41	8.46	5.86	9.82	4.7	4.96	7.15	4.07333	5.38	8.04667	5.60333
MSTRG.970.1	MSTRG.970		10.6	13.21	12.29	13.87	8.81	25.17	11.42	4.29	3.16	8.27	9.28	8.1	12.0333	15.95	6.29	8.55
Pig.03930.1	Pig.03930	Unc13b	1.22	1.13	1.06	1.15	0.87	2.53	1.32	0.82	0.84	1.43	1.58	0.93	1.13667	1.51667	0.993333	1.31333
Pig.19602.1	Pig.19602	ARFIP1-201	8.57	9.6	10.14	9.1	3	5.61	2.72	1.68	2.22	3.17	3.96	2.53	9.43667	5.90333	2.20667	3.22
Pig.13699.1	Pig.13699	ZNF668-201	0.82	0.76	0.59	0.95	0.53	1.05	0.86	0.94	1.78	1.26	1.2	1.37	0.723333	0.843333	1.19333	1.27667
Pig.03477.1	Pig.03477	SPART-201	5.4	8.59	8.58	6.69	3.16	4.07	3.09	2.14	1.82	3.63	4.81	2.91	7.52333	4.64	2.35	3.78333
Pig.10970.1	Pig.10970	METTL3-201	3.98	4.35	5.73	4.45	3.13	4.77	3.86	2.9	3.3	5.21	4.43	4.8	4.68667	4.11667	3.35333	4.81333
Pig.10297.1	Pig.10297	MLST8-201	4.58	5.58	5.79	3.5	3.09	10.02	6.71	4.69	6.02	6.54	5.89	8.17	5.31667	5.53667	5.80667	6.86667
Pig.00721.1	Pig.00721	NT5DC1-201	5.91	6.31	5.12	6.55	4.05	6.26	3.58	2.28	2.27	4.4	5.84	3.05	5.78	5.62	2.71	4.43
Pig.01520.1	Pig.01520	PSMD6-201	26.7	27.68	26.34	26.09	17.43	26.29	12.3	11.18	9.82	21.6	21.35	18.48	26.9067	23.27	11.1	20.4767
Pig.10781.1	Pig.10781	CMC1-202	5.55	4.67	2.86	7.32	4.7	2.73	2.21	3.02	2.24	3.41	2.53	1.97	4.36	4.91667	2.49	2.63667
Pig.04725.1	Pig.04725	SLC33A1-201	2.09	1.25	2.05	1.53	0.83	4.52	2.46	2.28	1.98	1.6	1.98	1.38	1.79667	2.29333	2.24	1.65333
MSTRG.20872.1	MSTRG.20872		1.06	0.73	1.18	1.02	1.12	1.72	1.48	1.5	1.59	2.04	2.23	1.67	0.99	1.28667	1.52333	1.98
Pig.01261.1	Pig.01261	LIFR-205	32.51	33.23	33.77	21.98	16.58	43.46	14.96	12.28	13.11	13.87	15.04	9.57	33.17	27.34	13.45	12.8267
Pig.13952.1	Pig.13952	ATP5PO-201	187.17	155.74	150.22	236.05	131.09	244.19	225.74	208.82	265.63	311.21	278.85	231.86	164.377	203.777	233.397	273.973
Pig.09580.1	Pig.09580	RERG-201	1.02	1.68	2.77	1.86	0.32	9.25	2.4	1.24	0.81	1.65	1.41	1.07	1.82333	3.81	1.48333	1.37667
Pig.09857.1	Pig.09857	HMCN1-201	0.61	0.35	0.85	1.02	0.55	1.29	1.82	0.54	1.34	1.57	1.39	1	0.603333	0.953333	1.23333	1.32
Pig.17854.1	Pig.17854	ST6GALNAC4-202	6.51	5.68	4.5	11	11.74	12.39	22.58	11.99	21.23	33.95	33.71	27.48	5.56333	11.71	18.6	31.7133
MSTRG.28723.27	MSTRG.28723		16.18	26.49	18.86	20.32	36.52	59.36	27.2	8.98	19.61	15.16	22.11	16.51	20.51	38.7333	18.5967	17.9267
MSTRG.28723.26	MSTRG.28723		0.35	0.94	0.2	1.46	1.53	6.31	2.59	1	2.78	1.72	2.72	1.68	0.496667	3.1	2.12333	2.04
MSTRG.28723.23	MSTRG.28723		404.56	650.05	642.24	456.32	836.38	212.54	209.47	283.69	319.82	652.23	548.36	472.11	565.617	501.747	270.993	557.567
MSTRG.28723.22	MSTRG.28723		434.52	581.87	341.07	701.85	505.24	939.96	265.17	198.45	235.01	454.77	576.45	383.84	452.487	715.683	232.877	471.687
MSTRG.28723.20	MSTRG.28723		13.72	10.37	0	13.48	0	13.05	15.7	7.88	7.99	27.44	34.62	28.75	8.03	8.84333	10.5233	30.27
MSTRG.28723.29	MSTRG.28723		459.33	418.82	501.17	150.34	251.82	0	204.7	143.15	155.7	277.89	487.99	254.4	459.773	134.053	167.85	340.093
MSTRG.28723.28	MSTRG.28723		430.32	487.7	291.17	464.64	696.22	1396.51	451.16	343.56	509.32	583.55	70.38	60.63	403.063	852.457	434.68	238.187
Pig.05259.1	Pig.05259	PGM1-201	1404.45	1493.67	1543.65	2101.06	1862.29	251.56	1017.79	997.87	1061.8	1277.3	1241.18	1282.97	1480.59	1404.97	1025.82	1267.15
Pig.03413.1	Pig.03413	DIS3L-201	4.87	4.77	3.54	3.32	3.99	2.95	1.37	1.46	1.38	2.3	2.39	1.74	4.39333	3.42	1.40333	2.14333
Pig.15478.1	Pig.15478	SAR1A-201	12.53	13.34	10.93	13.58	5.72	9.22	9.45	5.95	4.71	7.4	10.58	5.57	12.2667	9.50667	6.70333	7.85
Pig.11398.1	Pig.11398	GNL1-202	3.29	2.9	1.85	3.95	2.37	4.54	4.54	2.84	3.38	4.04	4.85	3.74	2.68	3.62	3.58667	4.21
Pig.00975.1	Pig.00975	USP25-201	49.37	56.52	44.21	46.9	19.95	42.49	10.1	12.28	9.88	13.9	13.88	10.74	50.0333	36.4467	10.7533	12.84
MSTRG.22247.4	MSTRG.22247		52.88	76.98	60.05	47.21	40.51	32.1	30.83	23.8	8.33	39.12	33.28	39.34	63.3033	39.94	20.9867	37.2467
Pig.03707.1	Pig.03707	Tomm5	13.93	14.69	21.73	23.92	10.46	17.1	36.14	31.51	35.58	27.22	21.16	18.57	16.7833	17.16	34.41	22.3167
Pig.07288.1	Pig.07288	SEMA6A-202	5.13	4.39	4.88	1.19	1.46	5.61	2.95	3.36	2.34	7.55	8.04	5.73	4.8	2.75333	2.88333	7.10667
Pig.02743.1	Pig.02743	MIGA1-201	0.64	0.87	1.01	0.64	0.53	2.02	0.86	0.85	0.63	0.74	0.76	0.45	0.84	1.06333	0.78	0.65
Pig.21100.1	Pig.21100	PSMG3-201	0.66	2.91	2.68	1.03	0.35	2.42	4.7	3.89	4.27	2.51	2.06	3.04	2.08333	1.26667	4.28667	2.53667
Pig.16314.1	Pig.16314	MAN2B1	5.19	5.07	5.5	5.23	4.37	9.16	13.57	5.26	6.75	8.61	8.73	9.06	5.25333	6.25333	8.52667	8.8
MSTRG.21303.3	MSTRG.21303		1.48	1.09	1	0.38	0.48	1.17	0.47	0.53	0.34	0.68	0.59	0.46	1.19	0.676667	0.446667	0.576667
Pig.08550.1	Pig.08550	KIF1A-202	82.02	88.33	64.53	34.21	23.49	39.32	19.55	18.05	17.26	25.97	29.83	26.21	78.2933	32.34	18.2867	27.3367
MSTRG.17066.1	MSTRG.17066		45.42	54.12	60.61	58.74	58.73	54.68	73.27	68.73	70.95	68.9	73	100.2	53.3833	57.3833	70.9833	80.7
Pig.06998.1	Pig.06998	FLI1-201	8.98	9.2	11.21	5.19	2.32	25.04	8.45	4.65	4.23	10.04	11.83	9.37	9.79667	10.85	5.77667	10.4133
MSTRG.8833.2	MSTRG.8833		0.35	0.19	0.33	0.48	2.25	0.58	0.61	0.5	0.49	0.59	0.5	0.58	0.29	1.10333	0.533333	0.556667
Pig.20599.1	Pig.20599	COMMD5-201	0.43	1.23	0.61	0.63	1.28	1.55	2.66	1	1.9	2.07	2.16	2.27	0.756667	1.15333	1.85333	2.16667
Pig.01702.1	Pig.01702	F3-202	3.23	4.28	2.99	2.6	0.95	9.86	3.97	0.55	0.78	2.22	2.9	1.8	3.5	4.47	1.76667	2.30667
Pig.11976.1	Pig.11976	SNRPB-201	18.85	19.72	19.97	22.08	14.62	21.66	16.4	11.6	13.89	22.08	23.15	22.08	19.5133	19.4533	13.9633	22.4367
Pig.14392.1	Pig.14392	DENND3-201	0.82	0.86	0.73	0.8	0.3	2.8	1.35	0.67	0.68	1.13	1.1	1.66	0.803333	1.3	0.9	1.29667
Pig.09972.1	Pig.09972	TMEM189-201	13.49	11.9	9.09	12.5	10.01	14.39	14.07	9.21	8.88	14.1	15.08	13.94	11.4933	12.3	10.72	14.3733
MSTRG.7215.1	MSTRG.7215		5.52	5.03	5.74	3.84	4.27	4.85	8.53	7.56	8.56	6.59	5.6	10.81	5.43	4.32	8.21667	7.66667
Pig.17173.1	Pig.17173	PPP5C-201	14.36	14.58	13.95	17.55	11.83	19.94	15.66	12.74	20.07	23.82	22.65	22.62	14.2967	16.44	16.1567	23.03
MSTRG.23775.1	MSTRG.23775		3.58	2.85	2.28	1.17	1.48	2.67	1.7	1.33	1.08	1.54	1.3	1.44	2.90333	1.77333	1.37	1.42667
MSTRG.40650.1	MSTRG.40650		0.64	1.48	1.27	0.44	0.55	1.34	0.15	0.31	0.26	0.75	0.58	0.08	1.13	0.776667	0.24	0.47
MSTRG.7308.1	MSTRG.7308		0.89	0.82	0.68	0.55	0.63	1.1	1.08	0.98	1.89	0.87	0.94	1.39	0.796667	0.76	1.31667	1.06667
Pig.09340.1	Pig.09340	SF3B6-201	8.45	5.8	8.33	13.22	3.86	3.86	2.18	2.16	1.53	3.75	6.05	3.88	7.52667	6.98	1.95667	4.56
Pig.08644.1	Pig.08644	PCM1-203	31.82	47.5	33.46	33.78	9.74	17.33	3.93	5.5	3.81	6.31	7.33	3.74	37.5933	20.2833	4.41333	5.79333
Pig.16394.1	Pig.16394	PEX16-201	1.67	1.7	1.35	1.83	1	2.33	2.42	1.81	2.88	2.62	2.78	2.07	1.57333	1.72	2.37	2.49
Pig.03169.1	Pig.03169	NIPAL3-201	2.65	2.69	2.47	3.1	1.94	4.92	1.91	2.23	1.58	4.57	3.48	3.46	2.60333	3.32	1.90667	3.83667
MSTRG.21236.2	MSTRG.21236		2.99	3.42	3.61	3.26	4.5	3.9	1.61	1.66	1.5	2.45	2.6	3.59	3.34	3.88667	1.59	2.88
Pig.14459.1	Pig.14459	COPZ2-201	4.56	3.52	5.23	7.17	3.84	10.48	11.56	5.91	8.35	14	7.83	6.51	4.43667	7.16333	8.60667	9.44667
Pig.04390.1	Pig.04390	LONRF3-201	15.77	16.24	9.51	5.67	2.27	8.25	4.31	2.2	3.47	1.88	3.85	5.2	13.84	5.39667	3.32667	3.64333
Pig.14576.1	Pig.14576	SPATA24-201	11.09	8.78	10.82	22.42	6.88	9.1	19.17	18.03	16.9	11.86	13.31	8.78	10.23	12.8	18.0333	11.3167
Pig.05857.1	Pig.05857	GATC	11.96	6.16	8.96	10.07	10.85	12.04	10.74	11.57	12.98	10.81	8.49	11.85	9.02667	10.9867	11.7633	10.3833
Pig.18848.1	Pig.18848	ZNF75D-201	7.21	7.78	7.99	8.88	4.84	7.41	3.53	3.41	1.95	4.42	3.78	3.01	7.66	7.04333	2.96333	3.73667
Pig.20445.1	Pig.20445	CHMP1A-201	6.27	6.5	6.71	7.05	4.89	9.95	8.91	8.42	11.22	9.69	12.34	9.16	6.49333	7.29667	9.51667	10.3967
Pig.12021.1	Pig.12021	PTPN21-201	33.47	38.68	31.21	35.25	21.81	28.67	12.4	12.45	9.62	22.45	20.2	19.05	34.4533	28.5767	11.49	20.5667
Pig.06443.1	Pig.06443	TLE1-201	7.62	8.39	4.59	7.93	4.91	8.3	4.75	4.83	3.13	13.04	8.81	12.67	6.86667	7.04667	4.23667	11.5067
MSTRG.36684.1	MSTRG.36684		2.94	3.79	3.77	1.55	0.8	2.41	0.51	0.72	0.43	1.06	1.47	0.39	3.5	1.58667	0.553333	0.973333
Pig.15943.1	Pig.15943	NBAS-201	6.19	5.92	5.33	5.25	3.95	6.5	3.43	2.99	2.98	6.55	5.61	5.12	5.81333	5.23333	3.13333	5.76
Pig.15852.1	Pig.15852	UBA7-201	0.42	0.36	0.42	0.38	0.15	0.95	0.85	0.47	1.28	3.34	2.74	0.6	0.4	0.493333	0.866667	2.22667
Pig.06460.1	Pig.06460	OSTF1-202	5.92	4.54	3.99	4.96	1.73	9.22	3.86	2.03	2.36	6.88	5.75	3.87	4.81667	5.30333	2.75	5.5
Pig.11626.1	Pig.11626	KNOP1-201	2.23	3.83	3.47	4.76	3.92	4.22	2.97	3.43	2.36	5.11	5.58	3.83	3.17667	4.3	2.92	4.84
Pig.17344.1	Pig.17344	COL27A1-201	1.21	1.84	1.04	0.64	0.77	2.02	0.68	0.41	0.39	0.78	0.86	0.75	1.36333	1.14333	0.493333	0.796667
Pig.06856.1	Pig.06856	RNF26-201	1.68	3.22	2.32	2.34	2.77	4.4	5.16	2.55	2.72	4.61	4.71	4.73	2.40667	3.17	3.47667	4.68333
MSTRG.33300.2	MSTRG.33300		26.9	24.65	31.26	30.19	23.83	100.7	34.02	26.31	32.81	73.03	67.99	61.59	27.6033	51.5733	31.0467	67.5367
Pig.14447.1	Pig.14447	MRPL45-202	27.67	29.13	26.66	33.05	30.28	33.08	34.89	31.47	33.99	39.11	37.64	39.47	27.82	32.1367	33.45	38.74
Pig.07990.1	Pig.07990	CDR2L-202	1.88	1.28	1.59	1.98	1.61	3.44	2.67	2.29	1.96	4.11	4.47	5.48	1.58333	2.34333	2.30667	4.68667
Pig.08186.1	Pig.08186	KBTBD3-201	1.34	1.63	1.92	1.51	0.79	1.6	0.45	0.44	0.26	0.29	0.39	0.2	1.63	1.3	0.383333	0.293333
Pig.20880.1	Pig.20880	ZBTB2-201	7.67	8.76	8.34	5.23	3.47	5.37	1.99	1.75	2.08	3.47	3.85	4.13	8.25667	4.69	1.94	3.81667
Pig.10709.1	Pig.10709	TMEM87A-204	4.79	3.81	5.23	2.97	1.89	2.92	1.85	1.01	1.89	1.63	2.23	1.27	4.61	2.59333	1.58333	1.71
Pig.13753.1	Pig.13753	CCDC102A-201	0.83	0.87	0.68	1.51	0.9	2.24	1.52	0.83	1.41	1.24	0.91	1.46	0.793333	1.55	1.25333	1.20333
Pig.08205.1	Pig.08205	ZC3H12C-201	21.72	21.77	26.89	9.18	5.95	11.66	5.95	6.43	4.83	8.44	11.9	6.15	23.46	8.93	5.73667	8.83
Pig.02014.1	Pig.02014	SGMS1-201	36.97	38.99	24.74	10.24	5.56	9.77	4.95	3.85	4.17	4.77	5.71	5.69	33.5667	8.52333	4.32333	5.39
Pig.18286.1	Pig.18286	IL4R-201	10.61	13.48	6.41	4.4	6.89	11.69	5.45	6.62	4.92	9.87	6.45	8.94	10.1667	7.66	5.66333	8.42
Pig.19264.1	Pig.19264	ABCD4-201	2.88	3.01	2.63	3.07	2.1	2.55	3.49	2.77	2.69	4.5	4.77	2.92	2.84	2.57333	2.98333	4.06333
Pig.09221.1	Pig.09221	ABHD11-201	6.78	8.22	6.07	8.14	8.14	21.29	14.4	10.64	10.12	26.23	25.04	13.68	7.02333	12.5233	11.72	21.65
Pig.10973.1	Pig.10973	CHD8-201	6.92	7.73	9.09	8.51	9.3	14.11	5.02	4.27	3.98	9.59	8.96	8.39	7.91333	10.64	4.42333	8.98
Pig.15664.1	Pig.15664	LOC101132942	2.83	2.21	2.13	2.65	1.68	4.26	2.14	1.96	3.24	2.32	2.74	3.43	2.39	2.86333	2.44667	2.83
Pig.14578.1	Pig.14578	ECSCR	5.51	4.93	3.02	3.9	1.77	8.99	5.04	3.38	4.63	6.7	4.61	4.28	4.48667	4.88667	4.35	5.19667
Pig.19926.1	Pig.19926	TAF6L-201	0.99	0.78	0.84	1.16	0.9	1.33	1.58	1.24	1.61	1.84	1.58	1.4	0.87	1.13	1.47667	1.60667
Pig.03003.1	Pig.03003	AGO4-201	38.76	38.37	28.76	12.18	7.56	18.11	7.85	7.59	6.16	9.44	8.83	8.74	35.2967	12.6167	7.2	9.00333
Pig.17711.1	Pig.17711	ELAVL1-201	37.14	34.29	29.83	28.76	19.15	47.99	19.9	16.1	15.89	37.27	44.71	31.01	33.7533	31.9667	17.2967	37.6633
Pig.06715.1	Pig.06715	STRN-201	4.85	6.23	4.93	5.46	2.33	7.76	2.22	1.43	1.05	2.87	3.28	1.62	5.33667	5.18333	1.56667	2.59
Pig.18304.1	Pig.18304	RHBDF2-201	1.03	0.94	0.58	0.83	0.69	1.65	1.31	0.42	0.88	1.46	2.08	1.43	0.85	1.05667	0.87	1.65667
Pig.10031.1	Pig.10031	OXNAD1-201	5.8	5.04	5.01	4.24	3.52	8.71	4.22	3.06	4.1	6.62	5.91	9.5	5.28333	5.49	3.79333	7.34333
Pig.04450.1	Pig.04450	AIFM1-201	18.55	18.47	16.04	23.02	16.24	28.69	11.35	8.91	12.14	26.54	27.68	21.63	17.6867	22.65	10.8	25.2833
Pig.00307.1	Pig.00307	PMPCB-202	11.79	12.6	12.18	11.08	10.49	15.44	13.07	7.01	8.73	15.92	17.68	12.73	12.19	12.3367	9.60333	15.4433
Pig.02538.1	Pig.02538	SFXN1-201	0.99	0.72	1.91	0.84	0.67	1.93	1.18	0.63	0.86	1.3	1.96	1.09	1.20667	1.14667	0.89	1.45
Pig.19212.1	Pig.19212	LOC109028814	2.03	3.99	5.01	2.39	3.88	1.87	0.41	0.39	0.28	0.37	0.26	0.43	3.67667	2.71333	0.36	0.353333
Pig.16009.1	Pig.16009	U2af1l4	4.05	2.83	2.68	2.7	3.26	3.61	3.44	3.66	5.7	7.01	5.29	6.14	3.18667	3.19	4.26667	6.14667
Pig.23912.1	Pig.23912	ADCK5	1.29	0.28	0.78	0.24	0	1.27	1.33	0.88	1.4	0.92	1.04	1.03	0.783333	0.503333	1.20333	0.996667
Pig.00286.1	Pig.00286	PRKAR2B-201	1.43	1.41	1.26	1.7	0.55	1.83	4.9	0.45	0.6	0.63	0.73	0.89	1.36667	1.36	1.98333	0.75
Pig.20544.1	Pig.20544	TPPP-201	0.71	0.39	0.09	1.21	0.28	4.2	0.92	0.77	0.75	1.55	1.56	2.06	0.396667	1.89667	0.813333	1.72333
Pig.01137.1	Pig.01137	MAST4-201	98.89	98.81	56.05	10.91	6.47	15.34	13.62	8.12	11.63	11.41	16.37	16.72	84.5833	10.9067	11.1233	14.8333
Pig.02109.1	Pig.02109	CCDC191-201	0.68	1.11	1.23	1.05	0.57	1.56	0.27	0.29	0.28	0.52	0.23	0.21	1.00667	1.06	0.28	0.32
Pig.04977.1	Pig.04977	DDR2-201	3.72	3.9	4.39	5.3	3.57	7.47	3.92	2.81	3.03	4.78	5.41	4.37	4.00333	5.44667	3.25333	4.85333
Pig.03013.1	Pig.03013	ZMYM1-201	2.04	2.34	2.73	1.51	0.68	2.29	0.64	0.58	0.63	0.57	0.78	0.47	2.37	1.49333	0.616667	0.606667
Pig.21711.1	Pig.21711	RXRA-201	68.2	65.9	52.63	61.65	46.17	38.61	46.5	37.8	37.37	60.32	55.34	67.96	62.2433	48.81	40.5567	61.2067
Pig.18339.1	Pig.18339	PRUNE1-201	10.39	10.23	18.72	9.69	5.95	38.32	10.37	7.47	9.24	12.48	15.32	10.4	13.1133	17.9867	9.02667	12.7333
Pig.20711.1	Pig.20711	ATG4B-202	1.94	1.74	1.98	2.6	1.99	3.03	3.44	2.4	3.04	3.43	4.46	3.86	1.88667	2.54	2.96	3.91667
Pig.13040.1	Pig.13040	NDUFB5-202	41.25	42.55	40.75	58.85	25.44	42.24	42.3	37.65	41.23	57.57	56.98	39.69	41.5167	42.1767	40.3933	51.4133
Pig.07455.1	Pig.07455	SDC4	138.59	136.7	109.19	31.83	29.04	138.28	35.34	11.19	23.02	26.88	34.14	44.43	128.16	66.3833	23.1833	35.15
Pig.20386.1	Pig.20386	ALAD-201	4.8	4.12	3.78	7.68	4.76	9.01	9.02	5.34	5.72	7.42	7.53	6.31	4.23333	7.15	6.69333	7.08667
Pig.01946.1	Pig.01946	PDLIM1-202	54.27	49.52	62.89	56.87	24.35	254.1	39.86	33.57	38.42	53.4	46.64	38.33	55.56	111.773	37.2833	46.1233
MSTRG.8229.1	MSTRG.8229		1.06	0.81	0.89	1.01	0.47	0.63	1	0.91	1.19	0.82	0.87	0.88	0.92	0.703333	1.03333	0.856667
Pig.06108.1	Pig.06108	SLC25A33-201	8.77	8.93	10.6	9.15	3.14	18.73	8.54	3.88	2.36	4.77	5.6	3.11	9.43333	10.34	4.92667	4.49333
Pig.04981.1	Pig.04981	OLFML2B-201	4.04	4.08	4.87	6.62	2.01	18.52	8.79	7.23	6.17	28.59	21.64	14.4	4.33	9.05	7.39667	21.5433
MSTRG.29116.1	MSTRG.29116		23.47	33.33	25.86	30.19	23.76	31.58	16.17	15.26	10.98	24.33	28.43	20.72	27.5533	28.51	14.1367	24.4933
Pig.12916.1	Pig.12916	TRIM68-201	2.07	2.65	2.23	1.91	1.95	6.68	3.21	1.87	2.18	4.06	3.12	3.66	2.31667	3.51333	2.42	3.61333
Pig.20355.1	Pig.20355	SHANK3-201	0.94	0.77	0.86	0.57	0.24	2.4	0.71	0.99	0.57	1.7	1.73	1.14	0.856667	1.07	0.756667	1.52333
Pig.14225.1	Pig.14225	PDP2-203	3.18	2.86	2.53	2.05	1.64	2.28	3.38	0.71	1.11	1.53	2.04	1.68	2.85667	1.99	1.73333	1.75
Pig.07946.1	Pig.07946	TPP2-201	18.47	19.55	17.63	13.89	8.47	22.97	6	5.87	6.34	10.29	11.38	8.97	18.55	15.11	6.07	10.2133
Pig.03704.1	Pig.03704	NSMCE2-201	3.46	4.28	4.53	3.55	2.42	5.02	0.78	1.31	1.61	2.47	2.08	1.28	4.09	3.66333	1.23333	1.94333
Pig.14397.1	Pig.14397	TRAPPC9-201	1.19	1.31	1.51	0.57	0	0.74	2.29	0.67	1.44	1.28	1.2	0.34	1.33667	0.436667	1.46667	0.94
MSTRG.34617.3	MSTRG.34617		1.25	1.44	1.77	1.01	0.77	1.02	0.77	0.73	0.64	1.14	1.31	1.3	1.48667	0.933333	0.713333	1.25
Pig.01002.1	Pig.01002	ANXA5-201	59.38	55.7	55.48	44.85	24.13	90.6	54.2	27.27	28.39	41.32	59.87	33.36	56.8533	53.1933	36.62	44.85
Pig.12221.1	Pig.12221	TBCE	3.18	5.2	4.65	3.82	1.49	4.01	2.16	1.55	1.48	2.79	3.12	1.76	4.34333	3.10667	1.73	2.55667
Pig.08836.1	Pig.08836	IQGAP1-201	13.86	14.88	16.21	14.78	7.85	35.22	11.51	6.01	5.2	11.96	12.97	8.61	14.9833	19.2833	7.57333	11.18
Pig.07978.1	Pig.07978	MRPS7-201	13.57	11.35	13.95	12.6	10.8	24.03	21.02	18.56	21.04	17.05	19.09	17.71	12.9567	15.81	20.2067	17.95
Pig.01693.1	Pig.01693	DPYD-201	5.7	5.01	3.99	4.19	2.04	5.66	2.51	2.01	1.74	3.1	3.99	2.52	4.9	3.96333	2.08667	3.20333
Pig.06721.1	Pig.06721	CEBPZ-201	16.93	23.17	20.76	15.14	4.88	8.87	2	2.15	2.46	2.9	3.97	2.92	20.2867	9.63	2.20333	3.26333
MSTRG.32908.1	MSTRG.32908		5.36	7.71	5.74	3.53	2.61	7.77	1.24	1.96	1.31	2.22	1.66	1.33	6.27	4.63667	1.50333	1.73667
Pig.17242.1	Pig.17242	DDIT3-201	33.78	46.05	32.78	21.31	27.75	3.64	7.28	7.8	22.88	5.02	4.69	9.85	37.5367	17.5667	12.6533	6.52
Pig.10527.1	Pig.10527	MSTO1-201	3.92	4.26	3.31	2.45	1.86	2.3	3.64	2.5	3.42	3.42	3.51	3.97	3.83	2.20333	3.18667	3.63333
Pig.19373.1	Pig.19373	BOLA2B	24.01	15.83	15.47	58.12	20.63	19.08	60.57	46.9	66.35	34.68	35.82	35.33	18.4367	32.61	57.94	35.2767
Pig.07601.1	Pig.07601	MCRS1-202	9.09	8.25	8.49	10.18	8.37	12.88	12.2	7.82	9.42	11.41	12.15	10.46	8.61	10.4767	9.81333	11.34
MSTRG.39289.1	MSTRG.39289		40.96	39.91	30.43	40.41	23.72	40.2	22.07	16.4	20.15	24.09	23.6	26.77	37.1	34.7767	19.54	24.82
MSTRG.16809.1	MSTRG.16809		19.89	21.55	18.35	18.31	20.32	21.93	31.55	19.83	21.46	29.97	25.98	31.57	19.93	20.1867	24.28	29.1733
Pig.00869.1	Pig.00869	PCNP-202	36.61	48.36	40.42	48.74	24.4	37.6	13.98	19.08	12.4	16.68	19.72	15.32	41.7967	36.9133	15.1533	17.24
Pig.05150.1	Pig.05150	ATRNL1-201	3.5	2.97	3.69	3.1	1.51	2.5	2.17	2	1.45	2.03	1.89	2.76	3.38667	2.37	1.87333	2.22667
Pig.02702.1	Pig.02702	LRP2BP-201	0.73	1.21	1.65	0.61	0.22	2.1	1.24	1.38	1.32	1.32	0.82	1.19	1.19667	0.976667	1.31333	1.11
Pig.09381.1	Pig.09381	CAPG-201	1.49	0.81	0.84	1.21	0.38	2.21	4.48	1.32	2.26	2.05	1.52	1.04	1.04667	1.26667	2.68667	1.53667
MSTRG.19801.1	MSTRG.19801		1.22	1.28	0.77	1.28	0.66	1.15	0.59	0.28	0.94	1.15	0.78	0.42	1.09	1.03	0.603333	0.783333
Pig.09395.1	Pig.09395	MRPL35-204	12.63	9.43	10.14	8.73	6.16	6.27	6.78	6.66	8.55	8.58	9.87	8.98	10.7333	7.05333	7.33	9.14333
Pig.18438.1	Pig.18438	MRTFA-201	4.09	3.96	3.67	8.42	9.69	5.7	3.93	6.2	2.74	8.7	4.67	4.64	3.90667	7.93667	4.29	6.00333
Pig.20093.1	Pig.20093	MRPS33-201	27.23	18.98	23	37.23	12.65	19.12	18.98	21.69	35.01	32.14	19.82	28.6	23.07	23	25.2267	26.8533
MSTRG.31822.1	MSTRG.31822		17.66	26.89	19.05	7.99	11.64	27.06	5.81	6.04	3.27	8.14	6.67	3.2	21.2	15.5633	5.04	6.00333
Pig.09406.1	Pig.09406	FABP1	0.41	2.71	0.21	0.38	0.33	0.75	0.13	0	0.12	0.73	0.41	0.35	1.11	0.486667	0.083333	0.496667
Pig.14170.1	Pig.14170	ANKZF1-201	2.51	1.91	2.88	2.17	1.82	2.68	1.79	1.96	3.22	2.88	2.88	2.77	2.43333	2.22333	2.32333	2.84333
Pig.17343.1	Pig.17343	ORM2	7.06	7.28	3.99	4.98	4.42	8.75	3.89	3.32	3.62	6.08	4.76	2.54	6.11	6.05	3.61	4.46
Pig.17587.1	Pig.17587	WSCD1-201	0.15	0.17	0.23	0.76	0.24	2.53	0.45	0.93	0.97	1.34	1	1.02	0.183333	1.17667	0.783333	1.12
Pig.01879.1	Pig.01879	MAOB-201	1.36	2.43	2.94	1.63	1.12	1.51	1.06	1.15	3.6	1.79	1.45	2.56	2.24333	1.42	1.93667	1.93333
Pig.21076.1	Pig.21076	COX6A2-201	606.66	477.46	496.12	854.37	583.98	1399.24	893.86	751.49	1039.06	1198.34	1122.05	1125.76	526.747	945.863	894.803	1148.72
Pig.20296.1	Pig.20296	TRMT1-201	5.72	4.42	4.05	3.25	2.66	4.07	4.08	2.91	3.71	4.21	4.6	4.1	4.73	3.32667	3.56667	4.30333
Pig.21155.1	Pig.21155	ZNF777-201	14.07	14.2	13.5	13.51	13.34	13.35	7.43	7.8	8.28	12.07	10.58	14.76	13.9233	13.4	7.83667	12.47
MSTRG.29970.3	MSTRG.29970		8.34	7.59	8.47	6.34	7.39	3.06	2.1	1.48	1.27	2.36	1.99	2.07	8.13333	5.59667	1.61667	2.14
MSTRG.29970.2	MSTRG.29970		38.76	38.15	40.04	43.76	38.89	10.4	7.93	1.99	3.64	7.97	7.21	14.4	38.9833	31.0167	4.52	9.86
Pig.04642.1	Pig.04642	EEF1AKNMT-202	1.74	2.16	1.44	2.56	2.48	2.81	2.53	1.77	1.9	3.85	3.68	3.79	1.78	2.61667	2.06667	3.77333
Pig.06529.1	Pig.06529	TBCCD1-201	2.78	3.09	2.89	3.19	2.62	3.92	2.03	1.77	1.51	1.8	2.29	1.83	2.92	3.24333	1.77	1.97333
Pig.10411.1	Pig.10411	MED12-201	9.82	10.21	9.21	8.94	11.43	14.91	6.1	4.89	5.52	11.43	12.4	13.55	9.74667	11.76	5.50333	12.46
Pig.09208.1	Pig.09208	NSUN5-202	1.2	1.59	2.1	1.18	1.33	2.24	2.55	1.74	2.46	2.54	3.44	2.33	1.63	1.58333	2.25	2.77
Pig.23179.1	Pig.23179	SLC26A1-201	3.61	3.1	2.51	2.39	2.41	4.01	5	3.55	6.75	5.15	6.65	5.66	3.07333	2.93667	5.1	5.82
Pig.14071.1	Pig.14071	SDCBP-203	46.01	43.37	39.43	40.88	34.11	42.85	29.15	22.02	23.1	46.18	49.21	38.85	42.9367	39.28	24.7567	44.7467
Pig.07051.1	Pig.07051	BMPER-206	2.28	1.65	2.32	1.77	0.72	2.12	2.16	1.15	1.13	1.53	1.31	1.15	2.08333	1.53667	1.48	1.33
Pig.05380.1	Pig.05380	NAA30	11.58	11.98	6.07	7.53	4.31	4.71	2.88	2.38	2.03	3.54	3.42	3.6	9.87667	5.51667	2.43	3.52
Pig.03127.1	Pig.03127	NUDC-202	30.53	36.12	30.02	35.53	51.66	53.12	16.85	20.57	19.07	28.27	30.92	30.77	32.2233	46.77	18.83	29.9867
Pig.04232.1	Pig.04232	EPC2-201	7.49	9.78	9.75	5.21	1.73	8.06	1.58	1.48	1.17	2.43	2.74	1.4	9.00667	5	1.41	2.19
Pig.18386.1	Pig.18386	Proser3	4.54	5.11	1.38	0	1.82	1.21	0.66	0	1.67	1.3	0	1.76	3.67667	1.01	0.776667	1.02
Pig.21446.1	Pig.21446	CYBA-201	1.94	1.06	3.45	4.71	2.02	4.74	10.01	4.08	7.24	8.4	7.06	5.87	2.15	3.82333	7.11	7.11
Pig.01100.1	Pig.01100	FAM160A1-201	23.25	21.12	15.78	8.95	6.52	18.96	8.06	8.65	9.61	17.32	16.6	19.78	20.05	11.4767	8.77333	17.9
Pig.19579.1	Pig.19579	PRPF4B-201	15.33	20.9	16.66	10.97	6.51	15.21	4.06	4.36	3.67	7.85	8.75	7.63	17.63	10.8967	4.03	8.07667
MSTRG.2503.5	MSTRG.2503		4.11	4.49	3.52	6.27	2.61	5.76	1.14	1.02	0.65	2.13	2.13	1.86	4.04	4.88	0.936667	2.04
Pig.04580.1	Pig.04580	RNF145-202	6.13	5.3	3.47	8.39	5.66	5.9	3.91	3.24	2.48	3.4	4.78	3.88	4.96667	6.65	3.21	4.02
Pig.03497.1	Pig.03497	TEX26-201	1.32	1.55	1.22	0.65	0.55	0.97	0.53	0.41	0.99	0.5	0.87	0.41	1.36333	0.723333	0.643333	0.593333
Pig.15968.1	Pig.15968	GPI-202	914.9	950.05	849.22	1072.82	860.72	189.65	675.13	653.27	702.01	1281.57	1419.63	782.47	904.723	707.73	676.803	1161.22
Pig.16484.1	Pig.16484	CAB39L-201	1.24	1.18	1.24	0.79	0.6	1.52	0.88	0.69	1.04	0.69	0.78	0.48	1.22	0.97	0.87	0.65
Pig.01544.1	Pig.01544	RYBP-202	15.52	19.63	11.17	9.79	8.38	10.84	1.84	0.89	0.55	2.95	2.81	1.65	15.44	9.67	1.09333	2.47
Pig.12621.1	Pig.12621	NSUN4-201	3.16	2.37	3.2	2.44	1.61	3.49	2.62	2.19	3.91	3.66	3.79	3.19	2.91	2.51333	2.90667	3.54667
Pig.10277.1	Pig.10277	HAGH	11.57	11.26	10.89	14.55	12.56	14.48	13.72	10.25	12.93	12.38	13.37	13.44	11.24	13.8633	12.3	13.0633
Pig.12512.1	Pig.12512	HNRNPU-201	49.54	62.8	44.69	39.86	32.93	56.77	11.02	12.76	12.23	19.94	21.98	16.99	52.3433	43.1867	12.0033	19.6367
Pig.15774.1	Pig.15774	OLFML3-202	6.92	6.31	5.37	6.59	4.26	7.42	13.65	6.26	6.76	12.11	11.46	6.1	6.2	6.09	8.89	9.89
Pig.15800.1	Pig.15800	DUSP6-201	36.4	49.19	37.98	39.23	41.8	45.01	30.28	23.97	23.37	26.15	21.66	35.3	41.19	42.0133	25.8733	27.7033
Pig.18716.1	Pig.18716	CDCA3-201	0.21	0.3	0.28	0.37	0.69	0.9	0.68	0.68	0.63	1.55	2.12	0.36	0.263333	0.653333	0.663333	1.34333
MSTRG.21728.5	MSTRG.21728		11.39	4.79	1.94	8.94	9.95	5.88	0.42	0.79	2.16	0.46	1.03	2.16	6.04	8.25667	1.12333	1.21667
Pig.12528.1	Pig.12528	MFAP3-201	1.23	2.25	2.2	0.75	0.65	0.99	1.24	0.86	0.83	1.74	1.89	1.35	1.89333	0.796667	0.976667	1.66
Pig.10267.1	Pig.10267	TSR3-201	7.62	7.56	6.1	8.93	9.71	9.28	12.22	11.05	12.6	9.51	9.26	10.71	7.09333	9.30667	11.9567	9.82667
Pig.08831.1	Pig.08831	FES-201	0.63	0.7	0.57	0.41	0.04	1.74	1.3	0.87	1.18	1.24	1.29	1.5	0.633333	0.73	1.11667	1.34333
MSTRG.44728.2	MSTRG.44728		3.37	3.1	2.33	1.51	1.36	3.02	1.71	1.42	1.08	1.83	1.83	1.69	2.93333	1.96333	1.40333	1.78333
Pig.00826.1	Pig.00826	UBE2J1-202	12.34	11.62	11.21	12.32	7.11	11.29	7.91	4.31	4.55	8.39	8.03	5.35	11.7233	10.24	5.59	7.25667
Pig.20754.1	Pig.20754	PPP1R18-201	1.46	1.39	0.77	0.93	1.17	1.43	1.2	1.21	1.15	1.24	1.48	1.42	1.20667	1.17667	1.18667	1.38
Pig.12780.1	Pig.12780	CNOT10-204	3.5	2.91	3.93	2.93	1.63	4.45	1.4	1.43	1.24	2.7	2.94	2.18	3.44667	3.00333	1.35667	2.60667
Pig.19374.1	Pig.19374	SLX1A	0.82	0.43	0.64	1.8	1.39	0.94	0.84	1.08	1.38	0.78	1.38	0.8	0.63	1.37667	1.1	0.986667
Pig.13015.1	Pig.13015	ZNF697-201	5.01	7.86	3.2	1.17	0.57	10.22	1.45	0.97	1.76	1.15	1.38	1.03	5.35667	3.98667	1.39333	1.18667
Pig.19996.1	Pig.19996	SLC38A10-201	3.25	2.87	2.5	1.99	1.62	3.79	4.69	2.37	2.88	4.96	5.26	4.68	2.87333	2.46667	3.31333	4.96667
Pig.07935.1	Pig.07935	CLYBL-201	2.55	2.22	1.99	2.9	1.61	3.77	2.67	1.51	2.29	3.82	4.32	3.04	2.25333	2.76	2.15667	3.72667
Pig.13899.1	Pig.13899	IKZF2-201	2.98	2.05	1.67	1.99	1.33	1.92	1.75	1.92	0.74	1.65	1.88	1.05	2.23333	1.74667	1.47	1.52667
Pig.13109.1	Pig.13109	C12orf45-201	11.71	13.04	9.72	9.87	4.05	10.61	3.81	2.01	2.53	5.54	4.66	2.94	11.49	8.17667	2.78333	4.38
Pig.22139.1	Pig.22139	TMEM8B	0.8	0.6	0.8	0.74	0.69	0.94	0.86	0.93	0.84	1.75	1.06	1.87	0.733333	0.79	0.876667	1.56
Pig.21872.1	Pig.21872	RADIL-201	1.39	1.26	0.9	1.37	1.41	3.17	1.96	1.18	1.63	1.7	1.58	1.71	1.18333	1.98333	1.59	1.66333
Pig.01366.1	Pig.01366	ING3-201	2.61	3.5	3.36	1.33	0.68	2.72	0.39	0.58	0.61	0.67	1.2	0.82	3.15667	1.57667	0.526667	0.896667
Pig.19182.1	Pig.19182	AGT-202	23.78	20.29	20.08	12.84	5.69	44.18	34.35	9.67	16.19	18.08	27.63	31.74	21.3833	20.9033	20.07	25.8167
MSTRG.4794.1	MSTRG.4794		461.48	317.94	367.59	704.05	341.65	458.01	1157.23	871.98	1016.14	616.15	619.98	662.98	382.337	501.237	1015.12	633.037
Pig.07628.1	Pig.07628	POU6F2-202	2.44	2.21	2.48	2.3	2.48	5.19	2.29	2.07	2.14	2.01	1.76	2.65	2.37667	3.32333	2.16667	2.14
Pig.12270.1	Pig.12270	CHAF1A-201	1.26	1.64	0.72	1.17	1.01	0.56	1.35	0.57	0.58	1.58	1.48	0.52	1.20667	0.913333	0.833333	1.19333
MSTRG.6801.1	MSTRG.6801		22.69	26.27	17.02	18.7	21.31	9.46	87.65	9.53	13.51	15.82	15.49	12.15	21.9933	16.49	36.8967	14.4867
MSTRG.6801.2	MSTRG.6801		0.64	0.41	0	0.6	0.55	0	7.67	0	0.15	0.22	0.26	0	0.35	0.383333	2.60667	0.16
MSTRG.6801.3	MSTRG.6801		2.96	0.97	2.24	2.94	4.63	0.52	4.74	1.06	1.58	1.83	1.59	0.83	2.05667	2.69667	2.46	1.41667
Pig.12260.1	Pig.12260	FEM1A-201	234.8	241.03	206.03	235.85	170.4	213.22	198.09	184.57	236.52	238.9	253.88	328.48	227.287	206.49	206.393	273.753
Pig.10485.1	Pig.10485	ATP8B2-201	1.91	1.91	1.75	1.69	0.76	4.85	2.95	1.71	1.71	4.12	3.45	3.59	1.85667	2.43333	2.12333	3.72
Pig.04812.1	Pig.04812	EHBP1-204	7.88	10.23	7.84	8.84	4.52	8.48	2.94	1.81	2.07	2.77	2.79	1.66	8.65	7.28	2.27333	2.40667
Pig.19404.1	Pig.19404	AKIP1-202	1	0.69	1.46	1.73	0.71	2.8	2.37	2.04	2.53	1.91	2.79	2.64	1.05	1.74667	2.31333	2.44667
Pig.12536.1	Pig.12536	Atox1	17.6	11.74	14.07	7.37	9.33	22.94	42.82	25.91	28.05	17.04	21.31	11.06	14.47	13.2133	32.26	16.47
Pig.07230.1	Pig.07230	AACS-202	2.5	2.33	1.67	1.83	1.53	2.25	18.17	1.37	2.11	2.8	2.82	2.78	2.16667	1.87	7.21667	2.8
MSTRG.33426.1	MSTRG.33426		1.89	2.04	1.59	1.15	1.18	1.39	1.11	0.91	0.73	1.38	1.04	1.42	1.84	1.24	0.916667	1.28
MSTRG.25309.1	MSTRG.25309		0.49	0.44	0.53	2.64	2.46	0.2	0.04	0.11	0	0.03	0.11	0.08	0.486667	1.76667	0.05	0.073333
Pig.06883.1	Pig.06883	SCN3B-201	1.65	1.1	1.29	0.08	0.29	5.89	1.26	0.74	1.17	2.32	1.56	1.07	1.34667	2.08667	1.05667	1.65
Pig.10499.1	Pig.10499	FLAD1-201	6.29	5.75	5.55	7.38	6.3	15.28	8.46	7.97	10.8	8.81	9.56	13.73	5.86333	9.65333	9.07667	10.7
Pig.04029.1	Pig.04029	RPS12-201	0	0	0	3.77	0	0	0	0	0	0	0	0	0	1.25667	0	0
Pig.15400.1	Pig.15400	HIST1H1E-201	22.14	19.27	35.66	50	67.03	66.86	83.57	70.43	55.94	73.79	69.45	66.06	25.69	61.2967	69.98	69.7667
Pig.00007.1	Pig.00007	RAPH1	12.71	15.53	15.93	12.37	8.73	39.46	9.13	5.85	5.41	21.97	16.89	12.18	14.7233	20.1867	6.79667	17.0133
Pig.14367.1	Pig.14367	INTS7-201	5.96	5.46	5.13	2.19	2.53	6.7	2.88	2.22	2.14	4.89	4.81	4.63	5.51667	3.80667	2.41333	4.77667
Pig.01762.1	Pig.01762	ZNHIT6-201	6.1	9.17	8.03	4.67	4.88	11.12	1.86	2.38	2.08	4.37	4.09	3.69	7.76667	6.89	2.10667	4.05
Pig.00164.1	Pig.00164	CIR1-201	9.67	13.36	16.13	13.01	4.61	10.64	1.53	2.04	2.13	2.35	2.62	1.92	13.0533	9.42	1.9	2.29667
Pig.11471.1	Pig.11471	C4A-201	2.61	2.75	3.84	3.17	3.46	8.35	3.58	1.76	3.58	2.72	2.16	5.57	3.06667	4.99333	2.97333	3.48333
Pig.00116.1	Pig.00116	DNAJC10-201	11.65	13.75	11.82	15.3	4.97	8.64	3.67	4.41	2.56	4.58	6.04	2.91	12.4067	9.63667	3.54667	4.51
Pig.08751.1	Pig.08751	USP40-201	3.62	3.55	3.12	2.41	1.86	4.11	1.77	1.72	1.87	2.99	3.14	2.46	3.43	2.79333	1.78667	2.86333
Pig.05115.1	Pig.05115	SMNDC1-201	21.09	26.68	28.59	26.03	16.61	25.62	5.6	6.02	5.11	9.67	10.48	9.24	25.4533	22.7533	5.57667	9.79667
Pig.10033.1	Pig.10033	GALNT15-201	7.97	6.54	10.36	0.63	0.1	10.6	3.46	1.08	2.22	2.29	2.35	2.01	8.29	3.77667	2.25333	2.21667
Pig.07504.1	Pig.07504	FBXL14-201	1.41	0.62	0.92	4.87	4.13	1.81	1.04	0.41	0.96	1.75	2.06	1.52	0.983333	3.60333	0.803333	1.77667
Pig.10190.1	Pig.10190	DENND1A-201	9.99	11.6	8.32	8.36	8.34	13.81	7.16	6.25	6.76	9.45	9.41	9.1	9.97	10.17	6.72333	9.32
Pig.07796.1	Pig.07796	EXOG-201	1.3	0.63	1.34	0.36	0.72	1.44	1.4	0.76	0.86	1.11	1.25	1.25	1.09	0.84	1.00667	1.20333
Pig.12858.1	Pig.12858	SPCS2-201	25.05	19.82	27.67	41.22	20.89	37.18	23.64	21.61	18.69	23.9	23.52	21.82	24.18	33.0967	21.3133	23.08
Pig.19833.1	Pig.19833	SOD3-201	3.04	1.45	1.27	0.86	1.32	1.49	4.59	0.84	1.08	1.73	1.98	2.44	1.92	1.22333	2.17	2.05
Pig.14391.1	Pig.14391	SLC45A4-201	1.61	1.3	0.78	0.7	0.41	0.5	0.74	0.61	0.35	0.75	0.68	0.85	1.23	0.536667	0.566667	0.76
Pig.06691.1	Pig.06691	LBH	8.47	11.6	8.9	6.1	15.47	24.55	16.52	8.73	11.83	10.85	12.56	17.31	9.65667	15.3733	12.36	13.5733
Pig.18965.1	Pig.18965	Cops9	35.29	31.14	27.02	43.86	68.6	65.74	71.15	91.34	89.81	42.57	48.91	40.51	31.15	59.4	84.1	43.9967
Pig.13654.1	Pig.13654	ASB10-201	3.61	3.74	5.21	3.17	3.73	3.28	2.34	3.74	4.03	3.85	3.22	3.11	4.18667	3.39333	3.37	3.39333
MSTRG.8700.1	MSTRG.8700		1	1.71	1.42	0.69	0.3	0.9	0.16	0.17	0.17	0.45	0.5	0.29	1.37667	0.63	0.166667	0.413333
Pig.02926.1	Pig.02926	Cidea	2.69	3.23	3.23	2.04	2.86	2.13	45.67	2.69	3.7	1.76	3.05	1.93	3.05	2.34333	17.3533	2.24667
Pig.05733.1	Pig.05733	LOC101151870	1.69	0.43	0.6	2.85	0.79	1.96	9.18	0.29	0.72	0.1	0.17	0	0.906667	1.86667	3.39667	0.09
Pig.02190.1	Pig.02190	HEG1	16.13	20.25	16.88	11.41	10.68	50.06	12	7.25	7.65	30.96	30.49	27.55	17.7533	24.05	8.96667	29.6667
Pig.14385.1	Pig.14385	LAMB3-201	1.22	1.41	0.86	0.08	1.24	0.14	1.47	2.43	2.06	2.93	2.97	2	1.16333	0.486667	1.98667	2.63333
Pig.09344.1	Pig.09344	UBXN2A-201	19.13	28.05	18.26	26.74	11.29	9.52	4.11	4.74	4.85	4.42	4.5	3.8	21.8133	15.85	4.56667	4.24
Pig.16516.1	Pig.16516	FUT11-201	10.37	9.58	9.08	4.11	2.55	10.55	6.13	4.99	5.02	7.09	10.24	8.63	9.67667	5.73667	5.38	8.65333
Pig.02914.1	Pig.02914	STYX-201	20.64	24.24	17.53	17.16	7.95	9.64	4.05	5.4	3.18	4.79	5.26	2.75	20.8033	11.5833	4.21	4.26667
Pig.00063.1	Pig.00063	PGAP1-201	1.65	1.72	1.25	1.79	0.81	1.59	0.92	0.81	0.41	0.95	1.47	0.74	1.54	1.39667	0.713333	1.05333
Pig.16953.1	Pig.16953	RNF14-201	28.11	31.49	23.34	23.35	11.89	19.31	17.4	15.3	13.73	27.97	25.48	23.2	27.6467	18.1833	15.4767	25.55
Pig.05640.1	Pig.05640	EPB41L4A-203	3.23	3.24	2.91	2.74	1.92	6.66	1.47	1.29	1.29	2.68	2.46	2.06	3.12667	3.77333	1.35	2.4
Pig.06457.1	Pig.06457	RFK-201	8.73	10.37	5.96	10.76	2.8	5.87	1.92	1.78	1.52	1.15	4.1	1.37	8.35333	6.47667	1.74	2.20667
Pig.00557.1	Pig.00557	WDFY3-201	5.35	5.76	4.74	4.35	3.11	12.94	3.77	2.69	2.79	5.67	5.97	5.54	5.28333	6.8	3.08333	5.72667
Pig.03494.1	Pig.03494	B3GLCT-201	1.31	1.32	1.34	1.65	1.11	4.82	1.16	0.91	0.74	1.49	2.04	1.5	1.32333	2.52667	0.936667	1.67667
Pig.03819.1	Pig.03819	NIPSNAP3A-201	25.38	24.61	24.49	22.71	6.06	56.03	12.24	14.13	11.89	30.03	26.01	15.13	24.8267	28.2667	12.7533	23.7233
Pig.11544.1	Pig.11544	EDRF1-201	2.68	2.35	3.41	2.01	1.1	2.27	1.09	1.09	1.08	1.74	1.92	1.3	2.81333	1.79333	1.08667	1.65333
Pig.08221.1	Pig.08221	CRYAB-202	6349.54	5370.37	3365.2	2655.89	2987	4705.99	555.55	449.11	1462.53	536.5	700.39	1018.22	5028.37	3449.63	822.397	751.703
Pig.00377.1	Pig.00377	TSPAN13-201	5.43	4.1	6.64	6.3	3.08	8.22	4.37	3.02	2.82	4.44	4.66	4.47	5.39	5.86667	3.40333	4.52333
Pig.10444.1	Pig.10444	CHIC1-203	1.05	2	1.14	1.19	0.61	0.83	0.86	0.5	0.27	0.49	0.52	0.51	1.39667	0.876667	0.543333	0.506667
Pig.14991.1	Pig.14991	AKTIP-201	5.78	5.83	4.49	6.05	4.13	7.52	4.09	2.24	2.01	4.39	3.97	3.73	5.36667	5.9	2.78	4.03
Pig.11930.1	Pig.11930	ID1-201	9.27	5.73	12.49	10.6	10.94	16.19	8.82	5.48	5.25	5.38	5.82	7.68	9.16333	12.5767	6.51667	6.29333
Pig.04314.1	Pig.04314	VTI1B-201	17.82	17.6	12.67	17.75	9.98	14.56	8.97	7.66	5.89	8.21	7.66	8.31	16.03	14.0967	7.50667	8.06
MSTRG.42408.2	MSTRG.42408		1201.92	1253.31	1302.06	900.83	651.35	6766.02	1081.3	905.51	1120.96	1324.23	1080.32	1577.81	1252.43	2772.73	1035.92	1327.45
Pig.05028.1	Pig.05028	MTPAP-201	10.26	10.16	10.22	4.58	3.42	10.02	3.31	2.66	3.1	4.53	6.13	4.89	10.2133	6.00667	3.02333	5.18333
Pig.14193.1	Pig.14193	CNOT9-203	6.29	8.03	5.99	6.98	6.85	13.26	7.4	6.93	5.6	8.72	8.47	7.72	6.77	9.03	6.64333	8.30333
Pig.14715.1	Pig.14715	ECHDC2-201	4.75	4.59	4.69	2.55	3.07	7.72	6.92	2.65	2.04	6.15	5.57	4.49	4.67667	4.44667	3.87	5.40333
Pig.03517.1	Pig.03517	LNX2-201	2.23	2.61	1.38	1.19	0.96	2.47	1.31	0.95	0.57	2.02	1.76	1.42	2.07333	1.54	0.943333	1.73333
Pig.20483.1	Pig.20483	AKT1S1-201	16.36	15.16	15.63	20.53	14.49	18.97	22.84	17.27	21.98	20.73	21.6	19.65	15.7167	17.9967	20.6967	20.66
Pig.14977.1	Pig.14977	SULF2-201	1.32	1.18	1.94	2.43	0.66	7.44	2.99	1.6	1.25	4.03	3.56	4.13	1.48	3.51	1.94667	3.90667
Pig.11946.1	Pig.11946	ZCCHC13-201	0.67	0.78	0.84	0.26	0.39	1.08	0.69	0.61	0.59	1.47	0.87	1.03	0.763333	0.576667	0.63	1.12333
Pig.17029.1	Pig.17029	TRIOBP-201	2.69	2.03	2.12	2.51	3.34	2.9	2.42	1.76	1.65	2.03	2.01	2.12	2.28	2.91667	1.94333	2.05333
Pig.08176.1	Pig.08176	DCUN1D5-201	9.27	7.56	7.91	10.6	6.82	4.1	2.47	3.68	2.74	4.35	5.59	2.96	8.24667	7.17333	2.96333	4.3
Pig.00651.1	Pig.00651	AIMP1-201	33.27	40.51	39.15	49.79	13.06	20.1	8.97	9.99	8.7	12.46	18.49	10.07	37.6433	27.65	9.22	13.6733
Pig.17152.1	Pig.17152	VASP-201	5.16	3.58	5.25	5.82	3.64	18.81	11.5	5.49	8.25	11.21	13.82	8.79	4.66333	9.42333	8.41333	11.2733
Pig.14241.1	Pig.14241	TMEM208-201	2.62	3.12	3.83	5.12	2.61	5.97	6.81	7.18	7.79	5.45	5.01	7.03	3.19	4.56667	7.26	5.83
Pig.11756.1	Pig.11756	METTL25-201	1.06	0.92	1.3	1.45	0.48	1.15	0.78	0.83	0.54	0.87	1.51	0.51	1.09333	1.02667	0.716667	0.963333
Pig.01133.1	Pig.01133	PIK3R1-201	32.44	37.84	40.29	28.84	16.74	100.58	26.07	18.37	7.84	51.08	37.41	22.42	36.8567	48.72	17.4267	36.97
Pig.02286.1	Pig.02286	GNB5-201	0.54	0.75	0.34	0.75	0.3	2.13	0.64	0.28	0.12	0.41	0.54	0.69	0.543333	1.06	0.346667	0.546667
Pig.12889.1	Pig.12889	CLPB-201	4.62	4.45	4.03	4.39	3.18	6.11	5.86	3.75	4.97	4.76	6.48	5.53	4.36667	4.56	4.86	5.59
Pig.08140.1	Pig.08140	AMOTL1-201	0.49	0.57	0.15	0.43	0.11	3.1	0.98	0.51	0.23	0.14	0.49	0.32	0.403333	1.21333	0.573333	0.316667
Pig.23451.1	Pig.23451	ADAP2-201	1.71	1.04	1.05	0.86	0.3	1.8	1.17	0.77	0.63	2	0.93	0.99	1.26667	0.986667	0.856667	1.30667
Pig.08308.1	Pig.08308	RUFY3-202	11.78	14.4	14.22	16.86	6.86	10.34	4.53	3.59	3.7	2.81	3.23	2.77	13.4667	11.3533	3.94	2.93667
Pig.10676.1	Pig.10676	ZNF658-202	1.47	2.14	2.26	1.69	0.32	2.27	0.66	0.77	0.49	0.7	1.02	0.52	1.95667	1.42667	0.64	0.746667
Pig.16866.1	Pig.16866	ZNF471-201	6.39	8.5	6.73	5.65	3.02	7.22	2.83	2.55	2.28	4.16	5.61	3.54	7.20667	5.29667	2.55333	4.43667
Pig.01511.1	Pig.01511	PTPRG-201	6.6	7.53	7.82	5.59	4.4	11.18	4.96	4.17	4.04	9.91	8.39	8.66	7.31667	7.05667	4.39	8.98667
MSTRG.13500.1	MSTRG.13500		52.04	73.92	69.3	39.13	65.93	80.87	20.2	24.2	33.11	59.65	64.17	80.56	65.0867	61.9767	25.8367	68.1267
MSTRG.20566.1	MSTRG.20566		0.99	1.01	1.46	0.95	1.17	2.04	1.36	1.28	1.31	1.96	0.91	1.25	1.15333	1.38667	1.31667	1.37333
MSTRG.42055.1	MSTRG.42055		2.39	3.18	1.78	1.58	3.4	12.19	1.06	2.07	1.16	4.52	2.08	3.32	2.45	5.72333	1.43	3.30667
MSTRG.42055.2	MSTRG.42055		3.12	4.15	2.91	3.11	3.99	8.94	3.43	2.52	1.76	4.67	6.01	3.71	3.39333	5.34667	2.57	4.79667
Pig.12163.1	Pig.12163	NFRKB-201	6.78	6.92	5.47	4.08	3.18	7.73	3.2	2.67	3.34	4.78	4.71	5.79	6.39	4.99667	3.07	5.09333
Pig.06782.1	Pig.06782	TMEM170B-201	4.04	2.74	1.75	3.04	0.61	2.1	0.87	0.55	0.35	0.27	1.15	1.11	2.84333	1.91667	0.59	0.843333
Pig.07084.1	Pig.07084	WIPF3-201	26.35	25.53	24.6	12.03	10.19	31.82	8.18	7.92	8.5	7.68	7.6	13.7	25.4933	18.0133	8.2	9.66
Pig.17027.1	Pig.17027	GCAT-201	0.7	0.64	0.89	0.42	0.3	0.41	1.27	0.77	0.99	0.52	0.94	0.66	0.743333	0.376667	1.01	0.706667
Pig.10826.1	Pig.10826	DUSP10-201	68.64	73.58	40.89	34.43	30.21	19.79	12.65	8.96	6.29	27.56	33.39	11.44	61.0367	28.1433	9.3	24.13
Pig.08178.1	Pig.08178	PDGFD-202	2.27	3.33	3.05	4.12	2.49	5.75	4.24	2.12	1.49	7.37	6.96	3.76	2.88333	4.12	2.61667	6.03
Pig.12569.1	Pig.12569	NAT10	6.94	9.09	7.21	6.15	5.68	10.2	3.73	3.12	3.91	7.62	8.91	7.05	7.74667	7.34333	3.58667	7.86
Pig.11425.1	Pig.11425	HLA-A	2.81	1.85	1.79	2.39	1.16	4.48	5.32	3.25	3.82	7.15	4.23	5.3	2.15	2.67667	4.13	5.56
Pig.07942.1	Pig.07942	TMTC4-204	3.01	2.98	2.53	3.01	1.99	2.16	2.83	1.42	1.14	1.88	1.59	1.93	2.84	2.38667	1.79667	1.8
Pig.20033.1	Pig.20033	RCN3-201	6.66	3.86	3.92	5.42	2.19	5.74	8.63	6.75	7.3	17.87	16.29	11.28	4.81333	4.45	7.56	15.1467
Pig.04288.1	Pig.04288	ZBTB2-201	5.73	7.15	4.73	8.71	7	5.03	4.06	5.46	4.89	6.11	4.15	3.86	5.87	6.91333	4.80333	4.70667
Pig.04049.1	Pig.04049	UTP20-201	5.56	6.6	5.2	3.63	3.1	4.94	1.45	1.34	1.23	2.4	2.87	2.25	5.78667	3.89	1.34	2.50667
Pig.03339.1	Pig.03339	CNDP2-201	5.27	6.3	5.7	7.4	5.55	13.36	11.96	6.43	8.77	11	10.57	8.23	5.75667	8.77	9.05333	9.93333
MSTRG.11105.4	MSTRG.11105		389.15	531.48	433.76	455.82	243.43	127.22	71.77	95.05	52.47	182.51	187.11	107.52	451.463	275.49	73.0967	159.047
MSTRG.11105.1	MSTRG.11105		13.69	13.59	8.75	13.02	5.19	6.85	13.79	4.66	3.06	10.01	8.06	3.69	12.01	8.35333	7.17	7.25333
Pig.12225.1	Pig.12225	VAV1-201	0.51	0.64	0.95	0.54	0.8	1.45	1.58	0.82	0.85	0.95	0.79	0.96	0.7	0.93	1.08333	0.9
Pig.07791.1	Pig.07791	OXSR1-201	11.09	12.7	11.05	10.55	5.3	11.57	3.96	3.85	4.37	8.01	8.98	6.07	11.6133	9.14	4.06	7.68667
Pig.01733.1	Pig.01733	CDC7-201	0.45	0.76	0.64	0.82	0.62	1.43	1.06	0.75	0.68	1.52	1.18	1.73	0.616667	0.956667	0.83	1.47667
Pig.07387.1	Pig.07387	MANBAL	8.22	9.15	6.08	7.14	7.44	5.77	15.77	6.37	6.62	10.23	10.61	8.49	7.81667	6.78333	9.58667	9.77667
Pig.12410.1	Pig.12410	FNIP1-201	29.29	32.27	32.04	10.03	5.55	17.54	5.26	4.22	2.9	3.71	5.3	4	31.2	11.04	4.12667	4.33667
MSTRG.12046.2	MSTRG.12046		125.69	163	132.45	153.77	61.36	94.57	24.61	29.87	19.46	30.23	31.31	15.87	140.38	103.233	24.6467	25.8033
Pig.01059.1	Pig.01059	RNF150-202	11.49	11.76	9.51	8.9	5.47	7.86	7.54	5.96	3.83	10.19	9.24	11.83	10.92	7.41	5.77667	10.42
Pig.08521.1	Pig.08521	THAP3-201	1.99	1.54	1.33	3.31	1.09	1.57	2.87	3.11	3.47	2.15	1.14	2.46	1.62	1.99	3.15	1.91667
Pig.11436.1	Pig.11436	AIF1-201	0.8	0.71	0.81	0.89	0	1.36	1.04	0.92	2.24	1.14	1.28	0.84	0.773333	0.75	1.4	1.08667
Pig.07338.1	Pig.07338	KBTBD7-201	0.93	0.7	3.49	1.43	1.95	3.94	1.12	0.91	1.01	1.54	1.33	1.37	1.70667	2.44	1.01333	1.41333
Pig.15008.1	Pig.15008	ECHDC3-201	2.02	1.93	1.65	3.24	2.18	3.32	4.02	2.1	2.99	4.71	4.4	4.61	1.86667	2.91333	3.03667	4.57333
Pig.13241.1	Pig.13241	CDKN1B-201	38.82	43.19	40.82	45.9	18.39	38.61	13.81	14.47	13.24	25.99	20.4	26.36	40.9433	34.3	13.84	24.25
Pig.19872.1	Pig.19872	SYT12-201	3.19	2.64	2.7	3.86	1.96	0.33	4.45	4.13	3.04	1.44	0.83	2	2.84333	2.05	3.87333	1.42333
MSTRG.37104.2	MSTRG.37104		12.77	13.18	13.42	29.12	38.47	13.26	3.29	4.9	4.69	6.95	10.24	9.01	13.1233	26.95	4.29333	8.73333
MSTRG.41880.1	MSTRG.41880		258.23	192.34	203.85	345.48	162.27	293.11	312.29	310.03	363.99	362.4	360.84	230.79	218.14	266.953	328.77	318.01
Pig.20937.1	Pig.20937	MSS51-201	5.97	7.18	5.42	8.22	4.91	3.42	5.11	6.56	4.54	4.52	5.05	4.39	6.19	5.51667	5.40333	4.65333
Pig.08092.1	Pig.08092	ATP6V1C1-202	11.82	10.78	6.54	6.82	2.98	5.69	2.04	1.45	1.22	2.87	2.78	1.69	9.71333	5.16333	1.57	2.44667
Pig.22754.1	Pig.22754	Tmem170	0.58	2.01	0.89	0.77	0	0.7	0.97	0.33	0.3	1.41	0	0.43	1.16	0.49	0.533333	0.613333
MSTRG.34597.3	MSTRG.34597		11.41	14.29	15.22	5.67	4.34	17.38	6.85	4.88	5.22	8.6	7.72	9.39	13.64	9.13	5.65	8.57
Pig.13255.1	Pig.13255	SMIM10L1	5.6	8.13	1.66	2.46	2	3.13	7.14	1.76	2.9	2.35	2.24	3.98	5.13	2.53	3.93333	2.85667
Pig.13207.1	Pig.13207	DUSP2-201	1.37	2.05	2.34	0.21	1.01	0.47	0.3	0.2	0.24	0.36	0.63	0.3	1.92	0.563333	0.246667	0.43
Pig.16111.1	Pig.16111	RYR3-201	32.55	31.35	33.91	42.87	29.06	66.57	47.71	45.36	65.75	47.73	49.16	62.58	32.6033	46.1667	52.94	53.1567
Pig.17615.1	Pig.17615	SORCS1-201	18.41	11.18	10.02	20.41	12.18	5.91	25.42	21.14	29.38	22.84	19.85	21.95	13.2033	12.8333	25.3133	21.5467
MSTRG.35001.6	MSTRG.35001		2.74	0.67	1.74	0.89	0.65	0	2.83	2.65	2.49	2.92	4.17	3.31	1.71667	0.513333	2.65667	3.46667
MSTRG.35001.3	MSTRG.35001		1.96	2.87	1.97	0.99	0.41	2.81	0.92	0.82	0.4	0.72	0.61	0.78	2.26667	1.40333	0.713333	0.703333
Pig.21956.1	Pig.21956	FBF1-201	1.79	1.57	1.74	0.93	0.76	1.74	2.05	1.36	1.21	3.57	3.17	2.87	1.7	1.14333	1.54	3.20333
Pig.10040.1	Pig.10040	SH3BP5-201	34.99	39.06	25.44	23.58	9.46	38.71	17.17	19.01	14.3	27.62	34.26	39.42	33.1633	23.9167	16.8267	33.7667
Pig.09365.1	Pig.09365	KCNS3-202	3.34	2.03	1.7	7.6	5.48	0.82	4.37	3.12	1.32	2.89	2.79	4.12	2.35667	4.63333	2.93667	3.26667
Pig.10008.1	Pig.10008	RTF2-201	10.19	9.84	12.22	12.92	9.97	14.38	10.24	8.53	7.21	13.57	14.27	14.98	10.75	12.4233	8.66	14.2733
Pig.00554.1	Pig.00554	GPAT3-201	9.02	8.44	6.79	8.33	5.52	21.93	6.05	4.79	5.82	10.32	10.5	8.07	8.08333	11.9267	5.55333	9.63
Pig.08621.1	Pig.08621	FBXO42-202	6.43	5.65	8.02	4.97	2.88	7.97	5.85	4.57	4.06	7.03	8.07	8.61	6.7	5.27333	4.82667	7.90333
Pig.15540.1	Pig.15540	NOM1	3.64	3.57	3.41	2.14	2.01	5.6	2.48	1.83	2.49	4.24	4.48	3.86	3.54	3.25	2.26667	4.19333
Pig.14132.1	Pig.14132	MYH3-201	0.24	0.19	0.22	0.66	1.1	0.99	0.95	0.42	0.28	2.85	3.05	0.81	0.216667	0.916667	0.55	2.23667
Pig.19582.1	Pig.19582	SLC22A23-202	9.98	9.82	8.79	3.99	3.27	5.51	3.75	2.34	4.84	3.57	3.95	7.42	9.53	4.25667	3.64333	4.98
Pig.06432.1	Pig.06432	NOTCH3-201	4.66	3.44	4.57	5.27	5.18	17.28	8.75	6.87	6.44	16.76	15.36	15.19	4.22333	9.24333	7.35333	15.77
Pig.00850.1	Pig.00850	SNX14-201	4.71	5.75	5.4	5.28	4	7.53	2.66	2.21	2.05	2.49	3.78	1.86	5.28667	5.60333	2.30667	2.71
Pig.13476.1	Pig.13476	HGSNAT	3.51	2.48	1.89	1.6	1.35	3.88	3.14	1.7	2.06	4.75	4.59	4.11	2.62667	2.27667	2.3	4.48333
MSTRG.3751.1	MSTRG.3751		25.57	31.16	30.03	19.35	24.2	36	22.8	19.92	19.56	32.8	30.33	34.92	28.92	26.5167	20.76	32.6833
Pig.16526.1	Pig.16526	FAM149B1-201	1.74	1.81	2.18	2	1.65	1.24	1.8	1.18	0.83	1.59	0.73	1.19	1.91	1.63	1.27	1.17
Pig.06841.1	Pig.06841	TRAPPC4-201	3.05	2.45	1.98	3.18	2.02	2.44	3.91	2.02	2.23	2.58	2.87	2.14	2.49333	2.54667	2.72	2.53
Pig.12197.1	Pig.12197	RANBP1-201	20.48	10.77	13.44	16.59	7.7	19.18	12.07	13.25	8.7	18.08	24.46	20.73	14.8967	14.49	11.34	21.09
Pig.01614.1	Pig.01614	LAMTOR5-201	27.6	20.59	9.29	45.37	7.08	38.04	29.73	57.92	33.17	58.61	39.06	22.2	19.16	30.1633	40.2733	39.9567
Pig.05265.1	Pig.05265	AK4-201	2.45	2.39	0.79	1.19	1.36	3.32	9.41	1.11	1.27	2.39	2	1.07	1.87667	1.95667	3.93	1.82
Pig.18012.1	Pig.18012	ITGA2B-203	10.17	10.75	15.25	6.86	5.29	37.67	4.33	4.44	3.73	10.55	8.2	8.04	12.0567	16.6067	4.16667	8.93
Pig.18103.1	Pig.18103	TMLHE-201	2.67	3.42	1.07	2.54	1.47	4.19	2.27	1.36	1.06	0.61	1.86	2.33	2.38667	2.73333	1.56333	1.6
Pig.12446.1	Pig.12446	USP24-201	40.01	44.99	36.8	40.81	22.76	34.6	11.09	10.77	9.51	15.08	16.28	14.27	40.6	32.7233	10.4567	15.21
Pig.08935.1	Pig.08935	TUBGCP5-204	0.73	0.83	0.85	1.5	1.44	0.87	0.46	0.55	0.33	0.56	0.62	0.37	0.803333	1.27	0.446667	0.516667
Pig.22020.1	Pig.22020	TOR1A-201	8.3	7.09	5.4	9.7	5.62	10.05	6.63	6.72	7.08	6.43	6.91	6.19	6.93	8.45667	6.81	6.51
Pig.01310.1	Pig.01310	ZC3HC1-202	3.4	2.45	2.88	3.65	3.01	4.08	4.33	3.57	3.69	3.75	3.9	3.54	2.91	3.58	3.86333	3.73
Pig.02216.1	Pig.02216	OAZ2-202	10.47	10.28	9.09	8.38	4.84	22.61	13.93	14.64	18.55	22.46	18.33	16.41	9.94667	11.9433	15.7067	19.0667
Pig.10899.1	Pig.10899	SLMAP-202	31.96	42.24	42.48	21.68	11.52	53.89	8.65	10.76	7.83	17.03	20.5	9.37	38.8933	29.03	9.08	15.6333
Pig.14549.1	Pig.14549	MYOT-201	0	0.06	0.57	0.05	0.18	3.01	0.07	0.43	0.28	0.72	0.85	0.36	0.21	1.08	0.26	0.643333
Pig.08347.1	Pig.08347	Naaa	1.41	0.95	1.84	1.61	2.05	2.96	3.14	1.68	1.82	1.96	1.55	2.55	1.4	2.20667	2.21333	2.02
Pig.08256.1	Pig.08256	PSME4-202	59.8	61.66	48.73	27.88	19.06	47.04	13.24	13.76	11.04	17.72	22.43	13.36	56.73	31.3267	12.68	17.8367
MSTRG.41408.1	MSTRG.41408		2.38	2.64	2.7	0.91	1.06	1.96	0.32	0.43	0.32	0.89	0.56	0.44	2.57333	1.31	0.356667	0.63
Pig.22056.1	Pig.22056	PFKP-201	3.76	3.78	4.11	2.64	1.16	8.6	4.91	2.58	3.64	3.33	5.12	3.67	3.88333	4.13333	3.71	4.04
Pig.12745.1	Pig.12745	PAFAH1B2-202	6.67	7.27	7.61	8.2	4.26	11.5	5.78	4.28	4.04	6.51	6.62	3.73	7.18333	7.98667	4.7	5.62
Pig.02549.1	Pig.02549	FAF2-201	10.65	11.62	15.12	6.27	6.16	17.86	6.6	5.13	4.62	8.42	9.58	8.32	12.4633	10.0967	5.45	8.77333
Pig.10183.1	Pig.10183	PDCL-201	1.37	2.01	2.5	0.75	1.61	4.75	1.59	1.51	0.79	2.58	2.52	2.11	1.96	2.37	1.29667	2.40333
MSTRG.35329.1	MSTRG.35329		43.31	46.31	26.17	50.28	7.15	129.08	48.21	19.76	22.43	58.54	77.36	60.9	38.5967	62.17	30.1333	65.6
Pig.09204.1	Pig.09204	CCL26-201	5.12	4.46	6.34	2.82	0.3	7.32	4.46	3.28	6.63	14.98	4.71	6.22	5.30667	3.48	4.79	8.63667
Pig.19953.1	Pig.19953	RAB3IL1-201	1.63	1.43	0.89	1.29	0.83	1.9	2.43	2.45	3.64	3.35	2.89	4.26	1.31667	1.34	2.84	3.5
MSTRG.42445.1	MSTRG.42445		3.23	3.07	2.2	1.18	1.29	2.59	1.1	1.15	0.76	1.23	1.01	0.86	2.83333	1.68667	1.00333	1.03333
Pig.03449.1	Pig.03449	VPS36-203	16.57	21.44	17.02	20.16	12.7	29.93	9.34	9.96	7.32	11.75	13.34	8.34	18.3433	20.93	8.87333	11.1433
MSTRG.4855.1	MSTRG.4855		286.75	234.85	242.91	288.43	225.29	172.17	245.73	203.28	190.04	231.52	212.64	204.88	254.837	228.63	213.017	216.347
MSTRG.24761.1	MSTRG.24761		15.52	11.5	15.9	7.46	5.07	15.87	9.97	8.72	6.29	12.43	12.27	12.14	14.3067	9.46667	8.32667	12.28
Pig.01797.1	Pig.01797	PDK3-201	13.32	13.61	11.75	21.35	15.45	4.64	7.39	5.84	4.05	5.26	4.87	4.47	12.8933	13.8133	5.76	4.86667
Pig.19227.1	Pig.19227	SCYL1-201	10.94	9.25	9.07	10.78	10.25	12.08	10.58	8.83	9.51	10.81	11.78	9.14	9.75333	11.0367	9.64	10.5767
Pig.00332.1	Pig.00332	SEMA3D-202	0.82	1.27	0.7	2.25	0.48	1.45	1.57	0.56	0.87	1.43	1.39	1.3	0.93	1.39333	1	1.37333
Pig.18361.1	Pig.18361	CA14-201	36.08	37.83	3.04	4.45	32.58	13.76	10.63	65.44	30.51	62.29	37.74	42.21	25.65	16.93	35.5267	47.4133
Pig.02555.1	Pig.02555	TSPAN17-201	9.43	7.71	8.07	8.72	6.41	10.61	11.09	10.85	12.3	9.73	7.45	7.43	8.40333	8.58	11.4133	8.20333
Pig.17720.1	Pig.17720	ANGPTL4-201	3.67	5.64	7.41	2.13	4.39	10.03	24.89	14.01	21.03	27.92	34.82	41.15	5.57333	5.51667	19.9767	34.63
Pig.16851.1	Pig.16851	ZNF444-202	0.83	0.7	0.69	1.25	0.6	1.14	1.24	0.86	1.18	0.84	0.63	0.67	0.74	0.996667	1.09333	0.713333
Pig.15790.1	Pig.15790	SEMA3G-201	4.14	2.91	3.86	2.1	1.15	5.26	3.95	3.11	3.36	4.9	5.65	6.44	3.63667	2.83667	3.47333	5.66333
MSTRG.30564.1	MSTRG.30564		142.52	116.36	77.12	20.99	9.1	19.4	14.13	8.77	39.93	11.42	23.27	10.62	112	16.4967	20.9433	15.1033
MSTRG.25666.1	MSTRG.25666		1.54	2.63	1.66	1.35	1.59	2.31	1.19	0.87	0.74	1.66	1.61	1.23	1.94333	1.75	0.933333	1.5
MSTRG.14170.1	MSTRG.14170		3.46	3.41	2.39	1.23	1.36	3.09	1.69	1.57	1.11	1.87	1.62	1.3	3.08667	1.89333	1.45667	1.59667
Pig.21246.1	Pig.21246	PHF23-203	10.77	12.08	13.46	13.44	10.65	16.08	11.29	9.56	14.79	12.08	10.18	17.5	12.1033	13.39	11.88	13.2533
Pig.20857.1	Pig.20857	Gstp1	121.31	108.92	97.29	159.57	144.98	133.85	161.49	106.95	135.44	164.55	186.4	124.07	109.173	146.133	134.627	158.34
Pig.13065.1	Pig.13065	RAPGEF3-201	2.42	1.74	2.58	1.45	0.57	10.16	4.4	1.92	2.84	4.06	4.13	3.94	2.24667	4.06	3.05333	4.04333
Pig.07168.1	Pig.07168	CAMKK2-201	3.06	1.95	2.01	1.49	0.82	7.87	3.67	1.44	1.44	3.61	2.56	3.27	2.34	3.39333	2.18333	3.14667
Pig.04349.1	Pig.04349	SIPA1L1-201	1.38	1.55	1.31	1.55	0.82	2.48	1.99	1.28	0.95	3.13	2.54	1.91	1.41333	1.61667	1.40667	2.52667
Pig.05612.1	Pig.05612	BNIP3L-201	7.57	8.17	9.4	9.67	4.42	13.48	6.41	4.68	2.79	7.34	6.02	5.14	8.38	9.19	4.62667	6.16667
Pig.04183.1	Pig.04183	CLIP1-201	1.21	1.24	1.07	0.73	0.57	1.03	0.13	0.08	0.08	0.14	0.26	0.04	1.17333	0.776667	0.096667	0.146667
Pig.07294.1	Pig.07294	MTO1-201	2.79	3.03	2.66	2.29	2.11	4.71	2.42	1.49	1.25	2.99	3.64	2.41	2.82667	3.03667	1.72	3.01333
Pig.07377.1	Pig.07377	NDRG3	1.88	2.23	2.38	2.74	2.25	2.25	3.47	2.47	2.13	2.92	2.8	1.9	2.16333	2.41333	2.69	2.54
Pig.07406.1	Pig.07406	PPP1R16B-201	0.9	0.75	0.75	1.36	0.48	3.33	2.04	1.04	0.99	2.16	1.33	2.1	0.8	1.72333	1.35667	1.86333
Pig.16518.1	Pig.16518	SYNPO2L-203	215.05	250.69	300.23	134.43	144.35	309.97	146.79	115.93	174.45	286.67	348.13	316.79	255.323	196.25	145.723	317.197
MSTRG.25718.1	MSTRG.25718		1.79	1.97	2.45	1.98	1.13	3.97	0.15	0.21	0	0.62	0.72	0	2.07	2.36	0.12	0.446667
Pig.06101.1	Pig.06101	COPB2-201	16.48	17.22	15.54	17.52	12.01	17.35	8.72	6.4	5.01	12.41	12.81	8.14	16.4133	15.6267	6.71	11.12
Pig.16755.1	Pig.16755	RRAGA-201	32.69	32.21	28.13	30.39	24.37	29.9	19.88	16.91	21.48	34.23	33.2	25.02	31.01	28.22	19.4233	30.8167
Pig.21396.1	Pig.21396	PRELP-201	13.56	12.47	21.66	22.13	11.62	57.39	16.71	11.85	11.86	27.96	18.47	48.37	15.8967	30.38	13.4733	31.6
Pig.00777.1	Pig.00777	PREP-201	19.31	20.09	16.8	19.6	13.45	20.56	9.12	7.76	8.49	16.37	18.79	15.7	18.7333	17.87	8.45667	16.9533
Pig.01427.1	Pig.01427	SULF1-201	6.19	7.92	5.11	4.11	3.32	13.91	4.58	2.37	2.08	7.7	6.7	6.14	6.40667	7.11333	3.01	6.84667
MSTRG.1757.1	MSTRG.1757		284.77	221.67	336.57	396.18	214.27	478.11	491.35	250.78	286.87	538.26	567.44	279.29	281.003	362.853	343	461.663
Pig.10528.1	Pig.10528	GON4L	4.25	4.63	4.47	3.53	3.56	8.95	3.59	3.12	2.45	6.38	5.89	5.11	4.45	5.34667	3.05333	5.79333
Pig.19049.1	Pig.19049	PLEKHH3-201	1.84	1.55	1.17	4.37	3.78	3.14	2.22	2.43	1.46	3.36	1.52	2.25	1.52	3.76333	2.03667	2.37667
MSTRG.38206.1	MSTRG.38206		14.15	16.6	10.18	4.71	3.25	4.76	1.15	1.03	0.93	1.44	1.66	1.27	13.6433	4.24	1.03667	1.45667
Pig.23735.1	Pig.23735	SAL1-201	0.65	0.24	0	0.1	0.17	0.26	17.26	0	0	0.15	0.36	0	0.296667	0.176667	5.75333	0.17
MSTRG.24158.1	MSTRG.24158		9.36	11.55	6.29	4.2	3.53	11.64	1.74	2.38	1.82	3.26	3.69	1.6	9.06667	6.45667	1.98	2.85
Pig.21122.1	Pig.21122	STUB1-201	33.92	36.38	28.95	41.86	34.87	29.84	49.05	39.28	49.41	41.54	45.44	39.09	33.0833	35.5233	45.9133	42.0233
MSTRG.10584.1	MSTRG.10584		2.69	3.48	1.89	0	1.59	3.07	2.2	2.04	0.97	2.48	3.39	0.59	2.68667	1.55333	1.73667	2.15333
Pig.07624.1	Pig.07624	SLC11A1-202	4.65	4.18	2.76	3.68	2.02	4.76	2.9	2.61	2.45	5.3	5.71	3.48	3.86333	3.48667	2.65333	4.83
Pig.08070.1	Pig.08070	Cox6c	190.16	146.04	176.03	288.02	75.3	174.42	158.28	190.44	218.53	180.02	147.07	96.79	170.743	179.247	189.083	141.293
Pig.06714.1	Pig.06714	VIT-202	1.8	1.92	2.86	3.6	1.64	5.14	2.83	1.74	2	3.58	2.98	2.06	2.19333	3.46	2.19	2.87333
MSTRG.2977.1	MSTRG.2977		2.22	1.22	1.52	0.83	0.54	2.04	1.17	1.06	0.94	0.81	0.62	1.18	1.65333	1.13667	1.05667	0.87
Pig.08622.1	Pig.08622	SZRD1-206	46.27	48.73	44.9	44.38	42.61	36.59	40	38.03	36.19	42.78	42.28	52.76	46.6333	41.1933	38.0733	45.94
Pig.07838.1	Pig.07838	HIGD1A-201	11.6	7.06	11.84	7.94	4.54	12.18	4.32	5.46	8.82	8.61	7.1	6.15	10.1667	8.22	6.2	7.28667
Pig.19581.1	Pig.19581	PXDC1	28.28	27.67	28.24	15.52	7.45	39.51	11.1	6.4	16.5	17.91	15.49	25.09	28.0633	20.8267	11.3333	19.4967
MSTRG.18525.2	MSTRG.18525		12.58	12.4	14.06	15.77	9.54	26.62	4.8	9.53	4.98	14.11	14.15	10.08	13.0133	17.31	6.43667	12.78
Pig.20084.1	Pig.20084	SFRP1-201	3.18	2.83	1.62	1.77	2.85	3.26	10.76	1.27	1.16	4.69	3.5	4.25	2.54333	2.62667	4.39667	4.14667
Pig.00688.1	Pig.00688	SSB-201	7.3	13.93	11.39	7.35	2.59	7.45	1.3	1.49	1.77	3.22	2.98	1.34	10.8733	5.79667	1.52	2.51333
Pig.19400.1	Pig.19400	TMEM41B-202	1.99	2.29	2.76	1.75	1.58	2.55	2.01	1.76	1.3	2.28	2.53	1.94	2.34667	1.96	1.69	2.25
Pig.22884.1	Pig.22884	LOC102723996	2.74	1.49	1.96	1.9	1.51	3.91	1.99	3.18	3	3.7	4.4	7.03	2.06333	2.44	2.72333	5.04333
Pig.03844.1	Pig.03844	ZNF189-202	4.19	5.63	5.36	2.81	1.44	5.06	1.07	1.21	1.02	1.44	2.45	1.2	5.06	3.10333	1.1	1.69667
Pig.03203.1	Pig.03203	WNT4	1.54	1.22	0.54	2.13	1.56	0.05	1.09	1.08	0.66	0.75	0.57	0.7	1.1	1.24667	0.943333	0.673333
Pig.09153.1	Pig.09153	GIGYF1-203	5.49	4.79	6.17	3.01	1.75	8.63	5.16	4.01	5.43	6.64	5.53	7.15	5.48333	4.46333	4.86667	6.44
Pig.03312.1	Pig.03312	PGM5-201	10.14	9.26	8.68	9.5	5.51	41.25	18.33	12.55	11.96	22.2	21.05	18.14	9.36	18.7533	14.28	20.4633
Pig.19132.1	Pig.19132	OTUB1-201	11.05	8.79	8.68	9.19	5.66	17.75	12.97	7.64	10.61	18.56	16.94	15.33	9.50667	10.8667	10.4067	16.9433
Pig.11495.1	Pig.11495	DGUOK-201	0.4	0.36	0.4	0.42	0.71	0.93	1.64	0.53	1.6	0.46	0.99	0.73	0.386667	0.686667	1.25667	0.726667
Pig.20847.1	Pig.20847	RPS6KB2-201	9.57	9.64	8.7	8.87	5.53	7.19	9.11	7.16	6.64	10.6	6.67	9.25	9.30333	7.19667	7.63667	8.84
Pig.07802.1	Pig.07802	WDR48-201	4.11	4.04	4.89	3.51	2.23	6.34	2.19	1.78	1.56	2.16	2.57	2.09	4.34667	4.02667	1.84333	2.27333
Pig.20972.1	Pig.20972	CETN2-201	12.74	13.37	13.37	14.57	11.47	35.7	9.39	7.62	7.67	17.42	14.05	10.15	13.16	20.58	8.22667	13.8733
Pig.08948.1	Pig.08948	TMEM177-201	0.34	0.25	0.74	1.18	0.88	0.94	1.23	1.62	2.81	1.92	2.31	2.5	0.443333	1	1.88667	2.24333
Pig.00963.1	Pig.00963	GBE1-204	1.93	1.27	3.15	0	0	3.9	0	0	0.42	0	0	0	2.11667	1.3	0.14	0
Pig.02715.1	Pig.02715	ENPP6-202	0	0.05	0.09	0.43	0.15	0.33	0.34	0.39	0.43	1.06	1.3	0.75	0.046667	0.303333	0.386667	1.03667
Pig.17233.1	Pig.17233	AGAP2-203	2.96	3.16	2.67	1.49	1.43	8.44	3.31	2.11	2.59	7.52	6.76	5.42	2.93	3.78667	2.67	6.56667
Pig.05078.1	Pig.05078	ENHO-201	83.77	73.48	90.09	159.96	185.47	5.17	101.5	142.02	82.62	220.83	216.25	129.47	82.4467	116.867	108.713	188.85
Pig.14485.1	Pig.14485	NGFR-201	0.2	0.3	0.36	0.36	0.49	0.94	0.79	0.39	0.66	1.73	1.07	2.11	0.286667	0.596667	0.613333	1.63667
Pig.16581.1	Pig.16581	FGF6-201	1.85	0.69	0.64	3.71	2.04	3.96	4.33	1.37	1.12	2.7	2.99	1.38	1.06	3.23667	2.27333	2.35667
Pig.07533.1	Pig.07533	ZCRB1-201	8.62	11.09	10	15.67	6.49	7.43	1.18	3.03	1.65	2.87	2.67	1.16	9.90333	9.86333	1.95333	2.23333
Pig.05793.1	Pig.05793	XBP1-201	20.1	16.73	13.21	17.57	11.51	30.9	12.15	9.09	8.58	12.59	13.75	11.7	16.68	19.9933	9.94	12.68
Pig.09871.1	Pig.09871	SLC9A7-201	1.72	1.59	1.35	2.12	1.48	0.75	0.96	1.15	0.98	1.65	1.24	0.91	1.55333	1.45	1.03	1.26667
Pig.06536.1	Pig.06536	RFC4-201	1.75	2.57	2.12	1.57	1.16	0.5	1.11	1.31	0.72	1.25	1.72	1.05	2.14667	1.07667	1.04667	1.34
Pig.09996.1	Pig.09996	ZNF217-203	3.97	3.71	4.55	1.81	5.23	9.56	2.2	1.45	1.14	4.18	3.17	2.39	4.07667	5.53333	1.59667	3.24667
Pig.08570.1	Pig.08570	KIAA2013-201	21.78	19.24	17.66	20.5	19.19	13.55	23.44	18.34	22.21	17.7	21.38	21.47	19.56	17.7467	21.33	20.1833
Pig.16602.1	Pig.16602	ZNF770-202	0.82	1.39	2.43	1.34	0.59	6.76	0.43	0.74	0.65	0.7	1.22	0.65	1.54667	2.89667	0.606667	0.856667
Pig.07523.1	Pig.07523	KIF21A-202	5.53	7.76	4	4.98	1.46	4.08	0.52	0.66	0.48	0.93	1	0.43	5.76333	3.50667	0.553333	0.786667
MSTRG.18892.1	MSTRG.18892		78.22	79.61	73.15	147.7	72.82	124.67	94.15	78.87	99.9	114.55	106.03	101.09	76.9933	115.063	90.9733	107.223
MSTRG.18892.2	MSTRG.18892		60.85	53.3	50.36	80.34	26.24	42.36	61.26	36.52	24.93	18.58	16.35	20.38	54.8367	49.6467	40.9033	18.4367
Pig.19954.1	Pig.19954	FADS3-201	3.64	3.88	1.98	5.83	2.22	13.83	4.67	2.63	4.71	6.5	7.65	6.54	3.16667	7.29333	4.00333	6.89667
Pig.09207.1	Pig.09207	POM121	5.8	7.05	7.13	4.47	7.27	12.34	4.05	3.41	3.34	6.65	7.22	8.27	6.66	8.02667	3.6	7.38
Pig.08717.1	Pig.08717	CAB39-201	116.16	181.52	137.3	126.84	53.3	109.94	19.52	19.54	17.22	22.48	28.1	18.71	144.993	96.6933	18.76	23.0967
Pig.00589.1	Pig.00589	FAM13A-201	19.38	25.29	18.83	2.56	1.22	18.21	3.25	1.99	2.76	6.6	8.37	3.72	21.1667	7.33	2.66667	6.23
Pig.02000.1	Pig.02000	STAMBPL1-201	2.33	2.33	2.48	2.75	1.35	2.01	1.13	0.86	1.02	1.6	0.89	1.16	2.38	2.03667	1.00333	1.21667
Pig.19837.1	Pig.19837	SLC5A10-206	5.54	5.21	4.97	7.72	3.02	7.66	11.58	7.22	8.28	5.53	6.78	5.17	5.24	6.13333	9.02667	5.82667
Pig.08674.1	Pig.08674	TASP1-201	1.16	1.31	1.09	0.57	1.27	2.55	1.13	1	0.71	1.15	1.22	0.86	1.18667	1.46333	0.946667	1.07667
Pig.19094.1	Pig.19094	BDKRB2-201	0.35	0.53	0.44	0.47	0.74	2.01	0.37	0.15	0.32	0.55	0.57	0.51	0.44	1.07333	0.28	0.543333
Pig.15494.1	Pig.15494	FBXO31-201	45.09	48.53	36.33	56.59	31	42.45	41.26	35.79	45.36	60.32	59.75	49.34	43.3167	43.3467	40.8033	56.47
Pig.14026.1	Pig.14026	TTLL1-201	5.78	4.74	4.66	6.33	6.35	4.22	6.89	7.46	6.75	9.56	7.54	4.49	5.06	5.63333	7.03333	7.19667
Pig.09066.1	Pig.09066	AIMP2-203	16.43	18.58	14.3	14.46	11.08	10.09	12.38	21.95	14.54	26.57	20.54	25.31	16.4367	11.8767	16.29	24.14
Pig.09661.1	Pig.09661	AGPAT3-201	0.41	0.39	0.36	0.89	0.03	1.32	0.77	0.42	0.52	1.58	1	0.95	0.386667	0.746667	0.57	1.17667
Pig.18362.1	Pig.18362	ANP32E	12.9	15.44	13.53	12.49	6.89	19.77	2.42	2.19	2.17	3.14	3.66	1.88	13.9567	13.05	2.26	2.89333
Pig.13869.1	Pig.13869	MYH15	0.85	1.04	1.74	0.52	1.08	1	0.32	0.28	0.1	0.37	0.33	0.1	1.21	0.866667	0.233333	0.266667
Pig.17723.1	Pig.17723	HNRNPM-201	33.75	43.52	37	27.65	22.79	37.67	10.25	11.84	8.98	18.43	18.97	16.45	38.09	29.37	10.3567	17.95
Pig.14050.1	Pig.14050	SNU13-201	97.7	82.61	71.31	93.71	81.44	78.2	87.22	79.4	88	103.27	98.64	113.09	83.8733	84.45	84.8733	105
Pig.15453.1	Pig.15453	ASCC1-203	3.4	3.29	3.3	4.4	3.28	5.15	2.49	2.19	2.71	4.39	3.27	2.97	3.33	4.27667	2.46333	3.54333
Pig.04386.1	Pig.04386	WDR44-202	11.82	15.15	11.51	11.39	7.59	14.27	3.03	3.74	3.02	6.18	7.27	3.91	12.8267	11.0833	3.26333	5.78667
Pig.18461.1	Pig.18461	LAMP1-201	49.71	46.48	58.77	49.41	39.14	74.93	58.69	39.64	52.04	65.15	55.96	65.39	51.6533	54.4933	50.1233	62.1667
Pig.20920.1	Pig.20920	NPRL3-203	8.66	8.49	8.94	8.62	7.02	16.79	7.93	7.96	10.2	11.59	10.2	13.36	8.69667	10.81	8.69667	11.7167
Pig.18079.1	Pig.18079	SLC10A3-201	91.23	78.85	92.82	158.81	100.01	88.85	181.9	161.58	152.21	128.14	120.67	130.38	87.6333	115.89	165.23	126.397
Pig.14678.1	Pig.14678	TBPL2-201	6.36	7.46	10.77	5.39	7.02	10.51	5.35	5.37	6.08	6.56	5.61	8.3	8.19667	7.64	5.6	6.82333
Pig.20218.1	Pig.20218	PAXBP1-201	6.09	7.46	6.63	4.55	1.9	7.45	1.38	1.53	1.36	2.16	2.86	1.56	6.72667	4.63333	1.42333	2.19333
Pig.03498.1	Pig.03498	MEDAG-201	19.22	27.49	22.8	9.04	4.23	43.96	7.7	4.57	5.97	11.09	13.79	6.6	23.17	19.0767	6.08	10.4933
MSTRG.32406.2	MSTRG.32406		30.88	31	27.98	18.46	10.54	30.7	17.27	18.63	17.84	18.65	12.9	27.33	29.9533	19.9	17.9133	19.6267
Pig.22513.1	Pig.22513	Gm42048	2.14	3.61	0.84	0.27	0.61	1.27	0.29	0.22	0.33	0.97	1.03	0.78	2.19667	0.716667	0.28	0.926667
Pig.04597.1	Pig.04597	NRCAM-202	1.57	1.08	1.68	0.58	0.26	3.45	0.69	1.14	1.73	1.54	2.04	2.77	1.44333	1.43	1.18667	2.11667
Pig.15148.1	Pig.15148	PATJ-202	6.92	7.62	5.71	7.68	4.37	12.94	2.95	2.65	2.01	4.13	3.67	2.89	6.75	8.33	2.53667	3.56333
Pig.07401.1	Pig.07401	Pig.07401	15.47	14.08	7.57	2.78	2.53	4.77	4.48	5.34	5.5	5.43	10.2	8.44	12.3733	3.36	5.10667	8.02333
Pig.10743.1	Pig.10743	GCHFR	8.92	7.32	5.77	14.71	6.51	7.72	8.1	6.54	11.62	8.82	7.06	3.96	7.33667	9.64667	8.75333	6.61333
Pig.22530.1	Pig.22530	IFT140-201	0.44	0.48	0.78	0.86	0.34	0.69	0.72	0.37	0.62	1.4	1.08	0.8	0.566667	0.63	0.57	1.09333
Pig.03061.1	Pig.03061	KHDRBS1-201	16.03	16.71	19.32	16.28	11.46	25.11	9.43	7.62	7.43	15.43	17.16	12.31	17.3533	17.6167	8.16	14.9667
Pig.19637.1	Pig.19637	PLAUR-201	3.08	2.78	2.23	2.73	2.54	3.43	2.05	1.11	0.71	1.93	2.39	2.32	2.69667	2.9	1.29	2.21333
MSTRG.40373.2	MSTRG.40373		154.78	156.57	151.36	196.26	90.49	164.73	92.39	83.6	73.02	159.59	159.82	137.78	154.237	150.493	83.0033	152.397
Pig.02266.1	Pig.02266	TEX9-202	52.27	63.15	67.83	35.59	32.55	8.71	2.63	5.11	3.52	2.21	1.72	1.24	61.0833	25.6167	3.75333	1.72333
Pig.13682.1	Pig.13682	SEPTIN1-201	0.47	0.26	0.33	0.34	0.25	0.77	1.96	1.01	0.57	0.33	0.18	0.38	0.353333	0.453333	1.18	0.296667
Pig.09552.1	Pig.09552	ZNF133-201	1.41	1.3	1.74	0.92	0.65	1.7	0.9	0.97	1.05	1.28	1.41	1.04	1.48333	1.09	0.973333	1.24333
Pig.20731.1	Pig.20731	OLFM1-201	12.43	12.82	6.21	12.54	8.62	3.6	6.07	8.93	6.65	13.76	13.2	28.74	10.4867	8.25333	7.21667	18.5667
Pig.11383.1	Pig.11383	PPP1R11-201	12.89	15.34	12.18	16.7	15.72	21.03	14.75	13.49	13.21	16.7	17.44	15.38	13.47	17.8167	13.8167	16.5067
Pig.16075.1	Pig.16075	SCLY-202	4.57	4.03	2.05	4.67	4.71	4.11	1.81	3.5	4.45	2.01	2.48	1.53	3.55	4.49667	3.25333	2.00667
Pig.09469.1	Pig.09469	CNOT11-201	14.64	14.71	13.98	12.94	11.3	17.04	14.81	8.72	13.02	14.33	15.17	17.09	14.4433	13.76	12.1833	15.53
Pig.19351.1	Pig.19351	C2CD3-202	10.76	13.33	14.08	23.61	20.08	12.88	15.52	14.51	15.64	16.36	15.54	14.28	12.7233	18.8567	15.2233	15.3933
Pig.18257.1	Pig.18257	CDH13-201	39.85	38.37	36.13	34.8	32.26	69.28	34.31	25.47	25.17	70.82	69.31	45.98	38.1167	45.4467	28.3167	62.0367
Pig.13703.1	Pig.13703	BCKDK-203	54.35	53.72	49.86	52.85	47.56	74.19	57.12	45.88	61.58	83.43	86.04	75.55	52.6433	58.2	54.86	81.6733
Pig.08768.1	Pig.08768	RCN2-201	14.06	19.68	19	15.59	9.16	11.8	3.75	3.55	3.05	5.42	8.32	3.48	17.58	12.1833	3.45	5.74
Pig.16704.1	Pig.16704	SOX6-201	45.16	54.65	37.1	38.78	27.25	12.32	16.81	16.54	11.95	18.76	20.22	19.21	45.6367	26.1167	15.1	19.3967
Pig.07627.1	Pig.07627	UBP1-202	7.19	7.91	8.01	7.73	7.73	13.64	5.54	6.49	5.11	7.67	5.27	6.62	7.70333	9.7	5.71333	6.52
Pig.02588.1	Pig.02588	ZFP2-202	5.55	6.34	5.07	6	2.39	3.97	1.12	0.89	0.96	1.45	1.97	0.82	5.65333	4.12	0.99	1.41333
Pig.12255.1	Pig.12255	KDM4B-202	10.32	9.3	8.88	8.73	4.98	18.54	8.83	7.11	7	13.59	12.05	12.92	9.5	10.75	7.64667	12.8533
Pig.08504.1	Pig.08504	TGDS-201	1.51	0.95	2.23	1.44	0.82	1.43	1.02	0.85	0.59	0.75	0.89	0.6	1.56333	1.23	0.82	0.746667
MSTRG.15328.1	MSTRG.15328		582.05	692.87	751.33	713.06	948.77	134.03	419.07	528.16	455.68	645.85	584.59	684.5	675.417	598.62	467.637	638.313
Pig.01251.1	Pig.01251	PRKAA1-201	5.82	7.48	6.62	5.53	3.26	7.92	2.39	1.81	1.69	2.89	3.56	2.2	6.64	5.57	1.96333	2.88333
Pig.03430.1	Pig.03430	CLN6-201	10.35	10.41	9.89	4.41	3.82	11.5	7.54	8.79	10.52	7.08	6.04	9.52	10.2167	6.57667	8.95	7.54667
Pig.22143.1	Pig.22143	ZGPAT	12.84	12.18	9.08	12.47	8.38	14.54	20.41	14.11	17.1	15.02	14.08	15.63	11.3667	11.7967	17.2067	14.91
Pig.13116.1	Pig.13116	TDG-202	4.63	4.41	6.64	3.01	4.06	3.3	1.93	2.22	1.55	2.12	3.47	1.98	5.22667	3.45667	1.9	2.52333
Pig.15630.1	Pig.15630	Cgref1	0.71	0.31	0.42	0.45	0.44	0.67	1.39	0.57	0.94	1.93	1.11	0.99	0.48	0.52	0.966667	1.34333
Pig.01823.1	Pig.01823	DMD-205	91.21	113.78	86.04	71.45	36.95	62.41	20.14	27.51	23.52	31.75	29.95	18.76	97.01	56.9367	23.7233	26.82
Pig.13030.1	Pig.13030	PTGFRN-201	3.63	4.15	3.4	5.13	1.65	8.29	9.21	4.53	5.3	12.86	14.9	9.01	3.72667	5.02333	6.34667	12.2567
Pig.05524.1	Pig.05524	C8orf44-SGK3	6.96	14.36	11.46	5.43	7.97	16.38	1.17	2.34	2.3	4.54	2.95	2.17	10.9267	9.92667	1.93667	3.22
MSTRG.6959.8	MSTRG.6959		9677.09	9606.55	9477.57	12031	8623.75	853.57	4181.48	7452.83	5481.1	3903.49	1856.46	5444.54	9587.07	7169.45	5705.14	3734.83
Pig.09288.1	Pig.09288	VEGFA-201	55.64	55.89	45.83	9.18	7.52	13.71	20.72	15.91	30.96	9.46	14.6	12.27	52.4533	10.1367	22.53	12.11
Pig.01480.1	Pig.01480	SNX16-201	1.02	1.06	1.84	1.89	0.51	0.48	0.4	0.62	0.47	0.36	0.37	0.09	1.30667	0.96	0.496667	0.273333
Pig.13783.1	Pig.13783	FRMD4A-201	4.42	3.82	3.28	3.22	1.96	10.96	3.25	2.78	2.4	7.98	8.88	6.04	3.84	5.38	2.81	7.63333
Pig.17545.1	Pig.17545	NPTN-201	38.17	40.48	29.22	25.33	14.24	31.8	13.84	13.77	11.53	24.54	23.51	16.71	35.9567	23.79	13.0467	21.5867
Pig.21853.1	Pig.21853	SREBF1-201	3.26	0	3.31	2.76	5.57	0.36	4.61	3	3.83	1.51	3.36	2.4	2.19	2.89667	3.81333	2.42333
Pig.16784.1	Pig.16784	LENG9-201	0.98	0.59	1.45	1.26	0.4	0.58	0.05	0	0.19	0.44	0.22	0.59	1.00667	0.746667	0.08	0.416667
Pig.13884.1	Pig.13884	HUWE1-201	38.59	44.39	37.18	31.32	32.9	51.91	16.56	15.33	15.09	42.36	44.84	37.14	40.0533	38.71	15.66	41.4467
Pig.18673.1	Pig.18673	NFX1-201	1.42	13.43	2.44	1.09	0	72.77	0	0	0	7.1	6.12	0	5.76333	24.62	0	4.40667
Pig.11441.1	Pig.11441	GPANK1-201	13.8	10.92	16.76	16.22	19.34	16.25	16.2	16.04	23.74	16.93	15.44	23.91	13.8267	17.27	18.66	18.76
Pig.19163.1	Pig.19163	EXOC1-201	7.21	8	7.04	6.54	3.5	7.67	2.97	2.77	2.36	4.35	4.48	3.07	7.41667	5.90333	2.7	3.96667
Pig.11462.1	Pig.11462	NEU1-202	5.24	5.31	9.82	5.59	4.87	4.15	5.15	4.11	8.55	5.03	6.65	9.3	6.79	4.87	5.93667	6.99333
Pig.05216.1	Pig.05216	HECA-201	10.65	11.83	8.1	15.18	6.98	6.5	5.01	4.13	3.46	4.27	3.74	4.76	10.1933	9.55333	4.2	4.25667
Pig.20037.1	Pig.20037	ALDH16A1-201	1.58	1.72	1.16	1.31	1.37	1.65	2.29	1.47	1.77	3.1	2.85	2.71	1.48667	1.44333	1.84333	2.88667
Pig.05307.1	Pig.05307	PGGT1B-201	22.6	27.78	28.6	30.08	11.29	14.97	6.99	10.11	5.97	8.43	10.4	5.87	26.3267	18.78	7.69	8.23333
Pig.18869.1	Pig.18869	DMWD-201	11	12.15	11.38	5.74	4.17	8.06	4.25	4.11	5.4	7.15	8.93	7.89	11.51	5.99	4.58667	7.99
Pig.08769.1	Pig.08769	SCAPER-202	3.75	4.8	4.25	4.4	2.3	3.58	0.83	1.03	0.94	1.52	1.04	0.89	4.26667	3.42667	0.933333	1.15
Pig.11850.1	Pig.11850	CACTIN-201	186.19	193.67	189.55	81.48	65.48	168.28	54.08	53.88	58.78	77.9	100.62	88.05	189.803	105.08	55.58	88.8567
Pig.14935.1	Pig.14935	CCNK-201	13.83	18.77	20.69	17.87	19	34.58	9.52	8.05	8.56	17.68	15.66	19.53	17.7633	23.8167	8.71	17.6233
Pig.08559.1	Pig.08559	EXOSC10-201	9.5	10.69	10.9	7.04	6.53	14.13	6.57	5.66	7.94	13.11	13.6	12.89	10.3633	9.23333	6.72333	13.2
Pig.20027.1	Pig.20027	KIF3C-201	4.15	4.14	2.77	3.55	2.69	4.3	3.33	1.76	2.42	3.82	3.1	3.79	3.68667	3.51333	2.50333	3.57
Pig.06741.1	Pig.06741	SOS1-202	23.14	31.86	27.66	23.04	13.56	21.34	3.73	5.09	3.9	8.88	9.63	5.42	27.5533	19.3133	4.24	7.97667
MSTRG.25122.1	MSTRG.25122		15.71	21.47	11.96	11.87	11.64	16.78	8.9	6.57	7.07	15.75	11.34	8.55	16.38	13.43	7.51333	11.88
Pig.14559.1	Pig.14559	CDC23-201	2.59	2.49	3.04	2.13	2.64	2.99	1.73	1.16	0.93	2.99	2.38	1.39	2.70667	2.58667	1.27333	2.25333
Pig.02422.1	Pig.02422	MID2-201	3.03	2.45	2.65	2.78	1.24	5.49	1.25	1.24	1.21	2.62	2.27	1.97	2.71	3.17	1.23333	2.28667
Pig.06991.1	Pig.06991	FOXRED1-201	1.32	1.54	1.38	1.82	1.45	2.05	1.61	1.76	2.34	2.94	2.72	2.53	1.41333	1.77333	1.90333	2.73
Pig.07572.1	Pig.07572	C12orf75	0.99	1.13	1.03	0	1.68	2.63	0	0.54	0	0	0	1.09	1.05	1.43667	0.18	0.363333
Pig.17305.1	Pig.17305	NUDT3-201	234.67	131.12	142.8	326.12	117.48	122.24	407.9	367.64	436.04	249.92	249.64	242.8	169.53	188.613	403.86	247.453
Pig.19861.1	Pig.19861	ADIRF-201	5.97	9.36	3.07	7.75	3.44	18.37	46.47	6.94	14.07	5.22	4.95	5.67	6.13333	9.85333	22.4933	5.28
Pig.11868.1	Pig.11868	GOSR1-201	8.65	12.14	10.08	7.56	3.38	9.51	3.78	2.78	2.14	5.11	5.7	3.2	10.29	6.81667	2.9	4.67
Pig.13456.1	Pig.13456	GPAT4-203	105.11	96.06	62.99	30.5	17.97	59.55	53.57	26.56	52.46	38.48	58.35	56.18	88.0533	36.0067	44.1967	51.0033
Pig.17284.1	Pig.17284	RNF41-201	17.01	20.47	20.62	11.31	9.03	21.69	12.57	7.84	21.83	8.66	10.79	21.7	19.3667	14.01	14.08	13.7167
Pig.07489.1	Pig.07489	B3GALNT1-206	0.58	1.1	1.48	0.19	0.08	1.3	0.69	0.52	0.26	1.15	1.27	0.19	1.05333	0.523333	0.49	0.87
Pig.15016.1	Pig.15016	TAF3-201	8.66	9.79	10.12	9.29	6.24	14.42	4.86	4.33	4	8.73	8.22	8.88	9.52333	9.98333	4.39667	8.61
Pig.00882.1	Pig.00882	NIT2-201	3.73	4.13	3.61	4.24	2.37	4.89	3.73	3.48	4.34	4.63	5.06	4.07	3.82333	3.83333	3.85	4.58667
Pig.18159.1	Pig.18159	S100A6-201	6.03	4.46	3.69	3.89	1.96	12.61	18.26	2.92	8.01	14.47	6.28	10.22	4.72667	6.15333	9.73	10.3233
Pig.14011.1	Pig.14011	KIAA0930-201	4.82	4.73	3.59	3.75	3.49	7.95	8.34	3.5	4.44	5.59	7.76	6.44	4.38	5.06333	5.42667	6.59667
Pig.04792.1	Pig.04792	PAPOLG-201	3.39	3.91	4.62	2.37	2.09	3.92	1.17	1.02	0.72	1.56	1.63	1.45	3.97333	2.79333	0.97	1.54667
Pig.09361.1	Pig.09361	TTC1-201	1.27	1.22	1.44	1.32	0.38	1.54	0	0.55	0.39	0.23	0.32	0.37	1.31	1.08	0.313333	0.306667
Pig.02931.1	Pig.02931	CEP76-201	0.84	0.94	0.86	0.77	0.73	1.56	0.5	0.35	0.51	0.42	0.47	0.45	0.88	1.02	0.453333	0.446667
Pig.17311.1	Pig.17311	LEMD2-201	5.55	6.1	6.21	5.66	3	7.84	5.79	5.17	7.14	6.43	6.38	4.74	5.95333	5.5	6.03333	5.85
Pig.08022.1	Pig.08022	SOX9-201	16.34	15.55	7	0.72	0.73	3.28	0.46	0.24	0.91	0.98	1.35	2.59	12.9633	1.57667	0.536667	1.64
Pig.16129.1	Pig.16129	FBXO17-201	1.66	0.62	0.78	1.21	1	1.34	2	1.26	1.38	1.56	1.25	1.33	1.02	1.18333	1.54667	1.38
MSTRG.26991.1	MSTRG.26991		1.91	4.26	3.54	2.64	3.46	4.37	0.61	1.14	0.81	1.41	0.27	0.43	3.23667	3.49	0.853333	0.703333
Pig.03183.1	Pig.03183	ELOA-201	32.37	40.42	37.61	33.05	20.33	39.7	14.7	12	10.2	24.13	26.85	24.7	36.8	31.0267	12.3	25.2267
Pig.03373.1	Pig.03373	PHLPP1-201	4.19	4.01	3.36	2.47	1.31	6.99	2.41	2.21	2.31	4.66	3.92	4.33	3.85333	3.59	2.31	4.30333
Pig.16944.1	Pig.16944	PCDHGB5-201	2.09	2.29	2.44	2.09	1.26	3.67	2.96	2.17	1.73	3.61	3.36	3.54	2.27333	2.34	2.28667	3.50333
Pig.05657.1	Pig.05657	CDO1-201	2.84	3.66	2.95	7.77	2.45	3.99	7.14	1.87	2.09	2.78	2.26	1.12	3.15	4.73667	3.7	2.05333
Pig.05752.1	Pig.05752	SMTN-202	17.56	15.07	15.15	11.87	4.81	42.02	19.51	11.76	14.63	26.77	28.82	28.88	15.9267	19.5667	15.3	28.1567
Pig.10431.1	Pig.10431	RPS4X-201	488.07	482.07	461.21	547.57	332.59	436.33	331.86	264.31	241.26	402.56	399.57	449.54	477.117	438.83	279.143	417.223
MSTRG.40288.1	MSTRG.40288		1.47	1.89	1.45	0.73	0.9	1.86	0.46	0.54	0.39	0.67	0.58	0.38	1.60333	1.16333	0.463333	0.543333
Pig.19909.1	Pig.19909	PDGFRB-202	13.14	12.22	9.67	3.95	2.67	20.15	10.42	7.12	8.26	15.32	18.06	20.2	11.6767	8.92333	8.6	17.86
Pig.07027.1	Pig.07027	YTHDC1-204	24.94	32.22	34.06	14.64	8.39	24.11	4.99	4.72	4.44	7.94	8.1	6.12	30.4067	15.7133	4.71667	7.38667
Pig.06469.1	Pig.06469	ZFAND5-201	110.77	164.43	155.42	49.93	21.38	141.51	18.59	21.35	31.42	101.76	97.41	67.34	143.54	70.94	23.7867	88.8367
Pig.01618.1	Pig.01618	RBM15-201	11.24	11.5	12.36	4.2	4.11	9.51	6.8	5.51	7.12	7.05	8.21	7.47	11.7	5.94	6.47667	7.57667
MSTRG.42159.2	MSTRG.42159		8.56	16.27	13.86	7.3	17.43	34.16	5.74	15.95	10.88	34.71	29.19	27.15	12.8967	19.63	10.8567	30.35
MSTRG.32794.1	MSTRG.32794		2.38	3.75	3.68	1.08	1.88	5.85	0.59	0.7	0.61	1.18	1.03	0.52	3.27	2.93667	0.633333	0.91
Pig.04968.1	Pig.04968	RXRG-201	53.08	53.16	51.15	27.89	22.01	11.34	22	19.97	23.88	27.33	31.07	22.93	52.4633	20.4133	21.95	27.11
Pig.08765.1	Pig.08765	PEAK1-201	14.33	15.06	12.42	11.97	9.33	35.66	7.3	5.33	3.45	10.93	12.49	9.97	13.9367	18.9867	5.36	11.13
Pig.08411.1	Pig.08411	FMR1-207	3.93	4.96	4.52	3.22	1.71	4.11	1.5	1.37	1.31	2.9	2.81	1.55	4.47	3.01333	1.39333	2.42
Pig.13993.1	Pig.13993	ITFG1-201	9.44	11.09	8.97	12.21	4.82	8.57	5.57	4.78	3.47	9.43	7.68	4.22	9.83333	8.53333	4.60667	7.11
Pig.17758.1	Pig.17758	CKS2-201	2.71	1.21	5.57	5.38	5.78	4.84	1.39	0.9	0.66	3.94	2.24	0.91	3.16333	5.33333	0.983333	2.36333
Pig.23164.1	Pig.23164	NOTCH2-201	3.23	3.56	2.6	2.07	1.81	9.15	2.54	2.65	2.59	5.59	6.23	7.82	3.13	4.34333	2.59333	6.54667
Pig.13983.1	Pig.13983	TTC3-201	16.32	21.25	13.42	9.53	5.11	9.68	4.66	4.44	2.53	4.04	3.78	3.17	16.9967	8.10667	3.87667	3.66333
Pig.22542.1	Pig.22542	VPREB1-201	0	0.24	0.05	0.18	0.15	0	3.36	0.32	0.08	0.37	0.14	0.27	0.096667	0.11	1.25333	0.26
Pig.04331.1	Pig.04331	SRSF5-201	19.3	19.71	19.84	6.28	5.06	26.65	8.94	7.14	8.64	10.02	16.95	9.36	19.6167	12.6633	8.24	12.11
Pig.20732.1	Pig.20732	SLC19A1-201	0.42	0.4	0.65	0.58	0.26	0.91	1.23	0.83	0.6	1.3	0.81	0.93	0.49	0.583333	0.886667	1.01333
Pig.10459.1	Pig.10459	MAGT1-201	13.79	16.22	14.1	11.68	6.29	15.42	6.09	4.08	4.18	4.55	5.39	3.89	14.7033	11.13	4.78333	4.61
MSTRG.17732.2	MSTRG.17732		3.96	4.99	2.99	2.31	2.67	1.81	17.06	1.73	2.66	3.55	3.72	6.39	3.98	2.26333	7.15	4.55333
Pig.02890.1	Pig.02890	L2HGDH-201	3.59	1.74	2.13	3.44	0.92	1.36	0.36	1.04	0.69	1.82	1.94	0.47	2.48667	1.90667	0.696667	1.41
Pig.20209.1	Pig.20209	ING1	12.14	10.09	9.78	23.01	14.87	8.97	10.5	9.83	7.77	8.09	9.76	9.56	10.67	15.6167	9.36667	9.13667
Pig.14960.1	Pig.14960	NCOA5-202	13.28	13.81	15.09	9.97	9.28	18.49	12.23	8.9	9.5	15.03	16.7	16.04	14.06	12.58	10.21	15.9233
Pig.16418.1	Pig.16418	SPI1-201	3.32	3.03	2.78	3.13	2.46	5.44	5.13	2.74	3.87	3.85	3.76	5.37	3.04333	3.67667	3.91333	4.32667
Pig.02531.1	Pig.02531	ANKRA2-201	2.38	2.22	2.55	2.61	1.27	3.8	1.59	1.05	1.44	1.78	2.55	2.35	2.38333	2.56	1.36	2.22667
Pig.05198.1	Pig.05198	ATG10-201	32.91	19.79	25.02	31.23	23.89	24.69	38.39	27.3	37.88	30.83	35.21	32.58	25.9067	26.6033	34.5233	32.8733
Pig.09751.1	Pig.09751	EFS-201	1.28	1.2	1.05	0.96	0.92	1.93	1.69	1.29	1.6	3.07	2.24	2.67	1.17667	1.27	1.52667	2.66
Pig.07886.1	Pig.07886	LRRC2-202	118.28	137.45	103.02	60	17.1	42.65	16.57	12.44	26.84	11.96	14.69	16.67	119.583	39.9167	18.6167	14.44
Pig.08877.1	Pig.08877	TSHR-204	0.53	0.42	1.12	0.66	0.53	0.14	1.72	1.18	0.53	2.22	2.85	1.86	0.69	0.443333	1.14333	2.31
Pig.22126.1	Pig.22126	MRTFA-201	1.2	1.59	1.01	2.69	4.56	3.03	1.46	1.8	0.9	2.3	1.67	2.07	1.26667	3.42667	1.38667	2.01333
Pig.12152.1	Pig.12152	ZBTB41-201	3.26	3.92	3.42	2.49	1.17	3.42	1.07	1.04	0.68	0.99	1.36	0.88	3.53333	2.36	0.93	1.07667
Pig.12673.1	Pig.12673	HYI-202	2.55	1.89	1.99	3.22	2.42	4.92	4.84	4.24	4.97	4.91	2.69	5.09	2.14333	3.52	4.68333	4.23
Pig.21209.1	Pig.21209	REST-207	2.91	3.24	4.47	4.72	2.94	5.29	1.05	1.73	0.68	1.66	3.21	3.09	3.54	4.31667	1.15333	2.65333
Pig.03246.1	Pig.03246	AKR7A2-201	7.48	6.73	5.33	4.85	5.93	8.22	10.3	5.89	7.75	10.71	10.3	11.86	6.51333	6.33333	7.98	10.9567
Pig.12069.1	Pig.12069	SEC23IP-202	15.96	19.07	16.63	12.9	10.3	21.54	7.84	6.02	4.88	11.3	11.71	9.98	17.22	14.9133	6.24667	10.9967
Pig.14111.1	Pig.14111	KCNE4-201	0.48	1.13	0.88	0.22	2.41	1.32	0.62	0.05	0.34	0.45	0.57	0.79	0.83	1.31667	0.336667	0.603333
Pig.10829.1	Pig.10829	TAF1A-201	1.51	1.12	1.03	1.89	0.65	1.34	0.55	0.62	0.65	0.93	1.05	0.65	1.22	1.29333	0.606667	0.876667
Pig.02519.1	Pig.02519	HMGCR-202	2.18	1.89	1.53	2.76	1.6	2.07	1.05	0.57	1.1	2.11	2.45	2.29	1.86667	2.14333	0.906667	2.28333
Pig.14270.1	Pig.14270	PSMB7-201	6.93	5.27	6.56	9.2	5.44	15.45	15.24	10.85	9.74	11.22	9.76	6.27	6.25333	10.03	11.9433	9.08333
Pig.03779.1	Pig.03779	SUSD1-201	0.43	0	0.66	0	0.69	0.53	0.42	0.25	0.66	1.7	0.58	0.75	0.363333	0.406667	0.443333	1.01
Pig.19304.1	Pig.19304	ADGRE5-201	7.54	8.9	5.6	9.29	5.94	14.33	8.82	4.53	5.71	9.29	9.59	7.93	7.34667	9.85333	6.35333	8.93667
Pig.00398.1	Pig.00398	UMAD1-201	1.81	1.59	1.82	1.84	1.14	1.09	0.7	0.72	0.66	1.02	1.2	1.14	1.74	1.35667	0.693333	1.12
MSTRG.38891.2	MSTRG.38891		25.56	28.31	19.81	7.96	10.13	25.45	12.51	12.73	9.35	14.05	11.29	6.14	24.56	14.5133	11.53	10.4933
Pig.14596.1	Pig.14596	SURF4-201	10.88	8.95	7.74	6.93	6.3	15.66	18.27	10.76	12.62	16.1	17.41	14.04	9.19	9.63	13.8833	15.85
MSTRG.36392.1	MSTRG.36392		79	86.13	114.8	31.84	18.84	76.16	59.44	26.56	36.27	83.76	100.31	111.63	93.31	42.28	40.7567	98.5667
Pig.07749.1	Pig.07749	FAM160B2-201	8.41	9.08	8.19	17.58	10.3	16.06	10	5.91	8.36	12.29	8.46	12.12	8.56	14.6467	8.09	10.9567
MSTRG.15383.4	MSTRG.15383		24.49	39.72	26.64	26.2	15.25	29.71	6.48	10.5	4.82	11.38	10.96	12.26	30.2833	23.72	7.26667	11.5333
MSTRG.15383.3	MSTRG.15383		61.88	89.38	74.65	52.07	40.27	76.5	18.99	26.62	17.27	38.66	36.8	31.16	75.3033	56.28	20.96	35.54
MSTRG.15383.1	MSTRG.15383		46.31	62.47	48.54	41.01	22.61	50.39	12.23	15.74	10.7	26.13	35.28	19.03	52.44	38.0033	12.89	26.8133
Pig.01862.1	Pig.01862	MID1IP1-201	0	0	3.75	0.29	6.15	2.07	1.64	0	0	0	0	0	1.25	2.83667	0.546667	0
Pig.07099.1	Pig.07099	HOXD10-201	0.53	0.53	0.94	0.77	0.53	1.87	1.47	0.17	0.1	0.66	0.43	0.6	0.666667	1.05667	0.58	0.563333
Pig.08879.1	Pig.08879	DIO2-201	1.82	1.7	1.93	0.37	0.23	2.95	0.66	0.09	0.17	0.75	0.5	0.22	1.81667	1.18333	0.306667	0.49
Pig.01858.1	Pig.01858	RPGR	0.69	1.04	1.06	1	0.39	1.61	0.45	0.29	0.36	0.33	0.47	0.31	0.93	1	0.366667	0.37
Pig.09173.1	Pig.09173	PLOD3-201	4.61	4.45	4.33	4.91	4.14	16.59	4.55	2.39	3.91	6.85	8.02	6.77	4.46333	8.54667	3.61667	7.21333
Pig.07210.1	Pig.07210	RILPL2-201	3.5	3.35	4.28	3.95	2.52	3.34	4.95	2.32	2.69	4.37	4.02	4.12	3.71	3.27	3.32	4.17
MSTRG.5665.2	MSTRG.5665		861.18	853.82	919.17	1014.23	903.02	1223.17	1566.53	1207.85	1426.25	1161.66	974.03	1338.32	878.057	1046.81	1400.21	1158
Pig.05579.1	Pig.05579	PINX1-201	4.35	5.18	7.05	6.87	2.8	6.24	3.83	4.31	2.79	5.81	7.45	4.5	5.52667	5.30333	3.64333	5.92
Pig.00874.1	Pig.00874	ABI3BP-209	10.42	14.98	16.89	16.77	19.16	42.25	6.89	5.68	4.95	14.3	8.47	8.08	14.0967	26.06	5.84	10.2833
Pig.15734.1	Pig.15734	TSNAX-203	7.04	7.8	6.16	4.55	2.07	5.13	2.64	1.98	2.42	2.22	2.48	1.74	7	3.91667	2.34667	2.14667
Pig.15011.1	Pig.15011	USP6NL-202	1.29	1.63	1.25	0.66	0.49	3.01	1.35	0.81	0.48	1.92	1.87	1.17	1.39	1.38667	0.88	1.65333
Pig.14125.1	Pig.14125	GAS7-201	1.89	2.13	1.52	1.91	0.69	6.98	3.39	2.37	3.08	4.4	4.89	6.02	1.84667	3.19333	2.94667	5.10333
MSTRG.29506.1	MSTRG.29506		6.78	8.36	10.67	8.25	5.09	10.27	4.67	2.68	2.76	3.6	3.13	3.35	8.60333	7.87	3.37	3.36
Pig.13230.1	Pig.13230	TRIO-201	11.62	12.63	9.32	7.38	5.23	10.78	5.01	3.59	5.11	9.32	9.64	8.64	11.19	7.79667	4.57	9.2
MSTRG.17860.2	MSTRG.17860		100.47	102.56	97.59	84.53	72.39	103.16	85.08	61.35	66.85	122.38	115.18	103.79	100.207	86.6933	71.0933	113.783
Pig.08094.1	Pig.08094	FZD6-201	1.92	2.04	1.92	1.52	0.95	4.61	1.01	1.05	0.74	1.59	2.11	0.72	1.96	2.36	0.933333	1.47333
MSTRG.28404.1	MSTRG.28404		15.98	18.95	16.57	13.88	10.5	30.21	25.51	13.22	16.52	26.93	25.93	28.16	17.1667	18.1967	18.4167	27.0067
Pig.07331.1	Pig.07331	AKAP11-201	4.68	5.26	3.12	4.05	2.6	4.88	3.41	1.49	1.32	3.04	2.56	3.16	4.35333	3.84333	2.07333	2.92
MSTRG.19816.1	MSTRG.19816		1.3	1.9	1.55	1.7	1	2.14	0.71	1.14	0.65	1.52	2.59	1.17	1.58333	1.61333	0.833333	1.76
MSTRG.44040.1	MSTRG.44040		7.89	14.71	13.63	6.17	7.91	14.55	2.42	3.85	2.32	3.8	2.56	1.48	12.0767	9.54333	2.86333	2.61333
Pig.20443.1	Pig.20443	CDK10-201	19.27	18.22	20.14	19.48	24.32	24.32	21.7	15.41	18.52	19.49	16.19	20.77	19.21	22.7067	18.5433	18.8167
Pig.19847.1	Pig.19847	NT5M-201	3.74	2.13	3.4	2.47	3.56	3.32	4.37	3.77	4.27	6.37	6	5.04	3.09	3.11667	4.13667	5.80333
Pig.19136.1	Pig.19136	TRPT1-201	0.28	0.97	0.97	1.78	1.51	3.21	1.7	0.76	3.02	1.2	1.01	0.94	0.74	2.16667	1.82667	1.05
MSTRG.6963.1	MSTRG.6963		2701.95	2497.7	2325.03	3233.88	2551.41	717.48	2579.97	3363.48	3349.77	3333.65	3237.93	2696.88	2508.23	2167.59	3097.74	3089.49
MSTRG.6963.2	MSTRG.6963		12260.5	14331.4	14047	19720.8	15704.6	4373.69	14087.7	14166.7	13517.4	15668.8	15072.7	13257.8	13546.3	13266.4	13923.9	14666.4
Pig.13512.1	Pig.13512	ZFAND3-201	81.55	91.4	94.79	103.48	76.21	119.28	44.81	43.25	33.41	69.44	61.39	58.85	89.2467	99.6567	40.49	63.2267
Pig.06017.1	Pig.06017	AMZ2	4.64	2.12	2.09	0.8	1.3	2.43	1.71	1.61	0.62	1.47	1.47	1.77	2.95	1.51	1.31333	1.57
Pig.13403.1	Pig.13403	DGKE-203	1.11	0.84	1.2	0.74	0.37	1.73	0.41	0.46	0.28	0.24	0.25	0.35	1.05	0.946667	0.383333	0.28
Pig.17354.1	Pig.17354	SNX8-203	1.96	1.56	2.18	0.88	0.96	2.34	2.81	0.88	1.56	1.97	1.52	2.03	1.9	1.39333	1.75	1.84
Pig.21963.1	Pig.21963	DIPK1A-205	2.72	3.16	2.56	3.62	2.95	3.57	4.49	3.61	4.24	3.58	3.41	2.54	2.81333	3.38	4.11333	3.17667
Pig.12802.1	Pig.12802	ZFP90-201	1.79	2.03	2.03	1.32	0.94	2.8	0.64	0.76	0.76	1.37	1.03	1.18	1.95	1.68667	0.72	1.19333
Pig.07537.1	Pig.07537	ADAMTS20-202	3.03	3.34	2.27	1.65	2.17	5.75	1.7	2.82	1.3	7.23	7.75	3.93	2.88	3.19	1.94	6.30333
Pig.08180.1	Pig.08180	LOC101139367	8.06	10.85	10.13	8.55	7.98	9.66	4.15	2.73	3.46	7.37	4.92	2.14	9.68	8.73	3.44667	4.81
Pig.21501.1	Pig.21501	FMOD-201	6.14	7.52	6.08	20.15	4.47	30.99	23.21	6.9	7.5	47.63	28.54	17.54	6.58	18.5367	12.5367	31.2367
Pig.17366.1	Pig.17366	GNA12-201	1.32	1.55	1.32	0.65	0.63	1.93	2.05	1.05	1.05	1.28	2.06	1.59	1.39667	1.07	1.38333	1.64333
Pig.01752.1	Pig.01752	Lmo4	4.84	4.12	4.33	3.58	3.38	4.19	1.57	2.62	1.55	4.07	3.9	2.64	4.43	3.71667	1.91333	3.53667
Pig.10929.1	Pig.10929	NEK4-203	5.46	5.38	3.94	4.72	4.64	7.57	2.31	1.85	0.97	2.89	2.64	2.35	4.92667	5.64333	1.71	2.62667
Pig.03791.1	Pig.03791	SVEP1-201	3.98	3.36	4.98	4.5	4.51	7.36	3.77	2.72	2.72	6.19	6.55	6.01	4.10667	5.45667	3.07	6.25
Pig.16894.1	Pig.16894	APBB1IP-201	2.3	1.82	3.13	1.58	0.74	6.29	2.85	1.29	1.2	2.4	2.17	1.57	2.41667	2.87	1.78	2.04667
Pig.19140.1	Pig.19140	FKBP2	11.1	12.32	10.43	13.92	24.64	36.32	21.83	11.45	23.95	18.88	16.43	20.91	11.2833	24.96	19.0767	18.74
Pig.09227.1	Pig.09227	EIF4H-202	6.34	6.92	3.5	2.32	1.62	12.75	3.03	1.74	1.67	3.68	4.21	4.53	5.58667	5.56333	2.14667	4.14
Pig.00146.1	Pig.00146	HOXD4-201	2.54	2.77	2.76	1.25	0.56	0.94	2.89	2.6	2.6	2.69	2.65	2.2	2.69	0.916667	2.69667	2.51333
Pig.04448.1	Pig.04448	BCORL1-201	3.22	3.04	1.97	4.26	4.65	3.92	2.22	2.38	1.91	3.47	4.04	4.32	2.74333	4.27667	2.17	3.94333
Pig.00047.1	Pig.00047	FTCDNL1	0.26	0.36	1.82	1.14	0.31	4.05	0.04	0.07	0.18	0.02	0.02	0	0.813333	1.83333	0.096667	0.013333
Pig.09046.1	Pig.09046	HPCAL1-201	3.74	5.02	4.39	6.33	3.17	11.45	5.63	2.58	3.89	4.51	5.61	6.01	4.38333	6.98333	4.03333	5.37667
Pig.18302.1	Pig.18302	SPHK1-201	0.75	0.82	0.78	0.21	0.21	1.8	1.14	0.77	1.45	0.48	0.84	0.7	0.783333	0.74	1.12	0.673333
Pig.19593.1	Pig.19593	WRNIP1-201	7.74	9.33	6.84	9.48	4.97	13.46	6.99	6.18	6.59	8.6	10.06	8.9	7.97	9.30333	6.58667	9.18667
Pig.03941.1	Pig.03941	PHF3-201	7.23	9.35	12.17	5.87	2.09	11.17	2.03	1.92	1.64	3.01	2.87	2.24	9.58333	6.37667	1.86333	2.70667
Pig.20189.1	Pig.20189	ANKHD1-205	19.28	22.27	21.73	12.79	9.54	23.55	6.99	6.25	6.98	14.55	15.22	13.51	21.0933	15.2933	6.74	14.4267
Pig.10890.1	Pig.10890	ACOX2-201	3.6	2.14	2.22	2.35	1.7	4.35	4.86	2.79	3.75	3.9	4.15	4.17	2.65333	2.8	3.8	4.07333
Pig.01383.1	Pig.01383	MDFIC-201	5.26	8.04	5.03	4.83	2.25	4.73	6.04	2.76	2.76	2.53	2.51	2.6	6.11	3.93667	3.85333	2.54667
Pig.04330.1	Pig.04330	SUSD6-201	5.54	3.53	3.77	3.08	1.41	5.69	2.97	2.42	2.4	4.29	4.95	3.92	4.28	3.39333	2.59667	4.38667
Pig.03565.1	Pig.03565	WDR61-201	7.37	6.82	5.32	9.65	4.24	6.74	6.38	4.43	3.34	6.34	7.7	5.12	6.50333	6.87667	4.71667	6.38667
Pig.03019.1	Pig.03019	GJA4-202	5.62	6.35	6.66	1.37	0.57	25.54	13.08	9.31	6.82	11.86	9.95	13.64	6.21	9.16	9.73667	11.8167
Pig.14439.1	Pig.14439	PCGF2-201	41.39	46.27	37.8	44.33	60.61	41.23	29.91	29.85	26.97	39.5	33.02	45.43	41.82	48.7233	28.91	39.3167
MSTRG.43072.2	MSTRG.43072		539.59	578.14	320.8	535.22	140.97	20.57	281.82	214.89	164.27	325.05	649.19	105.35	479.51	232.253	220.327	359.863
Pig.10464.1	Pig.10464	TAF9B-201	8.01	9.21	8.83	10.19	5.31	6.24	2.55	2.41	2.56	4.5	5.26	3.31	8.68333	7.24667	2.50667	4.35667
Pig.09096.1	Pig.09096	ZNF655	2.47	2.82	2.25	1.53	1.25	4.14	3.11	2.34	3.43	3.54	3.35	3.9	2.51333	2.30667	2.96	3.59667
Pig.10927.1	Pig.10927	ITIH3-201	1.77	1.75	1.15	0.54	0.39	1.23	1.72	0.37	0.64	0.79	0.89	0.94	1.55667	0.72	0.91	0.873333
Pig.20672.1	Pig.20672	SIRT3-201	2.43	1.89	1.74	1.33	0.97	2.72	3.07	2.14	2.43	4.16	3.43	3.57	2.02	1.67333	2.54667	3.72
Pig.11928.1	Pig.11928	BCL2L1-201	16	11.34	15.28	12.72	9.28	39.64	16.29	8.19	12.71	20.3	19.2	18.71	14.2067	20.5467	12.3967	19.4033
Pig.06508.1	Pig.06508	POLR2H-202	15.11	15.19	11.15	12.94	11.18	13.52	11.21	10.79	15.01	14.2	20.38	13.76	13.8167	12.5467	12.3367	16.1133
Pig.02954.1	Pig.02954	PABPC4-201	4.94	2.87	3.96	2.47	3.05	4.11	1.57	1.71	3.36	4.05	2.68	6.54	3.92333	3.21	2.21333	4.42333
Pig.02841.1	Pig.02841	GLCE-201	4.81	3.74	2.5	1.97	1.44	11.63	2.03	1.32	1.21	4.13	4.43	2.32	3.68333	5.01333	1.52	3.62667
MSTRG.18689.1	MSTRG.18689		1.91	1.68	2.25	0.96	1.22	1.82	1.58	1.56	1.6	2.36	2.66	3.86	1.94667	1.33333	1.58	2.96
Pig.10236.1	Pig.10236	CLNS1A-201	27.34	28.67	24.71	33.2	24.02	31.3	20.67	14.71	18	27.59	28.36	26.46	26.9067	29.5067	17.7933	27.47
MSTRG.3146.1	MSTRG.3146		5.55	8.65	5.87	19.38	11.01	22.19	6.63	5.14	5.27	12.79	9.32	10.87	6.69	17.5267	5.68	10.9933
Pig.11323.1	Pig.11323	HIST2H2BE-201	5.18	4.57	9.66	12.27	8.15	7.87	15.38	8.22	7.99	23.75	20.97	3.12	6.47	9.43	10.53	15.9467
Pig.11272.1	Pig.11272	DDX21-201	31.02	40.77	29.03	16.75	9.55	19.78	4.35	4.7	4.87	7.34	12.76	6.41	33.6067	15.36	4.64	8.83667
Pig.10367.1	Pig.10367	CDIP1-203	34.39	34.74	35.79	30.29	33.51	37.87	29.04	23.18	32.93	45.83	46.21	49.29	34.9733	33.89	28.3833	47.11
MSTRG.7697.2	MSTRG.7697		106.32	103.58	88.82	20.01	9.76	33.08	33.35	14.38	38.92	23.59	38.05	65.97	99.5733	20.95	28.8833	42.5367
MSTRG.40463.5	MSTRG.40463		7.95	13.33	4.87	11.32	11.31	0.31	0.49	0.54	0.46	0.52	2.35	0.54	8.71667	7.64667	0.496667	1.13667
MSTRG.40463.4	MSTRG.40463		1309.28	1160.59	967.95	181.55	111.35	388.89	156.55	99.86	351.34	136.77	384.37	210.6	1145.94	227.263	202.583	243.913
MSTRG.40463.6	MSTRG.40463		1130.38	1337.63	1239.52	284.59	187.64	435.35	191.61	110.25	295.24	192.23	352.38	300.5	1235.84	302.527	199.033	281.703
MSTRG.40463.1	MSTRG.40463		2501.92	2745.71	2444.25	646.76	378.19	1064.63	442.8	267.96	776.56	391.93	783.5	615.58	2563.96	696.527	495.773	597.003
MSTRG.40463.2	MSTRG.40463		427.58	476.46	415.77	238.01	112.96	352.51	132.35	101.62	269.98	207.18	276.55	373.25	439.937	234.493	167.983	285.66
Pig.09572.1	Pig.09572	WBP11	27.19	30.77	29.8	25.79	20.64	37.47	13.34	10.66	11.33	28.46	32.31	29.99	29.2533	27.9667	11.7767	30.2533
Pig.17965.1	Pig.17965	CD99L2-201	8.54	8.46	4.82	5.54	6.5	8.28	7.16	7.12	6.72	11.37	7.91	10.88	7.27333	6.77333	7	10.0533
MSTRG.13945.1	MSTRG.13945		0.82	0.7	0.68	1.1	0.84	0.76	1.93	1.1	1.21	1.17	1.12	1.09	0.733333	0.9	1.41333	1.12667
Pig.18237.1	Pig.18237	BAG3-201	5.26	6.85	7.11	5	4.86	9.54	3.34	3.14	3.45	5.83	5.08	6.93	6.40667	6.46667	3.31	5.94667
Pig.07960.1	Pig.07960	LIG4-201	1.95	2.52	3.15	2.58	1.62	3.13	1.33	0.86	1.07	1.64	1.67	1.37	2.54	2.44333	1.08667	1.56
Pig.02611.1	Pig.02611	CNOT6-201	1.8	3.25	3.26	2.62	1.15	3.38	1.52	1.21	0.84	2.1	2.27	0.88	2.77	2.38333	1.19	1.75
Pig.16571.1	Pig.16571	TEAD4-201	32.53	35.92	28.65	19.48	29.99	50.54	20.03	17.22	16.7	24.46	21.07	23.01	32.3667	33.3367	17.9833	22.8467
Pig.15099.1	Pig.15099	PDE9A-201	0.4	0	0	0	0	2.02	2.83	0.9	0.24	2.89	0.82	1.36	0.133333	0.673333	1.32333	1.69
Pig.04364.1	Pig.04364	DNAL1-201	1.31	1.79	2.41	2.09	1.11	1.95	0.71	0.63	0.79	0.61	0.43	0.32	1.83667	1.71667	0.71	0.453333
Pig.20327.1	Pig.20327	EP400-201	6.68	7.91	7.07	4.63	4.17	11.93	4.31	3.5	4.03	7.83	8.44	8.79	7.22	6.91	3.94667	8.35333
Pig.12488.1	Pig.12488	STUM-201	0	0.94	0	0	0	3.19	0	0	0	0	0.29	0.48	0.313333	1.06333	0	0.256667
Pig.01020.1	Pig.01020	ANKRD50-201	4.45	4.1	2.43	3.37	2.21	7.5	1.5	1.71	0.87	2.34	2.24	1.64	3.66	4.36	1.36	2.07333
Pig.19349.1	Pig.19349	SMAP2-201	3.19	4.19	4.07	4.01	2.21	8.04	4.37	2.75	2.73	4.93	6.06	4.5	3.81667	4.75333	3.28333	5.16333
Pig.17188.1	Pig.17188	SAE1-205	10.08	12.07	8.22	12.06	7.68	9.77	9.15	7.87	8.34	11.78	13.19	9.49	10.1233	9.83667	8.45333	11.4867
Pig.09098.1	Pig.09098	ZNF286A	0.49	0.23	0.11	0.24	0.25	0.76	0.07	0.47	0.2	1.06	1.26	1.2	0.276667	0.416667	0.246667	1.17333
Pig.17248.1	Pig.17248	SHMT2-201	6.94	6.82	6.54	5.69	5.79	11.48	14.11	8.22	7.88	13.94	16.58	9.9	6.76667	7.65333	10.07	13.4733
Pig.17009.1	Pig.17009	ZNF649-202	2.17	2.52	2.73	1.18	1.15	3.11	1.56	1.13	0.9	2.51	2.07	2.1	2.47333	1.81333	1.19667	2.22667
Pig.19607.1	Pig.19607	ZNF526-201	2.06	2.55	3.12	2.8	3.32	3.26	3.43	2.89	4.26	3.95	2.76	5.01	2.57667	3.12667	3.52667	3.90667
MSTRG.16687.1	MSTRG.16687		20.83	20.15	15.91	22.8	33.19	17.63	5.01	2.49	2.79	4.95	7.23	8.45	18.9633	24.54	3.43	6.87667
MSTRG.22276.3	MSTRG.22276		4.01	4.36	4.2	4.05	2.85	4.14	2.71	3.95	3.27	2.89	2.81	2.27	4.19	3.68	3.31	2.65667
Pig.04162.1	Pig.04162	GUCY1A1-202	2.04	1.77	1.99	1.44	0.58	3.02	2.21	1.68	1.74	2.48	2.69	2.7	1.93333	1.68	1.87667	2.62333
Pig.16716.1	Pig.16716	KCNC1-201	4.69	5.34	7.38	1.01	0.94	2.05	4.17	4.32	9.45	5.96	8.95	13.37	5.80333	1.33333	5.98	9.42667
Pig.09935.1	Pig.09935	NTRK2-201	3.12	3.27	3.72	3.56	1.79	3.47	2.46	1.35	1.61	3.65	2.86	1.94	3.37	2.94	1.80667	2.81667
Pig.10545.1	Pig.10545	SMG5-201	51.7	52.33	51.68	39.81	32.32	41.99	27.59	28.48	39.64	29.86	31.52	28.28	51.9033	38.04	31.9033	29.8867
Pig.07607.1	Pig.07607	NCKAP5L-203	1.28	1.58	1.48	1.69	1.34	3.96	1.85	1.74	2.07	4.21	3.39	3.58	1.44667	2.33	1.88667	3.72667
Pig.17162.1	Pig.17162	DMPK-201	35.22	34.23	27.86	36.6	22.1	83.09	38.12	48.97	34.38	94.74	111.26	37.49	32.4367	47.2633	40.49	81.1633
Pig.08067.1	Pig.08067	STK3-201	4.66	6.25	4.91	3.9	2.18	4.26	1.97	3.29	1.76	1.41	2.47	1.41	5.27333	3.44667	2.34	1.76333
Pig.12016.1	Pig.12016	YIPF5-201	4.32	3.77	4.63	3.27	3.09	4.67	3.62	3.42	2.86	5.63	5.65	4.72	4.24	3.67667	3.3	5.33333
Pig.08613.1	Pig.08613	SRARP-201	0.39	0.42	0.26	0	0	4.77	0	0.15	0	1.36	1.52	0.59	0.356667	1.59	0.05	1.15667
MSTRG.28966.1	MSTRG.28966		76.66	75.79	59.95	78.34	58.97	84.71	77.1	72.16	81.52	73.04	77.75	86.75	70.8	74.0067	76.9267	79.18
Pig.16988.1	Pig.16988	ZNF836	2.28	2.15	2.74	1.16	0.95	5.66	2.61	2.41	1.81	3	3.83	4.7	2.39	2.59	2.27667	3.84333
Pig.01452.1	Pig.01452	JPH1-201	352.2	449.97	316.49	263.84	137.5	192.63	100.12	103.27	67.16	155.56	157.06	173.06	372.887	197.99	90.1833	161.893
Pig.12117.1	Pig.12117	KDM5B-201	5.43	5.22	5.36	4.72	2.97	7.75	4.59	4.27	4.24	7.99	7.65	6.41	5.33667	5.14667	4.36667	7.35
Pig.03867.1	Pig.03867	NANS	6.94	5.81	4.25	5.24	5.18	5.03	4.19	2.78	3.71	3.45	4.29	3.59	5.66667	5.15	3.56	3.77667
Pig.11687.1	Pig.11687	SYTL2-201	1.88	1.94	1.05	0.76	0.53	7.24	1.83	0.88	0.43	1.13	2.01	1.56	1.62333	2.84333	1.04667	1.56667
Pig.14898.1	Pig.14898	RER1-201	17.65	14.04	7.44	15.24	9.54	14.68	24.14	16.18	18.82	19.17	21.52	21.53	13.0433	13.1533	19.7133	20.74
Pig.20252.1	Pig.20252	GLRA2-201	0.44	0.48	0.29	1.21	0.12	2.11	2.09	1.43	1.69	1.03	1.45	1.52	0.403333	1.14667	1.73667	1.33333
Pig.09439.1	Pig.09439	INPP4A-201	3.64	2.82	2.73	4.51	1.62	3.92	3.14	1.87	1.8	3.1	3.63	2.34	3.06333	3.35	2.27	3.02333
Pig.05905.1	Pig.05905	GTF2H1-204	7.17	8.12	8.44	5.15	2.73	4.71	2.3	2.55	1.79	2.53	3.18	1.9	7.91	4.19667	2.21333	2.53667
Pig.18667.1	Pig.18667	CHRNE-201	1.87	1.89	1.53	1.07	0.94	11.76	1.34	1.16	0.8	1.57	1.85	2.03	1.76333	4.59	1.1	1.81667
Pig.12642.1	Pig.12642	HPD-201	0.23	0.18	0.06	0.15	0.25	0.61	0.55	0.94	0.77	1.11	2.23	2.26	0.156667	0.336667	0.753333	1.86667
Pig.14521.1	Pig.14521	PDCD5-201	78.74	84.54	78	98.81	37.45	37.55	22.51	27.67	18.09	25.87	38.24	26.2	80.4267	57.9367	22.7567	30.1033
Pig.12721.1	Pig.12721	KMT2A	13.31	15.33	12.14	7.2	5.96	15.85	4.99	4.35	3.7	8	6.73	7.12	13.5933	9.67	4.34667	7.28333
Pig.00970.1	Pig.00970	HSPA13-201	7.32	6.82	4.12	4.99	2.76	6.13	1.53	0.93	0.68	1.29	2.59	1.29	6.08667	4.62667	1.04667	1.72333
Pig.15137.1	Pig.15137	FGGY-202	3.2	2.44	2.76	3.55	2.23	6.51	2.87	2.28	2.18	2.26	2.01	2.78	2.8	4.09667	2.44333	2.35
Pig.13404.1	Pig.13404	TRIM25-201	2.24	1.51	1.36	1.33	1.35	6.1	4.7	1.86	3.04	7.27	7.92	3.79	1.70333	2.92667	3.2	6.32667
MSTRG.24210.1	MSTRG.24210		2.3	2.86	2.83	1.79	0.96	1.32	0.84	0.67	0.62	1.28	1.78	0.55	2.66333	1.35667	0.71	1.20333
Pig.13787.1	Pig.13787	HSPA14-201	5.19	7.25	5.3	7.3	3.07	6.59	2.04	1.64	1.48	2.73	4.49	1.93	5.91333	5.65333	1.72	3.05
Pig.12735.1	Pig.12735	IL10RA-201	1.4	0.7	1.45	1.22	0.47	3.12	3.31	1.26	1.37	1.93	1.25	2.27	1.18333	1.60333	1.98	1.81667
Pig.15920.1	Pig.15920	MAP3K3-201	8.43	7.63	7.2	7.41	4.68	12.39	7.71	4.76	5.58	10.16	9.54	10.5	7.75333	8.16	6.01667	10.0667
Pig.13128.1	Pig.13128	SNRPB-201	5.08	3.72	4.45	5.18	4.55	6.75	7.45	6.59	6.4	11.96	13.42	7.02	4.41667	5.49333	6.81333	10.8
Pig.18677.1	Pig.18677	RABEP1-201	21.61	27.94	21.64	25.74	12.83	23.55	5.61	5.2	5.14	8.5	7.42	5.39	23.73	20.7067	5.31667	7.10333
Pig.11445.1	Pig.11445	ABHD16A-201	5.87	3.8	4.55	8.6	6.62	10.79	10.3	6.71	7.95	10.88	9.41	12.2	4.74	8.67	8.32	10.83
MSTRG.37382.1	MSTRG.37382		235.63	189.59	208.66	237.26	161.89	169.24	222.89	253.36	246.07	210.69	180.49	196.57	211.293	189.463	240.773	195.917
Pig.21502.1	Pig.21502	BTG1-201	526.6	516.59	408.11	990.98	733.62	87.09	68.62	18.38	37.45	82.86	165.95	142.82	483.767	603.897	41.4833	130.543
Pig.01751.1	Pig.01751	PKN2-201	21.19	26.3	16.03	13.11	6.81	13.06	4.69	4.36	3.42	4.59	5.62	3.07	21.1733	10.9933	4.15667	4.42667
Pig.08541.1	Pig.08541	SPSB1-201	24.72	25.77	7.46	2.61	4.57	13.46	2.85	1.86	3.02	4.8	5.39	6.11	19.3167	6.88	2.57667	5.43333
Pig.04708.1	Pig.04708	MFSD1-203	4.94	3.64	4.96	4.84	1.97	3.83	2.21	1.7	2.01	2.68	2.75	2.72	4.51333	3.54667	1.97333	2.71667
Pig.07130.1	Pig.07130	NOS1-201	13.29	14.29	15.44	4.98	2.19	4.44	2.45	1.63	4.52	2.51	4.03	8.24	14.34	3.87	2.86667	4.92667
Pig.04001.1	Pig.04001	ARHGAP18-201	15.88	16.5	12.35	8.66	4.78	5.66	5.8	3.36	3.36	5.39	7.17	4.6	14.91	6.36667	4.17333	5.72
Pig.15918.1	Pig.15918	DCAF7-201	14.19	13.52	15.19	13.01	10.34	17.91	13.23	9.48	9.97	19.2	20.39	17.58	14.3	13.7533	10.8933	19.0567
Pig.22636.1	Pig.22636	WFS1-201	1.35	1.25	0.99	0.47	0.76	3.23	1.73	1.47	1.64	3.56	6.22	4.64	1.19667	1.48667	1.61333	4.80667
MSTRG.38401.1	MSTRG.38401		3.18	3.25	7.95	2.24	1.34	10.21	0.67	0.31	0.28	1.39	1.15	1.69	4.79333	4.59667	0.42	1.41
Pig.13150.1	Pig.13150	TIGD1	2.75	2	1.05	1.44	0.51	1.72	1.1	0.6	0.71	0.92	1.21	1.89	1.93333	1.22333	0.803333	1.34
Pig.21988.1	Pig.21988	SLC25A25-202	42.88	36.31	53.87	30.14	15.13	8.99	9.7	12.93	17.62	8.17	11.24	14.29	44.3533	18.0867	13.4167	11.2333
Pig.23180.1	Pig.23180	TMEM129-203	3.59	4.86	4.53	4.99	3.5	9.18	5.34	4.54	4.84	8.39	7.73	7.21	4.32667	5.89	4.90667	7.77667
Pig.19971.1	Pig.19971	DPP3-201	4.33	4.26	3.44	2.03	2.36	5.31	3.03	2.95	3.52	6.89	9.41	4.55	4.01	3.23333	3.16667	6.95
Pig.18839.1	Pig.18839	MOSPD1-203	3.26	2.34	2.43	3.55	1.38	1.55	0.73	0.91	0.51	1.31	0.79	1.03	2.67667	2.16	0.716667	1.04333
Pig.07057.1	Pig.07057	KBTBD2-201	10.83	11.52	9.66	7.01	4.19	7.87	2.56	1.99	1.94	3.96	4.21	2.55	10.67	6.35667	2.16333	3.57333
Pig.00564.1	Pig.00564	PTPN13-201	2.27	2.53	2.27	1.68	0.94	5.17	2.79	1.15	1	2.43	2.83	1.84	2.35667	2.59667	1.64667	2.36667
Pig.11732.1	Pig.11732	CPS1-201	0.97	1.24	0.91	0.75	0.66	1.12	0.41	0.46	0.45	0.84	0.62	0.48	1.04	0.843333	0.44	0.646667
Pig.19524.1	Pig.19524	CANT1-201	5.06	5.14	4.5	4.01	2.56	7.25	5.81	2.66	5.42	6.38	6.49	7.26	4.9	4.60667	4.63	6.71
MSTRG.28794.2	MSTRG.28794		30.92	27.03	32.24	15.22	18.34	23.65	26.7	24.54	36.02	24.42	22.84	33.55	30.0633	19.07	29.0867	26.9367
Pig.18343.1	Pig.18343	SETDB1-203	4.72	5.12	5.3	3.81	3.78	6.99	4.02	3.22	3.68	6.21	5.72	5.58	5.04667	4.86	3.64	5.83667
Pig.09687.1	Pig.09687	CREM-201	14.54	17.94	13.3	8.37	5.25	5.28	4.9	3.96	1.98	3.18	5.19	6.87	15.26	6.3	3.61333	5.08
Pig.18353.1	Pig.18353	ECM1-203	17	17.09	16.65	17.49	10.29	64.56	19.32	11.31	19.36	30.94	23.92	29.12	16.9133	30.78	16.6633	27.9933
Pig.06759.1	Pig.06759	SSR1-202	35.48	34.58	35.21	40.79	31.75	40.06	32.93	24.69	32.63	43.53	44.56	34.49	35.09	37.5333	30.0833	40.86
Pig.02846.1	Pig.02846	UACA-209	11.15	18.69	18.78	17.21	6.63	27.94	2.59	3.22	2.63	4.36	4.02	2.75	16.2067	17.26	2.81333	3.71
Pig.01624.1	Pig.01624	STRIP1-201	3.62	4.1	2.62	2.97	2.13	5.63	2.87	2.8	3.28	4.56	4.12	4.21	3.44667	3.57667	2.98333	4.29667
MSTRG.29268.1	MSTRG.29268		9.64	9.57	9.78	8.69	7.75	10.31	10.27	7.84	10.64	9.73	10.01	11.73	9.66333	8.91667	9.58333	10.49
Pig.03163.1	Pig.03163	SYF2-201	15.36	23.91	23.96	15.53	6.1	18.25	3.58	3.79	3.04	4.65	6.71	3.73	21.0767	13.2933	3.47	5.03
[truncated: 10,476 more rows]

## Sheet: Table S4-2
miRNA screened by TPM>0.05
miRNA name	NX210dM1	NX210dM2	NX210dM3	NX150dM1	NX150dM2	NX150dM3	NX90dM1	NX90dM2	NX90dM3	NX30dM1	NX30dM2	NX30dM3	NX210dM	NX150dM	NX90dM	NX30dM
ssc-let-7a	13122.6	19804.3	22712.6	22680.3	17230.2	17465	9047.78	16985.4	8805.77	15661.6	16838.9	10791.2	18546.5	19125.1	11613	14430.6
ssc-let-7c	2357.14	4023.49	4585.47	4174.31	4116.72	3534.14	2148.04	3417.62	1795.14	3087.21	3235.64	1995.02	3655.37	3941.72	2453.6	2772.62
ssc-let-7d-3p	366.6	188.23	168.36	175.75	178.8	173.59	134.42	42.68	89.39	152.88	174.61	141.45	241.063	176.047	88.83	156.313
ssc-let-7d-5p	712.54	1449.16	1680.35	1542.35	1377.58	1495.89	835.75	685.89	782.12	1397.48	1473.39	824.83	1280.68	1471.94	767.92	1231.9
ssc-let-7e	638.23	669.31	644.62	863.03	824.32	694.14	533.84	647.26	460.87	758.47	781.57	543.11	650.72	793.83	547.323	694.383
ssc-let-7f-3p	14.18	11.7	10.07	8.82	12.39	17.31	20.38	5.64	14.85	12.11	13.56	14.37	11.9833	12.84	13.6233	13.3467
ssc-let-7f-5p	11819.9	12465.8	12646.1	14196.8	9656.57	9643.44	8374.56	15037.6	9053.42	11617.3	11749.6	10552.8	12310.6	11165.6	10821.9	11306.6
ssc-let-7g	11377.5	11052.7	10639.3	11135.3	9104.35	9793.31	9211.41	11092.9	8108.62	11145.2	13138.6	9792.88	11023.2	10011	9470.97	11358.9
ssc-let-7i-3p	129.5	19.79	24.04	5.45	33.07	53.91	364.71	40.92	155.1	107.71	129.53	145.52	57.7767	30.81	186.91	127.587
ssc-let-7i-5p	7631.94	4602.19	3974.26	3674.03	3968.99	6492.25	7829.14	7207.89	5073.02	10404.7	11701	9375.58	5402.8	4711.76	6703.35	10493.8
ssc-miR-1	293715	314699	308545	548377	374876	264859	310878	685900	481464	488214	412112	465119	305653	396038	492748	455148
ssc-miR-100	765.57	1552.08	1207.75	1466.56	1447.91	2439.88	1032.98	494.53	802.02	1488.41	1929.43	1205.07	1175.13	1784.78	776.51	1540.97
ssc-miR-101	6706.66	7508.7	6453.22	2214	12765.3	11452.8	7384.55	3429.79	6354.23	4136.15	4816.42	4879.22	6889.53	8810.69	5722.86	4610.6
ssc-miR-103	515.83	1641.73	1275.19	1195.95	1404.36	1518.65	769.64	383.42	505.09	1755.3	1989.45	887.47	1144.25	1372.99	552.717	1544.07
ssc-miR-10382	4.93	0.6	1.33	0.29	0.86	0.07	1.1	0	0	1.35	0.49	0.9	2.28667	0.406667	0.366667	0.913333
ssc-miR-10383	26.52	28.6	28.88	28.32	66.72	40.69	99.72	55.56	75.81	379.2	394.38	317.06	28	45.2433	77.03	363.547
ssc-miR-10384	22.82	7.84	11.24	6.24	10.01	12.4	14.87	4.06	6	8.36	8.98	10.03	13.9667	9.55	8.31	9.12333
ssc-miR-10386	27.75	17.62	10.77	42.95	10.96	1.64	45.18	1.06	3.16	2.97	10.54	4.52	18.7133	18.5167	16.4667	6.01
ssc-miR-10388	22.82	9.53	10.69	5.31	13.72	18.13	23.14	9.52	19.9	14.37	15.03	16.09	14.3467	12.3867	17.52	15.1633
ssc-miR-10390	4.93	2.17	0.7	1	1.24	3.54	3.31	0.35	1.58	1.35	1.39	8.5	2.6	1.92667	1.74667	3.74667
ssc-miR-10391	15.11	4.22	1.48	11.76	7.43	0.61	25.34	6.7	20.22	8.21	5.64	10.48	6.93667	6.6	17.42	8.11
ssc-miR-105-1	0	0.12	0.31	0.22	0.67	0.34	0	0.35	0	1.27	0.49	0.09	0.143333	0.41	0.116667	0.616667
ssc-miR-105-2	0	0	0	0.22	0	0.07	0	0	0	0.14	0	0	0	0.096667	0	0.046667
ssc-miR-106a	0.92	5.43	6.63	6.45	6.58	7.56	9.37	6.7	6	41.35	29.24	16.81	4.32667	6.86333	7.35667	29.1333
ssc-miR-107	55.19	150.1	128.63	111.36	189.38	192.06	85.94	56.79	78.02	244.44	290.5	116.14	111.307	164.267	73.5833	217.027
ssc-miR-10a-3p	2.47	5.91	3.04	6.09	8.01	5.45	3.86	3.88	5.69	11.12	7.11	6.33	3.80667	6.51667	4.47667	8.18667
ssc-miR-10a-5p	820.45	1061.59	769.58	860.45	877.21	565.94	759.72	409.17	475.71	906.68	937.31	797.18	883.873	767.867	548.2	880.39
ssc-miR-10b	12369.3	16961.8	17827.7	12263.1	14119.9	4202.79	8917.76	4599.27	8061.87	10132.1	10187.5	9135.08	15719.6	10195.3	7192.97	9818.25
ssc-miR-122-3p	0.62	1.45	0.55	0	0.38	0.07	5.51	0.18	1.58	0.35	0	0	0.873333	0.15	2.42333	0.116667
ssc-miR-122-5p	257.45	124.64	77.89	60.02	51.75	44.37	299.15	37.21	410.96	26.98	10.13	11.21	153.327	52.0467	249.107	16.1067
ssc-miR-1249	152	43.44	23.81	27.89	22.87	32.37	91.45	10.41	33.48	38.24	35.28	51.16	73.0833	27.71	45.1133	41.56
ssc-miR-124a	0	0.24	0	0.14	0.57	0.2	1.1	0.18	0.95	0.5	0.65	1.81	0.08	0.303333	0.743333	0.986667
ssc-miR-125a	3263.61	3652.81	3243.24	1783.92	2895.73	4030.23	1586.1	1383.06	950.8	1985.22	2395.43	1113.24	3386.55	2903.29	1306.65	1831.3
ssc-miR-125b	4536.68	7476.85	6523.93	4562.51	6613.11	8973.43	3715.96	2546.72	2723.2	5241.89	6580.88	2947.2	6179.15	6716.35	2995.29	4923.32
ssc-miR-126-3p	7317.45	5607.54	4480.26	3488.82	6751.11	13147.7	9787.12	6407.55	8417.55	9088.06	10806.1	10207.6	5801.75	7795.89	8204.07	10033.9
ssc-miR-126-5p	597.53	429.8	259.05	521.72	472.73	782.4	1119.47	902.46	692.41	875.38	927.19	806.21	428.793	592.283	904.78	869.593
ssc-miR-127	308.32	361.02	354.82	428.5	489.5	477.62	775.15	318.69	610.91	1244.03	1460.57	1415.21	341.387	465.207	568.25	1373.27
ssc-miR-1271-3p	0	0	0.31	0	0.67	0.2	2.75	0.18	1.58	0.64	0.49	0.54	0.103333	0.29	1.50333	0.556667
ssc-miR-1271-5p	320.97	502.56	709.95	405.77	715.76	371.71	225.33	80.6	237.54	403.06	456.45	259.22	511.16	497.747	181.157	372.91
ssc-miR-1277	3.7	2.78	1.48	0.43	5.24	4.7	8.81	7.58	4.11	4.18	2.53	5.24	2.65333	3.45667	6.83333	3.98333
ssc-miR-128	7147.26	4974.31	4693.49	3151.45	4974.96	5428.38	2354.09	1349.02	2255.38	3813.88	4473.25	3253.15	5605.02	4518.26	1986.16	3846.76
ssc-miR-1285	2372.55	424.97	299.48	163.2	245.04	269.95	9573.91	879.36	3086.14	448.67	409.81	932.84	1032.33	226.063	4513.14	597.107
ssc-miR-1296-5p	23.12	25.1	22.79	23.16	22.59	15.4	28.1	10.05	14.53	21.67	27.2	19.07	23.67	20.3833	17.56	22.6467
ssc-miR-129a-3p	3.08	2.05	1.09	1	0.95	0.2	1.1	0.18	1.9	0.42	0.65	0.81	2.07333	0.716667	1.06	0.626667
ssc-miR-129a-5p	8.32	4.34	2.58	2.44	2.57	2.39	1.65	0.53	1.26	1.98	2.04	2.17	5.08	2.46667	1.14667	2.06333
ssc-miR-129b	8.32	4.34	2.58	2.44	2.57	2.39	1.65	0.53	1.26	1.91	2.04	2.17	5.08	2.46667	1.14667	2.04
ssc-miR-1306-3p	11.41	11.82	17.41	14.27	14.77	11.38	9.37	4.94	5.05	11.97	13.39	6.87	13.5467	13.4733	6.45333	10.7433
ssc-miR-1306-5p	61.97	53.09	57.68	32.98	46.13	34.14	47.38	13.4	30.64	44.19	45.16	43.56	57.58	37.75	30.4733	44.3033
ssc-miR-1307	42.55	53.45	55.81	39.87	50.23	72.17	25.34	8.11	22.74	56.72	68.52	39.05	50.6033	54.09	18.73	54.7633
ssc-miR-130a	12.33	21.24	21.39	15.42	25.83	34.76	40.22	29.28	36.64	56.01	67.46	45.55	18.32	25.3367	35.38	56.34
ssc-miR-130b-3p	3.39	10.14	11.86	12.19	16.58	19.9	23.14	9.52	19.27	22.16	27.03	22.14	8.46333	16.2233	17.31	23.7767
ssc-miR-130b-5p	89.11	60.09	58.77	61.09	72.82	69.38	41.87	32.1	27.17	66.99	100.13	36.33	69.3233	67.7633	33.7133	67.8167
ssc-miR-132	17.57	28.96	16.7	15.77	13.25	13.43	3.31	1.76	6.63	10.55	18.54	7.41	21.0767	14.15	3.9	12.1667
ssc-miR-133a-3p	253183	233633	230715	120630	200022	156099	210850	54921.4	151004	136109	131687	124359	239177	158917	138925	130718
ssc-miR-133a-5p	1204.62	2614.15	2932.67	777.91	2411.57	2224.17	1499.06	1113.75	1463.47	3018.87	2672.45	1338.66	2250.48	1804.55	1358.76	2343.33
ssc-miR-133b	6847.57	4268.55	4789.18	2119.92	4210.59	5344.62	8030.23	2028.74	5976.44	3493.74	3591.8	4925.59	5301.77	3891.71	5345.14	4003.71
ssc-miR-1343	133.2	82.53	70.32	37.64	73.01	94.26	82.09	31.39	46.75	83.7	94.16	82.25	95.35	68.3033	53.41	86.7033
ssc-miR-135	0	0	0.23	0.86	0.29	1.77	2.75	0	1.58	0.85	2.12	1.36	0.076667	0.973333	1.44333	1.44333
ssc-miR-136-3p	279.03	169.53	150.95	67.47	497.03	474.34	1259.96	519.75	1043.35	1423.61	1704.35	2463.74	199.837	346.28	941.02	1863.9
ssc-miR-136-5p	15.11	3.5	1.95	1.22	10.77	10.84	88.7	38.98	33.8	46.38	50.55	83.06	6.85333	7.61	53.8267	59.9967
ssc-miR-137	0	0	0	0	0.1	0.27	0	0	0	0.14	0	0	0	0.123333	0	0.046667
ssc-miR-138	0	0.24	0.78	0.36	1.62	0.48	1.1	0.88	0.32	1.27	1.14	0.81	0.34	0.82	0.766667	1.07333
ssc-miR-1388	0	0.24	0.08	0.14	0.19	0.27	0	0	0	0.07	0.49	0	0.106667	0.2	0	0.186667
ssc-miR-139-3p	3.7	4.22	3.12	4.88	5.24	7.5	4.41	2.29	1.9	3.33	7.6	3.25	3.68	5.87333	2.86667	4.72667
ssc-miR-139-5p	403.6	349.8	292.22	307.75	369.89	482.18	230.29	108.64	202.16	419.99	540.16	277.84	348.54	386.607	180.363	412.663
ssc-miR-140-3p	306.17	768.98	703.94	647.84	819.45	2035.59	457.26	125.4	328.2	504.75	630.32	402.56	593.03	1167.63	303.62	512.543
ssc-miR-140-5p	128.26	66.36	56.12	19.86	52.42	176.04	253.42	65.08	109.29	103.74	119.89	132.14	83.58	82.7733	142.597	118.59
ssc-miR-141	0.62	1.69	0.39	0	0.29	0.55	0.55	1.41	0.32	1.13	0.65	1.36	0.9	0.28	0.76	1.04667
ssc-miR-142-3p	15.72	8.08	8.12	8.32	24.88	26.72	148.75	29.1	38.54	19.12	16.42	20.79	10.64	19.9733	72.13	18.7767
ssc-miR-142-5p	90.96	71.43	51.67	36.78	107.22	93.51	283.72	49.38	104.56	38.95	41.49	57.57	71.3533	79.17	145.887	46.0033
ssc-miR-143-3p	60794.4	37237.2	21122.8	13007.1	26167	80679.3	78233.6	25787.7	48833.1	26492.1	42988.5	60492.9	39718.1	39951.2	50951.4	43324.5
ssc-miR-143-5p	38.54	12.67	5.54	6.45	9.24	41.16	59.5	6	19.27	16	17.4	27.39	18.9167	18.95	28.2567	20.2633
ssc-miR-144	85.71	26.06	11.01	7.17	103.31	31.69	167.48	46.03	57.17	40.5	64.03	94.09	40.9267	47.39	90.2267	66.2067
ssc-miR-145-3p	395.89	233.12	124.57	109.13	126.47	327.47	316.78	57.5	152.57	151.75	184.16	160.79	251.193	187.69	175.617	165.567
ssc-miR-145-5p	7661.54	2550.8	1702.67	1057.49	1067.83	3147.99	9318.84	2100.87	4895.18	2046.19	2126.09	4830.05	3971.67	1757.77	5438.3	3000.78
ssc-miR-1468	2772.45	615.02	560.95	368.7	581.38	680.03	639.62	497.18	389.8	532.65	647.39	573.21	1316.14	543.37	508.867	584.417
ssc-miR-146a-5p	13.87	5.91	3.51	34.99	4.1	16.15	47.93	11.82	13.9	13.1	8.49	14.91	7.76333	18.4133	24.55	12.1667
ssc-miR-146b	17.27	14	5.54	11.11	3.91	12.88	19.83	4.41	7.58	15.01	19.27	8.59	12.27	9.3	10.6067	14.29
ssc-miR-148a-3p	2764.43	1403.3	1104.26	905.69	1770.82	1419.9	5152.22	957.67	2232.64	1845.87	2395.43	2728.57	1757.33	1365.47	2780.84	2323.29
ssc-miR-148a-5p	23.12	17.13	14.36	8.75	16.96	10.09	33.06	8.99	12	15.08	25.81	17.35	18.2033	11.9333	18.0167	19.4133
ssc-miR-148b-3p	1074.2	619.12	634	226.08	616.83	508.97	743.19	207.58	472.56	844.86	959.28	796.09	775.773	450.627	474.443	866.743
ssc-miR-148b-5p	15.11	5.19	4.06	2.15	6.96	7.09	25.34	6.35	18.01	9.91	10.21	13.29	8.12	5.4	16.5667	11.1367
ssc-miR-149	987.25	553.84	613.48	398.03	521.9	424.73	747.6	227.86	459.29	463.18	538.03	421.73	718.19	448.22	478.25	474.313
ssc-miR-150	696.5	295.74	318.13	218.48	339.77	308.66	222.02	148.5	161.73	214.49	211.36	203.54	436.79	288.97	177.417	209.797
ssc-miR-151-3p	2086.12	1607.71	1745.29	1382.95	1375.77	861.93	1212.03	599.64	951.11	692.26	813.99	791.66	1813.04	1206.88	920.927	765.97
ssc-miR-151-5p	4510.16	7581.22	7676.27	6988.9	8970.07	4029.88	3079.1	2708.98	3283.57	3051.3	3736.84	2065.34	6589.22	6662.95	3023.88	2951.16
ssc-miR-152	329.6	459.36	406.8	410	560.98	944.74	763.03	203.35	484.56	663.58	779.04	669.83	398.587	638.573	483.647	704.15
ssc-miR-153	0	0	0	0	0.38	1.02	0.55	0	0.95	0.28	0.41	1.36	0	0.466667	0.5	0.683333
ssc-miR-155-3p	0	0	0	0	0	0	0	0	0	0	0.08	0.09	0	0	0	0.056667
ssc-miR-155-5p	32.68	51.64	50.26	47.18	30.21	69.11	66.66	42.68	37.59	59.91	61.91	45.73	44.86	48.8333	48.9767	55.85
ssc-miR-15a	351.49	359.45	359.11	189.8	463	258.64	629.7	373.54	496.56	321.42	375.43	294.65	356.683	303.813	499.933	330.5
ssc-miR-15b	373.38	407.36	342.72	393.44	425.74	310.37	280.97	206.88	247.33	511.05	580.99	324.2	374.487	376.517	245.06	472.08
ssc-miR-16	1923.94	3170.41	3334.01	2330.44	2527.56	2152.34	2204.79	2040.73	2070.27	1814.28	2344.47	1753.97	2809.45	2336.78	2105.26	1970.91
ssc-miR-17-3p	11.72	8.33	7.26	4.23	15.92	16.7	22.04	7.94	12.95	13.67	20.58	14.19	9.10333	12.2833	14.31	16.1467
ssc-miR-17-5p	28.37	71.07	69.07	71.7	84.92	103.05	76.03	33.16	54.33	135.61	162.6	81.43	56.17	86.5567	54.5067	126.547
ssc-miR-181a	9183.43	9772.21	10325.1	4442.98	7055.72	2475.38	8103.5	4037.72	6747.5	5832.04	7874.27	6339.09	9760.24	4658.03	6296.24	6681.8
ssc-miR-181b	1342.44	1862.55	1910.44	1173.65	1905.77	612.97	763.58	628.04	695.88	1240.21	1625.29	851.59	1705.14	1230.8	695.833	1239.03
ssc-miR-181c	82.32	52.73	42.46	21.8	59.28	72.92	164.73	44.62	97.61	68.4	81.59	102.13	59.17	51.3333	102.32	84.04
ssc-miR-181d-3p	0	0.36	0	0	0	0.2	0	0	0	0	0.08	0	0.12	0.066667	0	0.026667
ssc-miR-181d-5p	37.31	24.98	29.74	19.58	32.21	33.74	29.75	21.16	22.11	22.09	23.93	20.34	30.6767	28.51	24.34	22.12
ssc-miR-182	8.32	14.48	10.46	19.86	12.29	9.27	11.57	3	10.42	10.91	12.74	11.57	11.0867	13.8067	8.33	11.74
ssc-miR-183	10.17	7	6.01	8.32	5.24	3.27	2.2	1.76	0.95	4.53	2.29	4.25	7.72667	5.61	1.63667	3.69
ssc-miR-1839-3p	0.31	0.24	0	0	0.1	0	2.75	0	0.32	0	0.08	0.45	0.183333	0.033333	1.02333	0.176667
ssc-miR-1839-5p	0	0.97	0.86	0.36	0.29	1.57	0	0.88	0	1.2	0.9	1.45	0.61	0.74	0.293333	1.18333
ssc-miR-184	2.47	3.62	2.34	2.22	0.76	1.98	3.31	3.53	3.79	1.84	0.82	0.9	2.81	1.65333	3.54333	1.18667
ssc-miR-1842	85.1	121.15	136.12	73.5	151.73	38.23	44.62	21.16	27.8	74.85	89.1	47.99	114.123	87.82	31.1933	70.6467
ssc-miR-185	65.67	137.07	126.05	72.92	144.49	182.04	111.84	75.84	81.81	139	177.63	102.58	109.597	133.15	89.83	139.737
ssc-miR-186-3p	4.01	0.72	0.39	0	0.76	0.14	2.2	1.23	0.95	0.28	0.33	0.36	1.70667	0.3	1.46	0.323333
ssc-miR-186-5p	1646.14	1024.54	875.02	470.95	976.52	1068.91	1826.3	1181.47	1109.37	1067.35	1345.01	1326.1	1181.9	838.793	1372.38	1246.15
ssc-miR-187	0	0.6	1.01	0.22	0.19	0.82	1.65	0.71	0.63	0.35	2.37	0.36	0.536667	0.41	0.996667	1.02667
ssc-miR-18a	20.35	31.85	22.24	10.33	49.18	48.52	61.15	32.1	53.38	100.84	120.05	75.2	24.8133	36.01	48.8767	98.6967
ssc-miR-18b	0	0.36	0.94	0.36	1.43	1.36	2.75	0.71	1.58	3.54	5.39	3.43	0.433333	1.05	1.68	4.12
ssc-miR-190a	48.72	33.66	26.38	17.5	58.33	93.1	139.38	113.23	81.18	101.97	110.74	103.13	36.2533	56.31	111.263	105.28
ssc-miR-190b	6.78	6.4	5.15	5.23	5.24	25.28	6.06	10.76	6	6.87	6.94	12.11	6.11	11.9167	7.60667	8.64
ssc-miR-191	1164.23	3782.16	4388.55	3630.72	3245.13	2275.15	1083.66	1012.34	1126.74	1827.17	2149.77	1157.71	3111.65	3050.33	1074.25	1711.55
ssc-miR-192	29.6	62.02	14.75	10.9	23.35	19.97	62.81	7.76	83.71	9.49	9.72	9.4	35.4567	18.0733	51.4267	9.53667
ssc-miR-193a-3p	12.33	7.6	9.29	3.08	8.39	8.52	41.32	7.76	21.48	7.65	7.76	11.75	9.74	6.66333	23.52	9.05333
ssc-miR-193a-5p	41.01	87.96	61.97	44.81	65.67	56.36	79.33	20.28	30.32	46.81	44.02	32	63.6467	55.6133	43.31	40.9433
ssc-miR-194a-3p	0.92	1.09	0.55	0.72	0.57	0.27	1.1	0	0.63	0.42	0.49	0.36	0.853333	0.52	0.576667	0.423333
ssc-miR-194a-5p	49.95	92.07	18.19	17.07	27.54	34.62	70.52	10.58	90.97	15.01	17.31	17.53	53.4033	26.41	57.3567	16.6167
ssc-miR-194b-5p	11.72	57.19	0.23	0.72	0.38	0.41	0.55	0	0.32	0.28	0.25	0.09	23.0467	0.503333	0.29	0.206667
ssc-miR-195	98.97	168.44	158.52	137.38	131.81	290.81	154.81	111.99	160.15	123.92	130.1	101.59	141.977	186.667	142.317	118.537
ssc-miR-196a	187.15	211.88	309.16	262.79	150.49	189.26	135.53	141.97	81.18	87.67	92.04	94.63	236.063	200.847	119.56	91.4467
ssc-miR-196b-3p	1.23	0.36	0.62	0.14	0.48	1.43	2.75	0	0.63	0.85	0.98	0.72	0.736667	0.683333	1.12667	0.85
ssc-miR-196b-5p	304.32	181.11	247.89	159.68	188.8	280.24	470.49	240.92	204.06	274.33	236.1	371.93	244.44	209.573	305.157	294.12
ssc-miR-199a-3p	2117.57	2997.98	2189.16	3081.69	3283.44	4693.97	5824.89	2428.91	3330	5653.16	6433.06	4501.33	2434.9	3686.37	3861.27	5529.18
ssc-miR-199a-5p	2012.43	1087.17	889.78	547.39	1388.16	2275.22	4915.87	1051.67	2141.66	4100.25	4763.18	3498.36	1329.79	1403.59	2703.07	4120.6
ssc-miR-199b-3p	2117.57	2993.51	2184.79	3074.87	3278.77	4687.9	5822.14	2426.62	3327.47	5643.89	6424.73	4497.54	2431.96	3680.51	3858.74	5522.05
ssc-miR-199b-5p	696.81	926.69	642.2	513.61	1176.67	1704.51	2051.08	602.82	974.49	2535.72	3052.05	1597.88	755.233	1131.6	1209.46	2395.22
ssc-miR-19a	15.72	16.77	14.99	8.25	30.97	32.99	52.34	20.46	40.75	40.08	34.95	33.89	15.8267	24.07	37.85	36.3067
ssc-miR-19b	65.36	135.02	109.9	49.19	203.01	283.04	286.48	89.06	214.17	307.54	294.33	246.74	103.427	178.413	196.57	282.87
ssc-miR-200b	0.31	8.93	0.23	0.29	0.86	0.48	1.65	0	1.26	0	0.16	0.09	3.15667	0.543333	0.97	0.083333
ssc-miR-202-3p	0	0	0	0.07	0.1	0	0	0	0	0	0	0	0	0.056667	0	0
ssc-miR-202-5p	0.92	1.09	0.47	0.57	1.33	1.16	5.51	6.35	5.37	3.97	4.41	14.46	0.826667	1.02	5.74333	7.61333
ssc-miR-204	336.07	112.34	105.68	153.95	186.33	127.85	235.24	55.73	97.29	67.98	103.39	86.5	184.697	156.043	129.42	85.9567
ssc-miR-205	1.23	3.74	2.19	1.36	0.19	6.88	2.2	1.06	0.63	0.78	2.45	0.99	2.38667	2.81	1.29667	1.40667
ssc-miR-206	11696	43021.3	65772.9	40898.5	23470.6	54117.9	17251	21766.7	17456.8	18422.1	19245.7	15732	40163.4	39495.7	18824.8	17799.9
ssc-miR-208b	65.98	19.91	19.67	7.89	22.68	186.19	167.48	61.02	90.34	37.39	26.95	64.89	35.1867	72.2533	106.28	43.0767
ssc-miR-20a-3p	3.08	2.41	2.42	1.22	3.05	6.68	8.81	3.88	4.42	4.67	4.74	4.88	2.63667	3.65	5.70333	4.76333
ssc-miR-20a-5p	46.25	114.87	98.81	93.86	205.48	236.22	130.57	90.83	110.24	230.42	234.31	143.71	86.6433	178.52	110.547	202.813
ssc-miR-20b	0.62	3.26	3.28	4.66	3.15	4.57	7.16	2.29	5.05	28.75	27.85	8.41	2.38667	4.12667	4.83333	21.67
ssc-miR-21-3p	8.63	3.26	1.64	0.29	4.38	9.88	7.71	0.88	3.16	4.89	4.66	4.34	4.51	4.85	3.91667	4.63
ssc-miR-21-5p	7355.07	7973.49	6305.16	6119.06	8016.51	9878.84	14612.1	4307.56	8034.71	9942.91	11212.1	9373.6	7211.24	8004.8	8984.79	10176.2
ssc-miR-210	6.47	4.1	3.82	3.3	5.24	12.47	13.77	1.06	3.16	5.31	5.64	6.51	4.79667	7.00333	5.99667	5.82
ssc-miR-212	12.33	6.03	4.6	0.86	1.52	4.09	2.2	0.35	2.21	2.69	2.86	2.26	7.65333	2.15667	1.58667	2.60333
ssc-miR-214-3p	37	101.72	90.15	157.46	102.17	132.35	76.58	27.69	40.12	164.71	194.29	67.61	76.29	130.66	48.13	142.203
ssc-miR-214-5p	16.03	15.2	11.94	8.46	18.3	25.22	33.06	14.46	23.69	38.03	45.57	32.45	14.39	17.3267	23.7367	38.6833
ssc-miR-215	0	26.18	0.23	0.22	1.72	0.89	0.55	0	1.9	0.14	0.41	0.09	8.80333	0.943333	0.816667	0.213333
ssc-miR-216	0	0.84	0	0.07	1.14	0.95	0.55	0.35	0.32	0.78	0.82	2.53	0.28	0.72	0.406667	1.37667
ssc-miR-217	0	0.72	0.39	0.22	3.24	2.86	8.81	0.35	0.63	1.49	2.61	3.07	0.37	2.10667	3.26333	2.39
ssc-miR-218	60.74	69.38	52.68	52.63	111.51	92.28	117.35	60.67	93.18	122.43	200.58	143.26	60.9333	85.4733	90.4	155.423
ssc-miR-218-5p	60.74	69.38	52.68	52.63	111.51	92.28	117.35	60.67	93.18	122.43	200.58	143.26	60.9333	85.4733	90.4	155.423
ssc-miR-218b	61.66	69.62	52.76	52.7	111.8	92.28	117.35	60.85	93.5	122.43	200.66	143.35	61.3467	85.5933	90.5667	155.48
ssc-miR-219a	0	0.24	0	0	0	0.48	0	0.53	0	0	0.16	0.27	0.08	0.16	0.176667	0.143333
ssc-miR-22-3p	31975.4	23181.9	25866.5	8040.86	20296.3	11831.2	34062.9	12477.5	26880.4	7378.37	8139.69	10202.5	27007.9	13389.5	24473.6	8573.52
ssc-miR-22-5p	776.36	1098.99	1022.85	763.14	995.39	637.64	653.39	375.66	540.79	602.26	747.03	385.21	966.067	798.723	523.28	578.167
ssc-miR-221-3p	28.98	54.42	44.1	62.74	57.18	141.14	103.02	37.57	52.12	72.51	71.22	51.16	42.5	87.02	64.2367	64.9633
ssc-miR-221-5p	2.47	3.62	2.5	1.58	2.19	6.82	6.61	1.76	4.74	4.96	4.66	3.34	2.86333	3.53	4.37	4.32
ssc-miR-222	29.29	32.7	25.91	26.75	23.26	76.06	66.66	8.99	28.11	30.31	30.46	16.99	29.3	42.0233	34.5867	25.92
ssc-miR-223	74.61	68.66	41.37	75.86	70.05	71.29	56.19	24.51	35.69	45.25	54.06	27.84	61.5467	72.4	38.7967	42.3833
ssc-miR-224	1.23	2.17	0.31	0.5	0.19	1.16	6.06	0.71	0.63	0.57	1.39	1.36	1.23667	0.616667	2.46667	1.10667
ssc-miR-2320-3p	12.64	14.36	19.28	15.06	12.29	12.13	0	7.58	6	9.84	13.31	7.68	15.4267	13.16	4.52667	10.2767
ssc-miR-2320-5p	16.65	33.3	35.04	26.53	30.88	32.24	27.55	10.58	17.69	35.9	45.33	29.83	28.33	29.8833	18.6067	37.02
ssc-miR-2366	0	0.24	0.7	0.65	0.57	0.82	0.55	0.18	0.63	1.06	0.74	0.9	0.313333	0.68	0.453333	0.9
ssc-miR-23a	1882.01	2954.06	2473.27	2878.19	2359.15	12607.1	2963.96	1359.78	1870.32	2987.08	3327.03	2015.81	2436.45	5948.14	2064.69	2776.64
ssc-miR-23b	2673.17	4107.23	3911.43	3865.91	3979	9893.43	2858.73	2220.97	2804.69	3864.3	4728.47	3002.33	3563.94	5912.78	2628.13	3865.03
ssc-miR-24-1-5p	10.48	25.22	16.62	13.19	23.16	160.5	27	9.7	20.85	26.06	23.03	21.6	17.44	65.6167	19.1833	23.5633
ssc-miR-24-2-5p	17.88	27.99	20.68	11.69	34.02	82.6	34.71	19.22	31.9	21.1	29.89	20.79	22.1833	42.77	28.61	23.9267
ssc-miR-24-3p	5666.07	5062.75	4860.83	2307.64	4605.84	16003.2	7723.92	5044.24	6465.42	5257.75	6471.69	6390.87	5196.55	7638.89	6411.19	6040.1
ssc-miR-2411	2.77	0.84	0.23	0.86	0.48	1.5	0	0.35	1.26	0.28	0.08	0.99	1.28	0.946667	0.536667	0.45
ssc-miR-2483	0.62	4.71	7.65	4.66	4.48	3.68	0.55	2.29	1.9	4.25	5.47	2.89	4.32667	4.27333	1.58	4.20333
ssc-miR-26a	44122.1	46330.6	51119	44963.4	40574.2	28824.5	25580.4	12579.6	22734.2	21940.5	26016.2	23095.4	47190.6	38120.7	20298.1	23684
ssc-miR-26b-3p	32.37	12.43	10.38	4.23	10.58	11.11	22.59	7.23	17.37	9.91	11.92	9.4	18.3933	8.64	15.73	10.41
ssc-miR-26b-5p	2546.45	2036.78	1908.1	2646.44	1952.85	2786.98	2845.51	1500.7	2002.99	2592.02	2584.82	2653.55	2163.78	2462.09	2116.4	2610.13
ssc-miR-27a	2802.67	1233.29	1219.38	479.99	1428.38	7000.26	4514.25	823.1	2168.51	1389.34	1916.93	2048.53	1751.78	2969.54	2501.95	1784.93
ssc-miR-27b-3p	24322.1	15133.6	14852.5	7324.04	17233.6	35246.7	20574.2	6921.48	16890.1	12944.1	19160.2	17158.3	18102.7	19934.8	14795.2	16420.9
ssc-miR-27b-5p	11.1	9.65	12.18	11.11	11.06	28.42	8.81	5.64	7.58	6.44	11.6	7.59	10.9767	16.8633	7.34333	8.54333
ssc-miR-28-3p	195.17	296.35	315.71	192.45	235.6	344.17	201.09	138.62	160.47	207.69	179.75	204.08	269.077	257.407	166.727	197.173
ssc-miR-28-5p	313.57	397.46	397.12	344.68	608.06	603.84	620.34	564.37	527.83	452.35	505.45	466.38	369.383	518.86	570.847	474.727
ssc-miR-296-3p	19.12	28.96	19.75	25.53	31.83	20.99	30.3	16.58	22.43	65.08	74.81	38.59	22.61	26.1167	23.1033	59.4933
ssc-miR-296-5p	6.78	9.65	9.29	11.11	12.49	9.34	12.67	6.7	10.42	15.86	18.38	14.73	8.57333	10.98	9.93	16.3233
ssc-miR-299	63.82	51.28	40.35	66.4	68.81	56.09	184.56	79.89	168.68	298.54	314.67	408.44	51.8167	63.7667	144.377	340.55
ssc-miR-29a-3p	3193.31	2957.07	3263.14	1195.95	3405.15	3204.35	2168.43	799.64	2065.22	624.64	837.35	706.34	3137.84	2601.82	1677.76	722.777
ssc-miR-29a-5p	3.39	1.45	1.87	1.58	3.34	4.16	11.02	2.29	0.95	1.56	1.14	1.36	2.23667	3.02667	4.75333	1.35333
ssc-miR-29b	49.64	26.06	24.35	7.39	25.83	50.37	26.44	5.29	22.43	4.67	5.55	6.78	33.35	27.8633	18.0533	5.66667
ssc-miR-29c	285.2	269.8	230.64	65.47	346.35	653.66	181.8	51.15	119.09	52.33	76.61	47.18	261.88	355.16	117.347	58.7067
ssc-miR-301	0.31	4.34	3.28	1.79	7.05	10.7	11.02	5.47	10.11	13.6	14.05	13.2	2.64333	6.51333	8.86667	13.6167
ssc-miR-30a-3p	483.76	222.5	290.35	246.88	204.82	335.52	265.54	107.58	169.63	158.69	175.34	191.52	332.203	262.407	180.917	175.183
ssc-miR-30a-5p	8049.42	7079.26	6731.78	5199.03	13880.7	21151.9	12617.2	5144.41	11045.4	13564	16562.4	16315.1	7286.82	13410.5	9602.32	15480.5
ssc-miR-30b-3p	51.18	27.03	28.64	15.56	22.68	18.4	40.22	25.57	27.48	16.07	17.64	15.37	35.6167	18.88	31.09	16.36
ssc-miR-30b-5p	1046.45	1303.15	1155.38	1196.23	1762.14	1780.43	2271.45	714.11	1700.38	1301.53	1655.92	1327.45	1168.33	1579.6	1561.98	1428.3
ssc-miR-30c-1-3p	24.97	7.96	10.07	7.6	11.15	16.56	27	11.99	12.32	8.5	14.62	11.39	14.3333	11.77	17.1033	11.5033
ssc-miR-30c-3p	52.11	30.89	25.13	31.26	25.92	52.07	59.5	22.75	35.06	20.04	26.62	29.1	36.0433	36.4167	39.1033	25.2533
ssc-miR-30c-5p	2697.84	3823.31	3576.04	3377.25	3891.98	6296.99	2905.01	1365.78	2359.3	3596.06	4441.16	2554.85	3365.73	4522.07	2210.03	3530.69
ssc-miR-30d	9979.22	13533.4	13352.1	10099.3	12796.4	11274	7890.3	2984.11	7002.73	11683.8	16025.9	10276.2	12288.2	11389.9	5959.05	12662
ssc-miR-30e-3p	1877.69	610.91	698.4	480.85	460.34	589.32	1040.69	398.23	651.98	393.43	501.45	640.45	1062.33	510.17	696.967	511.777
ssc-miR-30e-5p	14568	11071.4	9675.23	3736.99	19868	22332.5	26614.5	9787.42	22948	16501	21788.9	23866.1	11771.5	15312.5	19783.3	20718.7
ssc-miR-31	0	2.53	1.87	0.65	0.57	0.48	0.55	0.35	0	0.35	0.41	0.81	1.46667	0.566667	0.3	0.523333
ssc-miR-32	34.22	8.69	6.56	3.66	21.25	20.31	93.11	26.28	47.07	20.18	24.01	39.77	16.49	15.0733	55.4867	27.9867
ssc-miR-320	274.1	734.23	760.99	779.99	843.95	680.1	336.06	149.91	215.43	543.56	566.37	240.42	589.773	768.013	233.8	450.117
ssc-miR-323	87.56	126.82	124.72	162.55	153.25	100.39	95.86	118.34	96.66	250.25	346.85	221.89	113.033	138.73	103.62	272.997
ssc-miR-324	6.17	7.84	9.21	5.38	12.2	15.95	14.32	6.35	9.79	20.46	22.54	15.91	7.74	11.1767	10.1533	19.6367
ssc-miR-325	0	0	0	0	0	0	0	0	0	0.07	0.08	0.36	0	0	0	0.17
ssc-miR-326	34.53	8.45	7.57	9.82	8.48	19.42	82.64	16.05	39.8	28.04	32.75	39.32	16.85	12.5733	46.1633	33.37
ssc-miR-328	144.6	144.92	121.76	57.15	92.54	145.98	148.2	28.04	80.87	91.14	92.12	83.51	137.093	98.5567	85.7033	88.9233
ssc-miR-330	30.22	10.62	7.88	4.66	9.63	11.18	33.61	6.7	9.16	9.63	13.88	9.76	16.24	8.49	16.49	11.09
ssc-miR-331-3p	571.94	372.24	414.14	140.32	336.05	277.93	243.51	146.03	232.49	198.13	217.16	180.13	452.773	251.433	207.343	198.473
ssc-miR-331-5p	78.62	45.25	52.14	25.96	37.17	59.97	28.1	29.28	27.17	25.99	34.38	29.01	58.67	41.0333	28.1833	29.7933
ssc-miR-335	22.82	41.63	35.12	51.05	49.46	60.79	143.24	231.04	177.52	332.25	225.98	315.71	33.19	53.7667	183.933	291.313
ssc-miR-338	64.75	31.85	24.82	21.3	69.57	81.65	171.89	60.14	120.35	74.21	115.07	150.4	40.4733	57.5067	117.46	113.227
ssc-miR-339	696.81	894.83	733.91	517.99	1374.15	1696.46	959.15	296.82	614.7	1097.8	1203.31	746.92	775.183	1196.2	623.557	1016.01
ssc-miR-339-3p	0	1.69	2.34	1.15	1.72	3.95	2.75	0.53	2.21	0.71	4.17	2.35	1.34333	2.27333	1.83	2.41
ssc-miR-339-5p	696.81	894.83	733.91	517.99	1374.15	1696.46	959.15	296.82	614.7	1097.8	1203.31	746.92	775.183	1196.2	623.557	1016.01
ssc-miR-33b-3p	0	0.48	1.33	0.29	1.05	0.61	0	0	0	0.35	0.9	0.45	0.603333	0.65	0	0.566667
ssc-miR-33b-5p	4.32	0.6	0.55	0.14	1.43	0.68	9.92	2.12	5.69	1.06	1.63	2.89	1.82333	0.75	5.91	1.86
ssc-miR-340	390.65	330.13	237.74	266.81	446.52	208.89	316.23	155.55	299.45	202.74	194.94	213.57	319.507	307.407	257.077	203.75
ssc-miR-342	38.85	39.94	51.28	46.25	38.03	52	26.44	10.93	25.9	56.44	56.02	31.72	43.3567	45.4267	21.09	48.06
ssc-miR-345-3p	44.4	28.6	31.84	14.99	30.88	21.13	42.42	8.47	16.74	19.19	21.15	25.85	34.9467	22.3333	22.5433	22.0633
ssc-miR-345-5p	46.25	13.27	12.72	5.02	17.54	7.16	47.38	10.23	23.06	9.21	10.62	14.91	24.08	9.90667	26.89	11.58
ssc-miR-34a	150.15	40.78	19.28	24.24	47.84	77.22	151.5	11.99	22.11	55.66	80.85	40.31	70.07	49.7667	61.8667	58.94
ssc-miR-34c	0	0.48	0	0	0.1	0.07	0	0	0	0.35	0.74	0.09	0.16	0.056667	0	0.393333
ssc-miR-361-3p	120.25	98.94	101.08	65.11	84.25	110.61	62.81	31.57	42.01	71.73	84.85	67.15	106.757	86.6567	45.4633	74.5767
ssc-miR-361-5p	115.62	192.46	202.07	204.71	226.45	234.31	136.63	83.77	117.19	189.78	230.8	130.51	170.05	221.823	112.53	183.697
ssc-miR-3613	504.42	16.41	9.91	37.14	74.24	86.42	814.26	162.79	300.09	157.35	138.51	514.55	176.913	65.9333	425.713	270.137
ssc-miR-362	130.42	254.48	256.32	222.71	398.2	345.88	279.87	299.29	242.91	720.94	693.29	395.24	213.74	322.263	274.023	603.157
ssc-miR-363	165.57	72.76	64.08	52.13	85.3	113.75	297.5	86.95	181.63	656.86	671.48	413.23	100.803	83.7267	188.693	580.523
ssc-miR-365-3p	3529.69	1919.02	1941.2	1080.5	896.56	441.7	1811.43	946.56	1356.7	554.89	545.22	766.17	2463.3	806.253	1371.56	622.093
ssc-miR-365-5p	1.23	0.24	0	0.07	0.19	0.2	0	0	0	0.28	0.41	0	0.49	0.153333	0	0.23
ssc-miR-369	237.41	96.41	89.29	283.73	302.51	258.78	792.22	476.01	666.51	1936.01	1998.27	2106.73	141.037	281.673	644.913	2013.67
ssc-miR-370	111.3	51.16	47.45	44.53	91.69	53.7	125.61	121.69	77.07	311.36	382.37	237.53	69.97	63.3067	108.123	310.42
ssc-miR-371-5p	0	0	0	0	0	0	0	0	0	0	0.16	0	0	0	0	0.053333
ssc-miR-374a-3p	288.28	59	51.75	97.59	109.51	140.67	320.09	234.04	198.37	123.07	135.73	218	133.01	115.923	250.833	158.933
ssc-miR-374a-5p	997.12	296.95	253.98	300.65	564.41	714.38	1602.08	647.97	929.63	514.45	618.23	826.19	516.017	526.48	1059.89	652.957
ssc-miR-374b-3p	17.27	3.14	2.97	3.08	9.15	8.25	14.32	13.23	11.06	9.28	10.45	11.3	7.79333	6.82667	12.87	10.3433
ssc-miR-374b-5p	63.82	27.87	27.08	29.83	61.57	46.28	142.14	72.66	118.14	49.78	53.66	89.21	39.59	45.8933	110.98	64.2167
ssc-miR-375	2.16	2.17	0.08	0.5	0	0.55	1.1	0.35	0	0	0.16	0	1.47	0.35	0.483333	0.053333
ssc-miR-376a-3p	21.89	26.79	21.93	33.41	80.34	52.41	90.35	82.54	91.61	343.16	309.85	301.79	23.5367	55.3867	88.1667	318.267
ssc-miR-376a-5p	1.54	1.33	1.95	1	3.05	4.57	24.79	14.64	9.79	13.53	15.19	19.97	1.60667	2.87333	16.4067	16.23
ssc-miR-376c	0	1.69	0.94	1.15	2.76	2.18	15.43	5.47	4.11	11.4	13.64	17.99	0.876667	2.03	8.33667	14.3433
ssc-miR-378	8590.83	16421	21279.8	11084	22085.4	28386.5	13728.4	11565.4	13532	19229.5	24645.1	20602.2	15430.5	20518.6	12941.9	21492.3
ssc-miR-378b-3p	922.51	1300.02	1548.29	665.91	2829.59	5010.67	1513.38	1059.96	1441.99	1827.38	2363.09	1938.26	1256.94	2835.39	1338.44	2042.91
ssc-miR-381-3p	1769.47	1023.94	858.63	603.46	2130.89	2452.69	5257.44	2302.1	4181.3	7587.97	9807.29	11402.4	1217.35	1729.01	3913.61	9599.23
ssc-miR-381-5p	0	2.29	1.4	2.22	4.1	5.45	5.51	1.59	6	16.5	14.29	12.92	1.23	3.92333	4.36667	14.57
ssc-miR-382	31.45	53.57	65.02	82.89	89.11	84.85	63.91	96.65	76.76	241.47	265.59	210.23	50.0133	85.6167	79.1067	239.097
ssc-miR-383	0	0	0	0.07	0.1	0	0	0	0	0	0	0.18	0	0.056667	0	0.06
ssc-miR-411	42.55	43.68	42.23	72.64	73.48	82.53	52.89	48.85	74.55	197.07	216.34	136.3	42.82	76.2167	58.7633	183.237
ssc-miR-421-3p	1.85	7.6	8.27	5.74	8.86	6.27	7.71	3.35	3.79	9.63	9.23	4.34	5.90667	6.95667	4.95	7.73333
ssc-miR-421-5p	0	0	0	0	0.29	0.07	0	0	0	0.07	0.41	0.27	0	0.12	0	0.25
ssc-miR-423-3p	5379.02	4226.2	3544.43	2091.74	2726.85	2648.83	2886.28	1725.39	2129.97	3285.06	3576.44	2858.17	4383.22	2489.14	2247.21	3239.89
ssc-miR-423-5p	411.3	650.01	677.95	473.24	465.39	401.15	287.03	213.23	204.69	369.22	426.15	242.14	579.753	446.593	234.983	345.837
ssc-miR-424-3p	57.35	71.31	90.07	80.52	67.19	37.42	29.2	19.58	30.01	63.16	67.13	40.04	72.91	61.71	26.2633	56.7767
ssc-miR-424-5p	252.83	152.76	144.55	121.25	318.61	210.66	945.38	514.46	676.3	514.88	610.97	646.24	183.38	216.84	712.047	590.697
ssc-miR-425-3p	128.88	131.4	167.34	73.28	135.72	60.66	76.58	33.86	70.44	73.93	85.18	65.26	142.54	89.8867	60.2933	74.79
ssc-miR-425-5p	902.46	1106.23	1257.16	575.14	959.37	525.46	580.12	256.96	458.97	614.65	774.38	522.86	1088.62	686.657	432.017	637.297
ssc-miR-429	0	0.12	0	0	0.19	0	0	0	0	0	0.25	0.09	0.04	0.063333	0	0.113333
ssc-miR-432-3p	0	0	0.16	0.14	0.1	0	0	0	0	0.07	0.25	0.09	0.053333	0.08	0	0.136667
ssc-miR-432-5p	21.58	32.34	32.94	45.1	35.93	43	41.32	61.73	34.75	120.59	124.95	104.48	28.9533	41.3433	45.9333	116.673
ssc-miR-4331-3p	0	1.21	0.94	1.36	0.67	0.55	0	0.35	0.32	0.92	1.72	1.45	0.716667	0.86	0.223333	1.36333
ssc-miR-4331-5p	0.31	4.95	0.16	3.3	6.77	0.27	0.55	3	3.79	6.09	4.82	6.69	1.80667	3.44667	2.44667	5.86667
ssc-miR-4332	12.64	8.57	8.74	12.26	7.24	5.45	19.83	2.47	4.42	7.22	9.23	5.87	9.98333	8.31667	8.90667	7.44
ssc-miR-4334-3p	82.63	95.93	78.67	51.91	176.41	173.59	156.46	31.57	89.08	98.22	122.99	80.62	85.7433	133.97	92.37	100.61
ssc-miR-4337	0	0.12	0	0	0.29	0.07	0	0	0	0	0	0	0.04	0.12	0	0
ssc-miR-4338	0	0.12	0	0	0	0.14	0	0	0.32	0.14	0	0.54	0.04	0.046667	0.106667	0.226667
ssc-miR-450a	394.04	471.67	414.99	311.55	730.53	409.46	621.44	496.65	562.58	1121.81	1275.26	1051.51	426.9	483.847	560.223	1149.53
ssc-miR-450b-3p	12.33	4.46	4.6	2.22	7.43	3.48	12.12	4.76	10.11	5.1	5.72	8.32	7.13	4.37667	8.99667	6.38
ssc-miR-450b-5p	858.07	364.04	257.41	505.08	763.99	388.74	1095.78	670.19	780.54	1201.33	1127.36	1283.44	493.173	552.603	848.837	1204.04
ssc-miR-450c-3p	16.96	15.44	18.58	15.85	20.78	10.7	23.69	16.75	23.69	33.64	26.95	31.45	16.9933	15.7767	21.3767	30.68
ssc-miR-450c-5p	684.79	823.88	720.88	532.19	1156.84	667.83	934.91	803.7	854.45	2073.24	2340.79	1693.05	743.183	785.62	864.353	2035.69
ssc-miR-451	1125.07	1606.26	656.33	1013.75	2565.3	710.9	1106.25	413.23	767.59	439.96	788.51	534.52	1129.22	1429.98	762.357	587.663
ssc-miR-452	2.16	4.59	0.86	0.43	1.52	2.04	8.81	0.53	1.9	2.48	1.88	0.81	2.53667	1.33	3.74667	1.72333
ssc-miR-454	5.24	8.69	5.23	8.17	6.39	10.02	14.32	17.28	11.37	27.05	22.95	18.44	6.38667	8.19333	14.3233	22.8133
ssc-miR-455-3p	106.06	154.69	116.92	142.48	130.09	164.25	78.78	68.61	71.39	152.46	170.36	105.3	125.89	145.607	72.9267	142.707
ssc-miR-455-5p	12.64	18.58	9.05	6.96	20.49	30.67	27.55	9.7	16.11	22.02	23.77	16.18	13.4233	19.3733	17.7867	20.6567
ssc-miR-486	3468.65	6127.96	7158.56	5842.78	4285.22	755.48	1181.73	878.83	829.82	1471.91	2259.45	725.68	5585.06	3627.83	963.46	1485.68
ssc-miR-487b	0	0.24	0.31	0.86	1.43	0.82	1.1	1.41	0.63	4.04	6.45	3.34	0.183333	1.03667	1.04667	4.61
ssc-miR-489	0	3.98	3.12	3.8	4.38	3.07	1.65	1.94	3.16	5.1	8.09	5.24	2.36667	3.75	2.25	6.14333
ssc-miR-490	0.92	2.41	3.9	1.94	3.53	1.29	3.31	0.35	1.9	2.41	4.41	2.98	2.41	2.25333	1.85333	3.26667
ssc-miR-490-3p	0.92	2.41	3.9	1.94	3.53	1.29	3.31	0.35	1.9	2.41	4.41	2.98	2.41	2.25333	1.85333	3.26667
ssc-miR-490-5p	0	0.12	0	0.07	0	0	0	0	0	0.14	0.33	0.27	0.04	0.023333	0	0.246667
ssc-miR-491	5.24	7.6	8.9	4.59	7.72	4.36	12.67	4.23	7.58	6.37	5.72	3.34	7.24667	5.55667	8.16	5.14333
ssc-miR-493-3p	5.55	9.89	8.35	14.99	19.73	13.63	15.43	14.29	13.9	66.92	79.95	61.82	7.93	16.1167	14.54	69.5633
ssc-miR-493-5p	67.52	52.49	52.22	70.05	84.82	81.37	106.33	115.7	85.29	421.55	429.66	441.07	57.41	78.7467	102.44	430.76
ssc-miR-497	65.98	25.94	18.58	47.54	33.26	98.34	98.06	25.04	37.59	48.22	56.11	45.55	36.8333	59.7133	53.5633	49.96
ssc-miR-499-3p	37.31	7.36	16.23	1.08	27.83	147.01	157.56	29.45	67.28	19.76	18.29	37.69	20.3	58.64	84.7633	25.2467
ssc-miR-499-5p	7328.55	3348.74	3068.71	1523.85	3751.78	31283.5	5797.9	3010.56	5124.51	2785.12	2894.02	4236.33	4582	12186.4	4644.32	3305.16
ssc-miR-500-3p	136.59	168.57	171.56	129.43	205.39	147.21	147.65	92.94	133.93	311.79	374.29	232.01	158.907	160.677	124.84	306.03
ssc-miR-500-5p	80.47	114.63	118.09	73.85	158.02	131.94	212.1	93.47	167.42	333.1	365.63	254.16	104.397	121.27	157.663	317.63
ssc-miR-503	135.05	186.06	204.34	140.83	370.65	155.05	178.5	82.54	157.94	316.39	354.93	168.83	175.15	222.177	139.66	280.05
ssc-miR-504	105.14	65.16	68.53	65.18	72.53	63.04	45.73	14.81	28.11	52.68	55.13	39.23	79.61	66.9167	29.55	49.0133
ssc-miR-505	273.79	226.97	223.3	159.18	203.67	191.1	142.14	74.6	96.03	160.53	198.13	107.1	241.353	184.65	104.257	155.253
ssc-miR-532-3p	44.09	42.47	44.72	45.75	49.18	41.64	68.87	28.57	57.49	62.31	79.71	67.97	43.76	45.5233	51.6433	69.9967
ssc-miR-532-5p	268.86	413.39	429.28	470.09	699.84	494.45	515.11	440.91	473.19	830.98	1082.44	741.41	370.51	554.793	476.403	884.943
ssc-miR-542-3p	478.83	382.5	277.78	191.74	674.49	426.36	1213.68	801.41	1159.59	1222.15	1209.76	1829.35	379.703	430.863	1058.23	1420.42
ssc-miR-542-5p	10.48	18.58	17.25	12.33	24.59	7.22	21.49	8.64	16.11	21.31	22.95	19.97	15.4367	14.7133	15.4133	21.41
ssc-miR-545-3p	0.31	1.21	1.25	0.65	2.1	3.82	8.26	4.76	6	3.97	7.51	4.61	0.923333	2.19	6.34	5.36333
ssc-miR-545-5p	0.31	2.17	2.34	0.93	1.24	3.2	5.51	2.29	1.58	2.41	5.15	1.9	1.60667	1.79	3.12667	3.15333
ssc-miR-551a	2.77	0	0.23	0.14	0.19	0.14	1.1	0.18	1.9	0.14	0.16	0.63	1	0.156667	1.06	0.31
ssc-miR-574-3p	172.35	135.87	120.74	158.9	152.21	150.07	215.96	45.5	129.51	189.64	197.72	176.34	142.987	153.727	130.323	187.9
ssc-miR-574-5p	18.5	13.88	11.55	14.91	17.82	19.08	20.94	13.4	8.21	20.89	28.34	7.59	14.6433	17.27	14.1833	18.94
ssc-miR-582-3p	0.31	1.09	0.86	0.5	1.62	4.16	4.41	1.23	2.21	3.68	3.35	2.89	0.753333	2.09333	2.61667	3.30667
ssc-miR-582-5p	4.32	2.17	1.87	1.65	1.81	7.97	3.86	4.76	4.74	6.02	9.15	6.06	2.78667	3.81	4.45333	7.07667
ssc-miR-615	15.42	8.81	9.76	4.3	13.91	6.82	8.26	1.59	3.47	8.36	8.98	7.23	11.33	8.34333	4.44	8.19
ssc-miR-628-3p	7.09	23.53	21.93	10.11	14.77	24.47	12.67	4.23	7.58	6.02	9.07	7.5	17.5167	16.45	8.16	7.53
ssc-miR-628-5p	3.7	7.6	7.02	7.89	4.77	8.59	6.61	3.7	6.63	4.39	4.98	4.61	6.10667	7.08333	5.64667	4.66
ssc-miR-6516	25.59	5.07	2.65	2.8	6.86	8.45	90.35	11.64	37.59	7.86	7.43	17.72	11.1033	6.03667	46.5267	11.0033
ssc-miR-652	8.94	6.88	6.01	1	5.72	3.88	8.26	1.23	4.11	6.8	5.15	4.25	7.27667	3.53333	4.53333	5.4
ssc-miR-6529	11.41	29.2	34.89	28.47	26.69	17.17	6.06	10.05	6.32	12.18	13.15	7.59	25.1667	24.11	7.47667	10.9733
ssc-miR-660	112.85	170.38	143.14	148.5	331.77	247.33	246.81	130.33	244.81	425.87	496.14	300.61	142.123	242.533	207.317	407.54
ssc-miR-664-3p	63.51	49.83	54.01	39.8	37.27	42.87	41.32	9.52	23.06	11.83	10.94	10.3	55.7833	39.98	24.6333	11.0233
ssc-miR-664-5p	5.55	38.37	39.73	29.04	25.07	28.62	9.37	4.59	6.95	6.59	3.43	3.89	27.8833	27.5767	6.97	4.63667
ssc-miR-671-3p	4.62	3.02	3.82	2.08	3.34	4.77	1.1	1.76	1.9	4.18	4.17	1.17	3.82	3.39667	1.58667	3.17333
ssc-miR-671-5p	1.54	1.81	2.65	1.58	1.91	1.7	9.37	0.88	1.58	2.55	3.84	3.16	2	1.73	3.94333	3.18333
ssc-miR-676-3p	157.55	162.65	136.74	160.19	160.4	214.27	122.86	132.98	118.77	291.18	318.35	227.31	152.313	178.287	124.87	278.947
ssc-miR-676-5p	0	0	0.16	0.29	0.38	0.48	0	0	0	0.21	0.16	0.54	0.053333	0.383333	0	0.303333
ssc-miR-6782-3p	37.92	15.93	16.47	8.03	2.19	4.29	8.81	2.12	1.58	1.7	1.8	1.9	23.44	4.83667	4.17	1.8
ssc-miR-7-3p	28.06	45.25	48.7	52.49	56.14	29.65	38.56	12.7	39.17	26.41	28.91	20.61	40.67	46.0933	30.1433	25.31
ssc-miR-7-5p	209.35	118.13	99.75	78.44	89.3	117.43	283.72	213.05	188.9	230.92	289.27	254.7	142.41	95.0567	228.557	258.297
ssc-miR-708-3p	19.73	8.21	11.24	2.58	16.58	14.52	36.91	8.64	28.43	13.03	16.01	16.45	13.06	11.2267	24.66	15.1633
ssc-miR-708-5p	3.7	10.01	10.22	8.1	17.73	16.02	33.61	11.82	24.32	22.31	19.03	20.52	7.97667	13.95	23.25	20.62
ssc-miR-7134-3p	927.13	2282.57	2610.71	2417.42	2062.27	592.11	467.18	272.13	571.11	507.87	631.22	430.58	1940.14	1690.6	436.807	523.223
ssc-miR-7134-5p	2496.81	802.53	853.64	519.28	636.85	208.75	736.58	310.4	586.59	281.41	304.05	345.35	1384.33	454.96	544.523	310.27
ssc-miR-7135-3p	4.01	0.48	0.47	0.07	2.38	0	0	0	0	0.57	0.57	0.27	1.65333	0.816667	0	0.47
ssc-miR-7135-5p	0	0	0.16	0	0	0	0	0	0	0.07	0.16	0	0.053333	0	0	0.076667
ssc-miR-7136-3p	0	0	0	0	0.1	0	1.1	0	0	0.07	0.33	0.09	0	0.033333	0.366667	0.163333
ssc-miR-7136-5p	0	0.24	0	0.43	0.48	0.89	0.55	0.35	0	0.5	1.72	1.81	0.08	0.6	0.3	1.34333
ssc-miR-7137-3p	8.32	2.9	2.81	1.86	2	2.93	0.55	0.71	1.9	0.64	1.06	2.17	4.67667	2.26333	1.05333	1.29
ssc-miR-7137-5p	15.72	11.22	12.25	7.6	17.82	14.18	22.04	5.64	12.95	7.22	9.23	8.41	13.0633	13.2	13.5433	8.28667
ssc-miR-7138-3p	0	0.12	0	0.5	0.1	0.2	0	0.18	0	0.07	0.25	0.18	0.04	0.266667	0.06	0.166667
ssc-miR-7138-5p	8.32	4.34	5.62	5.52	8.01	4.5	0.55	5.11	2.21	4.96	6.78	4.7	6.09333	6.01	2.62333	5.48
ssc-miR-7139-3p	0	0.36	0.31	0.07	0.29	0.07	0	0.88	0	0.78	0.08	0.09	0.223333	0.143333	0.293333	0.316667
ssc-miR-7139-5p	6.78	1.81	2.5	2.94	3.34	1.7	3.31	2.82	3.16	4.67	5.96	4.25	3.69667	2.66	3.09667	4.96
ssc-miR-7140-3p	0.31	0	0	0.14	0.48	0	0	0	0	0	0	0	0.103333	0.206667	0	0
ssc-miR-7142-3p	132.89	70.35	67.28	24.81	58.23	19.01	39.67	18.69	26.85	18.27	21.81	17.9	90.1733	34.0167	28.4033	19.3267
ssc-miR-7142-5p	0	0.24	0.16	0	0.38	0.2	0	0.18	0	0.21	0.25	0	0.133333	0.193333	0.06	0.153333
ssc-miR-7143-3p	0	0	0.31	0.14	0.1	0.34	0	0.53	0	0	0.25	0.27	0.103333	0.193333	0.176667	0.173333
ssc-miR-7143-5p	0	0	0	0	0	0	0	0	0	0	0.25	0	0	0	0	0.083333
ssc-miR-7144-5p	0	0.24	1.33	0.65	0.86	1.23	0	0.71	0.63	1.98	1.96	0.54	0.523333	0.913333	0.446667	1.49333
ssc-miR-744	2.16	10.38	7.81	7.03	7.24	16.02	13.22	2.65	8.53	18.62	19.93	9.22	6.78333	10.0967	8.13333	15.9233
ssc-miR-758	14.49	45.01	37.78	34.63	71.39	61.61	85.39	39.51	64.76	186.8	244.68	128.89	32.4267	55.8767	63.22	186.79
ssc-miR-769-3p	2.77	3.14	3.51	2.22	2.67	3.88	2.2	2.12	0.32	3.97	3.76	1.9	3.14	2.92333	1.54667	3.21
ssc-miR-769-5p	129.8	145.76	149.47	73.14	175.94	134.53	79.88	61.9	59.7	109.76	139.74	90.47	141.677	127.87	67.16	113.323
ssc-miR-7857-3p	0	0.24	0.16	0.14	0.19	0.68	0	0	0	1.06	0.33	0.36	0.133333	0.336667	0	0.583333
ssc-miR-874	24.67	29.56	18.65	11.19	18.39	13.56	4.96	1.94	14.53	15.51	17.07	8.22	24.2933	14.38	7.14333	13.6
ssc-miR-885-3p	0.62	10.98	13.81	9.25	18.97	0.27	1.1	0.53	2.21	1.42	2.78	0.45	8.47	9.49667	1.28	1.55
ssc-miR-885-5p	1847.17	1231.96	1325.38	652.29	907.61	42.46	240.2	109.35	230.59	85.68	106.01	69.96	1468.17	534.12	193.38	87.2167
ssc-miR-9	27.13	16.77	7.41	13.12	23.16	34.76	27	10.58	18.32	38.95	43.53	48.99	17.1033	23.68	18.6333	43.8233
ssc-miR-9-1	27.13	16.77	7.41	13.12	23.16	34.76	27	10.58	18.32	38.95	43.53	48.99	17.1033	23.68	18.6333	43.8233
ssc-miR-9-2	27.13	16.77	7.41	13.12	23.16	34.76	27	10.58	18.32	38.95	43.53	48.99	17.1033	23.68	18.6333	43.8233
ssc-miR-92a	10344.9	6694.47	6698.38	4115.94	4787.59	5747.27	5365.42	2128.91	4010.09	5386.63	6515.71	5430.92	7912.58	4883.6	3834.81	5777.75
ssc-miR-92b-3p	10.48	8.21	4.84	8.96	5.15	8.04	8.26	2.12	6.95	8.99	12.74	8.22	7.84333	7.38333	5.77667	9.98333
ssc-miR-935	45.63	20.39	12.49	11.26	15.92	0.75	22.04	9.88	17.37	7.29	7.11	7.05	26.17	9.31	16.43	7.15
ssc-miR-95	813.98	871.91	852.39	570.4	782.67	807.68	906.82	568.07	807.07	1130.94	1215.48	990.32	846.093	720.25	760.653	1112.25
ssc-miR-96-5p	1.23	0.84	0.62	0.43	1.43	1.57	2.2	0.88	1.58	0.57	0.65	1.36	0.896667	1.14333	1.55333	0.86
ssc-miR-9785-5p	0	0.12	0	0.07	0	0.27	0	0	0	0	0	0.09	0.04	0.113333	0	0.03
ssc-miR-9788-3p	0	0.36	0.55	0.29	0.38	0.27	2.2	0	0	0.35	0.33	0.09	0.303333	0.313333	0.733333	0.256667
ssc-miR-98	1575.54	1152.08	1047.05	1313.18	903.8	765.63	711.24	1318.86	719.89	953.84	1038.26	976.95	1258.22	994.203	916.663	989.683
ssc-miR-9810-3p	0	0.48	1.01	1.22	0.95	0.95	1.1	0	0.63	1.27	1.06	0.45	0.496667	1.04	0.576667	0.926667
ssc-miR-9820-5p	0	0.12	0.16	0.07	0	0	0	0	0	0	0	0	0.093333	0.023333	0	0
ssc-miR-9841-3p	1.54	3.02	1.8	3.08	2.48	3.48	0.55	0.53	0.32	0.99	1.31	1.17	2.12	3.01333	0.466667	1.15667
ssc-miR-9843-3p	35.77	17.5	13.35	14.41	41.46	3.27	7.71	4.41	6	8.29	6.7	4.52	22.2067	19.7133	6.04	6.50333
ssc-miR-9851-3p	0	0.6	0.39	0.5	0.76	0.41	0.55	0.71	0	1.98	2.94	1.81	0.33	0.556667	0.42	2.24333
ssc-miR-9858-5p	1.23	0.48	0.47	0.72	1.14	0.34	0	0	0.95	0.35	0.33	0.09	0.726667	0.733333	0.316667	0.256667
ssc-miR-9860-5p	0	0.84	1.09	1	1.72	1.29	2.2	0.53	1.26	1.56	2.94	2.71	0.643333	1.33667	1.33	2.40333
ssc-miR-99a-3p	19.42	10.14	10.38	10.18	20.78	33.12	31.95	7.05	16.11	25.99	29.89	18.35	13.3133	21.36	18.37	24.7433
ssc-miR-99a-5p	5370.39	5503.05	4302.07	4869.91	6121.13	8036.6	6533.93	3517.09	5466.29	6511.2	8652.25	6063.06	5058.5	6342.55	5172.44	7075.5
ssc-miR-99b	496.4	650.97	640.33	535.41	573.37	731.89	453.96	134.57	286.5	663.37	775.94	544.19	595.9	613.557	291.677	661.167
Chr07_18810	6345.23	21120	26486.1	33230.1	32376.5	81405.9	11406.3	42452.8	17253.2	29823.1	28847	33316.3	17983.8	49004.2	23704.1	30662.2
Chr03_8335	127022	332237	386026	382460	186790	136260	97602.8	126868	171209	84318	78367.6	103239	281762	235170	131894	88641.7
Scaffold180_43140	195997	36093.3	22667.6	31017.9	69660.5	36542.3	276534	134403	222757	23768.1	21258.2	66632.7	84919.3	45740.2	211231	37219.7
Chr07_18928	24401.7	59428.9	67542.3	108423	100926	122191	25919.2	82516.5	44244.5	126240	120919	104313	50457.7	110513	50893.4	117157
Chr07_18920	36857.2	63967.4	70250.5	45129.6	76790.1	80666.8	23508.1	74369	30219.6	93298.8	103087	69881.7	57025	67528.8	42698.9	88755.9
Chr07_18933	6031.88	38559.1	56059.6	66832.8	51049.4	68321.8	17155.8	42146.5	32072	65430.1	68650.6	62351.1	33550.2	62068	30458.1	65477.3
Chr07_18904	6932.75	27373.8	40460.4	30412.4	40370.4	39827	15254.8	45270.8	27996.8	85956	91253.5	80537.5	24922.3	36869.9	29507.5	85915.7
Chr07_18882	9439.5	11935.8	12295.2	14204.9	31604.9	40867.2	20911.6	52131.8	28790.7	74941.8	71281.6	83153.2	11223.5	28892.3	33944.7	76458.9
Chr06_16424	0	786.19	81.25	0	92.59	218.98	92.73	61.26	0	0	11.69	0	289.147	103.857	51.33	3.89667
Chr07_18848	5679.37	7611.76	9505.75	15508.9	20679	23184.5	11916.4	35775.6	22969	48575.5	42294.2	48377.6	7598.96	19790.8	23553.6	46415.8
Chr07_18910	3838.47	12936.4	17494.9	22588.1	20432.1	30356.1	6908.7	33570.2	14660	55681.1	48269.4	43724.3	11423.3	24458.8	18379.6	49224.9
Chr10_25226	16411.4	13615.4	19634.4	9943.41	14104.9	16341.4	3709.37	13048.3	4551.47	4654.21	4536.95	4088.83	16553.7	13463.2	7103.04	4426.66
Chr12_27938	1214.21	1965.48	595.8	652.03	2438.27	1067.53	370.94	306.3	635.09	1073.18	1461.65	1018.76	1258.5	1385.94	437.443	1184.53
Chr07_18912	1723.4	8183.54	11022.3	12062.5	13858	21569.5	3152.97	7657.44	4392.7	25564.3	21538.8	10352.9	6976.43	15830	5067.7	19152
Chr07_18906	3407.62	9327.09	12891	19933.4	14567.9	17053.1	3663	10536.6	10055.6	21678.2	19890.1	16671.9	8541.9	17184.8	8085.07	19413.4
Chr07_18872	2937.61	8076.33	8178.74	9431.11	14475.3	16231.9	2411.09	5942.17	3492.99	14437.1	14277.4	6305.33	6397.56	13379.4	3948.75	11673.3
Chr07_17502	10183.7	16617.2	11293.2	5984.68	8302.47	4680.7	3013.86	2021.56	3810.53	4213.64	4630.5	7916.08	12698	6322.62	2948.65	5586.74
Chr07_18852	1449.22	3502.13	3818.55	4983.35	8796.3	11332.2	6676.87	14641	10267.3	20356.5	18861.1	25730.7	2923.3	8370.62	10528.4	21649.4
Chr04_10051	8499.47	3466.39	1408.26	1094.47	2561.73	2271.92	10015.3	7718.7	8150.3	1615.42	1169.32	2753.42	4458.04	1976.04	8628.1	1846.05
Chr07_18870	3603.46	5860.7	5849.7	6077.82	11759.3	11496.5	4683.08	7044.84	4392.7	10054	12874.2	9912.3	5104.62	9777.85	5373.54	10946.8
Chr07_18879	235.01	3645.07	3872.71	5309.36	5216.05	5748.23	1530.12	10107.8	3440.06	7726.89	7717.49	5575.67	2584.26	5424.55	5026	7006.68
Chr11_26361	3603.46	12936.4	16547	6566.84	11265.4	5009.17	185.47	4594.46	1376.03	4213.64	3917.21	1913.63	11029	7613.81	2051.99	3348.16
Chr07_18898	430.85	1215.02	1408.26	1839.65	3549.38	4543.84	2550.19	9372.7	5768.72	7613.93	7436.86	7351.63	1018.04	3310.96	5897.2	7467.47
Chr05_12996	156.67	357.36	270.82	139.72	92.59	0	0	0	52.92	33.89	58.47	13.77	261.617	77.4367	17.64	35.3767
Chr07_18864	1370.88	857.66	1435.34	419.16	2283.95	3859.52	5934.99	7657.44	5186.56	4168.46	4291.39	8866	1221.29	2187.54	6259.66	5775.28
Chr05_13524	0	1357.97	135.41	0	246.91	54.75	0	0	0	45.19	81.85	13.77	497.793	100.553	0	46.9367
Chr03_9479	509.18	1107.82	1327.01	419.16	1574.07	2052.94	1205.55	1837.78	1270.18	1434.67	783.44	963.7	981.337	1348.72	1437.84	1060.6
Chr09_22719	3329.29	4288.32	2383.21	2212.23	6419.75	6788.38	2828.4	7412.4	3757.61	6167.96	6711.88	7861.01	3333.61	5140.12	4666.14	6913.62
Chr07_18918	861.7	2215.63	3791.47	1862.93	3179.01	3448.94	1947.42	5207.06	1323.1	5557.94	6138.91	4763.41	2289.6	2830.29	2825.86	5486.75
Chr06_17168	4621.83	5074.51	3628.98	1397.2	2500	1943.45	927.34	1225.19	2381.58	1174.85	1789.06	1913.63	4441.77	1946.88	1511.37	1625.85
ChrX_41300	900.87	964.87	1164.52	395.87	2407.41	3886.9	649.14	2389.12	1693.57	3208.24	3741.81	2367.94	1010.09	2230.06	1577.28	3106
Chr07_18867	0	929.14	1245.77	2538.25	1234.57	1806.59	510.04	2205.34	1376.03	3603.62	3379.33	2216.5	724.97	1859.8	1363.8	3066.48
Chr12_27942	78.34	0	352.06	116.43	1172.84	547.45	0	0	0	0	0	0	143.467	612.24	0	0
Chr07_18960	39.17	1000.61	1056.19	2258.81	1697.53	3175.21	973.71	2021.56	1164.33	4552.54	5039.76	3524.37	698.657	2377.18	1386.53	4372.22
Chr07_17443	274.18	107.21	352.06	652.03	154.32	520.08	185.47	122.52	105.85	146.86	140.32	165.21	244.483	442.143	137.947	150.797
Chr05_11973	3760.13	5110.25	3060.26	582.17	2685.19	547.45	649.14	2144.08	582.16	1592.82	1297.94	550.68	3976.88	1271.6	1125.13	1147.15
ChrX_41449	1370.88	1393.7	1056.19	605.45	2129.63	2025.57	602.77	3124.23	793.86	1671.9	1087.46	1032.53	1273.59	1586.88	1506.95	1263.96
Chr03_8157	1135.87	107.21	108.33	163.01	216.05	273.73	695.51	612.59	688.01	124.26	81.85	137.67	450.47	217.597	665.37	114.593
Chr03_9107	0	786.19	243.74	232.87	3209.88	2025.57	510.04	1347.71	105.85	1253.93	736.67	454.31	343.31	1822.77	654.533	814.97
Chr07_18860	195.84	821.93	379.15	419.16	1111.11	875.92	1530.12	2082.82	1958.19	1626.71	1952.76	3317.87	465.64	802.063	1857.04	2299.11
Chr07_18861	156.67	643.25	379.15	652.03	1234.57	1231.76	417.3	735.11	476.32	2519.15	2268.48	2161.43	393.023	1039.45	542.91	2316.35
Chr14_33005	0	0	0	0	0	0	0	0	0	0	0	27.53	0	0	0	9.17667
Chr05_12210	0	821.93	487.47	605.45	833.33	1040.16	46.37	428.82	158.77	350.2	865.29	523.15	436.467	826.313	211.32	579.547
Chr13_30396	626.69	607.51	704.13	489.02	617.28	930.67	324.57	306.3	476.32	372.79	257.25	165.21	646.11	678.99	369.063	265.083
Chr18_40609	0	607.51	568.72	512.31	617.28	629.57	185.47	490.08	0	429.27	502.81	647.05	392.077	586.387	225.183	526.377
Chr07_18874	117.5	714.72	541.64	489.02	1172.84	1067.53	324.57	245.04	317.54	1242.63	1005.61	220.27	457.953	909.797	295.717	822.837
ChrX_42170	0	71.47	0	116.43	61.73	246.35	92.73	61.26	52.92	192.04	175.4	234.04	23.8233	141.503	68.97	200.493
Chr15_34957	940.03	1465.18	2301.96	1630.07	2654.32	1724.47	139.1	490.08	582.16	293.71	397.57	234.04	1569.06	2002.95	403.78	308.44
Chr01_744	195.84	464.57	1462.42	395.87	740.74	684.31	788.24	428.82	211.7	779.47	1262.86	523.15	707.61	606.973	476.253	855.16
Chr17_39409	156.67	142.94	162.49	163.01	925.93	6350.42	1669.22	1225.19	1005.56	180.75	198.78	371.71	154.033	2479.79	1299.99	250.413
Chr02_5116	0	321.62	541.64	395.87	864.2	739.06	370.94	0	105.85	689.09	876.99	454.31	287.753	666.377	158.93	673.463
Chr16_38466	0	35.74	216.66	116.43	61.73	246.35	278.2	245.04	52.92	112.97	46.77	110.14	84.1333	141.503	192.053	89.96
Chr08_21025	548.35	428.83	568.72	558.88	277.78	1040.16	92.73	980.15	529.24	203.34	233.86	371.71	515.3	625.607	534.04	269.637
ChrX_42528	0	0	0	0	30.86	0	0	0	0	0	11.69	41.3	0	10.2867	0	17.6633
Chr08_21021	235.01	786.19	947.87	582.17	339.51	1478.12	92.73	980.15	952.63	79.08	292.33	426.78	656.357	799.933	675.17	266.063
Chr02_5821	2702.6	2108.42	2220.72	1373.91	1635.8	875.92	92.73	122.52	793.86	0	46.77	41.3	2343.91	1295.21	336.37	29.3567
Chr09_22766	0	0	0	0	0	54.75	0	0	0	0	0	27.53	0	18.25	0	9.17667
Chr07_18892	78.34	357.36	541.64	535.59	185.19	355.84	231.84	367.56	423.39	530.94	374.18	991.23	325.78	358.873	340.93	632.117
Chr18_40844	705.03	357.36	758.29	46.57	462.96	437.96	231.84	122.52	158.77	11.3	11.69	137.67	606.893	315.83	171.043	53.5533
ChrX_42092	391.68	250.15	379.15	372.59	92.59	218.98	0	122.52	158.77	79.08	46.77	110.14	340.327	228.053	93.7633	78.6633
ChrX_42518	0	0	0	0	30.86	27.37	0	0	0	0	0	27.53	0	19.41	0	9.17667
ChrX_41806	0	714.72	731.21	768.46	925.93	492.71	0	245.04	105.85	56.48	163.7	123.9	481.977	729.033	116.963	114.693
Chr06_14963	0	35.74	135.41	209.58	123.46	191.61	0	122.52	0	192.04	128.62	27.53	57.05	174.883	40.84	116.063
Chr02_4831	0	0	0	46.57	0	82.12	0	0	0	22.59	23.39	0	0	42.8967	0	15.3267
Chr05_13197	0	0	0	0	0	136.86	185.47	367.56	52.92	11.3	0	55.07	0	45.62	201.983	22.1233
Chr11_25908	509.18	285.89	406.23	46.57	339.51	301.1	370.94	61.26	423.39	112.97	11.69	165.21	400.433	229.06	285.197	96.6233
Chr07_18866	0	71.47	0	139.72	246.91	328.47	278.2	367.56	52.92	338.9	526.19	261.57	23.8233	238.367	232.893	375.553
Chr03_9846	0	107.21	135.41	23.29	30.86	27.37	0	122.52	0	11.3	23.39	13.77	80.8733	27.1733	40.84	16.1533
Chr13_31571	117.5	0	27.08	0	92.59	54.75	0	122.52	105.85	79.08	0	13.77	48.1933	49.1133	76.1233	30.95
Chr17_39355	117.5	107.21	297.9	116.43	401.23	54.75	185.47	61.26	0	22.59	140.32	41.3	174.203	190.803	82.2433	68.07
Chr02_7181	313.34	285.89	460.39	139.72	154.32	82.12	0	61.26	0	101.67	81.85	13.77	353.207	125.387	20.42	65.7633
Chr07_18878	0	107.21	81.25	163.01	308.64	164.24	46.37	122.52	211.7	293.71	420.95	275.34	62.82	211.963	126.863	330
Chr07_18390	0	250.15	189.57	163.01	154.32	684.31	0	0	0	56.48	23.39	0	146.573	333.88	0	26.6233
Chr02_7024	1096.71	428.83	135.41	279.44	462.96	136.86	0	0	158.77	0	58.47	0	553.65	293.087	52.9233	19.49
Chr06_14801	391.68	500.3	541.64	442.45	370.37	273.73	0	0	0	90.37	81.85	55.07	477.873	362.183	0	75.7633
Chr02_6753	0	71.47	135.41	349.3	339.51	164.24	0	61.26	0	22.59	23.39	13.77	68.96	284.35	20.42	19.9167
Chr01_2425	195.84	71.47	433.31	232.87	185.19	109.49	46.37	428.82	105.85	112.97	70.16	96.37	233.54	175.85	193.68	93.1667
Scaffold1223_43865	156.67	142.94	135.41	116.43	92.59	218.98	0	0	0	33.89	93.55	68.84	145.007	142.667	0	65.4267
Chr13_29068	509.18	285.89	487.47	186.29	185.19	136.86	0	122.52	52.92	33.89	11.69	82.6	427.513	169.447	58.48	42.7267
Scaffold532_43703	0	71.47	189.57	675.31	833.33	0	0	0	0	101.67	0	0	87.0133	502.88	0	33.89
Chr02_6396	0	0	0	23.29	61.73	54.75	46.37	0	105.85	45.19	93.55	0	0	46.59	50.74	46.2467
Chr15_35001	195.84	536.04	379.15	302.73	246.91	246.35	46.37	61.26	211.7	33.89	58.47	0	370.343	265.33	106.443	30.7867
Chr18_40577	274.18	107.21	27.08	46.57	0	54.75	92.73	0	0	22.59	35.08	55.07	136.157	33.7733	30.91	37.58
Chr04_11051	0	35.74	0	0	30.86	0	0	0	0	22.59	0	0	11.9133	10.2867	0	7.53
Chr06_16914	156.67	35.74	27.08	0	0	82.12	0	0	105.85	56.48	11.69	82.6	73.1633	27.3733	35.2833	50.2567
Chr02_5397	0	0	0	0	0	54.75	0	0	0	0	0	27.53	0	18.25	0	9.17667
Chr10_24931	274.18	285.89	947.87	0	0	0	0	306.3	0	0	0	0	502.647	0	102.1	0
Chr07_19803	313.34	35.74	54.16	0	462.96	136.86	0	0	158.77	0	0	0	134.413	199.94	52.9233	0
ChrX_42472	117.5	0	0	0	0	0	278.2	245.04	158.77	11.3	0	82.6	39.1667	0	227.337	31.3
Chr07_19714	0	35.74	27.08	0	0	54.75	0	0	0	0	0	0	20.94	18.25	0	0
Chr13_30059	0	0	108.33	0	0	109.49	0	0	0	45.19	23.39	27.53	36.11	36.4967	0	32.0367
Chr07_18913	0	35.74	0	116.43	30.86	54.75	0	0	0	169.45	198.78	261.57	11.9133	67.3467	0	209.933
Chr14_33972	0	71.47	81.25	0	61.73	27.37	0	61.26	52.92	33.89	23.39	55.07	50.9067	29.7	38.06	37.45
Chr15_35524	0	0	0	0	0	0	0	0	0	0	81.85	55.07	0	0	0	45.64
Chr05_13233	0	178.68	27.08	23.29	30.86	82.12	0	122.52	105.85	67.78	11.69	0	68.5867	45.4233	76.1233	26.49
Chr01_3355	0	0	135.41	0	0	191.61	0	122.52	0	0	11.69	13.77	45.1367	63.87	40.84	8.48667
Chr02_5292	0	35.74	81.25	93.15	30.86	54.75	0	0	0	11.3	0	13.77	38.9967	59.5867	0	8.35667
Chr01_618	0	250.15	189.57	186.29	802.47	27.37	0	0	0	0	0	0	146.573	338.71	0	0
ChrX_41978	0	0	0	0	0	0	0	0	0	11.3	0	0	0	0	0	3.76667
Chr08_20494	274.18	107.21	27.08	23.29	61.73	54.75	0	0	0	0	0	0	136.157	46.59	0	0
Chr14_33435	0	35.74	81.25	23.29	0	109.49	0	0	0	11.3	11.69	13.77	38.9967	44.26	0	12.2533
Chr01_3236	0	35.74	27.08	23.29	30.86	0	0	0	0	11.3	0	0	20.94	18.05	0	3.76667
Chr02_5384	195.84	250.15	324.98	93.15	30.86	0	0	0	0	11.3	11.69	0	256.99	41.3367	0	7.66333
Chr06_14979	0	0	81.25	0	0	54.75	0	0	52.92	33.89	35.08	13.77	27.0833	18.25	17.64	27.58
Chr04_11302	0	107.21	0	116.43	30.86	27.37	0	0	0	45.19	23.39	0	35.7367	58.22	0	22.86
Chr03_7846	0	0	0	0	0	0	0	61.26	0	0	0	0	0	0	20.42	0
Chr13_30518	0	0	0	0	0	27.37	0	0	0	0	0	0	0	9.12333	0	0
Scaffold268_43327	0	0	0	93.15	0	82.12	0	0	0	0	0	0	0	58.4233	0	0
Chr06_17145	78.34	142.94	0	23.29	30.86	301.1	0	0	0	11.3	0	0	73.76	118.417	0	3.76667
Chr02_4707	0	0	0	0	0	0	0	0	0	0	23.39	0	0	0	0	7.79667
Chr12_26868	0	0	0	0	0	109.49	0	122.52	0	0	0	0	0	36.4967	40.84	0
Chr13_30499	0	0	0	0	0	0	0	0	0	0	0	13.77	0	0	0	4.59
Chr14_32032	0	250.15	189.57	0	30.86	0	0	0	0	22.59	23.39	13.77	146.573	10.2867	0	19.9167
Chr03_9487	0	0	0	0	0	0	0	0	0	0	11.69	0	0	0	0	3.89667
Chr13_29084	0	0	0	69.86	61.73	0	0	0	0	0	11.69	0	0	43.8633	0	3.89667
Chr05_12517	0	35.74	27.08	0	0	0	0	0	0	0	23.39	0	20.94	0	0	7.79667
Chr12_28572	0	0	27.08	0	0	0	0	0	0	0	23.39	0	9.02667	0	0	7.79667
Chr04_11054	78.34	107.21	108.33	23.29	0	164.24	0	122.52	0	11.3	46.77	0	97.96	62.51	40.84	19.3567
Chr06_15584	195.84	0	27.08	23.29	0	0	0	0	0	11.3	0	0	74.3067	7.76333	0	3.76667
Chr02_3884	0	0	135.41	23.29	0	27.37	0	0	0	0	35.08	0	45.1367	16.8867	0	11.6933
Chr01_2117	156.67	0	0	0	0	0	0	0	0	0	0	0	52.2233	0	0	0
Chr01_1013	0	0	0	23.29	154.32	109.49	0	0	0	11.3	0	82.6	0	95.7	0	31.3
Chr16_38052	0	0	0	0	61.73	0	0	122.52	52.92	112.97	23.39	41.3	0	20.5767	58.48	59.22
Chr04_11297	0	0	0	0	0	27.37	0	0	0	0	0	0	0	9.12333	0	0
Chr07_19712	0	35.74	0	0	0	0	0	0	0	0	0	0	11.9133	0	0	0
Chr06_15088	0	35.74	54.16	0	92.59	109.49	0	0	0	0	11.69	0	29.9667	67.36	0	3.89667
Chr18_40613	0	35.74	54.16	23.29	154.32	0	0	0	0	11.3	23.39	0	29.9667	59.2033	0	11.5633
Chr06_14007	0	0	0	23.29	0	82.12	0	0	0	0	0	0	0	35.1367	0	0
Chr12_27433	0	35.74	27.08	0	0	82.12	0	0	105.85	0	0	13.77	20.94	27.3733	35.2833	4.59
Chr10_25734	0	71.47	81.25	23.29	61.73	109.49	0	61.26	0	11.3	46.77	0	50.9067	64.8367	20.42	19.3567
Chr05_12593	0	35.74	27.08	46.57	0	0	0	0	0	0	0	0	20.94	15.5233	0	0
Chr08_21296	0	0	0	0	0	27.37	0	0	0	0	0	0	0	9.12333	0	0
Chr15_37534	391.68	35.74	27.08	69.86	0	0	0	0	105.85	0	0	0	151.5	23.2867	35.2833	0
Chr02_5536	0	0	0	0	30.86	0	0	61.26	0	0	0	41.3	0	10.2867	20.42	13.7667
Chr06_15617	0	0	189.57	23.29	61.73	27.37	0	0	0	0	11.69	0	63.19	37.4633	0	3.89667
Chr04_10542	0	0	0	0	0	0	0	0	0	0	11.69	0	0	0	0	3.89667
Chr11_26515	0	0	0	69.86	0	0	0	0	0	0	11.69	68.84	0	23.2867	0	26.8433
Chr13_29937	0	71.47	27.08	23.29	0	164.24	0	0	0	0	0	0	32.85	62.51	0	0
Chr09_23387	0	0	27.08	0	0	191.61	0	0	0	11.3	0	0	9.02667	63.87	0	3.76667
Chr11_25932	0	0	135.41	0	61.73	0	92.73	0	0	56.48	0	13.77	45.1367	20.5767	30.91	23.4167
Chr02_4553	0	0	0	0	0	0	0	0	0	0	35.08	0	0	0	0	11.6933
Chr02_6044	0	0	0	0	30.86	0	0	0	0	22.59	0	0	0	10.2867	0	7.53
Chr03_8332	0	0	0	0	123.46	0	0	0	0	0	0	0	0	41.1533	0	0
Chr12_27993	156.67	0	0	23.29	0	0	0	0	0	0	0	0	52.2233	7.76333	0	0
Chr05_13220	0	35.74	54.16	0	0	27.37	0	0	0	22.59	23.39	0	29.9667	9.12333	0	15.3267
Chr10_24604	0	35.74	81.25	93.15	0	27.37	0	0	0	0	0	0	38.9967	40.1733	0	0
Chr07_17856	39.17	0	54.16	23.29	92.59	109.49	0	61.26	158.77	0	23.39	55.07	31.11	75.1233	73.3433	26.1533
Chr07_19307	39.17	0	54.16	23.29	92.59	109.49	0	61.26	158.77	0	23.39	55.07	31.11	75.1233	73.3433	26.1533
Chr17_39868	0	0	0	0	0	0	0	0	0	11.3	0	0	0	0	0	3.76667
Chr09_23231	235.01	35.74	54.16	23.29	0	27.37	0	61.26	0	11.3	0	0	108.303	16.8867	20.42	3.76667
Chr03_9544	470.02	1322.23	1516.59	1164.33	1975.31	109.49	185.47	428.82	158.77	135.56	210.48	220.27	1102.95	1083.04	257.687	188.77
ChrX_41765	0	0	27.08	23.29	0	0	0	0	0	0	0	13.77	9.02667	7.76333	0	4.59
Chr02_6182	0	35.74	27.08	0	0	0	0	0	0	0	0	0	20.94	0	0	0
Chr02_4523	0	107.21	81.25	46.57	30.86	0	0	122.52	0	0	35.08	27.53	62.82	25.81	40.84	20.87
Chr06_16512	0	0	0	0	0	27.37	0	0	0	0	0	0	0	9.12333	0	0
Chr05_13072	430.85	1072.08	189.57	4727.2	462.96	27.37	370.94	0	158.77	56.48	128.62	591.98	564.167	1739.18	176.57	259.027
Scaffold155_42879	156.67	536.04	622.88	442.45	833.33	903.29	139.1	183.78	105.85	553.53	409.26	192.74	438.53	726.357	142.91	385.177
Scaffold155_42881	156.67	536.04	622.88	442.45	833.33	903.29	139.1	183.78	105.85	553.53	409.26	192.74	438.53	726.357	142.91	385.177
Chr02_5117	0	71.47	0	0	0	0	0	0	0	11.3	58.47	13.77	23.8233	0	0	27.8467
Chr09_23554	0	35.74	0	46.57	0	54.75	0	0	0	22.59	70.16	0	11.9133	33.7733	0	30.9167
Chr14_33323	0	0	0	0	0	27.37	0	0	0	33.89	0	0	0	9.12333	0	11.2967
Chr16_38716	0	35.74	0	0	123.46	136.86	0	0	0	0	0	0	11.9133	86.7733	0	0
Chr06_14999	313.34	35.74	0	0	30.86	0	278.2	0	211.7	0	11.69	0	116.36	10.2867	163.3	3.89667
Chr12_28834	0	250.15	108.33	139.72	92.59	273.73	46.37	0	105.85	45.19	70.16	27.53	119.493	168.68	50.74	47.6267
Chr17_38857	274.18	71.47	243.74	232.87	0	0	0	0	52.92	56.48	81.85	0	196.463	77.6233	17.64	46.11
Chr05_12182	156.67	107.21	135.41	0	30.86	0	0	0	52.92	0	81.85	0	133.097	10.2867	17.64	27.2833
Chr02_7159	0	71.47	135.41	0	277.78	164.24	0	0	105.85	0	23.39	13.77	68.96	147.34	35.2833	12.3867
Chr09_23183	0	0	54.16	46.57	0	0	0	0	0	0	0	13.77	18.0533	15.5233	0	4.59
Chr07_18970	0	107.21	108.33	139.72	61.73	164.24	139.1	183.78	52.92	293.71	175.4	275.34	71.8467	121.897	125.267	248.15
Chr02_6194	0	0	27.08	0	0	0	0	0	0	0	0	0	9.02667	0	0	0
Chr12_27337	0	0	81.25	0	0	27.37	0	0	0	0	0	0	27.0833	9.12333	0	0
Chr03_9333	0	0	0	0	0	27.37	0	61.26	105.85	0	0	0	0	9.12333	55.7033	0
Chr13_28978	274.18	178.68	189.57	93.15	185.19	218.98	139.1	245.04	370.47	45.19	58.47	220.27	214.143	165.773	251.537	107.977
Chr06_14395	0	35.74	81.25	163.01	185.19	164.24	46.37	0	0	11.3	35.08	0	38.9967	170.813	15.4567	15.46
Chr02_5113	0	35.74	0	302.73	123.46	136.86	0	61.26	52.92	327.6	163.7	110.14	11.9133	187.683	38.06	200.48
Chr01_2585	0	428.83	379.15	0	0	0	0	61.26	105.85	0	0	0	269.327	0	55.7033	0
Chr12_26840	0	35.74	54.16	93.15	0	82.12	46.37	61.26	0	22.59	35.08	137.67	29.9667	58.4233	35.8767	65.1133
Chr17_39129	352.51	35.74	216.66	116.43	61.73	437.96	0	0	0	33.89	35.08	82.6	201.637	205.373	0	50.5233
Chr14_33328	0	0	0	0	0	0	139.1	0	52.92	0	0	0	0	0	64.0067	0
Chr04_11168	1135.87	142.94	54.16	0	0	27.37	139.1	0	52.92	22.59	0	110.14	444.323	9.12333	64.0067	44.2433
Chr02_3517	0	35.74	0	23.29	0	164.24	0	0	0	33.89	11.69	0	11.9133	62.51	0	15.1933
Chr04_10381	117.5	35.74	0	23.29	0	27.37	0	0	0	0	11.69	0	51.08	16.8867	0	3.89667
Chr12_28854	0	107.21	54.16	116.43	123.46	27.37	0	0	0	45.19	23.39	13.77	53.79	89.0867	0	27.45
Chr12_28238	0	0	0	0	61.73	54.75	0	61.26	0	22.59	46.77	55.07	0	38.8267	20.42	41.4767
Chr12_28695	0	35.74	0	23.29	0	0	46.37	0	0	0	0	0	11.9133	7.76333	15.4567	0
Chr02_6330	0	0	0	0	0	0	92.73	0	0	0	0	0	0	0	30.91	0
Chr07_17509	0	71.47	81.25	69.86	0	54.75	46.37	61.26	0	112.97	70.16	165.21	50.9067	41.5367	35.8767	116.113
ChrX_42572	117.5	0	0	0	0	0	0	0	0	22.59	0	0	39.1667	0	0	7.53
Chr17_38858	274.18	71.47	243.74	232.87	0	0	0	0	52.92	56.48	81.85	0	196.463	77.6233	17.64	46.11
Chr04_9953	0	142.94	27.08	419.16	61.73	82.12	185.47	0	0	56.48	11.69	0	56.6733	187.67	61.8233	22.7233
Chr02_7160	0	71.47	135.41	0	277.78	164.24	0	0	105.85	0	23.39	13.77	68.96	147.34	35.2833	12.3867
Chr05_11940	0	35.74	0	93.15	30.86	54.75	0	0	0	0	0	0	11.9133	59.5867	0	0
Chr01_1727	156.67	607.51	460.39	232.87	648.15	54.75	0	0	0	0	0	0	408.19	311.923	0	0
Chr15_34608	0	0	0	23.29	0	0	0	0	0	67.78	35.08	13.77	0	7.76333	0	38.8767
Chr02_7036	0	142.94	0	0	30.86	0	0	0	0	0	0	0	47.6467	10.2867	0	0
Chr06_16292	0	0	0	0	0	0	0	0	0	0	11.69	0	0	0	0	3.89667
Chr16_38644	0	0	839.54	279.44	30.86	3229.96	370.94	0	0	530.94	526.19	440.55	279.847	1180.09	123.647	499.227
Chr05_12591	0	35.74	27.08	0	0	0	0	0	0	0	0	0	20.94	0	0	0
Chr12_27780	0	0	0	0	0	0	0	0	0	0	0	68.84	0	0	0	22.9467
Chr05_13199	0	71.47	54.16	46.57	92.59	109.49	0	61.26	0	33.89	46.77	0	41.8767	82.8833	20.42	26.8867
Chr01_589	0	35.74	81.25	0	0	0	0	0	0	11.3	23.39	0	38.9967	0	0	11.5633
Chr12_27778	0	0	0	0	0	0	0	0	0	0	0	68.84	0	0	0	22.9467
Chr01_1204	587.52	107.21	27.08	0	0	109.49	1530.12	306.3	582.16	101.67	11.69	178.97	240.603	36.4967	806.193	97.4433
Chr04_11639	30942.8	1894.01	433.31	46.57	61.73	136.86	29675	5084.54	8891.24	384.09	327.41	1665.82	11090	81.72	14550.2	792.44
Chr12_28697	0	35.74	0	23.29	0	0	46.37	0	0	0	0	0	11.9133	7.76333	15.4567	0
Chr02_4246	78.34	0	27.08	23.29	0	27.37	0	0	0	11.3	58.47	13.77	35.14	16.8867	0	27.8467
Chr12_28094	509.18	214.42	324.98	279.44	154.32	54.75	0	61.26	0	11.3	58.47	41.3	349.527	162.837	20.42	37.0233
Chr14_34042	0	0	81.25	0	0	54.75	0	0	105.85	67.78	0	13.77	27.0833	18.25	35.2833	27.1833
Chr02_4832	0	0	0	46.57	0	82.12	0	0	0	22.59	23.39	0	0	42.8967	0	15.3267
Chr08_21275	117.5	285.89	406.23	139.72	123.46	328.47	0	61.26	105.85	0	93.55	68.84	269.873	197.217	55.7033	54.13
Chr09_23263	78.34	464.57	270.82	302.73	401.23	82.12	0	367.56	105.85	146.86	116.93	13.77	271.243	262.027	157.803	92.52
Chr05_11955	0	107.21	189.57	69.86	30.86	27.37	0	122.52	0	22.59	58.47	0	98.9267	42.6967	40.84	27.02
Chr07_18691	0	35.74	27.08	116.43	154.32	0	139.1	61.26	0	0	23.39	27.53	20.94	90.25	66.7867	16.9733
Chr18_40848	117.5	35.74	189.57	116.43	308.64	301.1	92.73	0	0	0	11.69	0	114.27	242.057	30.91	3.89667
Chr02_7222	0	107.21	81.25	139.72	92.59	54.75	0	61.26	0	56.48	35.08	0	62.82	95.6867	20.42	30.52
Chr18_40289	0	35.74	27.08	69.86	0	27.37	0	0	0	45.19	46.77	0	20.94	32.41	0	30.6533
Chr02_6989	0	71.47	54.16	163.01	30.86	82.12	92.73	0	158.77	22.59	46.77	0	41.8767	91.9967	83.8333	23.12
Chr02_6004	117.5	0	0	23.29	30.86	0	0	61.26	0	11.3	11.69	41.3	39.1667	18.05	20.42	21.43
Chr02_3729	0	0	0	0	30.86	0	0	61.26	0	0	0	41.3	0	10.2867	20.42	13.7667
Chr05_12549	391.68	0	0	0	0	0	139.1	0	52.92	0	0	0	130.56	0	64.0067	0
Scaffold450_43634	0	0	0	0	30.86	27.37	0	0	0	11.3	0	0	0	19.41	0	3.76667
Chr18_40382	0	0	27.08	0	30.86	54.75	0	0	0	0	0	13.77	9.02667	28.5367	0	4.59
Chr07_18855	1840.9	7254.4	8855.79	11433.8	13487.6	15602.3	3338.43	22175.9	6562.58	17227.4	20521.5	15598.1	5983.7	13507.9	10692.3	17782.3
Chr03_7634	0	35.74	0	46.57	0	54.75	46.37	61.26	0	0	0	41.3	11.9133	33.7733	35.8767	13.7667
Chr07_18850	0	500.3	677.05	372.59	586.42	355.84	0	245.04	0	474.46	526.19	261.57	392.45	438.283	81.68	420.74
Chr12_27965	0	0	27.08	0	0	0	46.37	61.26	105.85	11.3	0	0	9.02667	0	71.16	3.76667
Scaffold180_43139	195997	36093.3	22667.6	31017.9	69660.5	36542.3	276534	134403	222757	23768.1	21258.2	66632.7	84919.3	45740.2	211231	37219.7
Chr18_40166	0	71.47	27.08	23.29	61.73	0	0	183.78	0	45.19	46.77	13.77	32.85	28.34	61.26	35.2433
Chr07_19228	156.67	0	81.25	0	123.46	27.37	278.2	0	52.92	56.48	23.39	41.3	79.3067	50.2767	110.373	40.39
Chr01_591	0	35.74	81.25	0	0	0	0	0	0	11.3	23.39	0	38.9967	0	0	11.5633
Chr09_23716	0	35.74	0	0	0	0	0	0	0	0	11.69	13.77	11.9133	0	0	8.48667
Chr05_13587	0	35.74	27.08	0	61.73	109.49	0	0	0	22.59	35.08	13.77	20.94	57.0733	0	23.8133
Chr02_5430	0	35.74	0	0	0	0	0	0	0	56.48	0	0	11.9133	0	0	18.8267
Chr09_23221	0	0	0	0	30.86	54.75	0	0	0	0	0	0	0	28.5367	0	0
Chr13_29204	0	107.21	54.16	0	0	54.75	0	0	0	22.59	46.77	13.77	53.79	18.25	0	27.71
Chr05_11902	0	0	0	0	0	0	0	61.26	0	0	0	0	0	0	20.42	0
Chr13_30625	0	0	81.25	46.57	0	109.49	0	0	0	0	23.39	0	27.0833	52.02	0	7.79667
Chr14_34118	117.5	35.74	135.41	0	30.86	54.75	0	0	0	56.48	0	13.77	96.2167	28.5367	0	23.4167
Chr02_5802	0	0	27.08	0	61.73	27.37	0	0	0	0	35.08	0	9.02667	29.7	0	11.6933
Chr01_992	0	71.47	0	0	61.73	82.12	0	0	52.92	11.3	0	13.77	23.8233	47.95	17.64	8.35667
Chr03_9801	0	0	0	23.29	92.59	0	0	0	0	0	0	0	0	38.6267	0	0
Chr12_28456	0	35.74	0	0	30.86	0	0	0	0	0	0	0	11.9133	10.2867	0	0
Chr14_33679	665.86	750.46	297.9	116.43	216.05	164.24	2086.52	428.82	1693.57	90.37	93.55	123.9	571.407	165.573	1402.97	102.607
Chr07_19396	0	285.89	243.74	46.57	154.32	2354.04	0	306.3	105.85	406.68	315.72	151.44	176.543	851.643	137.383	291.28
Chr01_2823	0	71.47	0	0	30.86	0	0	0	0	33.89	70.16	96.37	23.8233	10.2867	0	66.8067
Chr05_12713	0	0	0	0	0	0	0	0	0	22.59	0	0	0	0	0	7.53
Chr02_7161	0	0	0	0	0	54.75	0	0	0	0	0	0	0	18.25	0	0
Chr07_18343	861.7	35.74	81.25	23.29	0	0	1669.22	428.82	952.63	56.48	58.47	55.07	326.23	7.76333	1016.89	56.6733
Chr04_10781	0	35.74	135.41	0	0	54.75	0	0	0	33.89	23.39	41.3	57.05	18.25	0	32.86
Chr01_3042	0	0	0	23.29	0	27.37	0	61.26	0	22.59	0	0	0	16.8867	20.42	7.53
Chr06_16542	0	35.74	54.16	46.57	61.73	191.61	0	0	0	11.3	11.69	41.3	29.9667	99.97	0	21.43
Chr07_18858	3446.79	15473.7	18253.2	18070.5	24938.3	34735.7	6166.83	18071.5	12543	63927.6	67574.8	44357.6	12391.2	25914.8	12260.5	58620
Chr08_21023	0	0	81.25	23.29	0	136.86	0	0	52.92	22.59	0	41.3	27.0833	53.3833	17.64	21.2967
Chr08_21029	0	71.47	27.08	0	30.86	164.24	46.37	0	105.85	33.89	11.69	27.53	32.85	65.0333	50.74	24.37
Chr16_38054	0	35.74	135.41	326.01	432.1	684.31	0	61.26	105.85	666.5	502.81	454.31	57.05	480.807	55.7033	541.207
Chr03_7562	0	250.15	0	46.57	0	109.49	0	61.26	0	0	0	0	83.3833	52.02	20.42	0
Chr12_28941	0	0	27.08	0	0	0	0	0	0	33.89	0	0	9.02667	0	0	11.2967
Chr07_18679	274.18	71.47	54.16	46.57	61.73	218.98	0	0	0	11.3	70.16	68.84	133.27	109.093	0	50.1
Chr01_989	0	107.21	162.49	0	92.59	54.75	0	183.78	52.92	45.19	35.08	151.44	89.9	49.1133	78.9	77.2367
Chr06_17170	0	0	162.49	23.29	92.59	27.37	46.37	0	158.77	22.59	35.08	55.07	54.1633	47.75	68.38	37.58
Chr04_10255	0	0	81.25	69.86	0	0	0	0	0	11.3	23.39	0	27.0833	23.2867	0	11.5633
Chr04_9998	0	0	0	23.29	30.86	0	231.84	183.78	0	0	11.69	13.77	0	18.05	138.54	8.48667
Chr13_29965	0	0	0	23.29	0	0	92.73	61.26	105.85	0	11.69	82.6	0	7.76333	86.6133	31.43
Chr14_33310	0	0	0	0	30.86	0	0	0	0	0	23.39	41.3	0	10.2867	0	21.5633
Chr15_37401	235.01	107.21	54.16	69.86	30.86	27.37	46.37	0	0	22.59	35.08	110.14	132.127	42.6967	15.4567	55.9367
Chr12_27425	0	0	0	0	0	0	231.84	61.26	158.77	11.3	0	13.77	0	0	150.623	8.35667
Chr14_32796	352.51	285.89	379.15	0	1759.26	301.1	0	183.78	317.54	248.53	222.17	165.21	339.183	686.787	167.107	211.97
ChrX_41309	0	71.47	406.23	139.72	185.19	273.73	46.37	0	52.92	90.37	210.48	178.97	159.233	199.547	33.0967	159.94
Chr04_11570	0	35.74	243.74	46.57	0	109.49	0	61.26	0	11.3	0	41.3	93.16	52.02	20.42	17.5333
Chr14_32641	0	0	0	0	0	0	92.73	0	158.77	0	11.69	0	0	0	83.8333	3.89667
Chr12_28576	195.84	0	27.08	0	0	0	741.87	0	105.85	0	0	27.53	74.3067	0	282.573	9.17667
Chr14_33940	0	0	81.25	0	92.59	82.12	0	61.26	0	11.3	35.08	0	27.0833	58.2367	20.42	15.46
Chr06_14640	0	0	0	0	30.86	27.37	0	0	0	0	23.39	0	0	19.41	0	7.79667
Chr02_7195	39.17	0	27.08	0	0	0	0	0	52.92	0	0	0	22.0833	0	17.64	0
Chr12_27732	0	0	81.25	46.57	61.73	164.24	0	0	0	11.3	81.85	96.37	27.0833	90.8467	0	63.1733
Chr07_18916	0	35.74	27.08	23.29	92.59	82.12	0	245.04	158.77	124.26	128.62	82.6	20.94	66	134.603	111.827
Chr07_17419	0	0	27.08	0	0	0	0	0	0	0	11.69	0	9.02667	0	0	3.89667
Chr09_24403	0	0	0	46.57	0	54.75	0	0	0	0	0	0	0	33.7733	0	0
Chr06_16215	0	35.74	162.49	0	0	54.75	0	0	0	33.89	46.77	0	66.0767	18.25	0	26.8867
ChrX_41541	195.84	0	0	23.29	30.86	0	0	122.52	0	11.3	0	27.53	65.28	18.05	40.84	12.9433
Chr12_28743	235.01	964.87	649.97	419.16	493.83	547.45	231.84	122.52	317.54	146.86	81.85	82.6	616.617	486.813	223.967	103.77
Chr09_24219	195.84	0	27.08	0	0	27.37	417.3	61.26	158.77	22.59	46.77	206.51	74.3067	9.12333	212.443	91.9567
Chr05_12419	587.52	178.68	27.08	0	0	0	602.77	122.52	529.24	67.78	23.39	178.97	264.427	0	418.177	90.0467
Chr07_19711	0	35.74	0	0	0	0	0	0	0	0	0	0	11.9133	0	0	0
Chr14_32007	0	0	0	0	0	0	46.37	0	0	45.19	11.69	41.3	0	0	15.4567	32.7267
ChrX_40989	117.5	0	27.08	23.29	61.73	0	0	0	0	33.89	0	0	48.1933	28.34	0	11.2967
Chr12_27681	0	0	0	0	0	0	92.73	0	0	33.89	11.69	96.37	0	0	30.91	47.3167
Chr07_18886	822.53	285.89	297.9	372.59	2006.17	2436.15	3199.33	8024.99	3969.3	5298.12	4291.39	9705.8	468.773	1604.97	5064.54	6431.77
Chr12_28449	0	0	0	0	0	0	0	0	52.92	0	0	0	0	0	17.64	0
Chr03_7854	470.02	2108.42	6689.23	1327.34	586.42	958.04	370.94	1041.41	529.24	327.6	70.16	275.34	3089.22	957.267	647.197	224.367
Chr09_24152	0	0	0	0	0	0	231.84	122.52	158.77	11.3	0	55.07	0	0	171.043	22.1233
ChrX_41818	117.5	0	27.08	23.29	61.73	0	0	0	0	33.89	0	0	48.1933	28.34	0	11.2967
ChrX_41101	0	0	0	23.29	0	0	0	0	0	0	11.69	0	0	7.76333	0	3.89667
Chr04_11230	195.84	428.83	324.98	23.29	30.86	246.35	0	61.26	0	56.48	23.39	0	316.55	100.167	20.42	26.6233
Chr10_24911	0	142.94	108.33	0	185.19	0	46.37	122.52	158.77	11.3	23.39	13.77	83.7567	61.73	109.22	16.1533
Chr16_37964	0	0	0	46.57	30.86	0	0	0	0	0	0	0	0	25.81	0	0
Chr01_1014	0	0	0	23.29	154.32	109.49	0	0	0	11.3	0	82.6	0	95.7	0	31.3
Chr07_17796	235.01	964.87	649.97	419.16	493.83	547.45	231.84	122.52	317.54	146.86	81.85	82.6	616.617	486.813	223.967	103.77
Chr05_13503	0	0	0	0	0	109.49	46.37	0	0	22.59	0	0	0	36.4967	15.4567	7.53
Chr13_29335	0	71.47	54.16	23.29	30.86	27.37	0	0	52.92	0	0	27.53	41.8767	27.1733	17.64	9.17667
Chr01_1597	195.84	0	0	0	0	0	278.2	183.78	158.77	22.59	0	41.3	65.28	0	206.917	21.2967
Chr15_34631	0	0	0	23.29	0	0	92.73	0	0	0	0	0	0	7.76333	30.91	0
Chr10_25566	0	35.74	81.25	302.73	0	54.75	0	0	0	0	11.69	27.53	38.9967	119.16	0	13.0733
Chr08_21212	156.67	0	0	0	30.86	0	46.37	183.78	0	67.78	35.08	165.21	52.2233	10.2867	76.7167	89.3567
Chr15_35972	0	250.15	379.15	326.01	432.1	492.71	417.3	1286.45	899.71	485.75	385.87	481.85	209.767	416.94	867.82	451.157
Chr16_38247	78.34	0	0	0	30.86	0	0	0	0	0	0	0	26.1133	10.2867	0	0
Chr07_19535	235.01	0	0	23.29	61.73	54.75	0	0	105.85	22.59	11.69	0	78.3367	46.59	35.2833	11.4267
Chr05_12119	0	0	0	0	30.86	82.12	0	0	105.85	0	0	13.77	0	37.66	35.2833	4.59
Chr13_31022	156.67	0	0	0	0	0	0	0	0	0	0	0	52.2233	0	0	0
Chr17_39645	0	0	27.08	0	0	0	0	0	0	0	0	0	9.02667	0	0	0
Chr13_31314	0	0	0	93.15	61.73	27.37	0	0	0	0	0	55.07	0	60.75	0	18.3567
Chr01_3238	352.51	0	0	0	0	0	0	0	0	0	0	0	117.503	0	0	0
Chr17_39075	78.34	71.47	54.16	23.29	0	0	0	0	0	0	11.69	13.77	67.99	7.76333	0	8.48667
Chr08_21027	391.68	393.1	352.06	349.3	216.05	684.31	46.37	857.63	476.32	79.08	175.4	220.27	378.947	416.553	460.107	158.25
Chr03_8338	39.17	71.47	0	0	185.19	27.37	0	61.26	0	0	0	0	36.88	70.8533	20.42	0
Chr11_26413	1214.21	71.47	0	23.29	0	27.37	231.84	61.26	105.85	11.3	0	27.53	428.56	16.8867	132.983	12.9433
Chr15_37676	0	35.74	27.08	0	61.73	0	0	0	52.92	0	81.85	0	20.94	20.5767	17.64	27.2833
Chr06_15404	39.17	0	0	0	30.86	27.37	231.84	61.26	105.85	33.89	23.39	41.3	13.0567	19.41	132.983	32.86
Chr07_17941	156.67	35.74	0	0	0	0	1576.48	306.3	688.01	45.19	46.77	247.81	64.1367	0	856.93	113.257
Chr13_29756	0	107.21	108.33	46.57	123.46	27.37	0	0	105.85	22.59	11.69	41.3	71.8467	65.8	35.2833	25.1933
Chr07_17885	39.17	35.74	27.08	0	0	0	0	61.26	52.92	22.59	0	0	33.9967	0	38.06	7.53
Chr18_40054	0	35.74	0	0	0	54.75	0	0	0	33.89	11.69	0	11.9133	18.25	0	15.1933
Chr07_19849	3407.62	107.21	135.41	163.01	339.51	27.37	5239.49	1776.53	4181	214.64	163.7	949.93	1216.75	176.63	3732.34	442.757
Chr06_14140	0	35.74	27.08	0	0	0	0	0	0	22.59	23.39	13.77	20.94	0	0	19.9167
Chr02_5893	235.01	964.87	622.88	419.16	493.83	547.45	231.84	122.52	264.62	135.56	81.85	82.6	607.587	486.813	206.327	100.003
Chr02_5239	0	71.47	27.08	0	0	0	0	0	0	0	0	0	32.85	0	0	0
Chr07_18902	0	0	0	23.29	30.86	27.37	46.37	61.26	52.92	67.78	105.24	27.53	0	27.1733	53.5167	66.85
Chr13_29942	0	0	0	0	30.86	27.37	0	61.26	0	0	0	0	0	19.41	20.42	0
Chr03_9260	0	107.21	0	0	0	0	46.37	0	0	0	11.69	0	35.7367	0	15.4567	3.89667
Chr17_39043	0	0	0	0	0	0	0	0	0	0	11.69	41.3	0	0	0	17.6633
Chr15_37500	0	0	0	0	0	0	0	0	0	33.89	0	13.77	0	0	0	15.8867
Chr03_8936	900.87	35.74	0	46.57	30.86	0	649.14	367.56	370.47	90.37	93.55	151.44	312.203	25.81	462.39	111.787
Chr06_16596	0	0	0	0	0	0	92.73	0	0	0	0	0	0	0	30.91	0
Chr04_10432	0	0	0	0	0	27.37	0	0	0	0	0	0	0	9.12333	0	0
Scaffold196_43163	39.17	178.68	27.08	23.29	0	437.96	185.47	428.82	264.62	22.59	58.47	82.6	81.6433	153.75	292.97	54.5533
Chr02_5477	0	107.21	108.33	0	92.59	218.98	46.37	0	211.7	11.3	11.69	82.6	71.8467	103.857	86.0233	35.1967
Chr14_33534	0	71.47	0	0	0	82.12	0	0	0	11.3	11.69	0	23.8233	27.3733	0	7.66333
Chr15_35930	0	0	0	23.29	0	0	0	0	0	0	0	13.77	0	7.76333	0	4.59
Chr06_14573	117.5	0	54.16	23.29	0	27.37	0	0	0	0	0	0	57.22	16.8867	0	0
Chr05_13660	0	0	0	0	0	0	0	0	0	0	11.69	0	0	0	0	3.89667
Chr01_1147	78.34	0	0	23.29	0	54.75	139.1	61.26	0	22.59	11.69	13.77	26.1133	26.0133	66.7867	16.0167
Chr08_21459	0	178.68	352.06	232.87	185.19	328.47	46.37	0	0	11.3	58.47	55.07	176.913	248.843	15.4567	41.6133
Chr07_17825	0	0	0	23.29	0	0	92.73	0	0	0	0	0	0	7.76333	30.91	0
Chr04_11782	509.18	35.74	0	46.57	30.86	0	139.1	0	0	0	46.77	41.3	181.64	25.81	46.3667	29.3567
Chr06_14154	39.17	0	0	0	0	0	46.37	0	0	11.3	0	13.77	13.0567	0	15.4567	8.35667
Chr02_6676	0	0	0	0	0	0	0	0	0	0	0	13.77	0	0	0	4.59
Chr01_2559	0	0	0	0	0	0	0	61.26	0	0	0	0	0	0	20.42	0
Chr09_24226	78.34	35.74	81.25	0	0	0	0	0	52.92	11.3	11.69	0	65.11	0	17.64	7.66333
Chr12_27721	117.5	214.42	433.31	0	0	273.73	0	0	0	0	35.08	27.53	255.077	91.2433	0	20.87
Chr14_34167	0	0	81.25	0	0	0	0	122.52	0	22.59	0	0	27.0833	0	40.84	7.53
Chr05_12495	0	0	0	0	0	27.37	0	0	0	0	0	0	0	9.12333	0	0
Chr02_6658	0	0	0	0	0	0	0	0	52.92	0	0	0	0	0	17.64	0
Chr06_16595	0	0	0	0	0	0	92.73	0	0	0	0	0	0	0	30.91	0
Chr06_16399	274.18	0	0	0	0	0	0	0	0	0	0	0	91.3933	0	0	0
Chr01_2570	430.85	0	0	93.15	0	54.75	834.61	490.08	1058.48	214.64	140.32	454.31	143.617	49.3	794.39	269.757
Chr14_33131	0	0	0	0	0	0	0	0	0	0	0	27.53	0	0	0	9.17667
Chr05_13028	0	35.74	0	0	0	0	0	0	0	0	0	0	11.9133	0	0	0
Chr16_38657	0	0	0	0	0	0	0	0	0	79.08	0	0	0	0	0	26.36
Chr04_11092	117.5	107.21	243.74	23.29	154.32	54.75	0	0	0	0	11.69	0	156.15	77.4533	0	3.89667
Chr03_9232	0	71.47	0	0	61.73	82.12	92.73	0	0	11.3	0	0	23.8233	47.95	30.91	3.76667
Chr03_9552	39.17	107.21	0	69.86	61.73	82.12	231.84	61.26	52.92	11.3	70.16	123.9	48.7933	71.2367	115.34	68.4533
Chr01_786	0	321.62	108.33	0	0	0	0	0	52.92	0	0	0	143.317	0	17.64	0
Chr12_27940	1214.21	1965.48	595.8	652.03	2438.27	1067.53	370.94	306.3	635.09	1073.18	1461.65	1018.76	1258.5	1385.94	437.443	1184.53
Chr12_27936	1214.21	1965.48	595.8	652.03	2438.27	1067.53	370.94	306.3	635.09	1073.18	1461.65	1018.76	1258.5	1385.94	437.443	1184.53
Chr17_39950	900.87	357.36	568.72	395.87	524.69	492.71	46.37	122.52	105.85	112.97	175.4	192.74	608.983	471.09	91.58	160.37
Chr02_3521	0	0	0	0	0	54.75	0	122.52	52.92	22.59	0	68.84	0	18.25	58.48	30.4767
Chr02_4029	0	0	0	0	0	82.12	0	0	0	33.89	0	27.53	0	27.3733	0	20.4733
Chr18_40591	0	0	27.08	0	30.86	54.75	0	61.26	105.85	56.48	105.24	82.6	9.02667	28.5367	55.7033	81.44
Scaffold434_43607	0	35.74	0	23.29	0	0	185.47	0	0	124.26	0	82.6	11.9133	7.76333	61.8233	68.9533
Chr07_19592	587.52	571.78	1408.26	512.31	1049.38	383.22	92.73	0	476.32	271.12	222.17	178.97	855.853	648.303	189.683	224.087
Chr09_22942	274.18	0	0	0	0	0	0	0	52.92	0	0	13.77	91.3933	0	17.64	4.59
Chr06_14685	0	35.74	27.08	0	0	0	0	0	0	22.59	0	0	20.94	0	0	7.53
Chr06_13929	39.17	0	108.33	0	0	0	0	0	0	0	46.77	0	49.1667	0	0	15.59
Chr07_19612	0	107.21	81.25	0	0	0	0	0	0	22.59	0	0	62.82	0	0	7.53
Chr02_7011	39.17	71.47	0	0	0	0	0	0	0	0	0	0	36.88	0	0	0
Chr18_40600	0	0	0	23.29	0	0	0	0	0	33.89	11.69	13.77	0	7.76333	0	19.7833
Chr03_9527	0	0	27.08	69.86	0	164.24	0	0	52.92	56.48	11.69	68.84	9.02667	78.0333	17.64	45.67
Chr07_18823	0	35.74	54.16	69.86	61.73	54.75	0	0	105.85	33.89	0	0	29.9667	62.1133	35.2833	11.2967
Chr06_14877	274.18	178.68	514.56	139.72	308.64	27.37	0	122.52	0	79.08	35.08	68.84	322.473	158.577	40.84	61
Chr15_34484	0	0	0	0	0	0	0	0	0	0	11.69	0	0	0	0	3.89667
Chr02_7093	0	0	0	0	0	0	0	245.04	0	0	0	0	0	0	81.68	0
Scaffold1082_43822	0	0	0	23.29	0	0	0	0	0	0	11.69	27.53	0	7.76333	0	13.0733
Chr06_16404	274.18	0	0	0	0	0	0	0	0	11.3	11.69	0	91.3933	0	0	7.66333
Scaffold1533_43934	117.5	428.83	135.41	1164.33	185.19	0	46.37	0	52.92	0	105.24	68.84	227.247	449.84	33.0967	58.0267
Scaffold391_43502	0	0	54.16	46.57	61.73	27.37	0	0	0	11.3	0	55.07	18.0533	45.2233	0	22.1233
Chr03_9528	0	0	27.08	69.86	0	164.24	0	0	52.92	56.48	11.69	68.84	9.02667	78.0333	17.64	45.67
Chr02_7101	0	71.47	27.08	23.29	92.59	273.73	0	0	0	11.3	70.16	0	32.85	129.87	0	27.1533
Chr04_10515	352.51	71.47	0	46.57	0	54.75	0	122.52	0	22.59	11.69	0	141.327	33.7733	40.84	11.4267
Chr14_33891	1175.04	321.62	677.05	139.72	370.37	191.61	278.2	367.56	529.24	11.3	23.39	82.6	724.57	233.9	391.667	39.0967
Chr17_39151	0	0	0	0	61.73	0	0	0	0	11.3	0	0	0	20.5767	0	3.76667
Chr08_22075	744.19	1107.82	1218.69	791.75	1203.7	821.18	139.1	61.26	582.16	643.91	584.66	371.71	1023.57	938.877	260.84	533.427
Chr07_18811	313.34	0	0	0	0	0	0	0	0	0	11.69	0	104.447	0	0	3.89667
Chr05_13036	39.17	35.74	135.41	209.58	185.19	0	46.37	122.52	0	45.19	11.69	27.53	70.1067	131.59	56.2967	28.1367
Chr02_4243	470.02	678.98	595.8	279.44	679.01	54.75	0	122.52	0	79.08	35.08	27.53	581.6	337.733	40.84	47.23
Chr12_28838	0	250.15	108.33	139.72	92.59	273.73	46.37	0	105.85	45.19	70.16	27.53	119.493	168.68	50.74	47.6267
Chr02_6906	78.34	71.47	27.08	0	92.59	109.49	46.37	0	0	0	0	27.53	58.9633	67.36	15.4567	9.17667
Chr02_4255	0	35.74	27.08	0	0	27.37	0	0	0	22.59	23.39	0	20.94	9.12333	0	15.3267
Chr06_14821	0	35.74	81.25	139.72	92.59	164.24	0	0	0	11.3	35.08	55.07	38.9967	132.183	0	33.8167
Chr06_13970	39.17	0	0	46.57	0	0	139.1	0	52.92	0	0	41.3	13.0567	15.5233	64.0067	13.7667
Chr06_15626	78.34	0	81.25	23.29	308.64	27.37	0	0	0	124.26	70.16	27.53	53.1967	119.767	0	73.9833
Chr14_32126	0	0	0	0	0	0	46.37	0	0	0	23.39	0	0	0	15.4567	7.79667
Chr10_24748	1292.55	1465.18	2112.39	1280.77	1944.44	930.67	92.73	551.34	158.77	440.57	116.93	261.57	1623.37	1385.29	267.613	273.023
Chr02_4251	0	35.74	27.08	0	0	27.37	0	0	0	22.59	23.39	0	20.94	9.12333	0	15.3267
Chr02_5024	0	0	0	0	0	27.37	0	61.26	105.85	22.59	0	27.53	0	9.12333	55.7033	16.7067
Chr06_13969	39.17	0	0	46.57	0	0	139.1	0	52.92	0	0	41.3	13.0567	15.5233	64.0067	13.7667
Chr18_40619	0	0	0	0	0	54.75	0	0	105.85	11.3	0	0	0	18.25	35.2833	3.76667
Chr05_12541	0	0	0	23.29	61.73	27.37	0	0	0	0	0	0	0	37.4633	0	0
Chr03_7903	39.17	0	0	69.86	30.86	54.75	0	0	105.85	0	0	0	13.0567	51.8233	35.2833	0
Chr13_29074	0	428.83	324.98	186.29	555.56	136.86	0	122.52	52.92	112.97	70.16	0	251.27	292.903	58.48	61.0433
Chr12_28254	0	0	0	0	61.73	54.75	0	61.26	0	22.59	46.77	55.07	0	38.8267	20.42	41.4767
ChrX_41819	0	0	0	23.29	1388.89	1642.35	46.37	0	0	0	304.02	192.74	0	1018.18	15.4567	165.587
Chr09_24033	0	71.47	0	46.57	0	0	0	0	0	0	35.08	0	23.8233	15.5233	0	11.6933
Chr11_26360	0	71.47	54.16	23.29	0	0	0	0	52.92	22.59	0	41.3	41.8767	7.76333	17.64	21.2967
Chr07_19141	0	35.74	54.16	23.29	123.46	54.75	0	0	0	45.19	35.08	13.77	29.9667	67.1667	0	31.3467
Chr02_4353	78.34	71.47	81.25	0	30.86	136.86	0	183.78	0	0	23.39	0	77.02	55.9067	61.26	7.79667
Chr09_22260	0	0	0	69.86	0	0	0	0	0	0	0	0	0	23.2867	0	0
Chr06_15557	274.18	0	0	0	0	0	370.94	0	635.09	0	0	27.53	91.3933	0	335.343	9.17667
Chr09_22246	0	0	0	0	30.86	0	0	0	0	0	0	0	0	10.2867	0	0
Chr02_4087	156.67	0	0	0	0	82.12	0	0	0	33.89	11.69	41.3	52.2233	27.3733	0	28.96
Chr14_31925	0	35.74	81.25	0	30.86	246.35	0	61.26	0	11.3	35.08	0	38.9967	92.4033	20.42	15.46
Chr02_7018	0	0	0	23.29	0	27.37	0	0	0	11.3	23.39	0	0	16.8867	0	11.5633
Chr02_6874	156.67	428.83	0	23.29	30.86	27.37	370.94	61.26	52.92	33.89	23.39	13.77	195.167	27.1733	161.707	23.6833
Chr12_26937	0	0	0	0	0	0	278.2	0	0	0	0	0	0	0	92.7333	0
Chr10_25175	3250.95	4252.58	4874.75	3003.98	4506.17	5912.46	2179.26	2205.34	2275.73	1604.12	2011.23	1005	4126.09	4474.2	2220.11	1540.12
Chr04_10939	4269.32	4073.9	487.47	605.45	555.56	328.47	5749.52	1654.01	3863.46	293.71	479.42	385.48	2943.56	496.493	3755.66	386.203
Chr02_6348	0	35.74	0	163.01	30.86	0	417.3	122.52	52.92	33.89	35.08	41.3	11.9133	64.6233	197.58	36.7567
Scaffold4211_44336	0	0	0	0	0	0	46.37	61.26	0	0	0	0	0	0	35.8767	0
Chr06_14831	0	35.74	81.25	116.43	0	0	0	0	0	11.3	23.39	0	38.9967	38.81	0	11.5633
Chr12_26925	0	0	0	46.57	123.46	0	0	0	0	0	0	13.77	0	56.6767	0	4.59
Chr02_7017	0	0	0	23.29	0	27.37	0	0	0	11.3	23.39	0	0	16.8867	0	11.5633
Chr04_11692	0	142.94	162.49	0	92.59	82.12	0	0	0	56.48	35.08	41.3	101.81	58.2367	0	44.2867
Chr09_22245	0	0	0	0	30.86	0	0	0	0	0	0	0	0	10.2867	0	0
Scaffold2582_44145	0	0	0	0	30.86	27.37	0	0	0	0	11.69	0	0	19.41	0	3.89667
Chr03_9342	0	0	0	0	0	0	0	0	0	0	23.39	41.3	0	0	0	21.5633
Chr06_16416	0	35.74	54.16	0	0	0	0	122.52	52.92	0	46.77	55.07	29.9667	0	58.48	33.9467
Chr03_9656	0	0	0	0	0	0	0	61.26	0	0	0	0	0	0	20.42	0
Chr10_25481	0	0	0	0	0	0	139.1	0	211.7	0	0	0	0	0	116.933	0
Chr04_10516	352.51	71.47	0	46.57	0	54.75	0	122.52	0	22.59	11.69	0	141.327	33.7733	40.84	11.4267
Chr12_28101	783.36	643.25	622.88	605.45	154.32	109.49	231.84	61.26	52.92	180.75	58.47	261.57	683.163	289.753	115.34	166.93
Chr12_27463	117.5	0	54.16	23.29	92.59	54.75	324.57	0	0	33.89	11.69	13.77	57.22	56.8767	108.19	19.7833
Chr07_18959	39.17	1000.61	1056.19	2258.81	1697.53	3175.21	973.71	2021.56	1164.33	4552.54	5039.76	3524.37	698.657	2377.18	1386.53	4372.22
Chr06_15489	0	71.47	0	23.29	30.86	0	139.1	0	52.92	0	0	0	23.8233	18.05	64.0067	0
Chr15_37552	2741.76	250.15	162.49	558.88	185.19	246.35	1901.05	61.26	105.85	11.3	70.16	27.53	1051.47	330.14	689.387	36.33
Chr12_27283	235.01	214.42	352.06	279.44	308.64	164.24	139.1	306.3	211.7	67.78	70.16	82.6	267.163	250.773	219.033	73.5133
Chr06_15087	0	35.74	54.16	0	92.59	109.49	0	0	0	0	11.69	0	29.9667	67.36	0	3.89667
Chr06_16917	39.17	0	27.08	0	0	27.37	0	0	0	22.59	46.77	0	22.0833	9.12333	0	23.12
Chr04_11130	0	35.74	27.08	163.01	0	109.49	0	61.26	0	0	0	0	20.94	90.8333	20.42	0
Chr14_31863	0	35.74	27.08	0	92.59	27.37	0	0	52.92	11.3	0	0	20.94	39.9867	17.64	3.76667
Chr03_8533	391.68	107.21	352.06	349.3	92.59	218.98	0	122.52	158.77	33.89	35.08	55.07	283.65	220.29	93.7633	41.3467
Chr03_9645	0	0	0	0	30.86	0	0	0	0	0	0	55.07	0	10.2867	0	18.3567
Chr14_33130	0	0	0	23.29	30.86	0	0	61.26	0	11.3	0	0	0	18.05	20.42	3.76667
Chr01_1080	0	0	0	0	0	0	0	0	0	11.3	0	0	0	0	0	3.76667
Scaffold532_43699	195.84	0	0	0	0	0	463.67	61.26	52.92	0	0	0	65.28	0	192.617	0
Chr06_14832	0	35.74	81.25	116.43	0	0	0	0	0	11.3	23.39	0	38.9967	38.81	0	11.5633
Chr02_4007	509.18	0	0	0	30.86	0	278.2	183.78	264.62	33.89	0	110.14	169.727	10.2867	242.2	48.01
Chr14_33561	1645.06	35.74	27.08	0	0	0	1530.12	122.52	529.24	33.89	0	68.84	569.293	0	727.293	34.2433
Chr02_7276	0	178.68	54.16	46.57	123.46	328.47	0	0	0	11.3	46.77	0	77.6133	166.167	0	19.3567
Chr06_15340	0	107.21	54.16	93.15	154.32	246.35	139.1	0	105.85	22.59	93.55	165.21	53.79	164.607	81.65	93.7833
ChrX_41451	0	0	27.08	23.29	30.86	27.37	0	0	0	56.48	35.08	96.37	9.02667	27.1733	0	62.6433
Chr02_4930	274.18	142.94	54.16	69.86	30.86	27.37	46.37	0	52.92	0	23.39	0	157.093	42.6967	33.0967	7.79667
Chr06_14464	0	0	0	0	0	0	0	0	0	0	0	27.53	0	0	0	9.17667
Chr15_35758	274.18	0	0	0	0	0	0	0	0	0	0	0	91.3933	0	0	0
Chr10_25748	0	0	0	0	61.73	0	0	0	0	0	11.69	0	0	20.5767	0	3.89667
Chr03_9476	2154.24	678.98	1029.11	791.75	740.74	1012.78	1901.05	1347.71	740.94	417.98	397.57	1073.83	1287.44	848.423	1329.9	629.793
Chr13_28976	0	0	108.33	0	0	0	0	0	0	11.3	0	13.77	36.11	0	0	8.35667
Chr02_4119	0	71.47	54.16	23.29	30.86	109.49	92.73	183.78	0	0	11.69	41.3	41.8767	54.5467	92.17	17.6633
Chr07_17506	235.01	214.42	352.06	279.44	308.64	164.24	139.1	306.3	211.7	67.78	70.16	82.6	267.163	250.773	219.033	73.5133
Chr02_7215	78.34	0	0	0	0	0	0	0	0	11.3	0	82.6	26.1133	0	0	31.3
Chr15_34785	274.18	0	0	0	0	0	370.94	0	635.09	0	0	27.53	91.3933	0	335.343	9.17667
Chr14_31865	352.51	0	0	0	0	109.49	278.2	306.3	317.54	192.04	70.16	178.97	117.503	36.4967	300.68	147.057
Chr05_13105	39.17	250.15	135.41	139.72	308.64	0	0	61.26	0	11.3	0	0	141.577	149.453	20.42	3.76667
Chr06_15339	0	107.21	54.16	93.15	154.32	246.35	139.1	0	105.85	22.59	93.55	165.21	53.79	164.607	81.65	93.7833
Scaffold391_43501	0	0	54.16	46.57	61.73	27.37	0	0	0	11.3	0	55.07	18.0533	45.2233	0	22.1233
Chr09_23180	13043	821.93	514.56	232.87	92.59	82.12	12287.3	3246.75	5821.65	180.75	257.25	839.79	4793.15	135.86	7118.56	425.93
Chr13_29941	0	0	0	0	30.86	27.37	0	61.26	0	0	0	0	0	19.41	20.42	0
Chr02_3496	0	35.74	0	0	0	0	0	0	0	0	0	13.77	11.9133	0	0	4.59
Chr13_29231	0	0	0	46.57	123.46	27.37	0	0	0	0	23.39	0	0	65.8	0	7.79667
Chr08_21313	391.68	285.89	297.9	349.3	246.91	54.75	0	0	105.85	124.26	198.78	41.3	325.157	216.987	35.2833	121.447
Chr16_38146	0	0	27.08	0	0	27.37	0	0	0	22.59	23.39	0	9.02667	9.12333	0	15.3267
Chr13_31632	8342.8	6325.27	6905.89	2025.94	1481.48	1012.78	8902.49	1408.97	5080.71	835.95	1110.85	977.46	7191.32	1506.73	5130.72	974.753
Chr18_40727	195.84	178.68	54.16	46.57	30.86	27.37	1483.75	796.37	2275.73	451.87	514.5	1500.61	142.893	34.9333	1518.62	822.327
Chr07_20000	0	0	0	0	0	0	0	61.26	0	0	0	0	0	0	20.42	0
Chr08_21327	18056.5	643.25	243.74	232.87	586.42	54.75	28794	9617.74	19952.4	745.58	456.03	4735.88	6314.49	291.347	19454.7	1979.16
Chr14_32455	22678.3	2787.41	2329.05	1862.93	1697.53	1122.27	3894.84	735.11	2116.96	926.32	1075.77	1211.5	9264.92	1560.91	2248.97	1071.2
Chr06_16826	192864	131687	35071.1	17651.3	25246.9	26031.3	100802	41350.2	88489	12584.4	16908.3	21752	119874	22976.5	76880.4	17081.6
Chr02_4105	0	0	27.08	0	0	0	0	0	0	0	0	0	9.02667	0	0	0
Chr18_40390	0	142.94	27.08	1280.77	61.73	0	0	0	0	0	0	41.3	56.6733	447.5	0	13.7667
Chr08_21328	18056.5	643.25	243.74	232.87	586.42	54.75	28794	9617.74	19952.4	745.58	456.03	4735.88	6314.49	291.347	19454.7	1979.16
Chr06_16423	0	786.19	81.25	0	92.59	218.98	92.73	61.26	0	0	11.69	0	289.147	103.857	51.33	3.89667
Chr13_29127	0	0	0	0	61.73	0	0	0	0	0	0	82.6	0	20.5767	0	27.5333
Chr10_25189	0	0	0	23.29	0	54.75	0	61.26	105.85	33.89	0	13.77	0	26.0133	55.7033	15.8867
Chr01_147	195.84	178.68	189.57	93.15	0	218.98	0	0	0	22.59	23.39	27.53	188.03	104.043	0	24.5033
Chr03_9789	0	0	0	0	0	0	185.47	61.26	52.92	0	0	41.3	0	0	99.8833	13.7667
Scaffold355_43491	0	0	0	0	0	0	0	0	0	0	23.39	13.77	0	0	0	12.3867
Chr06_16474	0	0	0	46.57	0	0	0	0	0	0	0	0	0	15.5233	0	0
Chr14_32256	96941	16510	2897.77	908.18	3765.43	4516.46	125052	24381.3	60756.8	3411.58	4069.22	10132.6	38782.9	3063.36	70063.4	5871.13
Scaffold846_43766	0	0	54.16	23.29	0	0	0	0	0	0	0	0	18.0533	7.76333	0	0
Chr16_37826	0	0	0	0	0	0	0	0	0	11.3	0	0	0	0	0	3.76667
Chr17_39919	117.5	285.89	162.49	209.58	30.86	218.98	0	0	0	45.19	93.55	123.9	188.627	153.14	0	87.5467
Chr12_28391	352.51	0	0	0	0	0	0	0	0	0	23.39	0	117.503	0	0	7.79667
Chr05_12564	548.35	0	0	0	0	0	0	0	0	0	0	0	182.783	0	0	0
Chr08_21314	391.68	285.89	297.9	349.3	246.91	54.75	0	0	105.85	124.26	198.78	41.3	325.157	216.987	35.2833	121.447
Chr11_25933	0	0	0	0	0	0	139.1	0	0	0	46.77	0	0	0	46.3667	15.59
Chr14_31864	0	35.74	27.08	0	92.59	27.37	0	0	52.92	11.3	0	0	20.94	39.9867	17.64	3.76667
Chr16_37830	0	0	0	0	0	27.37	0	0	0	0	0	0	0	9.12333	0	0
Chr08_20312	0	0	0	46.57	0	27.37	0	0	105.85	45.19	0	0	0	24.6467	35.2833	15.0633
Chr13_31732	8381.97	0	0	0	30.86	0	12565.5	4043.13	10320.2	316.31	222.17	2712.12	2793.99	10.2867	8976.27	1083.53
Chr03_7988	0	107.21	243.74	0	61.73	27.37	0	0	0	0	23.39	41.3	116.983	29.7	0	21.5633
Chr06_14057	0	0	0	0	0	27.37	0	0	0	22.59	23.39	41.3	0	9.12333	0	29.0933
Chr14_32457	274.18	0	0	0	0	0	0	0	0	0	0	0	91.3933	0	0	0
Chr01_1203	587.52	107.21	27.08	0	0	109.49	1530.12	306.3	582.16	101.67	11.69	178.97	240.603	36.4967	806.193	97.4433
Chr05_12776	0	0	0	23.29	0	0	0	0	0	0	0	0	0	7.76333	0	0
Chr03_8549	0	0	0	0	0	0	0	0	0	0	11.69	0	0	0	0	3.89667
Chr14_32624	156.67	35.74	54.16	0	30.86	0	0	0	52.92	11.3	11.69	13.77	82.19	10.2867	17.64	12.2533
Chr12_27464	117.5	0	54.16	23.29	92.59	54.75	324.57	0	0	33.89	11.69	13.77	57.22	56.8767	108.19	19.7833
Chr12_26931	0	0	0	0	61.73	0	0	0	0	0	0	0	0	20.5767	0	0
Chr01_1175	0	35.74	0	0	0	0	0	0	0	11.3	0	0	11.9133	0	0	3.76667
Chr09_23163	235.01	35.74	0	0	0	0	46.37	122.52	0	0	0	27.53	90.25	0	56.2967	9.17667
Chr08_21209	0	107.21	54.16	0	216.05	218.98	46.37	0	0	67.78	46.77	82.6	53.79	145.01	15.4567	65.7167
Chr07_20261	313.34	250.15	352.06	419.16	123.46	273.73	0	122.52	105.85	90.37	46.77	96.37	305.183	272.117	76.1233	77.8367
Chr03_8363	0	0	0	46.57	30.86	0	0	0	0	0	23.39	0	0	25.81	0	7.79667
Chr06_15001	0	0	0	0	0	82.12	0	0	0	0	0	0	0	27.3733	0	0
Chr08_21898	0	0	0	0	0	54.75	0	122.52	52.92	33.89	0	41.3	0	18.25	58.48	25.0633
Chr10_25851	548.35	71.47	27.08	69.86	0	164.24	880.98	183.78	370.47	0	23.39	96.37	215.633	78.0333	478.41	39.92
Chr16_38122	0	0	54.16	0	30.86	164.24	0	61.26	0	0	0	0	18.0533	65.0333	20.42	0
Chr13_29364	117.5	35.74	0	0	0	0	231.84	0	0	11.3	0	13.77	51.08	0	77.28	8.35667
Chr13_31017	156.67	0	0	0	0	0	0	0	0	0	11.69	13.77	52.2233	0	0	8.48667
ChrX_41159	1762.56	857.66	297.9	302.73	339.51	410.59	2225.62	857.63	1746.49	282.42	163.7	440.55	972.707	350.943	1609.91	295.557
Chr03_8205	0	71.47	0	0	0	54.75	0	0	0	0	11.69	0	23.8233	18.25	0	3.89667
Chr03_8731	313.34	0	0	0	0	0	0	0	0	0	0	0	104.447	0	0	0
Chr03_7688	78.34	0	27.08	0	0	27.37	46.37	0	0	11.3	0	27.53	35.14	9.12333	15.4567	12.9433
Chr05_12253	0	0	0	46.57	0	0	0	0	0	0	0	0	0	15.5233	0	0
Chr01_2480	783.36	0	27.08	46.57	0	0	1530.12	306.3	635.09	11.3	11.69	151.44	270.147	15.5233	823.837	58.1433
Chr01_1349	0	35.74	0	46.57	0	0	0	0	0	0	0	0	11.9133	15.5233	0	0
Chr12_27553	0	0	0	0	0	0	0	0	0	0	0	13.77	0	0	0	4.59
Chr14_33709	0	0	0	0	0	0	92.73	122.52	52.92	33.89	35.08	41.3	0	0	89.39	36.7567
Chr07_19826	0	0	0	0	30.86	27.37	0	0	0	0	0	0	0	19.41	0	0
Chr01_1252	0	0	0	0	0	0	0	0	0	0	23.39	0	0	0	0	7.79667
Chr02_3842	195.84	0	0	23.29	0	27.37	649.14	183.78	264.62	158.15	304.02	426.78	65.28	16.8867	365.847	296.317
Chr07_18608	0	71.47	324.98	93.15	92.59	109.49	0	0	0	22.59	0	55.07	132.15	98.41	0	25.8867
Chr16_38486	2741.76	250.15	54.16	46.57	30.86	82.12	1298.28	428.82	740.94	56.48	46.77	165.21	1015.36	53.1833	822.68	89.4867
Scaffold873_43783	0	178.68	108.33	23.29	185.19	0	0	0	0	0	0	0	95.67	69.4933	0	0
ChrX_40995	117.5	0	27.08	23.29	61.73	0	0	0	0	33.89	0	0	48.1933	28.34	0	11.2967
Chr01_137	0	0	0	0	0	0	0	0	0	0	23.39	13.77	0	0	0	12.3867
ChrX_41001	7402.77	536.04	595.8	861.61	524.69	383.22	2596.56	61.26	1005.56	237.23	175.4	633.29	2844.87	589.84	1221.13	348.64
Chr05_12200	0	35.74	54.16	0	0	82.12	0	0	0	0	0	0	29.9667	27.3733	0	0
Chr06_15362	0	35.74	0	0	0	0	0	0	0	0	0	0	11.9133	0	0	0
Chr18_40578	274.18	107.21	27.08	46.57	0	54.75	92.73	0	0	22.59	35.08	55.07	136.157	33.7733	30.91	37.58
Chr02_6600	0	107.21	216.66	23.29	61.73	0	0	0	105.85	11.3	46.77	0	107.957	28.34	35.2833	19.3567
Chr13_29067	509.18	285.89	487.47	186.29	185.19	136.86	0	122.52	52.92	33.89	11.69	82.6	427.513	169.447	58.48	42.7267
Chr13_31430	117.5	0	0	23.29	0	0	0	61.26	264.62	0	0	13.77	39.1667	7.76333	108.627	4.59
ChrX_41817	117.5	0	27.08	23.29	61.73	0	0	0	0	33.89	0	0	48.1933	28.34	0	11.2967
Chr13_30897	0	0	0	0	0	109.49	0	0	0	56.48	0	0	0	36.4967	0	18.8267
Chr04_10863	0	35.74	0	0	0	0	0	0	0	0	0	0	11.9133	0	0	0
Chr12_27284	235.01	214.42	352.06	279.44	308.64	164.24	139.1	306.3	211.7	67.78	70.16	82.6	267.163	250.773	219.033	73.5133
Chr02_4880	0	0	0	46.57	30.86	54.75	0	0	0	0	11.69	0	0	44.06	0	3.89667
Chr14_32535	0	0	0	0	0	54.75	0	0	0	0	0	0	0	18.25	0	0
Chr13_29128	0	0	0	0	61.73	0	0	0	0	0	0	82.6	0	20.5767	0	27.5333
Chr12_26940	0	0	0	23.29	0	27.37	0	0	0	0	0	0	0	16.8867	0	0
ChrX_40996	117.5	0	27.08	23.29	61.73	0	0	0	0	33.89	0	0	48.1933	28.34	0	11.2967
Chr06_17061	783.36	0	27.08	46.57	0	0	1530.12	306.3	635.09	11.3	11.69	151.44	270.147	15.5233	823.837	58.1433
Chr14_33786	0	0	0	0	0	0	278.2	0	52.92	0	11.69	0	0	0	110.373	3.89667
ChrX_41542	0	0	0	23.29	0	0	0	0	0	11.3	0	27.53	0	7.76333	0	12.9433
Chr14_33771	235.01	0	0	0	0	0	139.1	61.26	0	11.3	46.77	0	78.3367	0	66.7867	19.3567
Chr03_8450	0	0	0	0	30.86	27.37	0	0	0	0	0	0	0	19.41	0	0
Chr13_31308	0	0	0	0	0	0	0	0	0	0	0	13.77	0	0	0	4.59
Chr09_23108	195.84	0	27.08	0	0	27.37	417.3	61.26	158.77	22.59	46.77	206.51	74.3067	9.12333	212.443	91.9567
Chr05_12414	352.51	0	0	0	0	0	602.77	183.78	688.01	33.89	35.08	234.04	117.503	0	491.52	101.003
Chr08_21277	0	0	27.08	0	0	0	0	0	0	0	0	0	9.02667	0	0	0
Chr12_27703	0	0	0	0	0	0	139.1	0	0	0	0	0	0	0	46.3667	0
Chr07_18926	470.02	2751.67	2139.47	2072.51	8240.74	10100.5	3384.8	4349.42	4657.32	9093.78	11377.5	7984.91	1787.05	6804.57	4130.51	9485.38
Chr03_8336	127022	332237	386026	382460	186790	136260	97602.8	126868	171209	84318	78367.6	103239	281762	235170	131894	88641.7
Chr01_3123	0	0	0	0	0	0	0	0	0	11.3	0	0	0	0	0	3.76667
Chr08_22152	0	0	0	0	0	0	0	0	0	0	0	41.3	0	0	0	13.7667
Chr15_37266	0	0	0	0	0	0	139.1	0	52.92	0	0	0	0	0	64.0067	0
Chr12_27292	391.68	0	27.08	0	0	0	0	0	0	0	23.39	0	139.587	0	0	7.79667
Chr14_33346	0	0	0	0	0	0	0	0	0	22.59	0	0	0	0	0	7.53
ChrX_40990	117.5	0	27.08	23.29	61.73	0	0	0	0	33.89	0	0	48.1933	28.34	0	11.2967
Chr06_14957	0	0	0	0	0	0	0	0	52.92	0	0	0	0	0	17.64	0
Chr06_14549	0	71.47	54.16	69.86	30.86	27.37	0	0	0	0	11.69	0	41.8767	42.6967	0	3.89667
Chr09_23169	156.67	35.74	27.08	0	30.86	0	370.94	183.78	211.7	11.3	0	27.53	73.1633	10.2867	255.473	12.9433
Chr07_18816	0	0	54.16	0	0	0	0	0	0	0	0	0	18.0533	0	0	0
Chr14_32100	5953.55	0	189.57	46.57	0	218.98	8995.22	2572.9	6562.58	124.26	105.24	798.49	2047.71	88.5167	6043.57	342.663
Chr06_15649	313.34	0	0	0	0	0	46.37	0	52.92	0	0	13.77	104.447	0	33.0967	4.59
Chr14_32399	0	0	0	0	0	0	0	0	0	0	0	13.77	0	0	0	4.59
Chr02_6354	0	0	0	0	0	27.37	0	0	0	0	0	0	0	9.12333	0	0
Chr13_31264	352.51	0	0	0	0	0	0	0	0	0	0	0	117.503	0	0	0
Chr05_13416	0	35.74	0	46.57	0	27.37	324.57	0	0	0	0	192.74	11.9133	24.6467	108.19	64.2467
Chr01_3237	352.51	0	0	0	0	0	0	0	0	0	0	0	117.503	0	0	0
Chr06_15877	0	0	27.08	0	0	0	0	0	0	0	0	0	9.02667	0	0	0
Chr09_24355	0	0	0	0	61.73	27.37	0	0	0	11.3	0	0	0	29.7	0	3.76667
Chr16_38753	195.84	643.25	649.97	372.59	493.83	246.35	324.57	245.04	158.77	135.56	93.55	96.37	496.353	370.923	242.793	108.493
Chr03_8493	0	0	27.08	0	0	0	0	0	0	0	0	0	9.02667	0	0	0
Chr06_14673	0	0	0	0	30.86	0	0	0	0	0	0	0	0	10.2867	0	0
Chr12_28849	4230.15	8076.33	6418.42	6683.28	34537	5666.11	973.71	1347.71	1164.33	903.73	1847.52	1362.94	6241.63	15628.8	1161.92	1371.4
Chr06_16339	352.51	285.89	189.57	302.73	154.32	273.73	0	0	0	56.48	128.62	82.6	275.99	243.593	0	89.2333
Chr14_32072	0	0	0	0	0	0	139.1	0	0	45.19	11.69	82.6	0	0	46.3667	46.4933
Chr03_7531	2350.08	4109.64	4008.12	4354.61	16080.2	2408.78	1020.08	1102.67	582.16	564.83	1333.02	1142.67	3489.28	7614.55	901.637	1013.51
Chr06_14906	470.02	321.62	135.41	69.86	216.05	930.67	973.71	122.52	105.85	56.48	140.32	110.14	309.017	405.527	400.693	102.313
ChrX_42125	0	0	0	0	0	0	278.2	0	0	0	0	13.77	0	0	92.7333	4.59
Scaffold276_43387	0	35.74	0	0	0	0	0	0	0	0	0	0	11.9133	0	0	0
Chr08_20900	78.34	71.47	0	0	0	0	370.94	61.26	105.85	0	0	0	49.9367	0	179.35	0
Chr02_6033	0	35.74	0	0	0	0	0	0	0	0	0	0	11.9133	0	0	0
Chr02_7151	0	250.15	324.98	23.29	987.65	164.24	0	183.78	52.92	67.78	128.62	110.14	191.71	391.727	78.9	102.18
Chr05_13609	0	0	0	0	0	27.37	0	0	0	0	0	0	0	9.12333	0	0
Chr01_119	156.67	71.47	54.16	0	277.78	218.98	602.77	61.26	370.47	0	11.69	123.9	94.1	165.587	344.833	45.1967
Chr15_37334	6580.24	0	0	0	0	54.75	15115.7	5513.35	11643.3	451.87	128.62	2849.79	2193.41	18.25	10757.4	1143.43
Chr10_25694	9713.68	16331.3	18713.6	39610.7	42561.7	18065.9	1298.28	5084.54	3122.52	6167.96	8769.88	4859.78	14919.5	33412.7	3168.45	6599.21
Chr16_38053	0	35.74	135.41	326.01	432.1	684.31	0	61.26	105.85	666.5	502.81	454.31	57.05	480.807	55.7033	541.207
Chr13_30859	156.67	0	0	0	0	0	92.73	0	52.92	0	0	0	52.2233	0	48.55	0
Chr06_14584	0	0	0	0	61.73	0	0	0	0	0	0	0	0	20.5767	0	0
Chr13_29178	274.18	0	54.16	0	0	0	0	0	105.85	0	0	0	109.447	0	35.2833	0
Chr02_4395	0	0	0	23.29	0	0	0	0	0	0	0	0	0	7.76333	0	0
Chr01_2156	2702.6	4038.17	1760.32	1373.91	1111.11	520.08	3384.8	1470.23	3757.61	508.35	561.27	1005	2833.7	1001.7	2870.88	691.54
Chr02_6599	0	107.21	216.66	23.29	61.73	0	0	0	105.85	11.3	46.77	0	107.957	28.34	35.2833	19.3567

## Sheet: Table S4-3
Screening of lncRNA expression level
lncRNA id	lncRNA gene id	NX210dM1	NX210dM2	NX210dM3	NX150dM1	NX150dM2	NX150dM3	NX90dM1	NX90dM2	NX90dM3	NX30dM1	NX30dM2	NX30dM3	NX210dM	NX150dM	NX90dM	NX30dM
MSTRG.8388.1	MSTRG.8388	0.02	0.03	0.05	0.01	0.16	0.03	0.04	0.02	0.03	0.03	0.01	0.03	0.033333	0.066667	0.03	0.023333
MSTRG.37810.1	MSTRG.37810	0	0	0	0	0	0	0.35	0.9	0	0	0.37	0.91	0	0	0.416667	0.426667
MSTRG.41189.1	MSTRG.41189	0	0.33	0	0	0.72	0	0	0	0	0	0	0.17	0.11	0.24	0	0.056667
MSTRG.17339.2	MSTRG.17339	89.16	70.93	63.37	93.42	95.67	78.25	103.6	95.45	121.25	107.4	99.53	81	74.4867	89.1133	106.767	95.9767
MSTRG.6037.2	MSTRG.6037	1.14	1.04	0.76	0.54	0.39	0.63	0.3	0.33	0.23	0.39	0.37	0.36	0.98	0.52	0.286667	0.373333
MSTRG.44573.1	MSTRG.44573	0.12	0.13	0	0	0	0.07	0.04	0	0	0	0.04	0	0.083333	0.023333	0.013333	0.013333
MSTRG.22687.2	MSTRG.22687	0.32	0	0	0	0	0	0	0	0	0	0	0	0.106667	0	0	0
MSTRG.35604.2	MSTRG.35604	0.28	0	0.26	0.11	0.08	0	0.23	0.12	0.11	0.12	0.13	0.27	0.18	0.063333	0.153333	0.173333
MSTRG.35604.1	MSTRG.35604	0.28	0.47	0.26	0.11	0.08	0.7	0.23	0.12	0.11	0.12	0.13	0.27	0.336667	0.296667	0.153333	0.173333
MSTRG.28465.1	MSTRG.28465	0	0.21	0.38	0.17	0	0.23	0.12	0.06	0	0.54	0.19	0.5	0.196667	0.133333	0.06	0.41
MSTRG.16902.1	MSTRG.16902	2.57	2.21	1.62	1.01	1.53	2.33	1.19	0.78	0.84	1.11	0.87	0.94	2.13333	1.62333	0.936667	0.973333
MSTRG.34157.8	MSTRG.34157	0	0	0.2	0.41	0	0	0	0	0	0	0.02	0	0.066667	0.136667	0	0.006667
MSTRG.34157.5	MSTRG.34157	0	0.24	0	0	0	0.36	0.08	0.04	0.09	0.08	0	0.01	0.08	0.12	0.07	0.03
MSTRG.12153.4	MSTRG.12153	0.12	0	0	0.06	0	0.14	0.04	0.07	0	0.04	0	0.22	0.04	0.066667	0.036667	0.086667
MSTRG.6948.2	MSTRG.6948	9.01	11.74	16	10.03	4.62	19.12	26.76	14.08	15.96	27.73	22.04	25.01	12.25	11.2567	18.9333	24.9267
MSTRG.4221.1	MSTRG.4221	9.48	8.77	5.09	1.5	2.85	8.22	3.99	4.42	1.95	3.39	1.95	1.25	7.78	4.19	3.45333	2.19667
MSTRG.22178.2	MSTRG.22178	0	0.17	0	0	0.37	0.19	0.1	0.27	0	0.11	0	0	0.056667	0.186667	0.123333	0.036667
MSTRG.32236.1	MSTRG.32236	0.01	0.02	0.04	0.04	0.18	0.1	0	0.02	0	0	0	0.01	0.023333	0.106667	0.006667	0.003333
MSTRG.11451.1	MSTRG.11451	1.99	7.43	1.28	2	1.64	2.56	1.69	0.73	1.6	3.87	0	1.1	3.56667	2.06667	1.34	1.65667
MSTRG.19157.2	MSTRG.19157	0.65	0.99	2.1	0.81	3.74	4.86	4.78	3.68	3.12	4.06	3.6	4.62	1.24667	3.13667	3.86	4.09333
MSTRG.19157.1	MSTRG.19157	0.52	0.48	0.41	1.75	0.76	0	0.11	0.03	0.03	0.23	0.13	0.09	0.47	0.836667	0.056667	0.15
MSTRG.34757.1	MSTRG.34757	451.03	378.48	290.38	189.92	195.81	330.8	175.26	180.74	107.97	188.26	159.98	141.09	373.297	238.843	154.657	163.11
MSTRG.5616.1	MSTRG.5616	0	0.19	0	0	0	0	0	0	0	0	0	0	0.063333	0	0	0
MSTRG.37546.1	MSTRG.37546	3.02	1.93	0.64	0.45	0.86	1.18	0.44	0.7	0.67	0.81	0.67	0.61	1.86333	0.83	0.603333	0.696667
MSTRG.33293.1	MSTRG.33293	0	0	0	0	0	0	0	0	0.36	0	0.41	0	0	0	0.12	0.136667
MSTRG.43412.1	MSTRG.43412	0.4	0.33	0.1	0.45	0.16	0.24	0.16	0.56	0.46	0.39	0.49	0.38	0.276667	0.283333	0.393333	0.42
MSTRG.13542.1	MSTRG.13542	0.17	0.21	0.15	0.06	0.25	0.14	0.1	0.07	0.07	0.17	0.1	0.13	0.176667	0.15	0.08	0.133333
MSTRG.40085.1	MSTRG.40085	1.07	1.6	0.8	0.24	0.88	1.12	0.5	0.45	0.32	0.67	0.35	0.49	1.15667	0.746667	0.423333	0.503333
MSTRG.12240.1	MSTRG.12240	1.61	0.37	1.15	0.68	0.69	0.65	0.64	0.36	0.46	0.34	0.59	0.67	1.04333	0.673333	0.486667	0.533333
MSTRG.36261.2	MSTRG.36261	0.56	0.58	0.44	0.08	0.12	0.41	0.15	0.17	0.14	0.31	0.2	0.1	0.526667	0.203333	0.153333	0.203333
MSTRG.36261.3	MSTRG.36261	0	0	0.12	0.03	0.17	0	0.1	0	0.1	0	0	0	0.04	0.066667	0.066667	0
MSTRG.40259.1	MSTRG.40259	2.07	1.44	1.07	0.47	0.71	1.31	0.87	0.69	0.66	0.68	0.77	0.77	1.52667	0.83	0.74	0.74
MSTRG.8240.2	MSTRG.8240	0	0	0	0	0	0.11	0.19	0	0	0.18	0	0	0	0.036667	0.063333	0.06
MSTRG.17267.1	MSTRG.17267	0.77	0.28	0	0	0	0	0	0.29	0.31	0.18	0.68	0.58	0.35	0	0.2	0.48
MSTRG.5983.1	MSTRG.5983	1.1	1.6	3.3	0.33	1.57	2.17	1.55	2.95	1.5	2.12	2.58	2.61	2	1.35667	2	2.43667
MSTRG.3130.1	MSTRG.3130	0	0	0.55	0	0.44	0	0	0.15	0	0	0	0	0.183333	0.146667	0.05	0
MSTRG.31810.1	MSTRG.31810	0	0	0	0	0	0	0	0.08	0	0.1	0.09	0	0	0	0.026667	0.063333
MSTRG.19962.4	MSTRG.19962	0	0.11	0	0	0.16	0.13	0.2	0	0	0.07	0	0	0.036667	0.096667	0.066667	0.023333
MSTRG.19962.2	MSTRG.19962	0	0.2	0.09	0	0	0	0.06	0	0.06	0	0.06	0	0.096667	0	0.04	0.02
MSTRG.7633.1	MSTRG.7633	97.11	102.66	131.64	127.39	507.85	253.88	97.49	117.71	144.05	164.66	155.17	200.49	110.47	296.373	119.75	173.44
MSTRG.44104.9	MSTRG.44104	0.96	2.54	4.92	6.49	0	2.03	0	0	0.42	0	0	0.91	2.80667	2.84	0.14	0.303333
MSTRG.44104.8	MSTRG.44104	1.22	0	2.27	5.16	2.77	0	1.09	0	0	1	0	0	1.16333	2.64333	0.363333	0.333333
MSTRG.44104.5	MSTRG.44104	1.53	2.24	4.41	5.72	0	2.44	2.15	1.46	0	0	0	0.76	2.72667	2.72	1.20333	0.253333
MSTRG.44104.4	MSTRG.44104	1.7	3.31	3.13	8.49	0	1.82	0.6	0.56	0	2.28	1.78	0.68	2.71333	3.43667	0.386667	1.58
MSTRG.44104.7	MSTRG.44104	6.7	4.4	0	6.09	2.24	1.21	0	0	0.69	1.03	1.15	0.39	3.7	3.18	0.23	0.856667
MSTRG.44104.1	MSTRG.44104	2.08	0	3.88	5.18	0	2.61	0	1.38	2.58	0	0.72	0.31	1.98667	2.59667	1.32	0.343333
MSTRG.44104.2	MSTRG.44104	2.2	1.41	9.41	11.4	1.44	1.31	1.3	1.85	0.72	0	4.35	1.2	4.34	4.71667	1.29	1.85
MSTRG.44428.1	MSTRG.44428	0.08	0.17	0.18	0.04	0.05	0.02	0.03	0.06	0	0.06	0.05	0.07	0.143333	0.036667	0.03	0.06
MSTRG.32956.1	MSTRG.32956	0.48	0.65	0.17	0.12	0.07	0.52	0.1	0.11	0.08	0.09	0.29	0.18	0.433333	0.236667	0.096667	0.186667
MSTRG.43827.1	MSTRG.43827	0	0	0	0	0	0	0.27	0	0	0	0	0	0	0	0.09	0
MSTRG.21725.1	MSTRG.21725	0.04	0.22	0.16	0.07	0.25	0.05	0.16	0.21	0.1	0.36	0.21	0.78	0.14	0.123333	0.156667	0.45
MSTRG.11880.3	MSTRG.11880	0	0.05	0.04	0	0.16	0.1	0.03	0.07	0.13	0.09	0.08	0.23	0.03	0.086667	0.076667	0.133333
MSTRG.28981.1	MSTRG.28981	0.19	0.1	0	0.09	0	0	0.19	0.11	0.23	0.27	0.5	0.55	0.096667	0.03	0.176667	0.44
MSTRG.2731.1	MSTRG.2731	0	0	0.09	0	0.07	0	0.18	0	0	0	0.24	0	0.03	0.023333	0.06	0.08
MSTRG.37443.1	MSTRG.37443	0	0	0	0	0.73	0	0	0	0	0	0	0	0	0.243333	0	0
MSTRG.15806.1	MSTRG.15806	0	0	0	0	0	0	0	0.23	0.25	0	0	0	0	0	0.16	0
MSTRG.25431.1	MSTRG.25431	0.12	0.17	0.08	0.14	0	0	0.05	0.02	0	0.11	0.1	0	0.123333	0.046667	0.023333	0.07
MSTRG.17409.1	MSTRG.17409	0.08	0.04	0.12	0.18	0.24	0.09	0.05	0.05	0.14	0.2	0.13	0.07	0.08	0.17	0.08	0.133333
MSTRG.30381.6	MSTRG.30381	0	0.03	0	0	0	0	0.03	0.07	0.05	0	0.02	0.1	0.01	0	0.05	0.04
MSTRG.30381.8	MSTRG.30381	0.04	0	0.12	0.04	0.05	0.06	0	0	0.05	0.04	0.03	0	0.053333	0.05	0.016667	0.023333
MSTRG.29008.2	MSTRG.29008	25.58	24.08	23.3	18.04	15.41	69.11	22.6	22.03	23.53	42.4	39.21	45.97	24.32	34.1867	22.72	42.5267
MSTRG.23785.1	MSTRG.23785	58.14	58.17	39.52	4.77	3.79	2.05	1	0.09	0.64	0.78	3.59	1.68	51.9433	3.53667	0.576667	2.01667
MSTRG.43335.1	MSTRG.43335	2.03	1.23	1.18	0.86	0.91	1.97	0.74	0.61	0.69	0.53	0.56	0.31	1.48	1.24667	0.68	0.466667
MSTRG.28666.2	MSTRG.28666	0.04	0.19	0.04	0	0.03	0.08	0.02	0.02	0.06	0.07	0.05	0	0.09	0.036667	0.033333	0.04
MSTRG.17238.3	MSTRG.17238	0	0	0	0.2	0	0	0	0	0	0.18	0	0.12	0	0.066667	0	0.1
MSTRG.17238.2	MSTRG.17238	0	0.19	0	0	0.07	0	0	0.15	0	0	0	0	0.063333	0.023333	0.05	0
MSTRG.42066.3	MSTRG.42066	0.2	0.37	0.01	0.09	0.4	0	0.56	0.48	0	0.65	0.81	0.06	0.193333	0.163333	0.346667	0.506667
MSTRG.40329.1	MSTRG.40329	0.08	0	0	0	0.06	0.1	0.05	0	0	0	0.11	0	0.026667	0.053333	0.016667	0.036667
MSTRG.18683.1	MSTRG.18683	0	0	0	0	0	0	0	0	0.6	0	0	0	0	0	0.2	0
MSTRG.9480.2	MSTRG.9480	0.02	0.03	0.13	0.05	0	0.09	0.07	0.03	0.06	0.05	0.17	0	0.06	0.046667	0.053333	0.073333
MSTRG.389.2	MSTRG.389	0.08	0.08	0.23	0	0.23	0.27	0.24	0.09	0.09	0.16	0.05	0.13	0.13	0.166667	0.14	0.113333
MSTRG.7730.1	MSTRG.7730	0.03	0.06	0.11	0.03	0	0.07	0.01	0.01	0.03	0.02	0.01	0.03	0.066667	0.033333	0.016667	0.02
MSTRG.39055.2	MSTRG.39055	0.03	0.11	0.16	0.02	0.09	0.08	0.08	0	0.05	0.14	0.12	0.03	0.1	0.063333	0.043333	0.096667
MSTRG.39055.1	MSTRG.39055	0.07	0.05	0.03	0	0.01	0	0.01	0.03	0.01	0.01	0.03	0.01	0.05	0.003333	0.016667	0.016667
MSTRG.10291.1	MSTRG.10291	0.61	0.89	0.62	0.76	2.1	0	0.13	0	0	0	0.27	0	0.706667	0.953333	0.043333	0.09
MSTRG.5119.1	MSTRG.5119	15.67	13.25	8.68	4.14	4.32	10.93	7.68	5.46	4.67	5.87	4.58	6.36	12.5333	6.46333	5.93667	5.60333
MSTRG.22355.2	MSTRG.22355	0.21	0.09	0.03	0.04	0.04	0.04	0.09	0.05	0.06	0.07	0.1	0.04	0.11	0.04	0.066667	0.07
MSTRG.38845.1	MSTRG.38845	0.11	0.18	0.2	0.1	0	0.53	0.11	0.1	0.13	0.31	0.11	0.29	0.163333	0.21	0.113333	0.236667
MSTRG.21950.9	MSTRG.21950	0.76	0	2.57	0	0	3.27	5.75	4.69	3.94	3.2	3.06	4.25	1.11	1.09	4.79333	3.50333
MSTRG.21950.8	MSTRG.21950	3.49	1.9	2.9	0.82	3	5.45	8.57	4.86	7.37	7.03	4.81	5.74	2.76333	3.09	6.93333	5.86
MSTRG.21926.2	MSTRG.21926	0.69	0	0.28	0.13	0.22	0.5	1.37	1.05	0.92	1.36	0.95	0.17	0.323333	0.283333	1.11333	0.826667
MSTRG.42965.1	MSTRG.42965	3.94	3.38	2.21	1.17	1.78	2.16	1.47	1.49	1.12	1.87	1.7	1.27	3.17667	1.70333	1.36	1.61333
MSTRG.27145.7	MSTRG.27145	0.98	1.32	0.87	0.33	0.49	0.89	0.33	0.34	0.23	0.29	0.41	0.11	1.05667	0.57	0.3	0.27
MSTRG.27145.5	MSTRG.27145	0.17	0.1	0.06	0.02	0.03	0.09	0.16	0.03	0.06	0.05	0.06	0.04	0.11	0.046667	0.083333	0.05
MSTRG.40183.6	MSTRG.40183	0	0	0.41	0	0	0	0.13	0	0	0	0	0	0.136667	0	0.043333	0
MSTRG.27145.8	MSTRG.27145	0.14	0.08	0.09	0.06	0.04	0.07	0.05	0.08	0.03	0.06	0.05	0.05	0.103333	0.056667	0.053333	0.053333
MSTRG.33863.1	MSTRG.33863	21.26	14.97	13.86	6.16	6.73	15.15	7.38	9.37	5.23	8.3	11.51	5.44	16.6967	9.34667	7.32667	8.41667
MSTRG.28722.69	MSTRG.28722	227.43	285.01	412.6	159.4	157.18	6.27	84.19	128.26	63.05	300.6	321.61	325.32	308.347	107.617	91.8333	315.843
MSTRG.42131.1	MSTRG.42131	1.36	1.97	2.09	0.53	0.76	1.5	0.5	0.18	0.64	0.84	0.49	0	1.80667	0.93	0.44	0.443333
MSTRG.9088.1	MSTRG.9088	0.25	0.29	0.27	0.3	0.17	1.61	0.61	0.38	0.24	0.86	0.39	0.81	0.27	0.693333	0.41	0.686667
MSTRG.9794.1	MSTRG.9794	0.06	0.27	0.25	0.11	0.05	0.14	0.04	0	0	0.17	0.28	0.29	0.193333	0.1	0.013333	0.246667
MSTRG.28326.1	MSTRG.28326	3.08	3.8	5.91	5.18	2.8	16.35	2.46	2.03	6.36	26.65	23.07	6.17	4.26333	8.11	3.61667	18.63
MSTRG.28326.2	MSTRG.28326	0	0	1.01	1.24	6.57	0	8.53	3.81	5.36	18.32	13.92	4.56	0.336667	2.60333	5.9	12.2667
MSTRG.3449.1	MSTRG.3449	1.69	1.24	1.04	0.57	0.77	1.21	0.91	0.81	0.55	0.63	0.49	0.67	1.32333	0.85	0.756667	0.596667
MSTRG.1279.2	MSTRG.1279	0.06	0.25	0.06	0.05	0	0	0	0	0	0	0	0	0.123333	0.016667	0	0
MSTRG.1279.3	MSTRG.1279	5.13	5.58	4.02	3.63	1.8	3.84	1.94	2.02	1.7	2.4	2.28	2.72	4.91	3.09	1.88667	2.46667
MSTRG.18728.1	MSTRG.18728	0	0.13	0.06	0	0	0.07	0.11	0.1	0.14	0.08	0.08	0.07	0.063333	0.023333	0.116667	0.076667
MSTRG.39152.1	MSTRG.39152	1.16	0.77	1.03	0.16	1.04	0.82	0.17	0.74	0.56	0.81	0.33	0.68	0.986667	0.673333	0.49	0.606667
MSTRG.10269.1	MSTRG.10269	0.35	0.54	0.04	0.86	0.27	2.03	0.98	0.87	0.7	0.19	0.38	0.34	0.31	1.05333	0.85	0.303333
MSTRG.29583.3	MSTRG.29583	0.2	1.1	0.17	0	0.8	0	0.13	0	0	0	0.14	0	0.49	0.266667	0.043333	0.046667
MSTRG.29583.2	MSTRG.29583	0	0	0.03	0	0	0	0	0.03	0.02	0.04	0.09	0.03	0.01	0	0.016667	0.053333
MSTRG.42964.1	MSTRG.42964	0.14	0.34	0.29	0.02	0.08	0.31	0.18	0.17	0.18	0.1	0.08	0.1	0.256667	0.136667	0.176667	0.093333
MSTRG.23770.1	MSTRG.23770	0	0	0.56	0	0	0	0	0	0	0	0.38	0	0.186667	0	0	0.126667
MSTRG.27846.1	MSTRG.27846	1.59	2.12	0.43	0	0	1.19	0	0	0	0	0	0	1.38	0.396667	0	0
MSTRG.2673.8	MSTRG.2673	0.17	0.14	0.1	0	0.02	0.05	0	0	0.01	0.01	0	0.02	0.136667	0.023333	0.003333	0.01
MSTRG.608.1	MSTRG.608	0.71	1.76	0.35	0.34	0	0.44	0.28	0.2	0	0.73	0.23	0	0.94	0.26	0.16	0.32
MSTRG.37162.1	MSTRG.37162	21.51	22.84	18.19	8.11	10.2	15.33	9.19	6.25	2.83	6.09	7.54	3.5	20.8467	11.2133	6.09	5.71
MSTRG.30934.3	MSTRG.30934	0.23	0.16	0.18	0.03	0.09	0.16	0.06	0.07	0.04	0.05	0.05	0.05	0.19	0.093333	0.056667	0.05
MSTRG.45172.4	MSTRG.45172	0.15	0	0	0.34	0.32	0.09	0	0	0	0	0	0.05	0.05	0.25	0	0.016667
MSTRG.45172.1	MSTRG.45172	0	0	0.19	0.3	0.43	0.24	0	0.1	0.06	0	0	0.06	0.063333	0.323333	0.053333	0.02
MSTRG.45172.3	MSTRG.45172	0.06	0.13	0	0	0.06	0	0	0	0	0.08	0	0	0.063333	0.02	0	0.026667
MSTRG.45172.2	MSTRG.45172	0.07	0	0.36	0	0.29	0	0	0	0.06	0	0.05	0.09	0.143333	0.096667	0.02	0.046667
MSTRG.45259.2	MSTRG.45259	0	0	0.06	0	0	0	0.17	0	0.04	0.09	0	0.04	0.02	0	0.07	0.043333
MSTRG.11716.1	MSTRG.11716	0	0	1.11	0	0	0.67	0.7	0	0.17	0.58	0.18	0.16	0.37	0.223333	0.29	0.306667
MSTRG.25603.1	MSTRG.25603	0	0	0.44	0	0	0	0	0	0	0	0	0	0.146667	0	0	0
MSTRG.29578.1	MSTRG.29578	1.08	0.83	0.4	0.3	0.24	0.19	1.55	0.17	0.24	0.8	0.66	0.2	0.77	0.243333	0.653333	0.553333
MSTRG.29578.2	MSTRG.29578	1.08	0.83	0.4	0.3	0.24	0.19	1.55	0.17	0.24	0.8	0.66	0.2	0.77	0.243333	0.653333	0.553333
MSTRG.39370.1	MSTRG.39370	0.56	0	0.15	0	0.58	1	0	0.78	0.49	1.51	0	0	0.236667	0.526667	0.423333	0.503333
MSTRG.44477.1	MSTRG.44477	17.57	10.93	8.96	4.02	8.11	12.39	7.7	7.5	2.12	2.41	3.34	3.38	12.4867	8.17333	5.77333	3.04333
MSTRG.37210.1	MSTRG.37210	81.81	57.35	40.42	21.86	35.97	54.48	33.74	33.27	22.65	31.76	25.92	27.77	59.86	37.4367	29.8867	28.4833
MSTRG.37058.1	MSTRG.37058	0.74	0	0.35	0	0.51	0	0.33	0	0.15	0.24	0.07	0	0.363333	0.17	0.16	0.103333
MSTRG.37058.2	MSTRG.37058	0	0.56	0.18	0	0.43	1.45	0	0.58	0	0	0	0.29	0.246667	0.626667	0.193333	0.096667
MSTRG.35787.1	MSTRG.35787	0	0	0	0.2	0	0	0	0	0	0	0.29	0	0	0.066667	0	0.096667
MSTRG.42382.3	MSTRG.42382	0.26	0.08	0.22	0.2	0	0	0.19	0	0	0.39	0	0	0.186667	0.066667	0.063333	0.13
MSTRG.42382.1	MSTRG.42382	0	0	0	0	0.09	0	0	0	0	0	0	0.68	0	0.03	0	0.226667
MSTRG.26113.9	MSTRG.26113	0.27	0.38	0.24	0.09	0.04	0.24	0.13	0.2	0.07	0.12	0.13	0.14	0.296667	0.123333	0.133333	0.13
MSTRG.12196.6	MSTRG.12196	0	0	0	0.14	0.09	0	0.1	0.11	0.02	0.03	0.2	0.14	0	0.076667	0.076667	0.123333
MSTRG.40047.1	MSTRG.40047	0.53	0.57	0.26	0.31	0.28	0.78	0.32	0.24	0.17	0.56	0.53	0.4	0.453333	0.456667	0.243333	0.496667
MSTRG.26113.4	MSTRG.26113	0.26	0.54	0.18	0.03	0.08	0.33	0.35	0.2	0.08	0.2	0.13	0.31	0.326667	0.146667	0.21	0.213333
MSTRG.13356.1	MSTRG.13356	0.36	0.42	0.23	1.08	0.74	0.38	0.52	0.36	0.34	0.32	0.21	0.53	0.336667	0.733333	0.406667	0.353333
MSTRG.13511.1	MSTRG.13511	0.52	0.41	0.33	0.2	0.25	0.31	0.18	0.12	0.12	0.16	0.16	0.15	0.42	0.253333	0.14	0.156667
MSTRG.4829.1	MSTRG.4829	0.34	1.11	3.07	5.13	2.43	2.5	1.94	2.45	0.61	2.89	3.85	1.14	1.50667	3.35333	1.66667	2.62667
MSTRG.5489.1	MSTRG.5489	0	0	0	0	0	0	0	0	0	0.16	0	0	0	0	0	0.053333
MSTRG.36387.2	MSTRG.36387	0	0	0.07	0	0	0	0.17	0	0	0.02	0	0	0.023333	0	0.056667	0.006667
MSTRG.8065.1	MSTRG.8065	111.14	70.8	53.12	29.33	53.26	79.65	46.45	61.74	38.25	58.89	35.96	38.76	78.3533	54.08	48.8133	44.5367
MSTRG.24177.4	MSTRG.24177	5.11	4.05	3.77	2.45	3.25	5.23	1.99	2.01	1.91	2.59	2.47	2.69	4.31	3.64333	1.97	2.58333
MSTRG.2261.2	MSTRG.2261	0.32	0.17	0.13	0.03	0.06	0.19	0.1	0.06	0.05	0.09	0.08	0.1	0.206667	0.093333	0.07	0.09
MSTRG.44865.2	MSTRG.44865	0.39	0.36	0.22	0.13	0.18	0.25	0.16	0.19	0.15	0.15	0.13	0.15	0.323333	0.186667	0.166667	0.143333
MSTRG.42951.2	MSTRG.42951	0	0.09	0.25	0	0	0	0	0	0	0	0	0.05	0.113333	0	0	0.016667
MSTRG.26324.1	MSTRG.26324	0.1	0.12	0	0.38	0.33	0	0.07	0	0	0	0	0	0.073333	0.236667	0.023333	0
MSTRG.42001.1	MSTRG.42001	5.59	6.33	3.44	2.53	2.05	4.49	2.48	3.11	1.44	2.86	3.14	3.05	5.12	3.02333	2.34333	3.01667
MSTRG.44879.2	MSTRG.44879	0	0	0	0	0	0	0.46	0	0	0	0	0	0	0	0.153333	0
MSTRG.39785.2	MSTRG.39785	8.99	14.32	11.83	1.28	0.51	0.11	2.32	1.89	1.14	4.34	3.19	0.87	11.7133	0.633333	1.78333	2.8
MSTRG.13446.1	MSTRG.13446	15.92	17.55	13.13	3.82	8.28	14.36	7.05	6.48	4.25	7.52	7.3	3.71	15.5333	8.82	5.92667	6.17667
MSTRG.23810.2	MSTRG.23810	0	0	0	0	0	0.36	0	0.12	0	0.07	0.07	0	0	0.12	0.04	0.046667
MSTRG.25030.2	MSTRG.25030	0	0.08	0	0	0	0	0.06	0	0	0.22	0.08	0.04	0.026667	0	0.02	0.113333
MSTRG.25030.3	MSTRG.25030	9.46	6.17	8.71	5.62	4.24	6.69	9.14	11.56	9.21	8.36	8.5	15.34	8.11333	5.51667	9.97	10.7333
MSTRG.3438.1	MSTRG.3438	0	0	0.03	0	0.02	0.14	0	0.03	0.02	0.02	0.09	0.03	0.01	0.053333	0.016667	0.046667
MSTRG.19141.1	MSTRG.19141	0.17	0.53	1.23	1.04	1.19	0.55	0.93	0.88	0.97	1.66	1.57	0.35	0.643333	0.926667	0.926667	1.19333
MSTRG.26522.2	MSTRG.26522	7.07	6.47	6.23	6.74	6.56	0.65	2.74	2.04	0.75	2.27	1.82	3.28	6.59	4.65	1.84333	2.45667
MSTRG.1532.2	MSTRG.1532	1.61	0.89	0.54	0.58	0.34	1.17	0.7	0.72	0.39	0.41	0.61	0.6	1.01333	0.696667	0.603333	0.54
MSTRG.35846.2	MSTRG.35846	0.44	0	0	0	0	0	0.11	0	0	0.21	0.18	0.16	0.146667	0	0.036667	0.183333
MSTRG.35846.1	MSTRG.35846	0	0.59	0.43	0.04	0.05	0.42	0.01	0.16	0.14	0	0	0	0.34	0.17	0.103333	0
MSTRG.14384.2	MSTRG.14384	0.43	1.9	0	0.4	0.69	2.9	0.42	0.61	0.13	1.23	0.29	0.25	0.776667	1.33	0.386667	0.59
MSTRG.11361.1	MSTRG.11361	72.04	66.65	70.26	1.35	116.24	104.64	67.73	93.23	73.39	32.15	25.23	39.64	69.65	74.0767	78.1167	32.34
MSTRG.23727.1	MSTRG.23727	0.19	0	0	0	0.08	0.14	0.05	0	0.04	0	0.04	0.02	0.063333	0.073333	0.03	0.02
MSTRG.10586.1	MSTRG.10586	0.05	0.07	0.11	0.03	0.04	0.04	0.05	0.09	0.05	0.1	0.11	0.16	0.076667	0.036667	0.063333	0.123333
MSTRG.2602.2	MSTRG.2602	0.17	0.21	0.11	0	0.04	0	0.04	0.02	0.05	0.06	0.02	0.03	0.163333	0.013333	0.036667	0.036667
MSTRG.17186.1	MSTRG.17186	0.15	0.11	0	0.09	0.54	0.12	0	0.08	0	0	0.09	0.09	0.086667	0.25	0.026667	0.06
MSTRG.24208.1	MSTRG.24208	11.58	7.25	4.67	2.72	4.72	7.37	3.45	1.71	1.6	1.43	3.57	2.86	7.83333	4.93667	2.25333	2.62
MSTRG.29908.1	MSTRG.29908	23.35	28.23	26.62	26.76	32.57	40.12	22.34	20.16	17.61	26.83	19.64	27.17	26.0667	33.15	20.0367	24.5467
MSTRG.7563.4	MSTRG.7563	0	0	0	0.21	0.09	0	0	0	0	0	0	0	0	0.1	0	0
MSTRG.26792.1	MSTRG.26792	0.32	0.11	0.04	0.04	0.1	0.05	0.08	0.06	0.11	0.04	0.12	0.06	0.156667	0.063333	0.083333	0.073333
MSTRG.15590.1	MSTRG.15590	0.17	0.32	0.1	0	0.23	0	0.09	0.11	0	0	0.03	0.14	0.196667	0.076667	0.066667	0.056667
MSTRG.4018.2	MSTRG.4018	2.39	2.27	1.75	1.03	0.99	0.99	1.07	0.93	0.69	1	0.87	1.35	2.13667	1.00333	0.896667	1.07333
MSTRG.13094.2	MSTRG.13094	0.56	0.41	0.18	0.16	0.27	0.26	0.26	0.15	0.3	0.22	0.13	0.36	0.383333	0.23	0.236667	0.236667
MSTRG.6233.5	MSTRG.6233	0.54	0.2	0	0.33	0.42	0.67	0	0.41	0.7	0.98	0	0.21	0.246667	0.473333	0.37	0.396667
MSTRG.6233.6	MSTRG.6233	0.11	0	0.33	0	0.26	0.38	0	0	0.23	0.25	0.14	0.19	0.146667	0.213333	0.076667	0.193333
MSTRG.36903.1	MSTRG.36903	0	0	0	0	0	1.4	0	0	0.66	0	0.31	0	0	0.466667	0.22	0.103333
MSTRG.30243.2	MSTRG.30243	0.06	0	0.22	0.04	0.25	0.17	0.1	0.06	0.21	0.43	0.11	0.02	0.093333	0.153333	0.123333	0.186667
MSTRG.44104.19	MSTRG.44104	0	0	2.55	4.72	0	4.44	2.67	0	0.47	2.35	1.82	1.94	0.85	3.05333	1.04667	2.03667
MSTRG.44104.18	MSTRG.44104	0.69	1.1	0	5.33	1.17	0	0.01	0	2.13	0.92	0	0.44	0.596667	2.16667	0.713333	0.453333
MSTRG.44104.14	MSTRG.44104	1.89	0	1.5	0.22	0.6	2.94	2.41	0	0	0.52	0.73	0	1.13	1.25333	0.803333	0.416667
MSTRG.44104.17	MSTRG.44104	0	2.71	1.7	4.19	0	0.62	0	0.59	0	1.92	2.32	0	1.47	1.60333	0.196667	1.41333
MSTRG.44104.16	MSTRG.44104	0	1.89	0.92	1.01	0.71	1.97	0	0	0	0	0	0.12	0.936667	1.23	0	0.04
MSTRG.44104.10	MSTRG.44104	1.3	1.12	1.31	6.92	1.37	1.67	0	0	0.68	0	0.25	0.43	1.24333	3.32	0.226667	0.226667
MSTRG.44104.13	MSTRG.44104	0	1.01	1.72	3.77	0	1.62	0	1.34	0	0	0	0	0.91	1.79667	0.446667	0
MSTRG.44104.12	MSTRG.44104	0	3.57	1.51	5.59	0	0	1.45	0.63	0	1.52	0.95	0	1.69333	1.86333	0.693333	0.823333
MSTRG.35372.1	MSTRG.35372	0	0	0.21	0	0	0	0	0	0	0	0	0	0.07	0	0	0
MSTRG.28971.1	MSTRG.28971	0.34	0.49	0.11	0	0.18	0	0	0	0.14	0	0	0	0.313333	0.06	0.046667	0
MSTRG.25922.20	MSTRG.25922	264.16	303.07	249.01	729.24	456.8	687.49	193.98	314.93	357.16	500.69	441.15	1007.59	272.08	624.51	288.69	649.81
MSTRG.26954.1	MSTRG.26954	0.26	0.17	0.2	0.05	0.04	0.08	0.07	0.02	0.04	0.07	0.04	0.03	0.21	0.056667	0.043333	0.046667
MSTRG.11078.3	MSTRG.11078	0	0.12	0.04	0	0	0	0.03	0.02	0	0	0	0	0.053333	0	0.016667	0
MSTRG.4280.2	MSTRG.4280	0.38	0.27	1.64	0.23	0	0	0.41	0	0.15	0.09	0.25	0	0.763333	0.076667	0.186667	0.113333
MSTRG.11078.6	MSTRG.11078	0.78	0.65	0.57	0.28	0.28	0.5	0.33	0.32	0.22	0.37	0.26	0.36	0.666667	0.353333	0.29	0.33
MSTRG.1970.1	MSTRG.1970	0.18	0.19	0.22	0.12	0.1	0.24	0.03	0.11	0.09	0.1	0.06	0.12	0.196667	0.153333	0.076667	0.093333
MSTRG.23299.1	MSTRG.23299	0.97	1.01	0.79	0.29	0.24	0.75	0.39	0.26	0.35	0.46	0.37	0.4	0.923333	0.426667	0.333333	0.41
MSTRG.32687.3	MSTRG.32687	1.91	2.78	0	0.42	18.99	26.17	0.61	1.06	0.94	0	0.68	0.4	1.56333	15.1933	0.87	0.36
MSTRG.44887.1	MSTRG.44887	0.26	0	0	0	0.34	0	0	0	0	0	0	0	0.086667	0.113333	0	0
MSTRG.37181.1	MSTRG.37181	1.05	0.75	0.73	0.04	0.14	1.92	0.48	0.66	0.33	0.89	0.42	0.88	0.843333	0.7	0.49	0.73
MSTRG.10167.2	MSTRG.10167	0	0.03	0	0.05	0	0.04	0.14	0.17	0.19	0.1	0	0.29	0.01	0.03	0.166667	0.13
MSTRG.10167.5	MSTRG.10167	0.05	0	0.18	0	0.12	0.04	0	0	0	0	0	0.01	0.076667	0.053333	0	0.003333
MSTRG.10167.4	MSTRG.10167	0.05	0	0.06	0	0.12	0	0.04	0.15	0.03	0.06	0.18	0	0.036667	0.04	0.073333	0.08
MSTRG.18164.1	MSTRG.18164	0.07	0.12	0.24	0.09	0.05	0.06	0.03	0.1	0.02	0.04	0.1	0.05	0.143333	0.066667	0.05	0.063333
MSTRG.22925.1	MSTRG.22925	0.3	0.33	0.15	0.14	0	0	0.1	0	0.09	0.11	0	0	0.26	0.046667	0.063333	0.036667
MSTRG.12966.1	MSTRG.12966	0.08	0.06	0	0.11	0	0.15	0.06	0	0.03	0.03	0	0.1	0.046667	0.086667	0.03	0.043333
MSTRG.28529.1	MSTRG.28529	0	1.63	0.83	0	0	0	0	0	0	0	1.52	0	0.82	0	0	0.506667
MSTRG.28529.2	MSTRG.28529	6.63	2.03	1.37	0	0	0.22	3.85	3.61	1.18	1.81	0.57	3.31	3.34333	0.073333	2.88	1.89667
MSTRG.36648.2	MSTRG.36648	0.3	0.16	0.07	0	0	0.3	0	0.02	0.07	0.1	0.17	0.06	0.176667	0.1	0.03	0.11
MSTRG.8240.1	MSTRG.8240	0.03	0.3	0.03	0	0.02	0.17	0.09	0.04	0.06	0.02	0.12	0.02	0.12	0.063333	0.063333	0.053333
MSTRG.33405.2	MSTRG.33405	8.01	5.53	15.02	2.47	8.32	12.31	24.37	25.61	25.27	20.75	11.79	42.25	9.52	7.7	25.0833	24.93
MSTRG.33405.1	MSTRG.33405	0.07	0.12	0.36	0.1	0.34	0.17	0.29	0.36	0.53	0.22	0.18	0.5	0.183333	0.203333	0.393333	0.3
MSTRG.18828.1	MSTRG.18828	2.3	1.85	2.2	1.06	0.92	0.4	0.83	0.94	0.65	1.11	1.16	0.97	2.11667	0.793333	0.806667	1.08
MSTRG.2123.1	MSTRG.2123	0.27	0.24	0.27	0.14	0.16	0.09	0.07	0.04	0.1	0.07	0.04	0.07	0.26	0.13	0.07	0.06
MSTRG.19569.1	MSTRG.19569	0.03	0.03	0	0.12	0.06	0.35	0.09	0.06	0	0.15	0	0.08	0.02	0.176667	0.05	0.076667
MSTRG.14596.1	MSTRG.14596	0.6	0.46	0.23	0.13	0.2	0.36	0.14	0.23	0.23	0.19	0.16	0.2	0.43	0.23	0.2	0.183333
MSTRG.14596.2	MSTRG.14596	0.14	0.13	0.06	0.01	0.07	0.07	0.03	0.05	0.04	0.05	0.04	0.05	0.11	0.05	0.04	0.046667
MSTRG.21829.1	MSTRG.21829	0.19	0.35	0	0	0.12	0	0.11	0.05	0	0.17	0.1	0	0.18	0.04	0.053333	0.09
MSTRG.23220.4	MSTRG.23220	0.56	0.46	0.23	0.31	0.17	0.26	0.26	0.19	0.22	0.13	0.17	0.11	0.416667	0.246667	0.223333	0.136667
MSTRG.6507.1	MSTRG.6507	0.05	0.12	0.05	0.1	0.02	0.12	0.07	0.08	0.05	0.09	0.03	0.04	0.073333	0.08	0.066667	0.053333
MSTRG.11637.1	MSTRG.11637	0.4	0.57	0.31	0.14	0.19	0.83	0.1	0.29	0.11	0.19	0.28	0.2	0.426667	0.386667	0.166667	0.223333
MSTRG.9656.2	MSTRG.9656	11.04	20.27	15.45	6.81	6.35	10.49	2.5	2.9	4.67	6.58	3	5.31	15.5867	7.88333	3.35667	4.96333
MSTRG.3052.1	MSTRG.3052	0.21	0	0	0	0	0	0	0	0	0	0	0	0.07	0	0	0
MSTRG.32357.1	MSTRG.32357	0.22	0.31	0.2	0.13	0.09	0.16	0.04	0.19	0.18	0.08	0.13	0.2	0.243333	0.126667	0.136667	0.136667
MSTRG.31652.3	MSTRG.31652	0.12	0.09	0.1	0.02	0.11	0.09	0.13	0.04	0.04	0.12	0.05	0.09	0.103333	0.073333	0.07	0.086667
MSTRG.45192.8	MSTRG.45192	0	0.28	0.25	0	0.2	0	0.24	0	0	0.12	0	0.14	0.176667	0.066667	0.08	0.086667
MSTRG.3483.2	MSTRG.3483	4.19	3.18	2.68	1.55	1.86	2.7	1.91	1.54	0.98	1.7	1.64	1.37	3.35	2.03667	1.47667	1.57
MSTRG.25539.1	MSTRG.25539	0	0	0	0.54	0	0.35	0	0	0.17	0	0	0	0	0.296667	0.056667	0
MSTRG.4818.2	MSTRG.4818	0.54	3.64	0.56	1.08	0	0.69	0.69	0	0.33	1.97	0.75	0.61	1.58	0.59	0.34	1.11
MSTRG.1054.2	MSTRG.1054	280694	243715	278510	186932	392759	283804	461118	467288	454695	286494	307010	306428	267640	287832	461034	299978
MSTRG.1054.1	MSTRG.1054	540.84	569.09	785.56	779.18	1662.31	1077.37	2326.77	1607.44	2429.6	1532.99	1728.54	3846.56	631.83	1172.95	2121.27	2369.36
MSTRG.45031.1	MSTRG.45031	0	0.27	0.38	0.11	0	0	0.16	0.14	0.08	0.18	0.17	0.15	0.216667	0.036667	0.126667	0.166667
MSTRG.10121.1	MSTRG.10121	0.16	0.17	0.14	0.1	0.12	0.17	0.11	0.07	0.11	0.08	0.07	0.07	0.156667	0.13	0.096667	0.073333
MSTRG.41068.1	MSTRG.41068	3.51	3.86	2.85	1.2	0.6	2.23	1.5	0	0	1.22	0	0.54	3.40667	1.34333	0.5	0.586667
MSTRG.41068.3	MSTRG.41068	25.55	30.27	5.27	3.31	7.57	18.53	3.21	4.31	3.85	2.44	6.9	1.56	20.3633	9.80333	3.79	3.63333
MSTRG.41068.2	MSTRG.41068	0	2.52	2.91	1.25	0	2.54	1.41	0	0	0	0	0	1.81	1.26333	0.47	0
MSTRG.2792.1	MSTRG.2792	0.33	0.58	0.4	0.15	0.06	0.57	0.1	0.16	0.2	0.24	0.18	0.17	0.436667	0.26	0.153333	0.196667
MSTRG.22192.1	MSTRG.22192	0.69	0.3	0.25	0.27	0.23	0.45	0.11	0.12	0.06	0.2	0.18	0.19	0.413333	0.316667	0.096667	0.19
MSTRG.21669.1	MSTRG.21669	0	0	0	0	0.1	0.12	0	0	0	0	0	0.17	0	0.073333	0	0.056667
MSTRG.21669.2	MSTRG.21669	0.13	0.05	0.26	0.07	0.1	0.18	0.65	0.15	0.32	0.36	0.28	0.16	0.146667	0.116667	0.373333	0.266667
MSTRG.24958.2	MSTRG.24958	6.91	3.68	4.33	3.77	6.38	4.43	16.35	1.79	4.14	7.42	5.72	5.68	4.97333	4.86	7.42667	6.27333
MSTRG.13643.1	MSTRG.13643	0.04	0.05	0.02	0.11	0.4	0.01	0.02	0.01	0.01	0.01	0	0.01	0.036667	0.173333	0.013333	0.006667
MSTRG.11007.1	MSTRG.11007	3.64	2.74	2.05	1.09	1.27	2.64	1.72	1.54	1.36	1.67	1.63	1.39	2.81	1.66667	1.54	1.56333
MSTRG.15918.1	MSTRG.15918	0.81	1.03	0.82	0.29	0.36	0.87	0.24	0.28	0.22	0.31	0.28	0.21	0.886667	0.506667	0.246667	0.266667
MSTRG.26906.1	MSTRG.26906	0	0	0	0	0.17	0	0	0	0	0.05	0	0	0	0.056667	0	0.016667
MSTRG.39595.1	MSTRG.39595	1.01	1.32	0.43	0.44	0.4	1.51	0.51	0.36	0.34	0.18	0.28	0.12	0.92	0.783333	0.403333	0.193333
MSTRG.15261.1	MSTRG.15261	0.18	0.11	0.12	0.08	0.06	0.03	0.04	0.08	0.02	0.06	0.04	0.03	0.136667	0.056667	0.046667	0.043333
MSTRG.44012.1	MSTRG.44012	0.13	0	0.13	0	0.1	0	0.08	0	0	0	0	0.29	0.086667	0.033333	0.026667	0.096667
MSTRG.11892.1	MSTRG.11892	0.23	0.15	0.24	0.19	0.21	0.18	0.38	0.52	0.76	0.38	0.33	0.59	0.206667	0.193333	0.553333	0.433333
MSTRG.25420.1	MSTRG.25420	186.53	194.32	167.76	92.35	118.67	189.25	76.24	74.73	55.12	77.64	71.28	54.56	182.87	133.423	68.6967	67.8267
MSTRG.44280.1	MSTRG.44280	0	1.53	0.35	0	0	0	0	0	0	0.25	0.47	0	0.626667	0	0	0.24
MSTRG.3713.1	MSTRG.3713	0.35	0.15	0.23	0	0.3	0.18	0.06	0.14	0	0.13	0.07	0.06	0.243333	0.16	0.066667	0.086667
MSTRG.24040.1	MSTRG.24040	0.09	0.21	0.02	0.02	0.1	0.05	0.01	0.02	0.04	0.03	0.03	0.04	0.106667	0.056667	0.023333	0.033333
MSTRG.2656.1	MSTRG.2656	0.32	0.35	0	0.61	0	0	0	0.54	0	0.23	0.22	0.18	0.223333	0.203333	0.18	0.21
MSTRG.40605.1	MSTRG.40605	618.75	519.91	372.91	219.81	240.66	458.03	311.02	306.75	254.5	299.39	283.96	262.23	503.857	306.167	290.757	281.86
MSTRG.1594.2	MSTRG.1594	0.54	0.55	0.46	0.22	0.17	0.46	0.26	0.22	0.14	0.24	0.26	0.2	0.516667	0.283333	0.206667	0.233333
MSTRG.35989.1	MSTRG.35989	0.12	0.13	0	0	0	0.14	0.15	0.07	0.07	0.08	0	0	0.083333	0.046667	0.096667	0.026667
MSTRG.28536.2	MSTRG.28536	0.03	0.06	0.11	0.15	0.04	0.09	0.05	0.08	0.12	0	0.07	0	0.066667	0.093333	0.083333	0.023333
MSTRG.14081.2	MSTRG.14081	38.33	30.82	19.94	14.14	12.71	24.82	15.98	17.43	11.54	16.81	13.38	14.92	29.6967	17.2233	14.9833	15.0367
MSTRG.45196.2	MSTRG.45196	0	0	0.16	0.45	0.13	0	0.11	0	0	0	0	0	0.053333	0.193333	0.036667	0
MSTRG.16270.1	MSTRG.16270	0.05	0.06	0.2	0.16	0.36	0.38	0.26	0.2	0.07	0.72	0.69	0.19	0.103333	0.3	0.176667	0.533333
MSTRG.16639.3	MSTRG.16639	237.2	185.78	133.74	97.19	82.6	183.76	84.96	86.37	59.98	105.07	77.57	74.19	185.573	121.183	77.1033	85.61
MSTRG.18380.2	MSTRG.18380	1.2	0.81	0.42	0.23	0.51	0.66	0.33	0.31	0.34	0.43	0.26	0.33	0.81	0.466667	0.326667	0.34
MSTRG.45174.1	MSTRG.45174	0	0.28	0	0	0	0	0	0	0	0	0	0	0.093333	0	0	0
MSTRG.36023.3	MSTRG.36023	0	0	0	0	0	0.12	0	0	0.53	0	0.18	0	0	0.04	0.176667	0.06
MSTRG.35276.1	MSTRG.35276	2.82	2.88	3.63	0.83	1.59	5.7	0.44	1.5	0.55	1.5	1.26	0.98	3.11	2.70667	0.83	1.24667
MSTRG.44386.1	MSTRG.44386	0	0.13	0.06	0	0	0.07	0.04	0	0.04	0	0	0.03	0.063333	0.023333	0.026667	0.01
MSTRG.2438.1	MSTRG.2438	0.13	0.18	0	0	0	0.27	0.16	0.12	0	0.17	0.25	0.13	0.103333	0.09	0.093333	0.183333
MSTRG.2438.2	MSTRG.2438	0.36	0	0.81	0.25	0.21	2.04	0.5	0.05	0.16	1.34	0.41	0.33	0.39	0.833333	0.236667	0.693333
MSTRG.44104.6	MSTRG.44104	0	3	4.99	7.64	0.56	0	3.27	0	1.64	0	1.77	0	2.66333	2.73333	1.63667	0.59
MSTRG.16093.1	MSTRG.16093	1.86	1.09	0.73	0.4	0.83	1.09	0.46	0.45	0.6	0.24	0.54	0.57	1.22667	0.773333	0.503333	0.45
MSTRG.6098.1	MSTRG.6098	0.46	0.5	0	0	0	0	0	0.5	0	0	0	0.46	0.32	0	0.166667	0.153333
MSTRG.38572.1	MSTRG.38572	0.17	0.19	0.18	1.46	0.55	0.85	0.23	0	0.42	0.12	0.35	0.4	0.18	0.953333	0.216667	0.29
MSTRG.38572.2	MSTRG.38572	0	0	0.35	0	0	0	0	0.1	0	0.12	0	0	0.116667	0	0.033333	0.04
MSTRG.26696.1	MSTRG.26696	0	0.58	0.11	0	0.5	0.38	0.14	0.12	0.06	0	0	0	0.23	0.293333	0.106667	0
MSTRG.32844.1	MSTRG.32844	0.11	0.11	0.04	0	0.13	0.04	0	0	0	0	0	0.02	0.086667	0.056667	0	0.006667
MSTRG.33859.2	MSTRG.33859	0.11	0.09	0	0.09	0.05	0.08	0.05	0	0.04	0	0.19	0.11	0.066667	0.073333	0.03	0.1
MSTRG.33859.3	MSTRG.33859	0.55	0.64	1.16	0.12	0.24	0.29	0.28	0.35	0.39	0.97	0.41	1.04	0.783333	0.216667	0.34	0.806667
MSTRG.42945.2	MSTRG.42945	0.1	0	0.2	0	0.08	0	0.07	0	0	0.14	0	0.12	0.1	0.026667	0.023333	0.086667
MSTRG.42945.1	MSTRG.42945	0	0	0	0.16	0.08	0	0	0	0	0	0	0	0	0.08	0	0
MSTRG.42945.4	MSTRG.42945	0.15	0.11	0	0	0.19	0	0	0	0	0.07	0	0	0.086667	0.063333	0	0.023333
MSTRG.38627.2	MSTRG.38627	9.05	13.91	14.26	4.57	3.33	3.69	2.18	1.84	1.15	3.92	3.85	3.29	12.4067	3.86333	1.72333	3.68667
MSTRG.13041.1	MSTRG.13041	1.79	1.78	2.45	0.69	0.59	0.48	0.93	1	0.87	1.89	1.43	3.99	2.00667	0.586667	0.933333	2.43667
MSTRG.12528.1	MSTRG.12528	4.34	2.47	2.48	1.67	0.29	0.86	0.46	1.76	1.51	4.02	1.34	0.61	3.09667	0.94	1.24333	1.99
MSTRG.21897.1	MSTRG.21897	0	0	0	0	0.43	0	0.83	0.45	0.62	0.58	0.73	0.48	0	0.143333	0.633333	0.596667
MSTRG.31895.4	MSTRG.31895	2.12	4.43	6.64	1.25	0	6.69	3.6	1.79	1.73	2.48	0	2.21	4.39667	2.64667	2.37333	1.56333
MSTRG.860.1	MSTRG.860	1.83	2.49	1.92	3.12	0.95	2.68	0.72	0.26	0.33	0.38	0.5	0.56	2.08	2.25	0.436667	0.48
MSTRG.15351.1	MSTRG.15351	2.64	2.44	2.13	1.46	0.57	3.5	6.37	2.33	1.5	2.84	1.29	2.14	2.40333	1.84333	3.4	2.09
MSTRG.8159.1	MSTRG.8159	0.06	0	0	0	0	0	0	0	0	0	0	0.18	0.02	0	0	0.06
MSTRG.15345.1	MSTRG.15345	1.76	1.42	1.05	0.66	0.73	1.23	0.62	0.58	0.57	0.72	0.6	0.49	1.41	0.873333	0.59	0.603333
MSTRG.18655.1	MSTRG.18655	0	0.22	0	0.18	0	0.12	0	0.12	0	0.21	0.13	0.12	0.073333	0.1	0.04	0.153333
MSTRG.1213.1	MSTRG.1213	0.14	0	0.07	0.31	0.43	0.08	0.05	0	0	0	0	0.04	0.07	0.273333	0.016667	0.013333
MSTRG.9280.1	MSTRG.9280	0.05	0	0	0	0.04	0.06	0.03	0.04	0.04	0.1	0.08	0.06	0.016667	0.033333	0.036667	0.08
MSTRG.26248.4	MSTRG.26248	0.52	0.29	0.3	0.14	0.17	0.27	0.17	0.22	0.16	0.19	0.2	0.19	0.37	0.193333	0.183333	0.193333
MSTRG.26248.2	MSTRG.26248	2.95	2.52	1.58	1.09	1.5	2.41	1.11	1.1	0.88	1.18	1.25	0.92	2.35	1.66667	1.03	1.11667
MSTRG.26248.3	MSTRG.26248	0.7	0.69	0.45	0.25	0.38	0.67	0.32	0.35	0.22	0.33	0.31	0.28	0.613333	0.433333	0.296667	0.306667
MSTRG.14556.2	MSTRG.14556	0	0.08	0.07	0	0	0.04	0.02	0.02	0	0.1	0.05	0.02	0.05	0.013333	0.013333	0.056667
MSTRG.2877.3	MSTRG.2877	0	0	0	0	0	3.32	0.65	0.74	0.46	0	1.38	1.22	0	1.10667	0.616667	0.866667
MSTRG.12825.1	MSTRG.12825	0.95	1.56	0.54	0.31	0.05	1.44	0.18	0.43	0.29	0	0.27	0.44	1.01667	0.6	0.3	0.236667
MSTRG.24299.2	MSTRG.24299	0.09	0.1	0.06	0.03	0.02	0.04	0.02	0.03	0	0.03	0.03	0.02	0.083333	0.03	0.016667	0.026667
MSTRG.45022.1	MSTRG.45022	0.97	0.96	0.8	0.72	0.62	1.15	0.29	0.66	0.16	0.87	0.69	0.72	0.91	0.83	0.37	0.76
MSTRG.11995.1	MSTRG.11995	0.04	0.12	0.09	0.03	0.12	0.17	0.02	0.04	0.02	0.01	0.04	0.05	0.083333	0.106667	0.026667	0.033333
MSTRG.40429.3	MSTRG.40429	3.19	2.76	1.9	1.16	1.68	2.27	1.48	1.45	0.66	1.45	0.9	0.72	2.61667	1.70333	1.19667	1.02333
MSTRG.42827.1	MSTRG.42827	0.45	0.34	0.14	0.26	0.21	0.11	0.06	0.1	0.04	0.15	0.08	0.07	0.31	0.193333	0.066667	0.1
MSTRG.28949.1	MSTRG.28949	0.18	0.12	0.07	0.06	0	0.07	0.02	0.05	0.06	0.02	0.02	0.05	0.123333	0.043333	0.043333	0.03
MSTRG.39390.1	MSTRG.39390	0.08	0.1	0	0.04	0	0.04	0.03	0	0.02	0.14	0.07	0.11	0.06	0.026667	0.016667	0.106667
MSTRG.12901.1	MSTRG.12901	2.72	3.53	3.24	3.54	1.11	6.29	7.81	4.04	4.1	6.87	4.33	5.86	3.16333	3.64667	5.31667	5.68667
MSTRG.22627.1	MSTRG.22627	0	0.06	0.11	0	0	0	0	0	0	0	0	0	0.056667	0	0	0
MSTRG.36754.1	MSTRG.36754	1.09	0.88	0.29	0.05	0	0.14	0	0.07	0	0	0.04	0.03	0.753333	0.063333	0.023333	0.023333
MSTRG.2665.2	MSTRG.2665	8.83	6.65	8.14	6.26	5.63	5.45	11.28	10.09	10.34	8.93	6.88	16.38	7.87333	5.78	10.57	10.73
MSTRG.15986.1	MSTRG.15986	1.32	1.39	1.18	0.63	0.79	0.99	0.72	0.57	0.47	0.67	0.64	0.62	1.29667	0.803333	0.586667	0.643333
MSTRG.15986.3	MSTRG.15986	0.09	0.1	0.45	0	0	0	0.06	0.05	0	0	0.06	0.05	0.213333	0	0.036667	0.036667
MSTRG.26490.2	MSTRG.26490	0	0.7	0.64	0	0	0	0	0	0	0	0	0	0.446667	0	0	0
MSTRG.2538.1	MSTRG.2538	0	0	0	0	0	0	0	0	0	0.08	0	0.27	0	0	0	0.116667
MSTRG.2538.2	MSTRG.2538	0	0.22	0.2	0	0	0	0	0	0	0	0	0	0.14	0	0	0
MSTRG.30286.1	MSTRG.30286	0.35	0.51	0.94	0.11	0.09	0.28	0	0	0	0.16	0.08	0	0.6	0.16	0	0.08
MSTRG.39958.1	MSTRG.39958	2.42	1.76	2.7	1.6	0.53	0.64	6.11	5.24	6.35	4.64	4.25	7.39	2.29333	0.923333	5.9	5.42667
MSTRG.38206.3	MSTRG.38206	0.42	0.82	0.41	0.14	0.14	0.58	0.08	0.1	0	0.06	0	0.03	0.55	0.286667	0.06	0.03
MSTRG.34313.3	MSTRG.34313	0.51	0.39	0.3	0.09	0.12	0.44	0.14	0.15	0.13	0.14	0.17	0.14	0.4	0.216667	0.14	0.15
MSTRG.12823.1	MSTRG.12823	6.52	4.67	4.09	2.68	2.21	5.45	2.5	2.4	1.61	2.88	1.64	3.34	5.09333	3.44667	2.17	2.62
MSTRG.45136.1	MSTRG.45136	0	0.18	0	0	0.54	0.21	0	0.05	0.06	0.07	0.04	0.11	0.06	0.25	0.036667	0.073333
MSTRG.27.1	MSTRG.27	0.28	0.63	0	0.27	0	0	0.37	0.64	1.03	0	0	0.65	0.303333	0.09	0.68	0.216667
MSTRG.19824.1	MSTRG.19824	0	0	0	0	0	1.19	0	0.24	0	0	0	0	0	0.396667	0.08	0
MSTRG.37477.3	MSTRG.37477	0	0	0	0	0.39	0	0	0	0.03	0.04	0	0	0	0.13	0.01	0.013333
MSTRG.42949.1	MSTRG.42949	2.31	1.27	1.48	0.71	0.92	1.8	1.16	0.89	0.64	1.05	1.07	0.83	1.68667	1.14333	0.896667	0.983333
MSTRG.13096.1	MSTRG.13096	0.3	0.22	0.14	0.05	0.06	0.18	0.2	0.19	0.14	0.16	0.13	0.13	0.22	0.096667	0.176667	0.14
MSTRG.26923.1	MSTRG.26923	0.3	0.66	1.81	0	0.24	0.74	0.19	0.17	0.18	0.64	0	0.17	0.923333	0.326667	0.18	0.27
MSTRG.9969.2	MSTRG.9969	0.27	0.33	0.29	0.19	0	0.14	0.06	0.12	0.09	0	0	0.03	0.296667	0.11	0.09	0.01
MSTRG.9969.1	MSTRG.9969	0	0	0	0	0.09	0.11	0.05	0	0	0.26	0.26	0.09	0	0.066667	0.016667	0.203333
MSTRG.506.1	MSTRG.506	2.93	2.49	2.02	1.09	1.27	2.37	1.16	1.1	0.94	1.36	1.17	1.06	2.48	1.57667	1.06667	1.19667
MSTRG.21048.1	MSTRG.21048	0.22	0.12	0.08	0.02	0.04	0.06	0.1	0.06	0.02	0.04	0.11	0.1	0.14	0.04	0.06	0.083333
MSTRG.32406.3	MSTRG.32406	0.06	0.13	0	0	0	0.36	0.04	0.04	0	0.08	0.08	0	0.063333	0.12	0.026667	0.053333
MSTRG.14107.1	MSTRG.14107	2.55	1.71	1.11	0.58	0.95	1.4	0.73	0.64	0.61	0.76	0.64	0.74	1.79	0.976667	0.66	0.713333
MSTRG.14030.1	MSTRG.14030	0	0	0	0	0	0	0	0	0.4	0.49	0	0	0	0	0.133333	0.163333
MSTRG.7859.2	MSTRG.7859	0.43	0.69	0.37	0.18	0.3	0.94	0.3	0.56	0.39	0.51	0.49	0.74	0.496667	0.473333	0.416667	0.58
MSTRG.14884.1	MSTRG.14884	0	0.1	0.16	0.22	0	0.05	0	0	0	0.05	0.15	0	0.086667	0.09	0	0.066667
MSTRG.14884.2	MSTRG.14884	0.12	0.06	0.23	0.12	0.28	0.23	0.1	0.12	0.07	0.08	0.14	0.12	0.136667	0.21	0.096667	0.113333
MSTRG.9737.2	MSTRG.9737	0.82	0.74	0.95	0.29	0.04	2.82	0.62	0.58	0.7	1.31	1.01	0.89	0.836667	1.05	0.633333	1.07
MSTRG.28973.1	MSTRG.28973	0.46	0.45	0.35	0.05	0.56	0.36	0.36	0.21	0.17	0.3	0.16	0.19	0.42	0.323333	0.246667	0.216667
MSTRG.38275.1	MSTRG.38275	0.28	0.26	0.41	0.12	0.13	0.39	0.16	0.14	0.09	0.5	0.3	0.34	0.316667	0.213333	0.13	0.38
MSTRG.8800.1	MSTRG.8800	0.15	0.06	0.1	0.09	0.08	0.15	0.13	0	0.05	0.02	0.05	0.04	0.103333	0.106667	0.06	0.036667
MSTRG.17290.1	MSTRG.17290	28.91	32.44	47.01	29.31	29.1	3.98	31.93	27.77	29.41	34.08	31.31	51.47	36.12	20.7967	29.7033	38.9533
MSTRG.20393.1	MSTRG.20393	8.08	7.12	9.2	4.73	9.49	5.87	32.38	24.15	32.52	21.25	18.11	33.14	8.13333	6.69667	29.6833	24.1667
MSTRG.7605.1	MSTRG.7605	0.27	0.11	0.18	0.04	0.22	0.34	0.06	0.11	0.07	0.09	0.08	0.05	0.186667	0.2	0.08	0.073333
MSTRG.7605.3	MSTRG.7605	0.73	0.72	0.48	0.42	0.3	0.54	0.31	0.29	0.2	0.36	0.31	0.39	0.643333	0.42	0.266667	0.353333
MSTRG.44885.1	MSTRG.44885	0.24	0	0	0	0.19	0.3	0.16	0	0.15	0.35	0.16	0.14	0.08	0.163333	0.103333	0.216667
MSTRG.1893.1	MSTRG.1893	0.41	0.63	0.54	0.08	0.09	0.1	0.1	0.06	0.07	0.11	0.15	0.16	0.526667	0.09	0.076667	0.14
MSTRG.3475.1	MSTRG.3475	0.03	0.06	0.06	0.02	0.09	0.1	0.02	0.06	0	0.04	0.04	0.03	0.05	0.07	0.026667	0.036667
MSTRG.27609.2	MSTRG.27609	0.2	0.27	0.26	0.2	0	0.1	0	0.09	0.02	0.06	0.04	0.09	0.243333	0.1	0.036667	0.063333
MSTRG.18166.1	MSTRG.18166	0	0	0	0	0	0	0	0.12	0.12	0	0	0	0	0	0.08	0
MSTRG.38328.1	MSTRG.38328	0.32	0	0	0	0	0	0	0	0	0	0	0	0.106667	0	0	0
MSTRG.2011.1	MSTRG.2011	0	0.16	0	0.13	0	0	0	0.06	0	0	0	0.06	0.053333	0.043333	0.02	0.02
MSTRG.21208.1	MSTRG.21208	0.28	0.22	0.15	0.13	0.1	0.18	0.12	0.08	0.09	0.13	0.05	0.19	0.216667	0.136667	0.096667	0.123333
MSTRG.3596.9	MSTRG.3596	0.07	0.1	0	0.05	0	0.08	0.09	0.08	0.05	0.09	0.06	0.07	0.056667	0.043333	0.073333	0.073333
MSTRG.35246.1	MSTRG.35246	0.05	0.15	0.19	0	0.04	0.27	0	0.24	0.03	0.1	0.03	0.16	0.13	0.103333	0.09	0.096667
MSTRG.3596.4	MSTRG.3596	0	0	0	0.03	0.02	0	0.16	0	0	0.02	0.08	0.11	0	0.016667	0.053333	0.07
MSTRG.3596.5	MSTRG.3596	0	0	0.16	0	0	0.06	0.02	0	0.02	0	0.04	0	0.053333	0.02	0.013333	0.013333
MSTRG.24450.2	MSTRG.24450	0.13	0.04	0.13	0.02	0.03	0.13	0	0.01	0.02	0.04	0.01	0.01	0.1	0.06	0.01	0.02
MSTRG.32927.2	MSTRG.32927	0.3	0.05	0.04	0.04	0.03	0.05	0.06	0.13	0.05	0.15	0.14	0.13	0.13	0.04	0.08	0.14
MSTRG.18454.2	MSTRG.18454	4.45	5.51	4.24	1.56	1.41	3.1	0.91	0.98	0.83	1.25	0.91	0.6	4.73333	2.02333	0.906667	0.92
MSTRG.6719.1	MSTRG.6719	0.06	0.27	0.18	0.03	0.14	0.07	0.01	0.03	0.01	0.01	0	0.05	0.17	0.08	0.016667	0.02
MSTRG.44929.1	MSTRG.44929	0	0	1.28	0.15	0.61	0	0	0.14	0	0	0	0	0.426667	0.253333	0.046667	0
MSTRG.44160.1	MSTRG.44160	395.56	441.95	260.81	190.29	164.51	284.52	134.82	133.91	93.48	136.88	142.18	103.74	366.107	213.107	120.737	127.6
MSTRG.29506.3	MSTRG.29506	0.24	0.33	4.34	5.23	3.06	0.28	0.16	0.01	0.12	0	0	0	1.63667	2.85667	0.096667	0
MSTRG.8329.3	MSTRG.8329	0.8	0.88	1.27	0.37	0.24	0.46	0.13	0.17	0.26	0.4	0.27	0.51	0.983333	0.356667	0.186667	0.393333
MSTRG.12870.5	MSTRG.12870	0.54	0.29	0.24	0.12	0	0.55	0.31	0.37	0.27	0.73	0.92	0.56	0.356667	0.223333	0.316667	0.736667
MSTRG.25786.23	MSTRG.25786	0.08	0.4	0.09	0	0.29	0.19	0.27	0.11	0	0	0	0	0.19	0.16	0.126667	0
MSTRG.19144.2	MSTRG.19144	0.85	0.76	0.61	0.84	1.56	0.75	1.73	1.43	2.81	5.62	3.85	2.03	0.74	1.05	1.99	3.83333
MSTRG.19144.1	MSTRG.19144	0	0	0	0.06	0.13	0.14	0.04	0	0	0	0	0	0	0.11	0.013333	0
MSTRG.29075.2	MSTRG.29075	4.62	3.85	2.3	1.59	2.2	3.51	1.37	1.53	0.81	1.79	2.17	1.33	3.59	2.43333	1.23667	1.76333
MSTRG.33781.1	MSTRG.33781	0.25	0.47	0.25	0.11	0.27	0.44	0.46	0.51	0.23	0.49	0.31	0.15	0.323333	0.273333	0.4	0.316667
MSTRG.18453.1	MSTRG.18453	0.16	0.13	0.12	0.02	0.03	0.12	0.04	0.03	0.02	0.03	0.03	0.01	0.136667	0.056667	0.03	0.023333
MSTRG.40766.1	MSTRG.40766	1.9	1.07	0.99	0.55	0.65	1.17	0.84	0.92	0.68	0.86	0.63	0.76	1.32	0.79	0.813333	0.75
MSTRG.26984.2	MSTRG.26984	0	0	0	0.18	0	0	0.37	0	0.34	0.54	0.13	0	0	0.06	0.236667	0.223333
MSTRG.30258.1	MSTRG.30258	0	0.07	0.03	0.09	0.05	0.04	0.02	0	0	0	0	0.06	0.033333	0.06	0.006667	0.02
MSTRG.42938.2	MSTRG.42938	0.25	0.36	0.19	0.12	0.17	0.27	0.12	0.17	0.17	0.14	0.21	0.14	0.266667	0.186667	0.153333	0.163333
MSTRG.42938.3	MSTRG.42938	2.39	3.87	2.42	0.78	1.13	2.68	0.88	0.94	0.57	1.42	1.03	0.84	2.89333	1.53	0.796667	1.09667
MSTRG.41608.4	MSTRG.41608	0.24	0.09	0.13	0.07	0.07	0	0.08	0.08	0.07	0.06	0.08	0.1	0.153333	0.046667	0.076667	0.08
MSTRG.13672.1	MSTRG.13672	0.14	0.15	0.28	0	0	0	0.18	0	0.09	0	0	0.16	0.19	0	0.09	0.053333
MSTRG.15602.2	MSTRG.15602	0.2	0.07	0.19	0.13	0.05	0.13	0.16	0.15	0.1	0.14	0.02	0.09	0.153333	0.103333	0.136667	0.083333
MSTRG.36575.2	MSTRG.36575	0	0	0	0	0.05	0	0.13	0.01	0.02	0.26	0	0.25	0	0.016667	0.053333	0.17
MSTRG.31310.1	MSTRG.31310	1.43	0.97	1.05	0.45	0.56	1.1	0.44	0.53	0.38	0.39	0.41	0.4	1.15	0.703333	0.45	0.4
MSTRG.24196.1	MSTRG.24196	1.82	1.74	1.15	0.72	0.78	2.01	1	1.82	0.75	1.14	0.66	0.63	1.57	1.17	1.19	0.81
MSTRG.32341.2	MSTRG.32341	0	0.83	0	0.19	0	0	0.19	0	0	0.47	0	0.34	0.276667	0.063333	0.063333	0.27
MSTRG.32341.1	MSTRG.32341	1.63	0.87	0.76	0.18	0.42	1.71	0.26	0.36	0.34	0.4	0.53	0.1	1.08667	0.77	0.32	0.343333
MSTRG.29268.3	MSTRG.29268	0.23	0.21	0.18	0.05	0.01	0.29	0.35	0.35	0.38	0.39	0.2	0.37	0.206667	0.116667	0.36	0.32
MSTRG.36455.1	MSTRG.36455	4.94	6.25	7.19	2.71	2.85	14.95	8.82	3.17	2.34	5.82	3.82	4.8	6.12667	6.83667	4.77667	4.81333
MSTRG.28714.2	MSTRG.28714	0	0	0	0	0	0.46	0.12	0	0	0	0	0	0	0.153333	0.04	0
MSTRG.34323.4	MSTRG.34323	0	0.43	0	0	0	0	0	0.27	0	0	0.06	0	0.143333	0	0.09	0.02
MSTRG.37564.1	MSTRG.37564	0.59	0.32	0.25	0.12	0.14	0.31	0.11	0.12	0.06	0.2	0.13	0.14	0.386667	0.19	0.096667	0.156667
MSTRG.25044.1	MSTRG.25044	0	0	0.14	0	0.4	0	0	0	0.05	0	0.05	0	0.046667	0.133333	0.016667	0.016667
MSTRG.25044.3	MSTRG.25044	0.11	0.14	0.11	0	0	0	0	0.06	0	0	0.07	0.2	0.12	0	0.02	0.09
MSTRG.25044.2	MSTRG.25044	0.12	0	0	0.05	0.05	0.12	0.07	0.04	0	0.08	0	0	0.04	0.073333	0.036667	0.026667
MSTRG.8821.3	MSTRG.8821	0.2	0.13	0.21	0.12	0.07	0.09	0.09	0.1	0.03	0.09	0.12	0.14	0.18	0.093333	0.073333	0.116667
MSTRG.25864.1	MSTRG.25864	20.19	35.28	46.86	10.03	25.18	27.24	29.82	43.5	46.09	40.73	11.96	34.83	34.11	20.8167	39.8033	29.1733
MSTRG.32923.5	MSTRG.32923	0.1	0.07	0.2	0	0	0	0.3	0.06	0.04	0	0.15	0	0.123333	0	0.133333	0.05
MSTRG.32923.6	MSTRG.32923	0.64	0.45	0.71	0.42	0.41	0.64	0.42	0.56	0.82	1.2	0.84	1.04	0.6	0.49	0.6	1.02667
MSTRG.32923.2	MSTRG.32923	0.09	0.07	0.24	0.1	0.1	0.09	0	0.02	0.02	0.01	0.01	0.04	0.133333	0.096667	0.013333	0.02
MSTRG.14497.1	MSTRG.14497	0.29	0	0	0	0	0	0	0	0	0	0	0	0.096667	0	0	0
MSTRG.19139.3	MSTRG.19139	0.42	0	1.64	0.41	0	0	1.86	2.27	2.46	0.33	2.2	1.11	0.686667	0.136667	2.19667	1.21333
MSTRG.17409.2	MSTRG.17409	0.59	0.53	0.89	0.26	0.38	0.9	0.31	0.28	0.4	0.38	0.56	0.41	0.67	0.513333	0.33	0.45
MSTRG.14319.1	MSTRG.14319	3.76	3.31	2.18	1.1	1.07	2.33	1.15	1.2	0.84	1.26	1	1.11	3.08333	1.5	1.06333	1.12333
MSTRG.43395.1	MSTRG.43395	0	0	0	0	0	0	0.2	0	0	0	0	0	0	0	0.066667	0
MSTRG.37359.1	MSTRG.37359	0.11	0.19	0.2	0.59	1.88	0.02	0.02	0.07	0.05	0.04	0.06	0.04	0.166667	0.83	0.046667	0.046667
MSTRG.18435.1	MSTRG.18435	68.15	65.93	38.3	15.72	27.88	34.52	29.49	21.42	11.3	27.11	14.67	15.25	57.46	26.04	20.7367	19.01
MSTRG.38791.1	MSTRG.38791	0.16	0.26	0.27	0.1	0.29	0.25	0.12	0.09	0.08	0.26	0.16	0.22	0.23	0.213333	0.096667	0.213333
MSTRG.1112.1	MSTRG.1112	0.17	0.03	0.11	0.03	0.04	0.1	0.07	0.04	0.02	0.1	0.02	0	0.103333	0.056667	0.043333	0.04
MSTRG.33294.1	MSTRG.33294	0.02	0	0.05	0.06	0.04	0.02	0.1	0.14	0.14	0.18	0.09	0.06	0.023333	0.04	0.126667	0.11
MSTRG.16073.1	MSTRG.16073	1.7	2.01	2.09	1.18	0.64	0.46	0.57	0.54	0.49	0.56	0.76	0.64	1.93333	0.76	0.533333	0.653333
MSTRG.26472.1	MSTRG.26472	0.54	0.58	0.46	0.35	0	0.32	0.26	0.15	0.16	0.12	0.09	0.23	0.526667	0.223333	0.19	0.146667
MSTRG.32557.2	MSTRG.32557	0.66	0.76	1.02	0.48	0.49	0.48	1.01	0.75	0.42	0.96	1	1.36	0.813333	0.483333	0.726667	1.10667
MSTRG.26042.4	MSTRG.26042	0	0	0.16	0.08	0.14	0.07	0	0.03	0	0	0	0.09	0.053333	0.096667	0.01	0.03
MSTRG.15308.1	MSTRG.15308	0.07	0.14	0.11	0.02	0	0.04	0.01	0.03	0	0	0.04	0	0.106667	0.02	0.013333	0.013333
MSTRG.25903.1	MSTRG.25903	13.41	11.71	7.85	4.86	5.84	10.89	6.45	5.33	4.34	6.15	5.6	5.01	10.99	7.19667	5.37333	5.58667
MSTRG.6648.1	MSTRG.6648	0	0	0	0	0	0	0.1	0.18	0	0	0	0	0	0	0.093333	0
MSTRG.25422.1	MSTRG.25422	1.87	1.56	0.65	0.89	0.72	0.98	0.9	0.51	0.43	0.76	0.61	0.63	1.36	0.863333	0.613333	0.666667
MSTRG.15263.1	MSTRG.15263	0.11	0.12	0.06	0.05	0.03	0.2	0	0.01	0.02	0.03	0.02	0.02	0.096667	0.093333	0.01	0.023333
MSTRG.17427.1	MSTRG.17427	0	0	0	0	0	0	0	0	0	0	0	0.18	0	0	0	0.06
MSTRG.8779.1	MSTRG.8779	0	0.71	0.87	0.1	0.34	0.26	0.95	0.04	0.22	0.2	0.52	0	0.526667	0.233333	0.403333	0.24
MSTRG.8779.2	MSTRG.8779	0.44	0	0	0.25	0	0	0	0	0	0	0	0.18	0.146667	0.083333	0	0.06
MSTRG.26900.1	MSTRG.26900	0.2	0.33	0.3	0.04	0.21	0.38	0.04	0.06	0.15	0.16	0.11	0.01	0.276667	0.21	0.083333	0.093333
MSTRG.10776.1	MSTRG.10776	0	0.04	0	0.03	0.21	0.04	0	0	0.1	0	0.02	0	0.013333	0.093333	0.033333	0.006667
MSTRG.15956.1	MSTRG.15956	0.74	0.99	0.5	0.14	0.36	0.69	0.18	0.2	0.1	0.48	0.28	0.13	0.743333	0.396667	0.16	0.296667
MSTRG.8684.1	MSTRG.8684	23.69	25.64	28.9	23.34	15.82	20.69	19.16	23.45	20.11	25.13	18.3	26.66	26.0767	19.95	20.9067	23.3633
MSTRG.25922.21	MSTRG.25922	25.22	17.84	26.17	6.9	19.97	18.2	8.1	6.44	6.83	14.27	16.94	32.22	23.0767	15.0233	7.12333	21.1433
MSTRG.42974.2	MSTRG.42974	0.41	0.34	0.37	0.2	0.26	0.18	0.18	0.16	0.13	0.16	0.19	0.17	0.373333	0.213333	0.156667	0.173333
MSTRG.27584.2	MSTRG.27584	1.02	0.81	0.76	0.36	0.51	0.97	0.36	0.4	0.31	0.5	0.44	0.36	0.863333	0.613333	0.356667	0.433333
MSTRG.14342.2	MSTRG.14342	5.06	3.47	2.47	1.44	1.78	4.18	1.88	1.66	2.2	3.62	3.17	4.5	3.66667	2.46667	1.91333	3.76333
MSTRG.8623.1	MSTRG.8623	102.5	92.23	65.1	34.4	42.34	87.25	35.5	41.18	30.54	39.04	39.51	27.95	86.61	54.6633	35.74	35.5
MSTRG.27574.1	MSTRG.27574	0.46	0.33	0.21	0.08	0.19	0.37	0.2	0.2	0.11	0.24	0.21	0.21	0.333333	0.213333	0.17	0.22
MSTRG.19148.2	MSTRG.19148	0.28	0.16	0.18	0.1	0.35	0.13	0.31	0.28	0.17	0.36	0.45	0.29	0.206667	0.193333	0.253333	0.366667
MSTRG.40847.4	MSTRG.40847	3.11	3.01	1.92	1.76	2.37	2.51	1.92	2.05	1.37	1.74	1.47	1.53	2.68	2.21333	1.78	1.58
MSTRG.2626.1	MSTRG.2626	0.52	0.46	0.34	0.23	0.2	0.39	0.26	0.24	0.15	0.26	0.19	0.22	0.44	0.273333	0.216667	0.223333
MSTRG.44540.1	MSTRG.44540	0	0.2	0.27	0	0.86	0	0	0.1	0	0.38	0	0.13	0.156667	0.286667	0.033333	0.17
MSTRG.7376.1	MSTRG.7376	0	0	0	0	0	1.12	0	0	0	0	0	0	0	0.373333	0	0
MSTRG.31897.1	MSTRG.31897	0.03	0.14	0.1	0.01	0	0	0.06	0.04	0.02	0.1	0.08	0.1	0.09	0.003333	0.04	0.093333
MSTRG.35988.4	MSTRG.35988	0.04	0	0.04	0.14	0	0	0.13	0.06	0	0.05	0.11	0	0.026667	0.046667	0.063333	0.053333
MSTRG.43820.2	MSTRG.43820	8.07	8.27	5.26	2.13	3.09	7.11	3.7	3.02	1.65	3.53	3.67	2.59	7.2	4.11	2.79	3.26333
MSTRG.43820.1	MSTRG.43820	25.83	22.86	19.43	7.62	9.13	18.61	12.99	10.08	8.26	11.51	10.11	10.3	22.7067	11.7867	10.4433	10.64
MSTRG.6591.1	MSTRG.6591	12.11	9.11	6.97	3.71	3.88	7.39	4.98	4.08	2.36	5.57	3.7	4.17	9.39667	4.99333	3.80667	4.48
MSTRG.15349.3	MSTRG.15349	0.45	0.4	0.31	0.16	0.16	0.43	0.2	0.17	0.12	0.24	0.16	0.23	0.386667	0.25	0.163333	0.21
MSTRG.34993.2	MSTRG.34993	60.72	68.1	45.64	84.59	34.69	85.4	50.82	34.52	31.91	71.45	64.62	66.01	58.1533	68.2267	39.0833	67.36
MSTRG.16205.1	MSTRG.16205	3.19	3.66	2.66	1.63	0.51	5.56	1.6	2	0.5	2.1	1.95	0.95	3.17	2.56667	1.36667	1.66667
MSTRG.12142.1	MSTRG.12142	1.22	1.21	1.66	0.53	0.34	0.82	0.36	0.43	0.59	1.73	1.57	1.86	1.36333	0.563333	0.46	1.72
MSTRG.19525.1	MSTRG.19525	0	0	0	0	0	0.14	0	0.07	0.07	0	0	0.27	0	0.046667	0.046667	0.09
MSTRG.14109.1	MSTRG.14109	0.03	0	0.1	0.02	0.02	0.03	0.05	0.04	0	0.09	0.03	0.05	0.043333	0.023333	0.03	0.056667
MSTRG.31137.1	MSTRG.31137	0.1	0.08	0.06	0	0.02	0.08	0.06	0.04	0.03	0.04	0.02	0.03	0.08	0.033333	0.043333	0.03
MSTRG.26481.9	MSTRG.26481	2.63	1.99	1.89	0.69	1.09	2.25	1.47	1.27	0.88	1.39	1.1	0.91	2.17	1.34333	1.20667	1.13333
MSTRG.31795.2	MSTRG.31795	3.78	5.78	4.46	3.02	2.41	7.29	1.33	2.53	1.14	2.8	1.45	2.17	4.67333	4.24	1.66667	2.14
MSTRG.26535.1	MSTRG.26535	0	0	0	0	0.24	0	0	0	0	0	0.07	0	0	0.08	0	0.023333
MSTRG.28115.1	MSTRG.28115	0.18	0.38	0.39	0.14	0	0.28	0.23	0.12	0.09	0.21	0.1	0.15	0.316667	0.14	0.146667	0.153333
MSTRG.37108.3	MSTRG.37108	0.23	0.14	0.07	0.57	0.46	0	0	0.08	0.06	0.02	0.09	0.04	0.146667	0.343333	0.046667	0.05
MSTRG.41827.1	MSTRG.41827	1.37	1.42	0.84	0.4	0.48	1.24	0.62	0.78	0.61	0.75	0.46	0.48	1.21	0.706667	0.67	0.563333
MSTRG.38626.1	MSTRG.38626	0	0	0	0	0.27	0	0	0	0	0	0	0	0	0.09	0	0
MSTRG.13460.1	MSTRG.13460	0.37	0.35	0.43	0.23	0.19	0.32	0.28	0.21	0.13	0.46	0.43	0.59	0.383333	0.246667	0.206667	0.493333
MSTRG.41498.1	MSTRG.41498	949.45	809.04	641.75	347.14	391.12	747.34	404.45	367.02	247.83	372.99	315.42	274.33	800.08	495.2	339.767	320.913
MSTRG.11219.1	MSTRG.11219	0	0.06	0.12	0	0.05	0	0	0	0.11	0	0	0	0.06	0.016667	0.036667	0
MSTRG.29454.1	MSTRG.29454	1.08	0.91	0.66	0.33	0.85	1.35	0.45	0.41	0.37	0.43	0.43	0.48	0.883333	0.843333	0.41	0.446667
MSTRG.15225.1	MSTRG.15225	0.02	0.11	0	0.01	0.05	0.14	0.02	0.06	0.02	0.01	0.02	0	0.043333	0.066667	0.033333	0.01
MSTRG.40928.1	MSTRG.40928	470.96	492.4	496.72	516.19	275.06	181.16	237.9	242.66	169.54	305.65	329.04	268.94	486.693	324.137	216.7	301.21
MSTRG.14176.2	MSTRG.14176	1.52	2.16	0.75	0.57	0.2	1.94	0.29	0.08	0.16	0.27	0.25	0.12	1.47667	0.903333	0.176667	0.213333
MSTRG.14176.1	MSTRG.14176	2.49	2.53	1.02	0.54	0.66	2.6	0.29	0.31	0.25	0.69	0.62	0.33	2.01333	1.26667	0.283333	0.546667
MSTRG.10861.1	MSTRG.10861	16.18	17.81	12.44	5.71	7.54	18.32	8.04	7.92	5.62	8.57	7.34	4.22	15.4767	10.5233	7.19333	6.71
MSTRG.7781.1	MSTRG.7781	0	0.52	0.35	0.28	0	0.14	0.22	0	0	0	0.19	0	0.29	0.14	0.073333	0.063333
MSTRG.20004.1	MSTRG.20004	0	0	0	0	0	0	0	0.25	0	0	0	0	0	0	0.083333	0
MSTRG.21347.1	MSTRG.21347	0.12	0.19	0.29	0.08	0.09	0.35	0.14	0.08	0.14	0.15	0.25	0.1	0.2	0.173333	0.12	0.166667
MSTRG.44263.1	MSTRG.44263	0.23	0.13	0.35	0.42	0.09	0	0.15	0	0	0.24	0	0.13	0.236667	0.17	0.05	0.123333
MSTRG.45084.6	MSTRG.45084	0	0.23	0.54	0	0.49	0	0.02	0.07	0	0.16	0.28	0.27	0.256667	0.163333	0.03	0.236667
MSTRG.45084.5	MSTRG.45084	0	0	0	0	0	0.07	0	0	0	0.12	0	0.08	0	0.023333	0	0.066667
MSTRG.30257.1	MSTRG.30257	1.84	2.35	1.84	0.2	0.79	0.88	0.33	0.3	0.51	0.29	0.49	0.29	2.01	0.623333	0.38	0.356667
MSTRG.18391.2	MSTRG.18391	26.35	28.24	17.25	1.34	6.81	7.98	1.43	1.14	1.45	1.45	3.09	2.66	23.9467	5.37667	1.34	2.4
MSTRG.21840.9	MSTRG.21840	6.81	4.24	7.21	0.58	0.32	8.05	13.26	6.91	9.65	12.7	13.02	16.7	6.08667	2.98333	9.94	14.14
MSTRG.21840.8	MSTRG.21840	0.6	1.3	1.06	0.44	0.23	0	5.09	1.79	2.18	4.07	0.99	1.02	0.986667	0.223333	3.02	2.02667
MSTRG.41461.1	MSTRG.41461	0.22	0.26	0.38	0.08	0.28	0.4	0.31	0.4	0.12	0.15	0.25	0.21	0.286667	0.253333	0.276667	0.203333
MSTRG.44458.1	MSTRG.44458	0	0	0	0	0	0	0	0	0	0.23	0	0.18	0	0	0	0.136667
MSTRG.2275.2	MSTRG.2275	0.39	0	0.39	0	0.04	0	0.18	0.03	0.07	0.04	0.07	0.1	0.26	0.013333	0.093333	0.07
MSTRG.43620.1	MSTRG.43620	0	0	0	0	0	0	0.4	0	0	0	0.04	0	0	0	0.133333	0.013333
MSTRG.17296.3	MSTRG.17296	7.42	5.68	6.61	5.31	6.26	20.69	8.68	3.78	2.84	6.99	2.58	9.72	6.57	10.7533	5.1	6.43
MSTRG.17296.2	MSTRG.17296	70.57	74.03	73.84	79.62	102.02	111.16	60.69	45.16	51.36	64.49	68.75	67.33	72.8133	97.6	52.4033	66.8567
MSTRG.22340.1	MSTRG.22340	0.1	0.18	0.1	0	0	0	0.02	0.04	0.1	0.07	0.04	0.11	0.126667	0	0.053333	0.073333
MSTRG.30257.2	MSTRG.30257	0.3	0	0	0	0	0	0.59	0.05	0.71	0.17	0	0.89	0.1	0	0.45	0.353333
MSTRG.30952.1	MSTRG.30952	0.65	0.52	0.19	0.09	0.21	0.24	0.15	0.12	0.16	0.25	0.12	0.16	0.453333	0.18	0.143333	0.176667
MSTRG.11329.1	MSTRG.11329	0.11	0	0.11	0	0	0	0	0	0.27	0.08	0	0	0.073333	0	0.09	0.026667
MSTRG.16412.3	MSTRG.16412	1.42	1.55	1.51	0.53	0.35	2.41	0.81	0.79	0.86	1.25	0.83	1.11	1.49333	1.09667	0.82	1.06333
MSTRG.13345.1	MSTRG.13345	0	0	0	0.17	0.07	0	0	0	0.06	0	0.06	0	0	0.08	0.02	0.02
MSTRG.31049.1	MSTRG.31049	0.1	0	0.1	0	0	0	0	0.06	0	0	0	0	0.066667	0	0.02	0
MSTRG.11068.1	MSTRG.11068	3.77	3.36	2.68	0.84	2.27	4.42	1.87	1.27	0.62	1.54	1.62	1.77	3.27	2.51	1.25333	1.64333
MSTRG.36502.2	MSTRG.36502	1.63	2.07	4.45	1.35	3.16	0.21	0.2	0.05	0.24	0.12	0.26	0.08	2.71667	1.57333	0.163333	0.153333
MSTRG.30582.1	MSTRG.30582	4.94	5.64	3.65	2	3.03	4.9	1.43	1.66	1.1	2.15	1.98	0.97	4.74333	3.31	1.39667	1.7
MSTRG.23769.1	MSTRG.23769	0.07	0.08	0.14	0	0.05	0	0	0	0	0	0	0.04	0.096667	0.016667	0	0.013333
MSTRG.16903.1	MSTRG.16903	2.11	2.59	1.27	0.68	1.09	1.59	0.72	0.81	0.37	0.57	0.58	0.79	1.99	1.12	0.633333	0.646667
MSTRG.16903.3	MSTRG.16903	0	0	0	0	0	0	0.33	0	0.05	0	0	0.07	0	0	0.126667	0.023333
MSTRG.16903.2	MSTRG.16903	2.37	2.33	1.61	0.59	0.94	1.3	0.57	0.63	0.47	0.63	0.36	0.4	2.10333	0.943333	0.556667	0.463333
MSTRG.29504.1	MSTRG.29504	8.55	4.29	8.35	3.56	2.36	3.64	5.58	3.22	2.23	4.57	3.86	4.02	7.06333	3.18667	3.67667	4.15
MSTRG.29504.2	MSTRG.29504	8.4	2.21	3.76	0.56	3.43	3.99	1.21	1.86	1.29	1.92	0.58	2.2	4.79	2.66	1.45333	1.56667
MSTRG.45142.4	MSTRG.45142	1.27	0.98	0.61	0.25	0.66	1.05	0.27	0.26	0.15	0.47	0.37	0.22	0.953333	0.653333	0.226667	0.353333
MSTRG.32225.1	MSTRG.32225	0.23	0	0	0	0.15	0.21	0	0.18	0	0.09	0.28	0.19	0.076667	0.12	0.06	0.186667
MSTRG.32225.2	MSTRG.32225	0.23	0	0	0	0.15	0.21	0	0.18	0	0.09	0.28	0.19	0.076667	0.12	0.06	0.186667
MSTRG.5025.1	MSTRG.5025	0	0	0	0	0	0	0	0	0	0	0	0.25	0	0	0	0.083333
MSTRG.11945.3	MSTRG.11945	4.3	4.41	5.38	2.57	0.82	6.68	2.01	2.61	0.85	2.88	1.8	0.9	4.69667	3.35667	1.82333	1.86
MSTRG.13351.1	MSTRG.13351	80.22	87.67	120.9	83.11	159.65	156.49	38.12	33.9	37.54	43.15	43.1	94.68	96.2633	133.083	36.52	60.31
MSTRG.17054.2	MSTRG.17054	0	0.29	0	0	0.21	0	0	0.3	0	0.19	0	0.15	0.096667	0.07	0.1	0.113333
MSTRG.3132.1	MSTRG.3132	0.04	0.04	0.1	0	0.07	0	0.02	0.04	0.04	0	0	0	0.06	0.023333	0.033333	0
MSTRG.45189.3	MSTRG.45189	0.08	0	0	0.08	0.23	0	0	0	0	0	0	0	0.026667	0.103333	0	0
MSTRG.29051.1	MSTRG.29051	0.37	0.18	0.35	0.39	0.28	0.4	0.67	0.36	0.46	0.58	0.37	0.62	0.3	0.356667	0.496667	0.523333
MSTRG.16471.10	MSTRG.16471	0.07	0.02	0.08	0.01	0.02	0.05	0.01	0.01	0	0.02	0.03	0.01	0.056667	0.026667	0.006667	0.02
MSTRG.42037.1	MSTRG.42037	0	0.07	0.06	0.03	0	0.1	0.02	0.07	0	0.17	0.1	0.14	0.043333	0.043333	0.03	0.136667
MSTRG.19908.1	MSTRG.19908	0.02	0.04	0.02	0	0.14	0.01	0.01	0.02	0.02	0.03	0.04	0.02	0.026667	0.05	0.016667	0.03
MSTRG.30668.5	MSTRG.30668	0.91	1.18	0.81	0.11	0.43	0.69	0.15	0.19	0.28	0.39	0.08	0.33	0.966667	0.41	0.206667	0.266667
MSTRG.30668.4	MSTRG.30668	0.46	0.48	0.34	0.04	0.04	0.62	0	0.08	0.02	0.11	0.03	0.06	0.426667	0.233333	0.033333	0.066667
MSTRG.30668.2	MSTRG.30668	1.85	1.99	0.94	0.17	0.55	2.02	0.5	0.78	0.47	0.68	0.7	0.31	1.59333	0.913333	0.583333	0.563333
MSTRG.30668.1	MSTRG.30668	1.39	1.71	0.99	0.14	0.17	0.67	0.1	0.29	0.12	0.26	0.17	0.23	1.36333	0.326667	0.17	0.22
MSTRG.19656.5	MSTRG.19656	0.16	0.1	0.28	0.07	0.01	0.36	0.28	0.15	0.1	0.3	0.13	0.13	0.18	0.146667	0.176667	0.186667
MSTRG.19656.6	MSTRG.19656	0.04	0.16	0.19	0	0.19	0.14	0.1	0.29	0	0.2	0.06	0.28	0.13	0.11	0.13	0.18
MSTRG.29299.1	MSTRG.29299	0.17	0.3	0.37	0.31	0.26	0.28	0	0.12	0.06	0.21	0.09	0	0.28	0.283333	0.06	0.1
MSTRG.13696.2	MSTRG.13696	0.11	0.16	0.04	0	0.01	0.07	0.11	0	0.01	0.02	0.02	0.01	0.103333	0.026667	0.04	0.016667
MSTRG.29637.1	MSTRG.29637	0	0	0	0.32	0.36	0.11	0.16	0.26	0.29	0.27	0.26	0.32	0	0.263333	0.236667	0.283333
MSTRG.36260.2	MSTRG.36260	0.18	0.39	0.3	0	0.18	0	0.04	0.1	0	0.04	0.12	0.07	0.29	0.06	0.046667	0.076667
MSTRG.24934.2	MSTRG.24934	0	0	0	0	0	0	0	0	0	0	0	0.17	0	0	0	0.056667
MSTRG.2628.1	MSTRG.2628	10.96	12.94	12.14	3.67	3.78	8.93	3.99	4.36	4.23	5.1	6.34	1.82	12.0133	5.46	4.19333	4.42
MSTRG.36563.2	MSTRG.36563	0.15	0.25	0.31	0	0.06	0.09	0	0	0	0.11	0.1	0	0.236667	0.05	0	0.07
MSTRG.21733.1	MSTRG.21733	19.81	35.12	21.72	17.32	29.52	30.41	10.18	7.41	16.21	25.64	33.68	27.06	25.55	25.75	11.2667	28.7933
MSTRG.33883.1	MSTRG.33883	1.13	0.99	0.61	0.29	0.42	0.79	0.54	0.59	0.39	0.49	0.37	0.39	0.91	0.5	0.506667	0.416667
MSTRG.45267.1	MSTRG.45267	0.24	0.13	0.07	0.08	0.11	0.15	0.06	0.1	0.04	0.08	0.08	0.04	0.146667	0.113333	0.066667	0.066667
MSTRG.29708.1	MSTRG.29708	0.22	0.23	0	0.56	0.15	0.7	0.12	0.11	0.12	0	0.14	0.11	0.15	0.47	0.116667	0.083333
MSTRG.2384.2	MSTRG.2384	0	0	0	0	0	0	0	0	0	1.08	0	0	0	0	0	0.36
MSTRG.20242.2	MSTRG.20242	1.98	2.09	1.54	1.67	1.35	2.16	0.8	0.74	0.8	0.89	0.65	0.73	1.87	1.72667	0.78	0.756667
[truncated: 1,487 more rows]

## Sheet: Table S4-4
CircNRNA screened by RPM>0.05
[truncated: 2,349 more rows]
