# Supplementary material for: Integrated analysis of circRNA, lncRNA, miRNA and mRNA to reveal the ceRNA regulatory network of postnatal skeletal muscle development in Ningxiang pig
Source: Front Cell Dev Biol. 2023 Jul 3;11:1185823. doi: 10.3389/fcell.2023.1185823 (PMC10350537; doi:10.3389/fcell.2023.1185823)
Supplement: Supplementary file 1 [file DataSheet1.ZIP › Supplementary Table S5 .xlsx]

## Sheet: Table S5-1
Table of differentially expressed mNRA details
Transcript id	Gene id	Gene name	FC(EXP/CON)	Log2FC(EXP/CON)	Pvalue	Padjust	Significant	Regulate	(EXP/CON)
MSTRG.10239.1	MSTRG.10239		0.419329	-1.25385	9.45789e-06	0.000729388	yes	down	NX90dM/NX30dM
MSTRG.1043.1	MSTRG.1043		2.31859	1.21325	0.000846001	0.0188313	yes	up	NX90dM/NX30dM
MSTRG.11288.2	MSTRG.11288		2.70349	1.43482	0.00143138	0.026739	yes	up	NX90dM/NX30dM
MSTRG.11288.3	MSTRG.11288		4.04749	2.01703	1.02002e-05	0.000773798	yes	up	NX90dM/NX30dM
MSTRG.11316.1	MSTRG.11316		2.26883	1.18195	0.000250522	0.00831686	yes	up	NX90dM/NX30dM
MSTRG.11399.2	MSTRG.11399		2.45189e-07	-21.9596	1.33844e-11	1.06035e-08	yes	down	NX90dM/NX30dM
MSTRG.13500.3	MSTRG.13500		0.484835	-1.04443	0.000155423	0.00596666	yes	down	NX90dM/NX30dM
MSTRG.13546.1	MSTRG.13546		2.4262	1.2787	1.24174e-06	0.000150293	yes	up	NX90dM/NX30dM
MSTRG.13979.2	MSTRG.13979		7.1097	2.82979	3.84563e-13	5.36669e-10	yes	up	NX90dM/NX30dM
MSTRG.14114.2	MSTRG.14114		0.235412	-2.08674	7.30598e-05	0.0033866	yes	down	NX90dM/NX30dM
MSTRG.1589.2	MSTRG.1589		0.235301	-2.08742	0.000811637	0.0182529	yes	down	NX90dM/NX30dM
MSTRG.15980.3	MSTRG.15980		0.489695	-1.03004	5.82105e-06	0.000505738	yes	down	NX90dM/NX30dM
MSTRG.17620.1	MSTRG.17620		4.69602	2.23144	6.93629e-06	0.00057295	yes	up	NX90dM/NX30dM
MSTRG.17961.3	MSTRG.17961		2.449	1.29219	8.71813e-05	0.00392631	yes	up	NX90dM/NX30dM
MSTRG.18422.2	MSTRG.18422		0.478842	-1.06238	0.0016041	0.028794	yes	down	NX90dM/NX30dM
MSTRG.18892.2	MSTRG.18892		2.95484	1.56308	0.000344501	0.0103881	yes	up	NX90dM/NX30dM
MSTRG.20541.2	MSTRG.20541		0.00449428	-7.79769	6.92484e-05	0.00326616	yes	down	NX90dM/NX30dM
MSTRG.20975.1	MSTRG.20975		8.40647	3.0715	0.00239916	0.0377732	yes	up	NX90dM/NX30dM
MSTRG.20975.2	MSTRG.20975		7.14663	2.83726	0.000144653	0.00564155	yes	up	NX90dM/NX30dM
MSTRG.21021.1	MSTRG.21021		6.78395	2.76213	2.32828e-09	9.89748e-07	yes	up	NX90dM/NX30dM
MSTRG.21068.3	MSTRG.21068		0.000315295	-11.631	1.54596e-06	0.000176108	yes	down	NX90dM/NX30dM
MSTRG.21250.1	MSTRG.21250		2.0393	1.02808	0.000575226	0.0145933	yes	up	NX90dM/NX30dM
MSTRG.21523.1	MSTRG.21523		2.02751	1.01971	2.3159e-06	0.000254414	yes	up	NX90dM/NX30dM
MSTRG.21727.1	MSTRG.21727		6.51763e+06	22.6359	0.00158395	0.0286376	yes	up	NX90dM/NX30dM
MSTRG.21769.1	MSTRG.21769		0.441452	-1.17967	3.67539e-06	0.000351969	yes	down	NX90dM/NX30dM
MSTRG.21841.5	MSTRG.21841		2.17555	1.12138	0.00274703	0.0412794	yes	up	NX90dM/NX30dM
MSTRG.23174.1	MSTRG.23174		7.81917	2.96702	3.1167e-05	0.00180468	yes	up	NX90dM/NX30dM
MSTRG.23340.1	MSTRG.23340		4.9447	2.30588	0.000119209	0.00500651	yes	up	NX90dM/NX30dM
MSTRG.23855.2	MSTRG.23855		0.440562	-1.18258	0.00185967	0.0318976	yes	down	NX90dM/NX30dM
MSTRG.25868.2	MSTRG.25868		15.387	3.94364	2.33555e-06	0.000254414	yes	up	NX90dM/NX30dM
MSTRG.28499.1	MSTRG.28499		5.97612	2.57921	0.000470558	0.0127851	yes	up	NX90dM/NX30dM
MSTRG.2866.2	MSTRG.2866		0.48465	-1.04499	0.000181167	0.00666959	yes	down	NX90dM/NX30dM
MSTRG.28723.19	MSTRG.28723		1.51375e+10	33.8174	2.3614e-06	0.000255633	yes	up	NX90dM/NX30dM
MSTRG.28723.35	MSTRG.28723		2.85692e+10	34.7337	1.07488e-06	0.00013193	yes	up	NX90dM/NX30dM
MSTRG.28723.46	MSTRG.28723		0.00195036	-9.00204	0.00330434	0.0472447	yes	down	NX90dM/NX30dM
MSTRG.28723.75	MSTRG.28723		1.10683e-13	-43.0386	1.89275e-09	8.2472e-07	yes	down	NX90dM/NX30dM
MSTRG.28723.92	MSTRG.28723		1.94331e-07	-22.295	8.35448e-08	1.84317e-05	yes	down	NX90dM/NX30dM
MSTRG.29251.1	MSTRG.29251		5.40398	2.43402	0.000138091	0.00550457	yes	up	NX90dM/NX30dM
MSTRG.29412.17	MSTRG.29412		22.2421	4.47522	8.66032e-05	0.00391038	yes	up	NX90dM/NX30dM
MSTRG.29689.2	MSTRG.29689		0.287049	-1.80063	8.04907e-05	0.00368208	yes	down	NX90dM/NX30dM
MSTRG.29689.3	MSTRG.29689		0.354687	-1.49538	0.00074622	0.0173983	yes	down	NX90dM/NX30dM
MSTRG.29900.1	MSTRG.29900		2.57847	1.36652	0.000289937	0.00915456	yes	up	NX90dM/NX30dM
MSTRG.30157.1	MSTRG.30157		3.30304	1.72379	0.00210725	0.0345648	yes	up	NX90dM/NX30dM
MSTRG.30157.2	MSTRG.30157		6.87064	2.78044	0.000127437	0.0051895	yes	up	NX90dM/NX30dM
MSTRG.30960.1	MSTRG.30960		3.84068	1.94136	3.49086e-05	0.00195007	yes	up	NX90dM/NX30dM
MSTRG.31337.1	MSTRG.31337		5.89682	2.55994	0.00061354	0.0152981	yes	up	NX90dM/NX30dM
MSTRG.31485.6	MSTRG.31485		0.367631	-1.44367	0.00166501	0.0294913	yes	down	NX90dM/NX30dM
MSTRG.31613.1	MSTRG.31613		2.3632	1.24074	0.00149752	0.0276193	yes	up	NX90dM/NX30dM
MSTRG.32130.2	MSTRG.32130		0.46068	-1.11816	4.28354e-06	0.000397079	yes	down	NX90dM/NX30dM
MSTRG.32214.2	MSTRG.32214		0.343367	-1.54218	2.69901e-05	0.00165056	yes	down	NX90dM/NX30dM
MSTRG.32306.1	MSTRG.32306		2.04335	1.03094	0.00156415	0.028368	yes	up	NX90dM/NX30dM
MSTRG.34588.8	MSTRG.34588		7.3963	2.8868	0.000554198	0.0142695	yes	up	NX90dM/NX30dM
MSTRG.36032.11	MSTRG.36032		6.96344e-11	-33.7414	2.48738e-06	0.000265966	yes	down	NX90dM/NX30dM
MSTRG.37367.2	MSTRG.37367		0.421014	-1.24806	0.00243052	0.038095	yes	down	NX90dM/NX30dM
MSTRG.38247.2	MSTRG.38247		0.0360098	-4.79547	0.000603729	0.0150967	yes	down	NX90dM/NX30dM
MSTRG.39499.1	MSTRG.39499		0.411927	-1.27954	0.000445249	0.0123768	yes	down	NX90dM/NX30dM
MSTRG.40001.1	MSTRG.40001		2.05023	1.03578	0.000181387	0.00666959	yes	up	NX90dM/NX30dM
MSTRG.4046.2	MSTRG.4046		0.362742	-1.46298	0.00146671	0.027253	yes	down	NX90dM/NX30dM
MSTRG.41065.2	MSTRG.41065		11.9043	3.57341	0.00182427	0.0314804	yes	up	NX90dM/NX30dM
MSTRG.41235.1	MSTRG.41235		14.0857	3.81616	4.30592e-06	0.000397079	yes	up	NX90dM/NX30dM
MSTRG.42223.1	MSTRG.42223		2.34949	1.23235	3.38068e-06	0.000332892	yes	up	NX90dM/NX30dM
MSTRG.42589.1	MSTRG.42589		2.11005	1.07728	1.29864e-06	0.000153086	yes	up	NX90dM/NX30dM
MSTRG.44627.2	MSTRG.44627		0.465066	-1.10449	8.33141e-06	0.000654162	yes	down	NX90dM/NX30dM
MSTRG.4794.1	MSTRG.4794		2.19173	1.13207	3.3996e-07	5.19751e-05	yes	up	NX90dM/NX30dM
MSTRG.5060.2	MSTRG.5060		2.32097	1.21473	0.000121307	0.00508236	yes	up	NX90dM/NX30dM
MSTRG.5437.1	MSTRG.5437		2.04674	1.03332	2.60539e-05	0.00160457	yes	up	NX90dM/NX30dM
MSTRG.5687.1	MSTRG.5687		2.73488	1.45148	0.000124168	0.00512632	yes	up	NX90dM/NX30dM
MSTRG.6510.2	MSTRG.6510		2.04543	1.03241	0.000681634	0.0165112	yes	up	NX90dM/NX30dM
MSTRG.6582.1	MSTRG.6582		2.76921	1.46947	0.000274193	0.00884983	yes	up	NX90dM/NX30dM
MSTRG.6596.4	MSTRG.6596		2.32243	1.21563	1.83317e-05	0.00125295	yes	up	NX90dM/NX30dM
MSTRG.6801.1	MSTRG.6801		3.11911	1.64113	0.000256643	0.00847164	yes	up	NX90dM/NX30dM
MSTRG.6950.3	MSTRG.6950		0.28938	-1.78896	5.63206e-12	5.4534e-09	yes	down	NX90dM/NX30dM
MSTRG.6959.13	MSTRG.6959		4.45398e-11	-34.3861	1.59342e-06	0.000180336	yes	down	NX90dM/NX30dM
MSTRG.7001.1	MSTRG.7001		2.23294	1.15894	3.69927e-05	0.0020275	yes	up	NX90dM/NX30dM
MSTRG.7156.1	MSTRG.7156		0.488377	-1.03393	0.000762455	0.0176841	yes	down	NX90dM/NX30dM
MSTRG.7456.1	MSTRG.7456		0.48914	-1.03168	0.000450839	0.012483	yes	down	NX90dM/NX30dM
MSTRG.8675.3	MSTRG.8675		0.447123	-1.16126	5.49386e-08	1.31168e-05	yes	down	NX90dM/NX30dM
Pig.00286.1	Pig.00286	PRKAR2B-201	3.17025	1.6646	0.000213006	0.00746979	yes	up	NX90dM/NX30dM
Pig.00414.1	Pig.00414	PON3-201	5.67786	2.50535	2.3311e-06	0.000254414	yes	up	NX90dM/NX30dM
Pig.00585.1	Pig.00585	HERC5-203	0.246647	-2.01948	0.000433085	0.012155	yes	down	NX90dM/NX30dM
Pig.00616.1	Pig.00616	ADH1C	3.88172	1.9567	0.000978154	0.0207808	yes	up	NX90dM/NX30dM
Pig.00632.1	Pig.00632	SLC39A8-201	2.15512	1.10777	0.00118744	0.0236795	yes	up	NX90dM/NX30dM
Pig.00701.1	Pig.00701	SYNPO2-201	0.406637	-1.29819	5.8765e-05	0.00283716	yes	down	NX90dM/NX30dM
Pig.00707.1	Pig.00707	ME1-201	3.80245	1.92693	0.000124471	0.00512632	yes	up	NX90dM/NX30dM
Pig.00741.1	Pig.00741	SLC22A16-201	2.16781	1.11624	0.000575163	0.0145933	yes	up	NX90dM/NX30dM
Pig.00892.1	Pig.00892	ST3GAL6-201	2.16799	1.11636	0.00331171	0.0473113	yes	up	NX90dM/NX30dM
Pig.00962.1	Pig.00962	GBE1-204	2.9551	1.56321	0.00201307	0.0335117	yes	up	NX90dM/NX30dM
Pig.01045.1	Pig.01045	ELF2-202	2.20919	1.14352	8.09096e-12	6.71511e-09	yes	up	NX90dM/NX30dM
Pig.01182.1	Pig.01182	SLC38A9-201	2.39844	1.26209	2.22402e-05	0.00144098	yes	up	NX90dM/NX30dM
Pig.01243.1	Pig.01243	C5orf51-201	2.9646	1.56784	6.03929e-12	5.53993e-09	yes	up	NX90dM/NX30dM
Pig.01260.1	Pig.01260	OSMR-202	0.431219	-1.21351	0.000380486	0.0110709	yes	down	NX90dM/NX30dM
Pig.01283.1	Pig.01283	TMEM140-201	3.41762	1.77299	4.48609e-05	0.00232703	yes	up	NX90dM/NX30dM
Pig.01301.1	Pig.01301	MEST-201	0.491849	-1.02371	0.000719015	0.0170268	yes	down	NX90dM/NX30dM
Pig.01421.1	Pig.01421	CSPP1-208	2.83646	1.50409	4.02656e-10	2.26384e-07	yes	up	NX90dM/NX30dM
Pig.01474.1	Pig.01474	FABP9-201	0.160386	-2.64038	0.000379388	0.0110574	yes	down	NX90dM/NX30dM
Pig.01475.1	Pig.01475	FABP4-201	3.85333	1.9461	1.97381e-05	0.00131806	yes	up	NX90dM/NX30dM
Pig.01644.1	Pig.01644	SORT1-201	0.424005	-1.23785	2.98453e-05	0.00175734	yes	down	NX90dM/NX30dM
Pig.01763.1	Pig.01763	DDAH1-201	0.3753	-1.41388	0.000136479	0.00545572	yes	down	NX90dM/NX30dM
Pig.01862.1	Pig.01862	MID1IP1-201	47.2937	5.56358	0.00166758	0.0295069	yes	up	NX90dM/NX30dM
Pig.01884.1	Pig.01884	SCD-201	18.4313	4.20409	7.16092e-08	1.62088e-05	yes	up	NX90dM/NX30dM
Pig.01992.1	Pig.01992	IFIT5-201	0.394318	-1.34257	0.00270781	0.0409675	yes	down	NX90dM/NX30dM
Pig.01994.1	Pig.01994	IFIT2-201	0.232876	-2.10236	0.000219995	0.00758138	yes	down	NX90dM/NX30dM
Pig.02027.1	Pig.02027	UBE2D1-203	2.65991	1.41138	1.27835e-07	2.37025e-05	yes	up	NX90dM/NX30dM
Pig.02190.1	Pig.02190	HEG1	0.403505	-1.30934	0.000318797	0.00985163	yes	down	NX90dM/NX30dM
Pig.02254.1	Pig.02254	SLTM-201	2.34184	1.22764	6.44356e-07	8.57289e-05	yes	up	NX90dM/NX30dM
Pig.02266.1	Pig.02266	TEX9-202	3.09834	1.63149	0.000536406	0.0139538	yes	up	NX90dM/NX30dM
Pig.02390.1	Pig.02390	PLP1-202	0.262978	-1.92699	0.000431489	0.012155	yes	down	NX90dM/NX30dM
Pig.02414.1	Pig.02414	MORC4-202	0.434869	-1.20135	3.10923e-05	0.00180468	yes	down	NX90dM/NX30dM
Pig.02450.1	Pig.02450	AMOT-201	0.495269	-1.01372	5.1139e-06	0.000459433	yes	down	NX90dM/NX30dM
Pig.02497.1	Pig.02497	LHFPL2-201	0.327472	-1.61056	0.000191034	0.0068703	yes	down	NX90dM/NX30dM
Pig.02623.1	Pig.02623	GZMM	5.33916	2.41661	0.00148539	0.0274641	yes	up	NX90dM/NX30dM
Pig.02726.1	Pig.02726	TENM3-201	0.377855	-1.40409	1.60809e-13	2.54794e-10	yes	down	NX90dM/NX30dM
Pig.02789.1	Pig.02789	KIAA1328-202	2.1233	1.08631	0.000143736	0.00564155	yes	up	NX90dM/NX30dM
Pig.02790.1	Pig.02790	KIAA1328-202	2.2553	1.17332	6.91326e-06	0.00057295	yes	up	NX90dM/NX30dM
Pig.02844.1	Pig.02844	RPLP1	2.31075	1.20836	4.94333e-05	0.00250457	yes	up	NX90dM/NX30dM
Pig.02915.1	Pig.02915	GNPNAT1-201	3.42206	1.77487	0.00355903	0.0496523	yes	up	NX90dM/NX30dM
Pig.02926.1	Pig.02926	Cidea	9.31644	3.21978	1.10926e-07	2.21148e-05	yes	up	NX90dM/NX30dM
Pig.02975.1	Pig.02975	C1orf122-201	2.67882	1.4216	0.00272314	0.0410923	yes	up	NX90dM/NX30dM
Pig.03050.1	Pig.03050	LCK-201	4.22119	2.07765	1.84135e-06	0.000207011	yes	up	NX90dM/NX30dM
Pig.03138.1	Pig.03138	STOX2-201	10.9193	3.44881	3.27174e-05	0.00187576	yes	up	NX90dM/NX30dM
Pig.03144.1	Pig.03144	ZNF593	2.05435	1.03868	0.00166412	0.0294913	yes	up	NX90dM/NX30dM
Pig.03150.1	Pig.03150	EXTL1-201	0.453745	-1.14004	0.000370254	0.0108639	yes	down	NX90dM/NX30dM
Pig.03166.1	Pig.03166	SRRM1-201	0.49353	-1.01879	2.93047e-07	4.60136e-05	yes	down	NX90dM/NX30dM
Pig.03317.1	Pig.03317	TJP2	0.496435	-1.01032	0.00137009	0.0258715	yes	down	NX90dM/NX30dM
Pig.03446.1	Pig.03446	NEK5-202	23.0677	4.5278	3.69612e-12	3.78939e-09	yes	up	NX90dM/NX30dM
Pig.03447.1	Pig.03447	NEK3-201	6.69673	2.74346	3.69441e-08	9.33187e-06	yes	up	NX90dM/NX30dM
Pig.03507.1	Pig.03507	MTUS2-201	0.372138	-1.42609	0.00238353	0.037595	yes	down	NX90dM/NX30dM
Pig.03537.1	Pig.03537	SACS-201	0.405705	-1.3015	6.59266e-05	0.00314804	yes	down	NX90dM/NX30dM
Pig.03582.1	Pig.03582	Mthfs	2.40704	1.26726	0.00120006	0.0237141	yes	up	NX90dM/NX30dM
Pig.03585.1	Pig.03585	FAH-201	2.59662	1.37663	0.000403522	0.0115149	yes	up	NX90dM/NX30dM
Pig.03707.1	Pig.03707	Tomm5	2.24622	1.1675	0.000261138	0.00855398	yes	up	NX90dM/NX30dM
Pig.03785.1	Pig.03785	PTGR1-201	14.6687	3.87467	2.57701e-05	0.00159272	yes	up	NX90dM/NX30dM
Pig.03852.1	Pig.03852	MSANTD3-TMEFF1-201	0.378774	-1.40059	0.00047094	0.0127851	yes	down	NX90dM/NX30dM
Pig.03857.1	Pig.03857	SEC61B-202	2.18242	1.12593	0.000331626	0.0101224	yes	up	NX90dM/NX30dM
Pig.03860.1	Pig.03860	COL15A1-201	0.48095	-1.05604	1.0963e-05	0.000820059	yes	down	NX90dM/NX30dM
Pig.03873.1	Pig.03873	XPA-201	2.0256	1.01835	0.00240407	0.0378164	yes	up	NX90dM/NX30dM
Pig.04113.1	Pig.04113	TMTC3-201	2.23533	1.16049	3.36423e-06	0.000332892	yes	up	NX90dM/NX30dM
Pig.04147.1	Pig.04147	CPE-201	0.481292	-1.05502	0.00341332	0.0482879	yes	down	NX90dM/NX30dM
Pig.04295.1	Pig.04295	GPX2-201	12.925	3.69209	1.29994e-06	0.000153086	yes	up	NX90dM/NX30dM
Pig.04367.1	Pig.04367	PTGR2	0.494812	-1.01505	0.00102083	0.0213335	yes	down	NX90dM/NX30dM
Pig.04402.1	Pig.04402	Rpl39	2.48371	1.3125	4.83935e-05	0.00246623	yes	up	NX90dM/NX30dM
Pig.04475.1	Pig.04475	GPC4-201	0.489689	-1.03006	0.00275771	0.0412794	yes	down	NX90dM/NX30dM
Pig.04511.1	Pig.04511	NDFIP2-202	2.13889	1.09686	2.74528e-05	0.00167299	yes	up	NX90dM/NX30dM
Pig.04595.1	Pig.04595	LAMB1-201	0.498182	-1.00526	6.12332e-06	0.00052573	yes	down	NX90dM/NX30dM
Pig.04603.1	Pig.04603	STARD3NL-201	2.17417	1.12046	0.00201582	0.0335117	yes	up	NX90dM/NX30dM
Pig.04691.1	Pig.04691	TOR1AIP1-201	2.58962	1.37274	0.00323446	0.046616	yes	up	NX90dM/NX30dM
Pig.04789.1	Pig.04789	FANCL-202	2.12817	1.08962	0.00267345	0.0405531	yes	up	NX90dM/NX30dM
Pig.04829.1	Pig.04829	SPRED2-201	0.496611	-1.00981	0.000389975	0.0112353	yes	down	NX90dM/NX30dM
Pig.04859.1	Pig.04859	SNRPG-201	2.10678	1.07504	0.00161306	0.0288645	yes	up	NX90dM/NX30dM
Pig.04885.1	Pig.04885	SDR16C5-201	19.1779	4.26137	0.0001081	0.00460654	yes	up	NX90dM/NX30dM
Pig.04992.1	Pig.04992	MPZ-201	0.206315	-2.27708	0.000314863	0.00979955	yes	down	NX90dM/NX30dM
Pig.05086.1	Pig.05086	CCL19-201	3.94265	1.97916	0.00158898	0.0286435	yes	up	NX90dM/NX30dM
Pig.05214.1	Pig.05214	CITED2-201	0.487801	-1.03564	0.000940531	0.0203381	yes	down	NX90dM/NX30dM
Pig.05265.1	Pig.05265	AK4-201	2.71415	1.4405	0.00305023	0.0449007	yes	up	NX90dM/NX30dM
Pig.05267.1	Pig.05267	DNAJC6-202	2.19033	1.13115	0.00275198	0.0412794	yes	up	NX90dM/NX30dM
Pig.05517.1	Pig.05517	GLIPR1-201	7.57409	2.92107	5.70262e-07	7.88818e-05	yes	up	NX90dM/NX30dM
Pig.05530.1	Pig.05530	PXMP2-201	2.05673	1.04035	0.00110035	0.0225037	yes	up	NX90dM/NX30dM
Pig.05591.1	Pig.05591	LOC102637947	3.68971	1.88351	0.0022451	0.0358332	yes	up	NX90dM/NX30dM
Pig.05641.1	Pig.05641	EPB41L4A-203	0.427529	-1.22591	0.00255175	0.0392192	yes	down	NX90dM/NX30dM
Pig.05657.1	Pig.05657	CDO1-201	2.37413	1.2474	0.00140528	0.0263079	yes	up	NX90dM/NX30dM
Pig.05718.1	Pig.05718	IGLL5	13.5891	3.76438	0.000142338	0.0056	yes	up	NX90dM/NX30dM
Pig.05719.1	Pig.05719	IGLL5	13.5891	3.76438	0.000142338	0.0056	yes	up	NX90dM/NX30dM
Pig.05720.1	Pig.05720	IGLL5	7.34567	2.87689	0.00287037	0.0427587	yes	up	NX90dM/NX30dM
Pig.05731.1	Pig.05731	LOC101151870	5.85474	2.5496	0.000260047	0.00855398	yes	up	NX90dM/NX30dM
Pig.05732.1	Pig.05732	LOC101151870	5.32065	2.4116	0.00288478	0.0429366	yes	up	NX90dM/NX30dM
Pig.05733.1	Pig.05733	LOC101151870	50.2026	5.64969	7.97352e-07	0.000101032	yes	up	NX90dM/NX30dM
Pig.05972.1	Pig.05972	RAI2-201	0.475274	-1.07317	0.0027528	0.0412794	yes	down	NX90dM/NX30dM
Pig.05984.1	Pig.05984	CA5B-201	6.60088	2.72266	0.000208358	0.00733631	yes	up	NX90dM/NX30dM
Pig.06005.1	Pig.06005	EGFL6-201	0.14632	-2.7728	2.59859e-06	0.000269589	yes	down	NX90dM/NX30dM
Pig.06321.1	Pig.06321	HOMER3	2.73156	1.44973	0.000132622	0.00537065	yes	up	NX90dM/NX30dM
Pig.06424.1	Pig.06424	CYP4F8-201	6.04103	2.59479	1.02598e-13	1.98686e-10	yes	up	NX90dM/NX30dM
Pig.06443.1	Pig.06443	TLE1-201	0.495172	-1.014	0.000351998	0.0105412	yes	down	NX90dM/NX30dM
Pig.06537.1	Pig.06537	ADIPOQ-202	8.17595	3.03139	3.41275e-05	0.00192495	yes	up	NX90dM/NX30dM
Pig.06545.1	Pig.06545	BCL6-201	0.318837	-1.64911	7.15184e-06	0.000585209	yes	down	NX90dM/NX30dM
Pig.06549.1	Pig.06549	TP63-201	0.408469	-1.2917	0.00104411	0.021664	yes	down	NX90dM/NX30dM
Pig.06610.1	Pig.06610	AMN1-201	2.33924	1.22604	4.17145e-05	0.00220985	yes	up	NX90dM/NX30dM
Pig.06834.1	Pig.06834	SLC35F5-201	2.52398	1.3357	1.37724e-05	0.000975769	yes	up	NX90dM/NX30dM
Pig.07055.1	Pig.07055	FKBP9-201	0.487732	-1.03584	4.34242e-07	6.25488e-05	yes	down	NX90dM/NX30dM
Pig.07104.1	Pig.07104	HOXA4	0.421225	-1.24734	0.00170436	0.0298235	yes	down	NX90dM/NX30dM
Pig.07164.1	Pig.07164	ATP2A2-201	0.499616	-1.00111	0.00126373	0.0244533	yes	down	NX90dM/NX30dM
Pig.07167.1	Pig.07167	P2RX4-201	2.04448	1.03174	0.000695634	0.0167461	yes	up	NX90dM/NX30dM
Pig.07175.1	Pig.07175	TMEM120B-201	2.40675	1.26709	5.9409e-08	1.39924e-05	yes	up	NX90dM/NX30dM
Pig.07230.1	Pig.07230	AACS-202	3.09696	1.63085	0.00065517	0.0160154	yes	up	NX90dM/NX30dM
Pig.07254.1	Pig.07254	KLB-201	7.63051	2.93178	0.00317359	0.0459024	yes	up	NX90dM/NX30dM
Pig.07295.1	Pig.07295	EEF1A1-203	3.7173e+09	31.7916	8.23956e-11	5.98364e-08	yes	up	NX90dM/NX30dM
Pig.07423.1	Pig.07423	SGK2-201	9.43927	3.23868	2.1103e-05	0.0013932	yes	up	NX90dM/NX30dM
Pig.07453.1	Pig.07453	MATN4-201	0.423416	-1.23985	0.00263297	0.0401487	yes	down	NX90dM/NX30dM
Pig.07537.1	Pig.07537	ADAMTS20-202	0.429078	-1.22069	0.000395407	0.0113348	yes	down	NX90dM/NX30dM
Pig.07715.1	Pig.07715	KCTD9-201	3.00341	1.5866	5.7815e-15	1.43951e-11	yes	up	NX90dM/NX30dM
Pig.07789.1	Pig.07789	ACAA1-201	2.5713	1.3625	0.000580566	0.0147074	yes	up	NX90dM/NX30dM
Pig.07811.1	Pig.07811	RPSA-202	3368.81	11.718	6.64205e-08	1.54352e-05	yes	up	NX90dM/NX30dM
Pig.07996.1	Pig.07996	NAT9	2.48389	1.3126	7.51636e-05	0.00347487	yes	up	NX90dM/NX30dM
Pig.08040.1	Pig.08040	SLC16A6-201	0.255698	-1.96749	0.00099464	0.0209744	yes	down	NX90dM/NX30dM
Pig.08079.1	Pig.08079	PABPC1-201	1.87356e-07	-22.3477	7.73734e-08	1.7289e-05	yes	down	NX90dM/NX30dM
Pig.08200.1	Pig.08200	C11orf65-201	3.89371	1.96115	3.36523e-06	0.000332892	yes	up	NX90dM/NX30dM
Pig.08236.1	Pig.08236	NCAM1-202	0.498178	-1.00527	0.00127211	0.0245805	yes	down	NX90dM/NX30dM
Pig.08252.1	Pig.08252	SPTBN1-201	9.89784e+06	23.2387	1.88453e-39	1.09485e-35	yes	up	NX90dM/NX30dM
Pig.08365.1	Pig.08365	FRAS1-201	0.452192	-1.14499	2.42993e-05	0.00152893	yes	down	NX90dM/NX30dM
Pig.08431.1	Pig.08431	SNX6-202	2.00052	1.00037	0.000224117	0.0076143	yes	up	NX90dM/NX30dM
Pig.08487.1	Pig.08487	ERAP1-201	0.432748	-1.2084	0.000184322	0.00673489	yes	down	NX90dM/NX30dM
Pig.08537.1	Pig.08537	SLC2A5-201	5.0329	2.33139	0.00228878	0.0363638	yes	up	NX90dM/NX30dM
Pig.08551.1	Pig.08551	PGD-201	2.33155	1.22129	0.00036571	0.0108033	yes	up	NX90dM/NX30dM
Pig.08597.1	Pig.08597	KAZN-202	0.430422	-1.21618	0.000261591	0.00855398	yes	down	NX90dM/NX30dM
Pig.08626.1	Pig.08626	MFAP2-202	0.442576	-1.176	0.00308891	0.0452408	yes	down	NX90dM/NX30dM
Pig.08752.1	Pig.08752	UGT1A10	7.81402	2.96607	7.67832e-06	0.000625353	yes	up	NX90dM/NX30dM
Pig.08772.1	Pig.08772	TMEM266-201	3.26579	1.70743	0.000226758	0.00767411	yes	up	NX90dM/NX30dM
Pig.08780.1	Pig.08780	CIB1-201	2.08004	1.05661	5.15172e-09	1.91041e-06	yes	up	NX90dM/NX30dM
Pig.09090.1	Pig.09090	CPSF4-201	2.21672	1.14843	0.00151818	0.0277654	yes	up	NX90dM/NX30dM
Pig.09131.1	Pig.09131	LAMTOR4-202	2.48244	1.31176	4.20236e-05	0.00221948	yes	up	NX90dM/NX30dM
Pig.09138.1	Pig.09138	PPP1R35-201	2.14902	1.10368	5.05796e-05	0.0025448	yes	up	NX90dM/NX30dM
Pig.09282.1	Pig.09282	SLC35B2-201	2.1109	1.07786	2.77817e-05	0.00167809	yes	up	NX90dM/NX30dM
Pig.09288.1	Pig.09288	VEGFA-201	2.59525	1.37587	3.09441e-05	0.00180376	yes	up	NX90dM/NX30dM
Pig.09306.1	Pig.09306	PTK7-201	0.462822	-1.11147	0.000122733	0.00511748	yes	down	NX90dM/NX30dM
Pig.09315.1	Pig.09315	GNMT-202	6.92289	2.79137	1.08664e-10	7.28425e-08	yes	up	NX90dM/NX30dM
Pig.09385.1	Pig.09385	VAMP8	2.3588	1.23806	0.000101151	0.00437458	yes	up	NX90dM/NX30dM
Pig.09401.1	Pig.09401	CD8A-201	4.31007	2.10771	0.0032641	0.046823	yes	up	NX90dM/NX30dM
Pig.09430.1	Pig.09430	ANKRD39-201	3.2901	1.71813	1.13677e-06	0.00013855	yes	up	NX90dM/NX30dM
Pig.09468.1	Pig.09468	TBC1D8-202	0.4507	-1.14976	0.00270754	0.0409675	yes	down	NX90dM/NX30dM
Pig.09566.1	Pig.09566	FTL-201	2.49343	1.31813	5.63508e-05	0.00275882	yes	up	NX90dM/NX30dM
Pig.09586.1	Pig.09586	MGST1-201	5.47163	2.45197	2.40801e-05	0.00152615	yes	up	NX90dM/NX30dM
Pig.09682.1	Pig.09682	ITGB1-204	0.00149232	-9.38822	0.00100992	0.0211562	yes	down	NX90dM/NX30dM
Pig.09725.1	Pig.09725	Mdp1	2.45111	1.29344	0.000661002	0.0160755	yes	up	NX90dM/NX30dM
Pig.09748.1	Pig.09748	MYH7-206	0.0145895	-6.09892	0.00316399	0.0459024	yes	down	NX90dM/NX30dM
Pig.09780.1	Pig.09780	TRDC-201	72.9591	6.18902	2.22171e-06	0.000246638	yes	up	NX90dM/NX30dM
Pig.09926.1	Pig.09926	PDE3B-201	2.63405	1.39728	0.00216168	0.0350148	yes	up	NX90dM/NX30dM
Pig.09936.1	Pig.09936	AGTPBP1-201	0.497335	-1.00771	0.000569654	0.0145366	yes	down	NX90dM/NX30dM
Pig.09955.1	Pig.09955	SLC35D2	2.66863	1.4161	3.57587e-06	0.000348039	yes	up	NX90dM/NX30dM
Pig.09971.1	Pig.09971	UBE2V1-206	0.475738	-1.07176	2.39254e-09	9.92848e-07	yes	down	NX90dM/NX30dM
Pig.10188.1	Pig.10188	STRBP-201	2.80469	1.48784	0.000214775	0.00750898	yes	up	NX90dM/NX30dM
Pig.10231.1	Pig.10231	THRSP-202	22.4278	4.48721	0.00186309	0.0318976	yes	up	NX90dM/NX30dM
Pig.10246.1	Pig.10246	ACER3-201	3.38371	1.75861	0.000276452	0.00885713	yes	up	NX90dM/NX30dM
Pig.10257.1	Pig.10257	DGAT2-202	9.40421	3.23331	4.10375e-06	0.000384539	yes	up	NX90dM/NX30dM
Pig.10303.1	Pig.10303	RNPS1-201	5.18959e+06	22.3072	1.2705e-06	0.000151669	yes	up	NX90dM/NX30dM
Pig.10410.1	Pig.10410	IL2RG	2.69102	1.42815	0.00214453	0.0348666	yes	up	NX90dM/NX30dM
Pig.10475.1	Pig.10475	JTB	2.18905	1.13031	3.79049e-05	0.00205808	yes	up	NX90dM/NX30dM
Pig.10558.1	Pig.10558	NES-201	0.403774	-1.30838	2.47134e-06	0.000265882	yes	down	NX90dM/NX30dM
Pig.10630.1	Pig.10630	CADM3-201	0.395651	-1.3377	0.00225975	0.0359698	yes	down	NX90dM/NX30dM
Pig.10714.1	Pig.10714	EHD4-201	0.463225	-1.11021	0.000891124	0.0196351	yes	down	NX90dM/NX30dM
Pig.10764.1	Pig.10764	THBS1-201	0.243262	-2.03942	0.000705343	0.0169098	yes	down	NX90dM/NX30dM
Pig.10896.1	Pig.10896	ABHD6-202	2.93332	1.55253	0.00124679	0.0241717	yes	up	NX90dM/NX30dM
Pig.10897.1	Pig.10897	DNASE1L3-201	3.08917	1.62722	3.55342e-07	5.38544e-05	yes	up	NX90dM/NX30dM
Pig.10984.1	Pig.10984	NDRG2-201	7439.33	12.861	2.3499e-07	3.8277e-05	yes	up	NX90dM/NX30dM
Pig.11141.1	Pig.11141	KATNBL1-202	2.57275	1.36331	3.9327e-05	0.00211553	yes	up	NX90dM/NX30dM
Pig.11188.1	Pig.11188	TUBD1-202	2.95763	1.56444	3.22267e-06	0.000322804	yes	up	NX90dM/NX30dM
Pig.11234.1	Pig.11234	CCL5-201	5.61841	2.49016	2.49388e-05	0.00155235	yes	up	NX90dM/NX30dM
Pig.11484.1	Pig.11484	PRADC1-201	2.01331	1.00957	0.000158678	0.00603461	yes	up	NX90dM/NX30dM
Pig.11516.1	Pig.11516	DQX1-201	2.02097	1.01505	1.04086e-06	0.000128661	yes	up	NX90dM/NX30dM
Pig.11549.1	Pig.11549	ADAM12-203	0.499018	-1.00284	0.00343859	0.048606	yes	down	NX90dM/NX30dM
Pig.11829.1	Pig.11829	UNC119-201	3.61813	1.85524	2.78358e-05	0.00167809	yes	up	NX90dM/NX30dM
Pig.12179.1	Pig.12179	IGSF9B-201	2.85137	1.51166	0.000529569	0.0138795	yes	up	NX90dM/NX30dM
Pig.12246.1	Pig.12246	LONP1-202	0.190051	-2.39554	2.18841e-05	0.0014232	yes	down	NX90dM/NX30dM
Pig.12266.1	Pig.12266	PLIN3-201	0.375487	-1.41317	0.000361678	0.0107024	yes	down	NX90dM/NX30dM
Pig.12269.1	Pig.12269	UBXN6-201	2.04062	1.02901	3.76865e-08	9.38339e-06	yes	up	NX90dM/NX30dM
Pig.12311.1	Pig.12311	GNA15-201	2.30603	1.20541	0.00138327	0.0260611	yes	up	NX90dM/NX30dM
Pig.12337.1	Pig.12337	DBN1-201	2.28871	1.19454	0.000763006	0.0176841	yes	up	NX90dM/NX30dM
Pig.12399.1	Pig.12399	FBN2-201	0.185873	-2.42761	1.13363e-07	2.21148e-05	yes	down	NX90dM/NX30dM
Pig.12496.1	Pig.12496	Pig.12496	2.94426	1.55791	1.2992e-05	0.000935694	yes	up	NX90dM/NX30dM
Pig.12536.1	Pig.12536	Atox1	2.82505	1.49828	2.33293e-05	0.00148396	yes	up	NX90dM/NX30dM
Pig.12584.1	Pig.12584	COMMD9-203	2.11424	1.08014	1.07662e-07	2.1819e-05	yes	up	NX90dM/NX30dM
Pig.12586.1	Pig.12586	PRR5L-202	8.02219	3.004	0.000735194	0.0172924	yes	up	NX90dM/NX30dM
Pig.12611.1	Pig.12611	CYP4B1-201	41.1534	5.36294	1.87372e-09	8.2472e-07	yes	up	NX90dM/NX30dM
Pig.12707.1	Pig.12707	GLRX2	0.448174	-1.15787	0.00278792	0.041673	yes	down	NX90dM/NX30dM
Pig.12720.1	Pig.12720	TTC36-201	10.1677	3.34592	1.4796e-06	0.000169658	yes	up	NX90dM/NX30dM
Pig.12754.1	Pig.12754	CADM1-202	2.04275	1.03051	0.00086722	0.0191569	yes	up	NX90dM/NX30dM
Pig.12771.1	Pig.12771	PCDH9-205	2.12934	1.09041	0.000531866	0.0138979	yes	up	NX90dM/NX30dM
Pig.12804.1	Pig.12804	CDH1-203	0.479931	-1.0591	0.000754776	0.0175634	yes	down	NX90dM/NX30dM
Pig.12866.1	Pig.12866	PGM2L1-202	2.65335	1.40781	0.00309398	0.045277	yes	up	NX90dM/NX30dM
Pig.12882.1	Pig.12882	P2RY6-201	4.7793	2.2568	0.0015128	0.027725	yes	up	NX90dM/NX30dM
Pig.13032.1	Pig.13032	IGSF3-201	0.405067	-1.30377	0.000371728	0.0108888	yes	down	NX90dM/NX30dM
Pig.13033.1	Pig.13033	IGSF3-201	0.378476	-1.40173	0.000124135	0.00512632	yes	down	NX90dM/NX30dM
Pig.13161.1	Pig.13161	CHCHD5-201	2.15914	1.11046	0.00345843	0.0488073	yes	up	NX90dM/NX30dM
Pig.13162.1	Pig.13162	POLR1B-204	0.444631	-1.16932	0.00197253	0.0330253	yes	down	NX90dM/NX30dM
Pig.13371.1	Pig.13371	SLA-DMB-201	2.15944	1.11066	0.000860752	0.0190623	yes	up	NX90dM/NX30dM
Pig.13395.1	Pig.13395	MMD-201	3.32873	1.73497	0.00116132	0.0233386	yes	up	NX90dM/NX30dM
Pig.13413.1	Pig.13413	CUEDC1-201	0.000869987	-10.1667	1.64814e-09	7.76158e-07	yes	down	NX90dM/NX30dM
Pig.13433.1	Pig.13433	UXS1-201	2.06491	1.04608	5.89552e-06	0.000508678	yes	up	NX90dM/NX30dM
Pig.13452.1	Pig.13452	IL1R1-202	0.452891	-1.14276	0.0015691	0.0284281	yes	down	NX90dM/NX30dM
Pig.13600.1	Pig.13600	IGLL5	5.95846	2.57494	1.46883e-07	2.64227e-05	yes	up	NX90dM/NX30dM
Pig.13629.1	Pig.13629	TCAF1-204	0.397527	-1.33088	3.11478e-06	0.000316264	yes	down	NX90dM/NX30dM
Pig.13636.1	Pig.13636	GIMAP6	3.22691	1.69015	0.00193481	0.0324918	yes	up	NX90dM/NX30dM
Pig.13682.1	Pig.13682	SEPTIN1-201	5.1041	2.35166	1.92433e-07	3.30469e-05	yes	up	NX90dM/NX30dM
Pig.13718.1	Pig.13718	ASL	4.31629	2.10979	2.3356e-08	6.67329e-06	yes	up	NX90dM/NX30dM
Pig.13795.1	Pig.13795	MINDY3-201	2.95847	1.56485	1.58719e-12	1.97594e-09	yes	up	NX90dM/NX30dM
Pig.13835.1	Pig.13835	ADAMTS17-201	0.40149	-1.31656	0.00123843	0.0241436	yes	down	NX90dM/NX30dM
Pig.13943.1	Pig.13943	IFNAR1-201	0.43373	-1.20513	2.54396e-05	0.00157789	yes	down	NX90dM/NX30dM
Pig.14099.1	Pig.14099	AKR1C2-203	4.55441	2.18726	0.00225985	0.0359698	yes	up	NX90dM/NX30dM
Pig.14104.1	Pig.14104	SERPINE2-204	0.456206	-1.13224	0.00162977	0.0291037	yes	down	NX90dM/NX30dM
Pig.14115.1	Pig.14115	FARSB	0.475917	-1.07122	8.15985e-10	4.26929e-07	yes	down	NX90dM/NX30dM
Pig.14208.1	Pig.14208	IGFBP5-201	0.383472	-1.38281	4.04697e-05	0.00216364	yes	down	NX90dM/NX30dM
Pig.14236.1	Pig.14236	HSF4-201	4.34349	2.11886	1.18002e-13	2.05665e-10	yes	up	NX90dM/NX30dM
Pig.14363.1	Pig.14363	NENF-201	2.00523	1.00377	1.15559e-05	0.000846254	yes	up	NX90dM/NX30dM
Pig.14417.1	Pig.14417	DDC-203	0.0667873	-3.90428	6.85045e-12	5.96982e-09	yes	down	NX90dM/NX30dM
Pig.14508.1	Pig.14508	CEBPA-201	6.46514	2.69268	4.29375e-06	0.000397079	yes	up	NX90dM/NX30dM
Pig.14525.1	Pig.14525	TSHZ3-201	0.467435	-1.09716	0.00316564	0.0459024	yes	down	NX90dM/NX30dM
Pig.14539.1	Pig.14539	Fbxl21	0.227343	-2.13706	0.000713397	0.0169861	yes	down	NX90dM/NX30dM
Pig.14576.1	Pig.14576	SPATA24-201	2.21267	1.14579	0.00211208	0.0345648	yes	up	NX90dM/NX30dM
Pig.14660.1	Pig.14660	UNC93A-201	15.9427	3.99483	2.24195e-07	3.68631e-05	yes	up	NX90dM/NX30dM
Pig.14874.1	Pig.14874	SERPING1-202	0.295987	-1.75639	0.00163358	0.0291122	yes	down	NX90dM/NX30dM
Pig.15081.1	Pig.15081	MX2-201	0.218248	-2.19596	0.000792015	0.0180429	yes	down	NX90dM/NX30dM
Pig.15082.1	Pig.15082	MX1-201	0.172276	-2.5372	0.000628657	0.0155637	yes	down	NX90dM/NX30dM
Pig.15396.1	Pig.15396	H4c12	2.35779	1.23743	4.03093e-06	0.000381821	yes	up	NX90dM/NX30dM
Pig.15465.1	Pig.15465	PCBD1-201	5.46177	2.44937	0.0001761	0.0065303	yes	up	NX90dM/NX30dM
Pig.15481.1	Pig.15481	AIFM2-201	2.61163	1.38495	1.39998e-05	0.000987866	yes	up	NX90dM/NX30dM
Pig.15631.1	Pig.15631	KHK-201	2.36468	1.24164	0.000299213	0.00937946	yes	up	NX90dM/NX30dM
Pig.15647.1	Pig.15647	HADHA-201	0.455241	-1.1353	6.70338e-15	1.46041e-11	yes	down	NX90dM/NX30dM
Pig.15671.1	Pig.15671	RAMP3-202	3.83149	1.9379	0.00248276	0.0385882	yes	up	NX90dM/NX30dM
Pig.15769.1	Pig.15769	AMPD1-202	0.370941	-1.43074	0.0015116	0.027725	yes	down	NX90dM/NX30dM
Pig.15781.1	Pig.15781	PHTF1-205	2.64976	1.40586	7.8744e-09	2.69104e-06	yes	up	NX90dM/NX30dM
Pig.15868.1	Pig.15868	GPX1-201	2.29015	1.19544	3.36846e-08	8.63366e-06	yes	up	NX90dM/NX30dM
Pig.15873.1	Pig.15873	KLHDC8B-202	2.35168	1.23369	1.36242e-05	0.000972172	yes	up	NX90dM/NX30dM
Pig.16000.1	Pig.16000	TMEM147-202	2.20801	1.14275	1.23987e-05	0.000896671	yes	up	NX90dM/NX30dM
Pig.16033.1	Pig.16033	COX7A1-201	2.80504	1.48802	0.000175171	0.00652361	yes	up	NX90dM/NX30dM
Pig.16075.1	Pig.16075	SCLY-202	2.32678	1.21834	0.000728831	0.0171659	yes	up	NX90dM/NX30dM
Pig.16077.1	Pig.16077	RAMP1-201	2.50894	1.32708	5.41267e-05	0.00267245	yes	up	NX90dM/NX30dM
Pig.16094.1	Pig.16094	SLC16A7-201	2.97281	1.57183	0.00192955	0.0324615	yes	up	NX90dM/NX30dM
Pig.16109.1	Pig.16109	FAM98C-201	2.26094	1.17692	8.54771e-05	0.00386956	yes	up	NX90dM/NX30dM
Pig.16166.1	Pig.16166	PRX-201	0.325863	-1.61766	9.26794e-07	0.000115379	yes	down	NX90dM/NX30dM
Pig.16186.1	Pig.16186	CYP2S1-201	2.64751	1.40463	0.00100352	0.0210982	yes	up	NX90dM/NX30dM
Pig.16322.1	Pig.16322	GET3-201	2.23843	1.16249	7.49301e-09	2.61191e-06	yes	up	NX90dM/NX30dM
Pig.16364.1	Pig.16364	KCNIP2-201	7.12793	2.83348	0.000479781	0.0129444	yes	up	NX90dM/NX30dM
Pig.16412.1	Pig.16412	DDB2-202	2.41551	1.27233	0.000612001	0.0152816	yes	up	NX90dM/NX30dM
Pig.16482.1	Pig.16482	PHF11-201	0.4839	-1.04722	0.00165135	0.029309	yes	down	NX90dM/NX30dM
Pig.16503.1	Pig.16503	DUSP13	2.02546	1.01825	0.000857329	0.0190182	yes	up	NX90dM/NX30dM
Pig.16578.1	Pig.16578	CCND2-201	0.44706	-1.16146	5.36331e-05	0.0026556	yes	down	NX90dM/NX30dM
Pig.16606.1	Pig.16606	9430015G10Rik	2.68014	1.42231	0.00201697	0.0335117	yes	up	NX90dM/NX30dM
Pig.16609.1	Pig.16609	AGRN-201	0.380456	-1.3942	0.000217639	0.00757458	yes	down	NX90dM/NX30dM
Pig.16697.1	Pig.16697	DCUN1D4-201	2.3893	1.25659	3.51882e-05	0.00195941	yes	up	NX90dM/NX30dM
Pig.16774.1	Pig.16774	RPS9-202	2.62083	1.39002	2.93875e-09	1.16408e-06	yes	up	NX90dM/NX30dM
Pig.16787.1	Pig.16787	LAIR1-201	3.82681	1.93614	0.00114547	0.0231337	yes	up	NX90dM/NX30dM
Pig.16851.1	Pig.16851	ZNF444-202	2.08055	1.05696	0.00130538	0.0250016	yes	up	NX90dM/NX30dM
Pig.16964.1	Pig.16964	MYADM-206	0.487534	-1.03643	0.00146338	0.0272202	yes	down	NX90dM/NX30dM
Pig.17020.1	Pig.17020	SOX10-201	0.268117	-1.89907	2.42635e-05	0.00152893	yes	down	NX90dM/NX30dM
Pig.17039.1	Pig.17039	RAC2-203	2.78336	1.47683	0.000275808	0.00885713	yes	up	NX90dM/NX30dM
Pig.17043.1	Pig.17043	IL2RB	4.8679	2.2833	3.61438e-06	0.000348039	yes	up	NX90dM/NX30dM
Pig.17059.1	Pig.17059	APOL6	11.0483	3.46575	9.21838e-05	0.00406752	yes	up	NX90dM/NX30dM
Pig.17204.1	Pig.17204	SELENOW-201	2.28136	1.1899	0.00173659	0.0302066	yes	up	NX90dM/NX30dM
Pig.17246.1	Pig.17246	STAC3-201	6206.71	12.5996	2.56072e-08	7.11916e-06	yes	up	NX90dM/NX30dM
Pig.17258.1	Pig.17258	RDH16-207	2.97099	1.57094	0.00102475	0.0213896	yes	up	NX90dM/NX30dM
Pig.17261.1	Pig.17261	RDH16-207	6.46414	2.69246	1.36658e-05	0.000972172	yes	up	NX90dM/NX30dM
Pig.17292.1	Pig.17292	ERBB3-201	0.431882	-1.21129	0.00251032	0.038822	yes	down	NX90dM/NX30dM
Pig.17305.1	Pig.17305	NUDT3-201	2.26517	1.17962	0.000117104	0.00492997	yes	up	NX90dM/NX30dM
Pig.17313.1	Pig.17313	C7H6orf125-202	2.34645	1.23048	0.000325488	0.00997	yes	up	NX90dM/NX30dM
Pig.17424.1	Pig.17424	GNAS-201	0.394234	-1.34287	9.53204e-08	1.99654e-05	yes	down	NX90dM/NX30dM
Pig.17436.1	Pig.17436	DCHS1-201	0.41956	-1.25305	9.58086e-05	0.00420617	yes	down	NX90dM/NX30dM
Pig.17437.1	Pig.17437	MRPL17-201	2.03648	1.02607	2.14989e-08	6.55402e-06	yes	up	NX90dM/NX30dM
Pig.17674.1	Pig.17674	SUGCT-201	3.57111	1.83637	9.76358e-08	2.00199e-05	yes	up	NX90dM/NX30dM
Pig.17697.1	Pig.17697	PET100-201	2.38385	1.25329	2.55313e-06	0.000268063	yes	up	NX90dM/NX30dM
Pig.17699.1	Pig.17699	TRAPPC5-201	2.98573	1.57809	1.21344e-07	2.29881e-05	yes	up	NX90dM/NX30dM
Pig.17713.1	Pig.17713	FBN3-203	0.307204	-1.70273	7.61267e-05	0.00350082	yes	down	NX90dM/NX30dM
Pig.17762.1	Pig.17762	TBC1D19-201	2.14101	1.09829	0.000693869	0.0167267	yes	up	NX90dM/NX30dM
Pig.17772.1	Pig.17772	GSPT1-202	0.481799	-1.0535	8.32842e-10	4.26929e-07	yes	down	NX90dM/NX30dM
Pig.17808.1	Pig.17808	MATN2-203	0.384052	-1.38063	2.60437e-09	1.05562e-06	yes	down	NX90dM/NX30dM
Pig.18166.1	Pig.18166	S100a13	2.75747	1.46334	0.000332432	0.0101293	yes	up	NX90dM/NX30dM
Pig.18240.1	Pig.18240	ZFYVE16-201	2.2739	1.18517	2.26564e-05	0.00145969	yes	up	NX90dM/NX30dM
Pig.18251.1	Pig.18251	RNF17-201	2.37005	1.24492	4.06238e-06	0.00038272	yes	up	NX90dM/NX30dM
Pig.18314.1	Pig.18314	SEC14L1-201	0.445141	-1.16766	0.000337117	0.0102363	yes	down	NX90dM/NX30dM
Pig.18409.1	Pig.18409	ARHGAP22-203	2.10087	1.07099	0.000109995	0.00467585	yes	up	NX90dM/NX30dM
Pig.18414.1	Pig.18414	CMIP-202	0.482541	-1.05128	0.00111943	0.022713	yes	down	NX90dM/NX30dM
Pig.18726.1	Pig.18726	EMG1-201	6.10433	2.60983	6.96652e-16	2.02366e-12	yes	up	NX90dM/NX30dM
Pig.18824.1	Pig.18824	RANGRF-201	2.16376	1.11354	3.29783e-05	0.00188452	yes	up	NX90dM/NX30dM
Pig.18965.1	Pig.18965	Cops9	2.82554	1.49852	0.000161425	0.00608977	yes	up	NX90dM/NX30dM
Pig.18993.1	Pig.18993	RDH5-201	16.3846	4.03427	0.000105697	0.00452626	yes	up	NX90dM/NX30dM
Pig.19032.1	Pig.19032	IFI35-201	2.18748	1.12927	0.000273142	0.00883225	yes	up	NX90dM/NX30dM
Pig.19115.1	Pig.19115	OTUD1-201	0.276696	-1.85363	0.000563005	0.0144303	yes	down	NX90dM/NX30dM
Pig.19121.1	Pig.19121	LGALS12-201	9.59092	3.26167	0.000819586	0.0183606	yes	up	NX90dM/NX30dM
Pig.19133.1	Pig.19133	MACROD1-201	2.10889	1.07649	0.000942132	0.0203475	yes	up	NX90dM/NX30dM
Pig.19176.1	Pig.19176	SORCS2-204	0.362395	-1.46437	0.00262407	0.0400482	yes	down	NX90dM/NX30dM
Pig.19207.1	Pig.19207	CTSW-201	5.8382	2.54552	2.21864e-08	6.55402e-06	yes	up	NX90dM/NX30dM
Pig.19285.1	Pig.19285	SPECC1-201	3.71247	1.89238	0.000454896	0.0125053	yes	up	NX90dM/NX30dM
Pig.19359.1	Pig.19359	TMEM248-202	2.03878	1.0277	6.53102e-06	0.000549464	yes	up	NX90dM/NX30dM
Pig.19372.1	Pig.19372	CORO1A-201	2.88519	1.52867	0.000336944	0.0102363	yes	up	NX90dM/NX30dM
Pig.19373.1	Pig.19373	BOLA2B	2.3232	1.21611	5.14687e-05	0.00257034	yes	up	NX90dM/NX30dM
Pig.19385.1	Pig.19385	SIX2-201	3.11919	1.64117	0.00261424	0.0399331	yes	up	NX90dM/NX30dM
Pig.19470.1	Pig.19470	Trim34b	0.297423	-1.74941	0.00133412	0.0254086	yes	down	NX90dM/NX30dM
Pig.19534.1	Pig.19534	Tha1	2.17954	1.12402	0.00242604	0.038059	yes	up	NX90dM/NX30dM
Pig.19583.1	Pig.19583	PSMG4-201	2.84121	1.50651	2.30328e-10	1.43371e-07	yes	up	NX90dM/NX30dM
Pig.19596.1	Pig.19596	MXRA5	0.407865	-1.29384	0.00153582	0.0279997	yes	down	NX90dM/NX30dM
Pig.19698.1	Pig.19698	ODR4-202	4.20335	2.07154	1.91582e-05	0.00129307	yes	up	NX90dM/NX30dM
Pig.19810.1	Pig.19810	RNF213	0.430834	-1.2148	0.00293373	0.0435134	yes	down	NX90dM/NX30dM
Pig.19837.1	Pig.19837	SLC5A10-206	2.09083	1.06407	1.47054e-07	2.64227e-05	yes	up	NX90dM/NX30dM
Pig.19861.1	Pig.19861	ADIRF-201	5.54815	2.47201	2.26964e-05	0.00145969	yes	up	NX90dM/NX30dM
Pig.19872.1	Pig.19872	SYT12-201	3.61531	1.85412	0.0016079	0.0288313	yes	up	NX90dM/NX30dM
Pig.19924.1	Pig.19924	TMEM223-201	2.01044	1.00751	3.5382e-05	0.00196393	yes	up	NX90dM/NX30dM
Pig.20025.1	Pig.20025	ASPSCR1-201	2.07093	1.05028	9.72969e-05	0.00426077	yes	up	NX90dM/NX30dM
Pig.20052.1	Pig.20052	FTL-201	2.22071	1.15102	1.53642e-05	0.00106263	yes	up	NX90dM/NX30dM
Pig.20058.1	Pig.20058	PLEKHA4-201	0.443665	-1.17246	0.000464741	0.0126562	yes	down	NX90dM/NX30dM
Pig.20119.1	Pig.20119	GTPBP6	2.56088	1.35664	0.000250051	0.00831686	yes	up	NX90dM/NX30dM
Pig.20137.1	Pig.20137	GDF9-201	0.470015	-1.08922	0.000214985	0.00750898	yes	down	NX90dM/NX30dM
Pig.20138.1	Pig.20138	UQCRQ-201	2.12635	1.08838	3.89439e-05	0.0021014	yes	up	NX90dM/NX30dM
Pig.20195.1	Pig.20195	PURA-201	2.08437	1.05961	0.000245791	0.00820667	yes	up	NX90dM/NX30dM
Pig.20205.1	Pig.20205	PADI2-201	0.149653	-2.74031	5.03067e-05	0.00254144	yes	down	NX90dM/NX30dM
Pig.20245.1	Pig.20245	GNB1L-202	2.17065	1.11813	0.000252863	0.00837861	yes	up	NX90dM/NX30dM
Pig.20255.1	Pig.20255	SLC25A1-201	2.41612	1.27269	0.000925166	0.0201559	yes	up	NX90dM/NX30dM
Pig.20315.1	Pig.20315	DCBLD1-201	2.67023	1.41696	0.0012978	0.0249661	yes	up	NX90dM/NX30dM
Pig.20336.1	Pig.20336	FMO2-201	5.21663	2.38312	7.88404e-06	0.000635822	yes	up	NX90dM/NX30dM
Pig.20374.1	Pig.20374	MAPK12-201	2.05473	1.03895	1.79098e-10	1.15611e-07	yes	up	NX90dM/NX30dM
Pig.20411.1	Pig.20411	SPON2-201	0.466893	-1.09884	0.000943958	0.0203617	yes	down	NX90dM/NX30dM
Pig.20491.1	Pig.20491	DHRS7C-201	2.20935	1.14363	0.000147461	0.00571133	yes	up	NX90dM/NX30dM
Pig.20495.1	Pig.20495	NTN1-201	0.463137	-1.11049	0.000818263	0.0183546	yes	down	NX90dM/NX30dM
Pig.20515.1	Pig.20515	CBX6-201	2.12524	1.08763	0.000172072	0.00644955	yes	up	NX90dM/NX30dM
Pig.20527.1	Pig.20527	GMDS-201	2.28408	1.19161	0.00139507	0.0261572	yes	up	NX90dM/NX30dM
Pig.20531.1	Pig.20531	CPT2-201	0.294165	-1.7653	1.83015e-07	3.22198e-05	yes	down	NX90dM/NX30dM
Pig.20677.1	Pig.20677	IGF2	0.214254	-2.22261	1.13723e-20	3.96416e-17	yes	down	NX90dM/NX30dM
Pig.20848.1	Pig.20848	PTPRCAP-201	4.17933	2.06327	8.72266e-08	1.87688e-05	yes	up	NX90dM/NX30dM
Pig.20860.1	Pig.20860	TBX10-201	2.2427	1.16523	0.000796797	0.0180825	yes	up	NX90dM/NX30dM
Pig.20861.1	Pig.20861	ALDH3B2-201	0.271481	-1.88108	0.000839734	0.0187397	yes	down	NX90dM/NX30dM
Pig.20960.1	Pig.20960	FN3K-202	2.72619	1.44688	4.64153e-06	0.000420186	yes	up	NX90dM/NX30dM
Pig.21001.1	Pig.21001	CES1	6.16246	2.62351	3.59191e-05	0.00197487	yes	up	NX90dM/NX30dM
Pig.21091.1	Pig.21091	TIMM10B	2.03665	1.0262	0.000898096	0.0197638	yes	up	NX90dM/NX30dM
Pig.21116.1	Pig.21116	METTL26-203	2.00105	1.00075	0.0033481	0.04766	yes	up	NX90dM/NX30dM
Pig.21117.1	Pig.21117	MCRIP2-201	2.39575	1.26048	3.00605e-05	0.00176406	yes	up	NX90dM/NX30dM
Pig.21120.1	Pig.21120	RHBDL1-201	2.10764	1.07563	0.00210853	0.0345648	yes	up	NX90dM/NX30dM
Pig.21121.1	Pig.21121	Meox1	3.62407	1.85761	4.67494e-09	1.81065e-06	yes	up	NX90dM/NX30dM
Pig.21127.1	Pig.21127	ANTKMT-202	2.37392	1.24727	1.90867e-05	0.00129307	yes	up	NX90dM/NX30dM
Pig.21416.1	Pig.21416	FAM155B-201	5.52543	2.46609	0.000150488	0.00581564	yes	up	NX90dM/NX30dM
Pig.21436.1	Pig.21436	METRNL-201	2.66851	1.41603	0.00188785	0.0321715	yes	up	NX90dM/NX30dM
Pig.21539.1	Pig.21539	RECK-201	0.418765	-1.25579	0.000220661	0.0075856	yes	down	NX90dM/NX30dM
Pig.21618.1	Pig.21618	CHRNA9-201	5.68748	2.50779	0.000241124	0.00808182	yes	up	NX90dM/NX30dM
Pig.21633.1	Pig.21633	MISP3	2.85776	1.51489	0.00151008	0.027725	yes	up	NX90dM/NX30dM
Pig.21649.1	Pig.21649	EEF1D-205	2.27109	1.18339	0.000474322	0.0128569	yes	up	NX90dM/NX30dM
Pig.21860.1	Pig.21860	LOC102724770	2.16744	1.11599	5.53578e-06	0.000484839	yes	up	NX90dM/NX30dM
Pig.22002.1	Pig.22002	PWWP2B-201	2.12507	1.08751	0.00260655	0.0398505	yes	up	NX90dM/NX30dM
Pig.22179.1	Pig.22179	HSP90AB1-202	0.33567	-1.57488	4.33478e-05	0.002262	yes	down	NX90dM/NX30dM
Pig.22420.1	Pig.22420	IGLL1	18.4434	4.20504	1.22868e-08	3.96569e-06	yes	up	NX90dM/NX30dM
Pig.22422.1	Pig.22422	IGLL5	4.20821	2.07321	0.00022308	0.0076104	yes	up	NX90dM/NX30dM
Pig.22647.1	Pig.22647	NOTCH4-201	0.444977	-1.1682	0.0016832	0.0296329	yes	down	NX90dM/NX30dM
Pig.22733.1	Pig.22733	DNMT1-202	0.48758	-1.03629	0.00113192	0.0229398	yes	down	NX90dM/NX30dM
Pig.22758.1	Pig.22758	Ces1d	6.12429	2.61454	0.000188569	0.0068299	yes	up	NX90dM/NX30dM
Pig.22776.1	Pig.22776	LOC101151870	14.7936	3.8869	8.99452e-05	0.00398007	yes	up	NX90dM/NX30dM
Pig.22778.1	Pig.22778	IGLL1	14.179	3.82568	7.0672e-05	0.00329925	yes	up	NX90dM/NX30dM
Pig.22797.1	Pig.22797	C19orf33	2.6801	1.42229	0.000320474	0.00988591	yes	up	NX90dM/NX30dM
Pig.22902.1	Pig.22902	KANK1-202	2.78559	1.47798	0.00290886	0.0432212	yes	up	NX90dM/NX30dM
Pig.22917.1	Pig.22917	SLC25A10	2.6655	1.41441	0.00036793	0.0108505	yes	up	NX90dM/NX30dM
Pig.22930.1	Pig.22930	SLC22A16-201	2.57534	1.36476	0.00357195	0.0496852	yes	up	NX90dM/NX30dM
Pig.22985.1	Pig.22985	LOC101151870	15.1907	3.92511	5.47211e-05	0.00269416	yes	up	NX90dM/NX30dM
Pig.23027.1	Pig.23027	SF3B3-201	60.8192	5.92645	0.00144	0.0268426	yes	up	NX90dM/NX30dM
Pig.23190.1	Pig.23190	GNLY-201	4.30926	2.10744	0.00120506	0.0237391	yes	up	NX90dM/NX30dM
Pig.23322.1	Pig.23322	LOC107987423	9.1457	3.19309	0.000322779	0.0099274	yes	up	NX90dM/NX30dM
Pig.23328.1	Pig.23328	VPREB1-201	49.8164	5.63855	0.00180341	0.0312131	yes	up	NX90dM/NX30dM
Pig.23691.1	Pig.23691	VPREB1-201	9.92305	3.31078	0.000559233	0.0143548	yes	up	NX90dM/NX30dM
Pig.23735.1	Pig.23735	SAL1-201	41.419	5.37222	0.0010416	0.0216378	yes	up	NX90dM/NX30dM
Pig.23919.1	Pig.23919	DCXR-201	2.33115	1.22104	0.00023709	0.00797731	yes	up	NX90dM/NX30dM
MSTRG.1043.1	MSTRG.1043		2.07141	1.05061	0.00402726	0.0196636	yes	up	NX150dM/NX30dM
MSTRG.10552.1	MSTRG.10552		4.09343	2.03331	2.77281e-16	1.54022e-13	yes	up	NX150dM/NX30dM
MSTRG.10853.1	MSTRG.10853		2.35795	1.23753	0.0020436	0.0114102	yes	up	NX150dM/NX30dM
MSTRG.11053.1	MSTRG.11053		2.95103	1.56122	4.33182e-06	7.53321e-05	yes	up	NX150dM/NX30dM
MSTRG.11212.1	MSTRG.11212		2.05875	1.04177	0.000148868	0.00137349	yes	up	NX150dM/NX30dM
MSTRG.11362.2	MSTRG.11362		100.07	6.64487	6.07311e-08	2.29853e-06	yes	up	NX150dM/NX30dM
MSTRG.11363.1	MSTRG.11363		201.663	7.6558	5.53702e-14	1.74287e-11	yes	up	NX150dM/NX30dM
MSTRG.11461.6	MSTRG.11461		2.44333	1.28885	0.000547239	0.00394586	yes	up	NX150dM/NX30dM
MSTRG.11659.1	MSTRG.11659		2.27518	1.18598	0.0118979	0.0459611	yes	up	NX150dM/NX30dM
MSTRG.11799.1	MSTRG.11799		2.38652	1.25491	7.91024e-07	1.88152e-05	yes	up	NX150dM/NX30dM
MSTRG.11904.1	MSTRG.11904		0.437086	-1.19401	0.00187023	0.0106325	yes	down	NX150dM/NX30dM
MSTRG.11931.1	MSTRG.11931		2.42033	1.27521	7.64912e-06	0.000118703	yes	up	NX150dM/NX30dM
MSTRG.12046.2	MSTRG.12046		3.92044	1.97102	4.5522e-15	1.94709e-12	yes	up	NX150dM/NX30dM
MSTRG.12330.1	MSTRG.12330		2.03616	1.02585	0.0107389	0.0423769	yes	up	NX150dM/NX30dM
MSTRG.12330.3	MSTRG.12330		2.77132	1.47057	0.00138586	0.00837813	yes	up	NX150dM/NX30dM
MSTRG.12503.1	MSTRG.12503		4.45754	2.15625	3.63104e-05	0.000428867	yes	up	NX150dM/NX30dM
MSTRG.12563.1	MSTRG.12563		3.5138	1.81303	0.00127422	0.00781327	yes	up	NX150dM/NX30dM
MSTRG.12625.1	MSTRG.12625		2.56802	1.36066	0.00124079	0.00766055	yes	up	NX150dM/NX30dM
MSTRG.12911.1	MSTRG.12911		0.375788	-1.41201	1.61832e-07	5.02691e-06	yes	down	NX150dM/NX30dM
MSTRG.13018.1	MSTRG.13018		5.76877	2.52826	0.0040374	0.019685	yes	up	NX150dM/NX30dM
MSTRG.13300.1	MSTRG.13300		0.412212	-1.27854	2.14836e-09	1.38007e-07	yes	down	NX150dM/NX30dM
MSTRG.13347.2	MSTRG.13347		0.37365	-1.42024	3.5028e-08	1.43694e-06	yes	down	NX150dM/NX30dM
MSTRG.13524.1	MSTRG.13524		0.378066	-1.40329	5.01884e-08	1.95033e-06	yes	down	NX150dM/NX30dM
MSTRG.13629.1	MSTRG.13629		2.19388	1.13349	0.000165525	0.00149574	yes	up	NX150dM/NX30dM
MSTRG.13630.1	MSTRG.13630		3.02021	1.59465	2.45461e-05	0.000309671	yes	up	NX150dM/NX30dM
MSTRG.13685.1	MSTRG.13685		2.45056	1.29311	0.000311743	0.00248685	yes	up	NX150dM/NX30dM
MSTRG.13686.1	MSTRG.13686		2.61399	1.38625	2.13275e-06	4.24886e-05	yes	up	NX150dM/NX30dM
MSTRG.13842.1	MSTRG.13842		3.18586	1.67168	2.76643e-06	5.22467e-05	yes	up	NX150dM/NX30dM
MSTRG.13979.2	MSTRG.13979		2.44349	1.28894	0.000988871	0.0064046	yes	up	NX150dM/NX30dM
MSTRG.14114.2	MSTRG.14114		0.260041	-1.94319	0.000218084	0.00185883	yes	down	NX150dM/NX30dM
MSTRG.14251.1	MSTRG.14251		3.43936	1.78214	2.57644e-08	1.1084e-06	yes	up	NX150dM/NX30dM
MSTRG.14295.1	MSTRG.14295		2.3927	1.25864	0.000389204	0.00299044	yes	up	NX150dM/NX30dM
MSTRG.14343.2	MSTRG.14343		4.543	2.18365	8.06707e-47	3.80887e-43	yes	up	NX150dM/NX30dM
MSTRG.1439.1	MSTRG.1439		2.4381	1.28576	0.000711303	0.00488557	yes	up	NX150dM/NX30dM
MSTRG.14579.1	MSTRG.14579		2.83623	1.50397	0.000302189	0.00242239	yes	up	NX150dM/NX30dM
MSTRG.14701.2	MSTRG.14701		5.0543	2.33751	7.20472e-07	1.74895e-05	yes	up	NX150dM/NX30dM
MSTRG.14960.1	MSTRG.14960		0.387661	-1.36713	4.73311e-05	0.000536874	yes	down	NX150dM/NX30dM
MSTRG.14990.1	MSTRG.14990		0.444608	-1.1694	1.33145e-05	0.000186819	yes	down	NX150dM/NX30dM
MSTRG.15251.1	MSTRG.15251		2.22458	1.15353	8.13293e-05	0.000839795	yes	up	NX150dM/NX30dM
MSTRG.15463.1	MSTRG.15463		2.74138	1.4549	0.000169166	0.0015192	yes	up	NX150dM/NX30dM
MSTRG.15466.1	MSTRG.15466		3.55621	1.83034	0.00262556	0.0139798	yes	up	NX150dM/NX30dM
MSTRG.1589.2	MSTRG.1589		6.20991	2.63457	2.22825e-05	0.00028492	yes	up	NX150dM/NX30dM
MSTRG.15978.1	MSTRG.15978		2.15239	1.10594	0.000111058	0.00107672	yes	up	NX150dM/NX30dM
MSTRG.16329.1	MSTRG.16329		3.57902	1.83956	2.06615e-09	1.33635e-07	yes	up	NX150dM/NX30dM
MSTRG.16394.2	MSTRG.16394		0.495339	-1.01351	0.000156487	0.00143066	yes	down	NX150dM/NX30dM
MSTRG.16631.2	MSTRG.16631		2.06872	1.04874	4.79992e-07	1.24692e-05	yes	up	NX150dM/NX30dM
MSTRG.16687.1	MSTRG.16687		3.76195	1.91148	2.00708e-05	0.000261779	yes	up	NX150dM/NX30dM
MSTRG.17687.1	MSTRG.17687		3.1928	1.67482	4.56038e-06	7.84339e-05	yes	up	NX150dM/NX30dM
MSTRG.17795.1	MSTRG.17795		0.26228	-1.93082	4.41024e-05	0.000504493	yes	down	NX150dM/NX30dM
MSTRG.17872.4	MSTRG.17872		10.5486	3.39898	0.00183804	0.0105073	yes	up	NX150dM/NX30dM
MSTRG.17961.3	MSTRG.17961		0.488924	-1.03232	0.00176264	0.0101677	yes	down	NX150dM/NX30dM
MSTRG.18391.1	MSTRG.18391		2.21002	1.14406	0.00826166	0.034506	yes	up	NX150dM/NX30dM
MSTRG.185.2	MSTRG.185		0.4284	-1.22297	0.000175254	0.00156642	yes	down	NX150dM/NX30dM
MSTRG.18681.1	MSTRG.18681		9.6697	3.27347	3.23865e-05	0.000391081	yes	up	NX150dM/NX30dM
MSTRG.18689.1	MSTRG.18689		0.421589	-1.24609	1.3605e-05	0.00019047	yes	down	NX150dM/NX30dM
MSTRG.18892.2	MSTRG.18892		2.49868	1.32117	0.00252002	0.0135246	yes	up	NX150dM/NX30dM
MSTRG.19148.1	MSTRG.19148		0.438165	-1.19045	0.000514923	0.00375912	yes	down	NX150dM/NX30dM
MSTRG.19250.1	MSTRG.19250		2.30208	1.20294	0.00235486	0.0127432	yes	up	NX150dM/NX30dM
MSTRG.19250.2	MSTRG.19250		5.02401	2.32884	9.04807e-11	9.24742e-09	yes	up	NX150dM/NX30dM
MSTRG.19648.1	MSTRG.19648		4.88761	2.28913	8.53808e-14	2.51954e-11	yes	up	NX150dM/NX30dM
MSTRG.1996.1	MSTRG.1996		2.04744	1.03382	0.00121166	0.00752281	yes	up	NX150dM/NX30dM
MSTRG.20429.1	MSTRG.20429		0.469801	-1.08988	6.37053e-05	0.00068594	yes	down	NX150dM/NX30dM
MSTRG.20541.2	MSTRG.20541		0.00358545	-8.12363	3.43261e-05	0.000409528	yes	down	NX150dM/NX30dM
MSTRG.20585.2	MSTRG.20585		5.83656	2.54512	6.20826e-07	1.54887e-05	yes	up	NX150dM/NX30dM
MSTRG.20638.1	MSTRG.20638		2.76451	1.46702	0.0012116	0.00752281	yes	up	NX150dM/NX30dM
MSTRG.20641.1	MSTRG.20641		3.02466	1.59677	2.4824e-07	7.08197e-06	yes	up	NX150dM/NX30dM
MSTRG.20666.1	MSTRG.20666		2.36445	1.2415	5.64443e-06	9.27645e-05	yes	up	NX150dM/NX30dM
MSTRG.20719.1	MSTRG.20719		2.23288	1.15891	2.09944e-06	4.20467e-05	yes	up	NX150dM/NX30dM
MSTRG.20797.3	MSTRG.20797		0.294343	-1.76443	0.000285604	0.00230904	yes	down	NX150dM/NX30dM
MSTRG.21018.3	MSTRG.21018		2.09699	1.06832	2.01773e-05	0.000262444	yes	up	NX150dM/NX30dM
MSTRG.21237.1	MSTRG.21237		3.00235	1.58609	1.99792e-06	4.05872e-05	yes	up	NX150dM/NX30dM
MSTRG.21237.2	MSTRG.21237		3.64098	1.86432	8.6972e-09	4.41547e-07	yes	up	NX150dM/NX30dM
MSTRG.21237.6	MSTRG.21237		4.59526	2.20015	3.20031e-07	8.84454e-06	yes	up	NX150dM/NX30dM
MSTRG.21336.1	MSTRG.21336		0.463998	-1.10781	0.000246008	0.00204764	yes	down	NX150dM/NX30dM
MSTRG.21587.2	MSTRG.21587		2.07239	1.0513	0.00289954	0.0150981	yes	up	NX150dM/NX30dM
MSTRG.21727.1	MSTRG.21727		8.17888e+06	22.9635	0.00135244	0.00821823	yes	up	NX150dM/NX30dM
MSTRG.21727.2	MSTRG.21727		34.7305	5.11813	1.18459e-06	2.6602e-05	yes	up	NX150dM/NX30dM
MSTRG.21727.3	MSTRG.21727		16.9838	4.08609	1.02341e-06	2.33149e-05	yes	up	NX150dM/NX30dM
MSTRG.21728.1	MSTRG.21728		27.1218	4.76138	6.85494e-09	3.59618e-07	yes	up	NX150dM/NX30dM
MSTRG.21728.4	MSTRG.21728		21.0749	4.39745	5.28488e-10	4.02461e-08	yes	up	NX150dM/NX30dM
MSTRG.21728.5	MSTRG.21728		6.86635	2.77954	0.0129353	0.0489569	yes	up	NX150dM/NX30dM
MSTRG.21836.1	MSTRG.21836		0.394486	-1.34195	1.19336e-05	0.000172307	yes	down	NX150dM/NX30dM
MSTRG.21841.2	MSTRG.21841		0.456199	-1.13227	0.000121515	0.00115721	yes	down	NX150dM/NX30dM
MSTRG.21841.3	MSTRG.21841		0.227907	-2.13348	1.15999e-06	2.60804e-05	yes	down	NX150dM/NX30dM
MSTRG.2232.1	MSTRG.2232		2.98084	1.57572	1.31373e-05	0.000185011	yes	up	NX150dM/NX30dM
MSTRG.22706.1	MSTRG.22706		10.8348	3.43761	2.55229e-05	0.00032007	yes	up	NX150dM/NX30dM
MSTRG.22707.2	MSTRG.22707		23.0354	4.52578	3.9517e-08	1.58791e-06	yes	up	NX150dM/NX30dM
MSTRG.22916.1	MSTRG.22916		3.52125	1.81609	0.0129135	0.0489138	yes	up	NX150dM/NX30dM
MSTRG.2308.2	MSTRG.2308		0.447717	-1.15934	6.75079e-10	4.94169e-08	yes	down	NX150dM/NX30dM
MSTRG.23286.1	MSTRG.23286		2.51798	1.33227	3.36094e-06	6.09165e-05	yes	up	NX150dM/NX30dM
MSTRG.23370.1	MSTRG.23370		2.86146	1.51675	6.48029e-06	0.000103892	yes	up	NX150dM/NX30dM
MSTRG.23393.2	MSTRG.23393		2.21402	1.14667	0.000170242	0.00152668	yes	up	NX150dM/NX30dM
MSTRG.23484.2	MSTRG.23484		2.20772	1.14256	0.000724362	0.00494945	yes	up	NX150dM/NX30dM
MSTRG.23773.1	MSTRG.23773		2.70273	1.43442	0.000149311	0.00137622	yes	up	NX150dM/NX30dM
MSTRG.23774.1	MSTRG.23774		2.18616	1.1284	0.00316076	0.0161868	yes	up	NX150dM/NX30dM
MSTRG.23922.1	MSTRG.23922		8.2635	3.04675	3.7016e-06	6.60137e-05	yes	up	NX150dM/NX30dM
MSTRG.24055.1	MSTRG.24055		0.460166	-1.11977	0.00151248	0.00897697	yes	down	NX150dM/NX30dM
MSTRG.24303.1	MSTRG.24303		2.29743	1.20002	4.59221e-05	0.000523722	yes	up	NX150dM/NX30dM
MSTRG.24473.1	MSTRG.24473		2.77313	1.47152	4.04589e-06	7.10137e-05	yes	up	NX150dM/NX30dM
MSTRG.24486.1	MSTRG.24486		2.92955	1.55068	5.13693e-09	2.8054e-07	yes	up	NX150dM/NX30dM
MSTRG.24495.1	MSTRG.24495		2.51211	1.3289	0.000905141	0.00596042	yes	up	NX150dM/NX30dM
MSTRG.24540.1	MSTRG.24540		0.397348	-1.33153	0.00548494	0.0250577	yes	down	NX150dM/NX30dM
MSTRG.24802.1	MSTRG.24802		0.455357	-1.13493	0.00796885	0.0336237	yes	down	NX150dM/NX30dM
MSTRG.24808.3	MSTRG.24808		3.47872	1.79856	4.15239e-05	0.00047906	yes	up	NX150dM/NX30dM
MSTRG.24923.2	MSTRG.24923		3.53638	1.82227	0.00137708	0.00833305	yes	up	NX150dM/NX30dM
MSTRG.2503.5	MSTRG.2503		2.2379	1.16215	6.84353e-08	2.51943e-06	yes	up	NX150dM/NX30dM
MSTRG.2516.1	MSTRG.2516		2.42244	1.27646	1.18731e-05	0.000171564	yes	up	NX150dM/NX30dM
MSTRG.25238.1	MSTRG.25238		2.15356	1.10672	0.000192391	0.00168295	yes	up	NX150dM/NX30dM
MSTRG.25309.1	MSTRG.25309		27.3771	4.7749	8.11696e-08	2.83358e-06	yes	up	NX150dM/NX30dM
MSTRG.25310.1	MSTRG.25310		12.4046	3.6328	1.85476e-10	1.72557e-08	yes	up	NX150dM/NX30dM
MSTRG.25310.2	MSTRG.25310		3.42138	1.77458	3.87177e-06	6.84665e-05	yes	up	NX150dM/NX30dM
MSTRG.25718.1	MSTRG.25718		4.69378	2.23075	0.00920199	0.0375388	yes	up	NX150dM/NX30dM
MSTRG.25783.1	MSTRG.25783		2.14596	1.10162	2.78969e-06	5.25286e-05	yes	up	NX150dM/NX30dM
MSTRG.26039.1	MSTRG.26039		2.52244	1.33482	4.30086e-05	0.000494075	yes	up	NX150dM/NX30dM
MSTRG.26130.1	MSTRG.26130		0.184882	-2.43532	0.000700827	0.00482179	yes	down	NX150dM/NX30dM
MSTRG.26328.1	MSTRG.26328		2.86201	1.51703	0.0020783	0.0115512	yes	up	NX150dM/NX30dM
MSTRG.26498.3	MSTRG.26498		2.80741	1.48924	2.50113e-06	4.8299e-05	yes	up	NX150dM/NX30dM
MSTRG.26640.1	MSTRG.26640		4.17132	2.0605	9.38933e-06	0.000140624	yes	up	NX150dM/NX30dM
MSTRG.26730.6	MSTRG.26730		2.01814	1.01302	0.00025285	0.00208803	yes	up	NX150dM/NX30dM
MSTRG.26799.1	MSTRG.26799		2.71718	1.44211	1.19153e-09	8.36548e-08	yes	up	NX150dM/NX30dM
MSTRG.26811.1	MSTRG.26811		2.37869	1.25017	7.61419e-07	1.82489e-05	yes	up	NX150dM/NX30dM
MSTRG.26990.1	MSTRG.26990		2.38723	1.25534	5.94929e-07	1.49946e-05	yes	up	NX150dM/NX30dM
MSTRG.26991.1	MSTRG.26991		4.88007	2.2869	8.16166e-06	0.00012459	yes	up	NX150dM/NX30dM
MSTRG.27005.1	MSTRG.27005		13.4024	3.74442	2.18656e-14	7.64729e-12	yes	up	NX150dM/NX30dM
MSTRG.27072.1	MSTRG.27072		0.388987	-1.36221	0.00823057	0.0344052	yes	down	NX150dM/NX30dM
MSTRG.27086.1	MSTRG.27086		2.55698	1.35444	2.38841e-06	4.64069e-05	yes	up	NX150dM/NX30dM
MSTRG.27254.1	MSTRG.27254		3.23744	1.69486	0.000341408	0.00267656	yes	up	NX150dM/NX30dM
MSTRG.27259.1	MSTRG.27259		0.445214	-1.16743	0.000136884	0.00127979	yes	down	NX150dM/NX30dM
MSTRG.27585.1	MSTRG.27585		2.09965	1.07015	2.49085e-08	1.07895e-06	yes	up	NX150dM/NX30dM
MSTRG.27596.1	MSTRG.27596		53.22	5.7339	3.98765e-13	8.96557e-11	yes	up	NX150dM/NX30dM
MSTRG.27644.1	MSTRG.27644		2.11449	1.08031	0.00208305	0.0115742	yes	up	NX150dM/NX30dM
MSTRG.27777.1	MSTRG.27777		2.00459	1.0033	0.0016911	0.00982713	yes	up	NX150dM/NX30dM
MSTRG.28014.1	MSTRG.28014		2.41711	1.27328	0.00518718	0.0240051	yes	up	NX150dM/NX30dM
MSTRG.2821.5	MSTRG.2821		6.8116	2.76799	0.000600933	0.00426268	yes	up	NX150dM/NX30dM
MSTRG.28241.3	MSTRG.28241		0.377583	-1.40513	6.72885e-05	0.000715949	yes	down	NX150dM/NX30dM
MSTRG.28529.3	MSTRG.28529		6.28855	2.65273	5.31656e-08	2.04082e-06	yes	up	NX150dM/NX30dM
MSTRG.28529.4	MSTRG.28529		4.1453	2.05148	8.65598e-05	0.000882228	yes	up	NX150dM/NX30dM
MSTRG.28539.2	MSTRG.28539		4.60527	2.20328	1.10804e-08	5.43545e-07	yes	up	NX150dM/NX30dM
MSTRG.28574.1	MSTRG.28574		0.302996	-1.72263	0.0121719	0.0467421	yes	down	NX150dM/NX30dM
MSTRG.28609.2	MSTRG.28609		2.35414	1.2352	0.00391398	0.0192148	yes	up	NX150dM/NX30dM
MSTRG.28718.1	MSTRG.28718		4.90665	2.29474	3.27986e-07	9.00342e-06	yes	up	NX150dM/NX30dM
MSTRG.28723.105	MSTRG.28723		0.000955306	-10.0317	0.00159266	0.00937622	yes	down	NX150dM/NX30dM
MSTRG.28723.19	MSTRG.28723		1.06832e+10	33.3146	3.3265e-06	6.05243e-05	yes	up	NX150dM/NX30dM
MSTRG.28723.35	MSTRG.28723		40389362397400	45.199	2.16462e-10	1.91929e-08	yes	up	NX150dM/NX30dM
MSTRG.28723.59	MSTRG.28723		1.47857e+09	30.4616	2.12428e-05	0.000273477	yes	up	NX150dM/NX30dM
MSTRG.28960.1	MSTRG.28960		0.385282	-1.37601	0.000393046	0.00301383	yes	down	NX150dM/NX30dM
MSTRG.29042.1	MSTRG.29042		2.23065	1.15746	2.66829e-06	5.09537e-05	yes	up	NX150dM/NX30dM
MSTRG.29048.1	MSTRG.29048		6.61338	2.72539	6.49367e-05	0.00069642	yes	up	NX150dM/NX30dM
MSTRG.29397.1	MSTRG.29397		2.67848	1.42141	8.32322e-07	1.96872e-05	yes	up	NX150dM/NX30dM
MSTRG.29404.1	MSTRG.29404		2.20573	1.14125	0.00161308	0.00947281	yes	up	NX150dM/NX30dM
MSTRG.29412.12	MSTRG.29412		0.370542	-1.43229	0.012849	0.0487771	yes	down	NX150dM/NX30dM
MSTRG.29412.2	MSTRG.29412		0.0113803	-6.45732	5.65259e-10	4.2363e-08	yes	down	NX150dM/NX30dM
MSTRG.29506.1	MSTRG.29506		2.18057	1.12471	1.84572e-07	5.62231e-06	yes	up	NX150dM/NX30dM
MSTRG.29689.2	MSTRG.29689		0.192071	-2.38029	1.86929e-07	5.68494e-06	yes	down	NX150dM/NX30dM
MSTRG.29689.3	MSTRG.29689		0.244914	-2.02965	4.72586e-06	8.05528e-05	yes	down	NX150dM/NX30dM
MSTRG.29689.4	MSTRG.29689		0.294644	-1.76295	0.000164623	0.00148902	yes	down	NX150dM/NX30dM
MSTRG.29742.1	MSTRG.29742		0.392512	-1.34919	5.40401e-06	9.00002e-05	yes	down	NX150dM/NX30dM
MSTRG.29970.3	MSTRG.29970		2.85256	1.51226	4.22042e-06	7.35982e-05	yes	up	NX150dM/NX30dM
MSTRG.30168.1	MSTRG.30168		0.410567	-1.28431	3.43479e-06	6.18393e-05	yes	down	NX150dM/NX30dM
MSTRG.30384.1	MSTRG.30384		2.2568	1.17428	0.000674263	0.00467823	yes	up	NX150dM/NX30dM
MSTRG.30668.3	MSTRG.30668		2.61833	1.38865	0.000282854	0.00229171	yes	up	NX150dM/NX30dM
MSTRG.30789.1	MSTRG.30789		2.18442	1.12725	2.98432e-06	5.53654e-05	yes	up	NX150dM/NX30dM
MSTRG.30835.1	MSTRG.30835		2.20142	1.13843	0.000696168	0.00479673	yes	up	NX150dM/NX30dM
MSTRG.30947.1	MSTRG.30947		2.00298	1.00214	0.00707092	0.0306288	yes	up	NX150dM/NX30dM
MSTRG.30948.1	MSTRG.30948		2.03911	1.02794	0.00365185	0.0181976	yes	up	NX150dM/NX30dM
MSTRG.31219.1	MSTRG.31219		2.73786	1.45305	0.00063908	0.00446694	yes	up	NX150dM/NX30dM
MSTRG.31592.1	MSTRG.31592		2.99923	1.58459	1.69045e-05	0.000228695	yes	up	NX150dM/NX30dM
MSTRG.31765.2	MSTRG.31765		2.86433	1.5182	4.50458e-06	7.77637e-05	yes	up	NX150dM/NX30dM
MSTRG.31793.1	MSTRG.31793		2.48428	1.31283	2.65736e-05	0.000331774	yes	up	NX150dM/NX30dM
MSTRG.31818.1	MSTRG.31818		2.04297	1.03067	0.000176341	0.0015739	yes	up	NX150dM/NX30dM
MSTRG.31822.1	MSTRG.31822		2.36509	1.2419	0.00012242	0.00116299	yes	up	NX150dM/NX30dM
MSTRG.320.1	MSTRG.320		2.78015	1.47516	4.52019e-06	7.79618e-05	yes	up	NX150dM/NX30dM
MSTRG.32267.1	MSTRG.32267		3.62561	1.85822	2.8353e-06	5.32811e-05	yes	up	NX150dM/NX30dM
MSTRG.32573.1	MSTRG.32573		2.05703	1.04057	0.000918152	0.00603558	yes	up	NX150dM/NX30dM
MSTRG.3267.1	MSTRG.3267		2.4186	1.27417	0.00129874	0.00793532	yes	up	NX150dM/NX30dM
MSTRG.32720.3	MSTRG.32720		2.32689	1.2184	4.16111e-06	7.2631e-05	yes	up	NX150dM/NX30dM
MSTRG.32794.1	MSTRG.32794		2.8036	1.48728	0.000224731	0.00190412	yes	up	NX150dM/NX30dM
MSTRG.32817.1	MSTRG.32817		4.015	2.0054	2.0471e-06	4.1305e-05	yes	up	NX150dM/NX30dM
MSTRG.32908.1	MSTRG.32908		2.37587	1.24845	4.51889e-05	0.000515984	yes	up	NX150dM/NX30dM
MSTRG.32928.3	MSTRG.32928		3.68783e-09	-28.0146	9.23761e-05	0.000930462	yes	down	NX150dM/NX30dM
MSTRG.33548.1	MSTRG.33548		2.65757	1.41011	2.03496e-06	4.1104e-05	yes	up	NX150dM/NX30dM
MSTRG.33548.2	MSTRG.33548		3.21962	1.68689	1.17019e-07	3.83681e-06	yes	up	NX150dM/NX30dM
MSTRG.33867.2	MSTRG.33867		3.63069	1.86024	4.05826e-05	0.0004705	yes	up	NX150dM/NX30dM
MSTRG.34.1	MSTRG.34		2.02071	1.01486	6.24894e-08	2.33698e-06	yes	up	NX150dM/NX30dM
MSTRG.34046.3	MSTRG.34046		0.398199	-1.32844	1.67329e-09	1.12063e-07	yes	down	NX150dM/NX30dM
MSTRG.34302.1	MSTRG.34302		3.45003	1.78661	0.000764146	0.00517821	yes	up	NX150dM/NX30dM
MSTRG.34329.1	MSTRG.34329		2.27014	1.18278	0.000164331	0.00148781	yes	up	NX150dM/NX30dM
MSTRG.34588.1	MSTRG.34588		4.00573	2.00207	0.000114336	0.00110059	yes	up	NX150dM/NX30dM
MSTRG.34588.11	MSTRG.34588		3.80457	1.92774	0.000192823	0.00168595	yes	up	NX150dM/NX30dM
MSTRG.34588.6	MSTRG.34588		3.2628	1.70611	0.00216584	0.0119358	yes	up	NX150dM/NX30dM
MSTRG.34588.8	MSTRG.34588		6.48103	2.69622	0.00125929	0.00774691	yes	up	NX150dM/NX30dM
MSTRG.34781.2	MSTRG.34781		2.41681	1.2731	1.41959e-07	4.52114e-06	yes	up	NX150dM/NX30dM
MSTRG.34945.1	MSTRG.34945		2.09715	1.06843	8.73451e-07	2.03906e-05	yes	up	NX150dM/NX30dM
MSTRG.35044.3	MSTRG.35044		2.61901	1.38902	0.00169082	0.00982713	yes	up	NX150dM/NX30dM
MSTRG.35241.2	MSTRG.35241		2.70358	1.43487	0.00115227	0.0072207	yes	up	NX150dM/NX30dM
MSTRG.35468.1	MSTRG.35468		3.18245	1.67014	9.66265e-05	0.000963002	yes	up	NX150dM/NX30dM
MSTRG.3568.2	MSTRG.3568		2.23619	1.16104	1.14721e-07	3.77459e-06	yes	up	NX150dM/NX30dM
MSTRG.35863.1	MSTRG.35863		6.19747	2.63168	6.04899e-08	2.294e-06	yes	up	NX150dM/NX30dM
MSTRG.36032.11	MSTRG.36032		7.41793e-11	-33.6502	2.64747e-06	5.071e-05	yes	down	NX150dM/NX30dM
MSTRG.36032.3	MSTRG.36032		49332.3	15.5902	5.81955e-10	4.32709e-08	yes	up	NX150dM/NX30dM
MSTRG.36227.3	MSTRG.36227		0.36825	-1.44124	0.0016145	0.00947527	yes	down	NX150dM/NX30dM
MSTRG.36328.1	MSTRG.36328		2.52553	1.33659	0.00150834	0.00896086	yes	up	NX150dM/NX30dM
MSTRG.36392.1	MSTRG.36392		0.363767	-1.45891	1.37468e-06	3.0259e-05	yes	down	NX150dM/NX30dM
MSTRG.36445.1	MSTRG.36445		3.50144	1.80795	3.82674e-12	5.839e-10	yes	up	NX150dM/NX30dM
MSTRG.36474.1	MSTRG.36474		0.382474	-1.38657	5.85175e-06	9.56022e-05	yes	down	NX150dM/NX30dM
MSTRG.36790.2	MSTRG.36790		2.81275	1.49198	4.14108e-08	1.65346e-06	yes	up	NX150dM/NX30dM
MSTRG.36843.2	MSTRG.36843		2.55277	1.35207	6.36717e-08	2.37649e-06	yes	up	NX150dM/NX30dM
MSTRG.36862.1	MSTRG.36862		3.06405	1.61544	8.14309e-08	2.83746e-06	yes	up	NX150dM/NX30dM
MSTRG.36875.1	MSTRG.36875		0.37008	-1.43409	5.60647e-13	1.20323e-10	yes	down	NX150dM/NX30dM
MSTRG.36928.12	MSTRG.36928		40.1993	5.3291	0.00690549	0.0300916	yes	up	NX150dM/NX30dM
MSTRG.37007.3	MSTRG.37007		1.21099e-09	-29.6212	4.63936e-15	1.94709e-12	yes	down	NX150dM/NX30dM
MSTRG.37010.3	MSTRG.37010		0.449605	-1.15327	0.00682905	0.0298204	yes	down	NX150dM/NX30dM
MSTRG.37070.1	MSTRG.37070		2.04965	1.03538	0.000148289	0.00136948	yes	up	NX150dM/NX30dM
MSTRG.37104.2	MSTRG.37104		3.37826	1.75628	0.000326979	0.0025849	yes	up	NX150dM/NX30dM
MSTRG.3719.1	MSTRG.3719		2.31539	1.21125	0.000595357	0.00423332	yes	up	NX150dM/NX30dM
MSTRG.37224.1	MSTRG.37224		2.30902	1.20728	2.5315e-06	4.88355e-05	yes	up	NX150dM/NX30dM
MSTRG.37316.2	MSTRG.37316		2.58319	1.36915	0.000745933	0.00507664	yes	up	NX150dM/NX30dM
MSTRG.37340.1	MSTRG.37340		2.39642	1.26088	0.00409568	0.0198897	yes	up	NX150dM/NX30dM
MSTRG.37436.2	MSTRG.37436		2.06715	1.04765	0.00284898	0.0149005	yes	up	NX150dM/NX30dM
MSTRG.37525.1	MSTRG.37525		2.89759	1.53485	3.47644e-05	0.000413711	yes	up	NX150dM/NX30dM
MSTRG.37758.2	MSTRG.37758		2.04507	1.03215	0.00353047	0.0177049	yes	up	NX150dM/NX30dM
MSTRG.38079.1	MSTRG.38079		2.23741	1.16183	0.00813407	0.0341322	yes	up	NX150dM/NX30dM
MSTRG.3810.2	MSTRG.3810		2.04231	1.0302	1.07715e-13	2.99161e-11	yes	up	NX150dM/NX30dM
MSTRG.38193.1	MSTRG.38193		2.5939	1.37512	0.00080976	0.0054308	yes	up	NX150dM/NX30dM
MSTRG.38206.1	MSTRG.38206		2.81913	1.49525	1.21054e-08	5.8471e-07	yes	up	NX150dM/NX30dM
MSTRG.38498.1	MSTRG.38498		2.39088	1.25754	1.20896e-05	0.000173895	yes	up	NX150dM/NX30dM
MSTRG.38508.1	MSTRG.38508		2.67944	1.42193	1.80163e-05	0.000240123	yes	up	NX150dM/NX30dM
MSTRG.3851.1	MSTRG.3851		2.81514	1.49321	2.40018e-05	0.000304227	yes	up	NX150dM/NX30dM
MSTRG.39479.1	MSTRG.39479		0.498882	-1.00323	0.000348525	0.00272219	yes	down	NX150dM/NX30dM
MSTRG.39480.3	MSTRG.39480		2.9252	1.54854	0.000214126	0.00183152	yes	up	NX150dM/NX30dM
MSTRG.39499.1	MSTRG.39499		0.402828	-1.31176	0.000318761	0.0025284	yes	down	NX150dM/NX30dM
MSTRG.398.1	MSTRG.398		3.96932	1.98889	3.85003e-07	1.03284e-05	yes	up	NX150dM/NX30dM
MSTRG.40337.1	MSTRG.40337		2.2663	1.18034	0.000269368	0.00219563	yes	up	NX150dM/NX30dM
MSTRG.40639.1	MSTRG.40639		3.16167	1.66069	0.000469629	0.0034864	yes	up	NX150dM/NX30dM
MSTRG.40802.2	MSTRG.40802		4.68273	2.22735	1.98063e-10	1.81414e-08	yes	up	NX150dM/NX30dM
MSTRG.40844.2	MSTRG.40844		2.20187	1.13873	3.82341e-05	0.000447668	yes	up	NX150dM/NX30dM
MSTRG.41065.1	MSTRG.41065		2.85861	1.51532	0.000297934	0.00239641	yes	up	NX150dM/NX30dM
MSTRG.41065.2	MSTRG.41065		29.5318	4.8842	1.73453e-05	0.000233156	yes	up	NX150dM/NX30dM
MSTRG.41299.2	MSTRG.41299		2.10766	1.07564	0.00078211	0.00527911	yes	up	NX150dM/NX30dM
MSTRG.41429.1	MSTRG.41429		2.04949	1.03526	0.000445384	0.0033379	yes	up	NX150dM/NX30dM
MSTRG.41476.1	MSTRG.41476		2.13477	1.09408	0.00790922	0.0334319	yes	up	NX150dM/NX30dM
MSTRG.41680.2	MSTRG.41680		4.22297	2.07826	1.31517e-08	6.28817e-07	yes	up	NX150dM/NX30dM
MSTRG.41834.1	MSTRG.41834		2.4871	1.31446	0.000255304	0.00210234	yes	up	NX150dM/NX30dM
MSTRG.41835.1	MSTRG.41835		2.29699	1.19974	4.11934e-05	0.000475537	yes	up	NX150dM/NX30dM
MSTRG.42059.1	MSTRG.42059		2.49217	1.3174	5.91525e-07	1.49352e-05	yes	up	NX150dM/NX30dM
MSTRG.42263.1	MSTRG.42263		3.08641	1.62593	0.00023	0.00193919	yes	up	NX150dM/NX30dM
MSTRG.42341.1	MSTRG.42341		2.03032	1.02171	0.00137577	0.00833094	yes	up	NX150dM/NX30dM
MSTRG.42471.1	MSTRG.42471		2.83871	1.50524	0.00279484	0.0146783	yes	up	NX150dM/NX30dM
MSTRG.4256.1	MSTRG.4256		2.82072	1.49606	0.000597713	0.00424376	yes	up	NX150dM/NX30dM
MSTRG.4292.1	MSTRG.4292		4.75368	2.24904	1.68726e-08	7.81021e-07	yes	up	NX150dM/NX30dM
MSTRG.42965.2	MSTRG.42965		3.13683	1.64931	3.91612e-07	1.04716e-05	yes	up	NX150dM/NX30dM
MSTRG.42974.5	MSTRG.42974		3.57271	1.83702	6.3611e-12	9.28599e-10	yes	up	NX150dM/NX30dM
MSTRG.43441.1	MSTRG.43441		2.16017	1.11115	0.000156504	0.00143066	yes	up	NX150dM/NX30dM
MSTRG.43442.1	MSTRG.43442		2.18423	1.12712	0.000923806	0.00606852	yes	up	NX150dM/NX30dM
MSTRG.43551.1	MSTRG.43551		0.350295	-1.51336	0.000137009	0.00128034	yes	down	NX150dM/NX30dM
MSTRG.4357.1	MSTRG.4357		3.95534	1.9838	4.97339e-11	5.33679e-09	yes	up	NX150dM/NX30dM
MSTRG.43609.1	MSTRG.43609		4.14517	2.05143	0.000186078	0.00164103	yes	up	NX150dM/NX30dM
MSTRG.44040.1	MSTRG.44040		3.36706	1.75149	0.000372013	0.00287944	yes	up	NX150dM/NX30dM
MSTRG.4459.1	MSTRG.4459		2.36582	1.24234	0.010491	0.0415982	yes	up	NX150dM/NX30dM
MSTRG.44627.2	MSTRG.44627		0.232373	-2.10548	5.56263e-17	3.62261e-14	yes	down	NX150dM/NX30dM
MSTRG.447.1	MSTRG.447		3.16001	1.65993	2.91091e-10	2.47637e-08	yes	up	NX150dM/NX30dM
MSTRG.44768.2	MSTRG.44768		3.7168	1.89406	3.67178e-08	1.49129e-06	yes	up	NX150dM/NX30dM
MSTRG.44768.9	MSTRG.44768		172.376	7.42941	2.66042e-06	5.0855e-05	yes	up	NX150dM/NX30dM
MSTRG.44991.1	MSTRG.44991		0.378249	-1.40259	0.000111916	0.00108281	yes	down	NX150dM/NX30dM
MSTRG.45140.1	MSTRG.45140		3.0586	1.61287	1.49926e-06	3.20669e-05	yes	up	NX150dM/NX30dM
MSTRG.45140.2	MSTRG.45140		2.77507	1.47252	1.81937e-06	3.76762e-05	yes	up	NX150dM/NX30dM
MSTRG.45235.1	MSTRG.45235		3.2447	1.69809	0.00322573	0.0164429	yes	up	NX150dM/NX30dM
MSTRG.4677.1	MSTRG.4677		0.335924	-1.57379	0.000120457	0.00114837	yes	down	NX150dM/NX30dM
MSTRG.4725.1	MSTRG.4725		2.15658	1.10874	0.00917991	0.0375042	yes	up	NX150dM/NX30dM
MSTRG.5435.1	MSTRG.5435		25.6316	4.67985	3.60556e-08	1.47391e-06	yes	up	NX150dM/NX30dM
MSTRG.5486.1	MSTRG.5486		2.82453	1.49801	3.39466e-06	6.12336e-05	yes	up	NX150dM/NX30dM
MSTRG.5496.12	MSTRG.5496		2.05306	1.03778	0.00938647	0.038156	yes	up	NX150dM/NX30dM
MSTRG.5789.1	MSTRG.5789		3.01156	1.59051	2.10422e-06	4.20979e-05	yes	up	NX150dM/NX30dM
MSTRG.6950.3	MSTRG.6950		0.366051	-1.44988	2.35825e-08	1.04304e-06	yes	down	NX150dM/NX30dM
MSTRG.6959.13	MSTRG.6959		4.54221e-11	-34.3578	1.62514e-06	3.44086e-05	yes	down	NX150dM/NX30dM
MSTRG.7042.1	MSTRG.7042		0.439893	-1.18478	2.89254e-05	0.000355654	yes	down	NX150dM/NX30dM
MSTRG.7102.1	MSTRG.7102		2.22385	1.15306	0.00912028	0.0372988	yes	up	NX150dM/NX30dM
MSTRG.7156.1	MSTRG.7156		0.334041	-1.5819	2.64675e-07	7.4578e-06	yes	down	NX150dM/NX30dM
MSTRG.7309.2	MSTRG.7309		0.49559	-1.01278	5.08606e-05	0.000567703	yes	down	NX150dM/NX30dM
MSTRG.7654.1	MSTRG.7654		2.43283	1.28264	1.84334e-05	0.000244991	yes	up	NX150dM/NX30dM
MSTRG.7697.2	MSTRG.7697		0.422484	-1.24303	0.000467924	0.00347648	yes	down	NX150dM/NX30dM
MSTRG.8146.1	MSTRG.8146		3.02783	1.59828	2.38918e-07	6.85746e-06	yes	up	NX150dM/NX30dM
MSTRG.8762.1	MSTRG.8762		11.6226	3.53886	2.23485e-07	6.51348e-06	yes	up	NX150dM/NX30dM
MSTRG.8833.2	MSTRG.8833		2.28711	1.19353	0.00625589	0.0278456	yes	up	NX150dM/NX30dM
MSTRG.8853.1	MSTRG.8853		0.390142	-1.35793	0.00368542	0.0183305	yes	down	NX150dM/NX30dM
MSTRG.9224.1	MSTRG.9224		13.7059	3.77672	2.60675e-15	1.20076e-12	yes	up	NX150dM/NX30dM
MSTRG.9224.2	MSTRG.9224		2.90787	1.53996	2.37724e-06	4.62375e-05	yes	up	NX150dM/NX30dM
MSTRG.9335.1	MSTRG.9335		3.7277	1.89829	0.00468785	0.0222393	yes	up	NX150dM/NX30dM
MSTRG.937.1	MSTRG.937		2.65362	1.40796	0.000300518	0.00241411	yes	up	NX150dM/NX30dM
MSTRG.939.1	MSTRG.939		2.31505	1.21104	3.0269e-06	5.59355e-05	yes	up	NX150dM/NX30dM
MSTRG.9483.1	MSTRG.9483		0.455015	-1.13601	2.62172e-05	0.000328341	yes	down	NX150dM/NX30dM
MSTRG.9530.1	MSTRG.9530		3.52034	1.81572	0.00166294	0.0097023	yes	up	NX150dM/NX30dM
MSTRG.9602.1	MSTRG.9602		0.355056	-1.49388	0.000247121	0.0020551	yes	down	NX150dM/NX30dM
MSTRG.9612.1	MSTRG.9612		0.472761	-1.08082	0.000221941	0.00188392	yes	down	NX150dM/NX30dM
MSTRG.9661.1	MSTRG.9661		2.56492	1.35891	0.000408179	0.00311344	yes	up	NX150dM/NX30dM
MSTRG.9762.1	MSTRG.9762		3.29399	1.71983	0.00151168	0.00897503	yes	up	NX150dM/NX30dM
MSTRG.9767.1	MSTRG.9767		0.364769	-1.45495	7.84867e-12	1.098e-09	yes	down	NX150dM/NX30dM
MSTRG.9812.1	MSTRG.9812		3.91274	1.96818	5.20664e-05	0.00057945	yes	up	NX150dM/NX30dM
Pig.00010.1	Pig.00010	CYP20A1-202	2.51888	1.33278	2.41675e-12	3.91133e-10	yes	up	NX150dM/NX30dM
Pig.00011.1	Pig.00011	CARF-202	3.30135	1.72306	2.41346e-08	1.05654e-06	yes	up	NX150dM/NX30dM
Pig.00016.1	Pig.00016	NOP58-201	3.00949	1.58952	1.35898e-14	5.0325e-12	yes	up	NX150dM/NX30dM
Pig.00028.1	Pig.00028	CASP8-201	2.18265	1.12608	0.00121728	0.00754748	yes	up	NX150dM/NX30dM
Pig.00036.1	Pig.00036	CLK4-201	4.27178	2.09484	0.00131418	0.00801411	yes	up	NX150dM/NX30dM
Pig.00047.1	Pig.00047	FTCDNL1	137.889	7.10737	1.89093e-07	5.7231e-06	yes	up	NX150dM/NX30dM
Pig.00050.1	Pig.00050	SATB2-202	7.16263	2.84049	4.92556e-06	8.35046e-05	yes	up	NX150dM/NX30dM
Pig.00054.1	Pig.00054	BOLL-201	3.14064	1.65106	0.00675883	0.0295822	yes	up	NX150dM/NX30dM
Pig.00059.1	Pig.00059	HSPD1-201	2.30329	1.2037	3.93365e-06	6.93659e-05	yes	up	NX150dM/NX30dM
Pig.00060.1	Pig.00060	COQ10B-202	3.69449	1.88538	3.80354e-05	0.000445618	yes	up	NX150dM/NX30dM
Pig.00068.1	Pig.00068	STK17B-202	2.53986	1.34475	0.00444624	0.021318	yes	up	NX150dM/NX30dM
Pig.00070.1	Pig.00070	SLC39A10-201	2.10201	1.07177	0.00297805	0.0154261	yes	up	NX150dM/NX30dM
Pig.00074.1	Pig.00074	NABP1	3.38376	1.75863	0.000513628	0.00375111	yes	up	NX150dM/NX30dM
Pig.00090.1	Pig.00090	PMS1-207	4.53943	2.18251	2.25268e-08	1.0034e-06	yes	up	NX150dM/NX30dM
Pig.00091.1	Pig.00091	ORMDL1-201	2.65535	1.4089	3.50578e-05	0.000416154	yes	up	NX150dM/NX30dM
Pig.00092.1	Pig.00092	OSGEPL1-201	2.02815	1.02016	0.00121328	0.00752761	yes	up	NX150dM/NX30dM
Pig.00094.1	Pig.00094	ASNSD1	2.94936	1.5604	1.39676e-11	1.80714e-09	yes	up	NX150dM/NX30dM
Pig.00096.1	Pig.00096	SLC40A1-201	0.495161	-1.01403	0.000852768	0.00567091	yes	down	NX150dM/NX30dM
Pig.00102.1	Pig.00102	GULP1-201	2.96598	1.56851	0.00817667	0.0342481	yes	up	NX150dM/NX30dM
Pig.00103.1	Pig.00103	TFPI-201	3.5003	1.80748	0.00157505	0.00928993	yes	up	NX150dM/NX30dM
Pig.00109.1	Pig.00109	ZC3H15-201	2.97415	1.57248	2.14851e-05	0.000276032	yes	up	NX150dM/NX30dM
Pig.00116.1	Pig.00116	DNAJC10-201	2.07686	1.0544	0.00059557	0.00423332	yes	up	NX150dM/NX30dM
Pig.00119.1	Pig.00119	ITPRID2-202	2.14896	1.10364	2.46342e-10	2.13414e-08	yes	up	NX150dM/NX30dM
Pig.00125.1	Pig.00125	CWC22-201	2.49113	1.3168	1.77265e-06	3.68298e-05	yes	up	NX150dM/NX30dM
Pig.00126.1	Pig.00126	ZNF385B-201	8.80343	3.13807	3.43702e-10	2.81002e-08	yes	up	NX150dM/NX30dM
Pig.00146.1	Pig.00146	HOXD4-201	0.34544	-1.53349	0.00014257	0.00132313	yes	down	NX150dM/NX30dM
Pig.00156.1	Pig.00156	LNPK-201	3.12679	1.64468	7.59206e-08	2.71046e-06	yes	up	NX150dM/NX30dM
Pig.00163.1	Pig.00163	SCRN3-202	2.94121	1.55641	6.11567e-07	1.53043e-05	yes	up	NX150dM/NX30dM
Pig.00164.1	Pig.00164	CIR1-201	3.82144	1.93412	2.93811e-11	3.36298e-09	yes	up	NX150dM/NX30dM
Pig.00166.1	Pig.00166	OLA1-201	2.20626	1.1416	0.000177468	0.00158097	yes	up	NX150dM/NX30dM
Pig.00168.1	Pig.00168	CDCA7-201	0.11157	-3.16398	1.03756e-07	3.45597e-06	yes	down	NX150dM/NX30dM
Pig.00176.1	Pig.00176	HAT1-201	2.42234	1.2764	0.00021744	0.00185566	yes	up	NX150dM/NX30dM
Pig.00181.1	Pig.00181	DCAF17-201	2.18261	1.12605	0.00013042	0.00122726	yes	up	NX150dM/NX30dM
Pig.00190.1	Pig.00190	UBR3-203	3.19117	1.67409	9.67893e-19	9.62086e-16	yes	up	NX150dM/NX30dM
Pig.00191.1	Pig.00191	KLHL23-201	2.1376	1.09599	0.0055849	0.025416	yes	up	NX150dM/NX30dM
Pig.00194.1	Pig.00194	PPIG-202	2.80622	1.48863	1.92813e-08	8.71164e-07	yes	up	NX150dM/NX30dM
Pig.00197.1	Pig.00197	KLHL41-201	2.32862	1.21948	0.00149499	0.00888714	yes	up	NX150dM/NX30dM
Pig.00204.1	Pig.00204	CERS6-201	3.03617	1.60225	0.00720693	0.0310399	yes	up	NX150dM/NX30dM
Pig.00219.1	Pig.00219	LOC109024684	0.320221	-1.64286	4.84745e-09	2.68971e-07	yes	down	NX150dM/NX30dM
Pig.00244.1	Pig.00244	BAZ2B-201	2.15324	1.10651	6.21861e-05	0.000674194	yes	up	NX150dM/NX30dM
Pig.00259.1	Pig.00259	NR4A2-202	16.5337	4.04733	2.45662e-07	7.02966e-06	yes	up	NX150dM/NX30dM
Pig.00267.1	Pig.00267	PRPF40A-201	2.51721	1.33182	5.07028e-08	1.96224e-06	yes	up	NX150dM/NX30dM
Pig.00274.1	Pig.00274	LIMS2-201	0.446193	-1.16426	2.70806e-06	5.1505e-05	yes	down	NX150dM/NX30dM
Pig.00283.1	Pig.00283	HS6ST1-201	0.481897	-1.0532	4.31318e-05	0.00049519	yes	down	NX150dM/NX30dM
Pig.00298.1	Pig.00298	KMT2E-201	2.35517	1.23583	2.00395e-10	1.81414e-08	yes	up	NX150dM/NX30dM
Pig.00306.1	Pig.00306	DNAJC2-201	2.83484	1.50327	2.00078e-06	4.05872e-05	yes	up	NX150dM/NX30dM
Pig.00314.1	Pig.00314	PTPN12-201	2.0401	1.02864	6.60613e-06	0.000105266	yes	up	NX150dM/NX30dM
Pig.00318.1	Pig.00318	PHTF2-204	3.01885	1.594	3.11722e-08	1.30826e-06	yes	up	NX150dM/NX30dM
Pig.00346.1	Pig.00346	CCDC126-201	19.3046	4.27087	0.000354126	0.00276136	yes	up	NX150dM/NX30dM
Pig.00355.1	Pig.00355	IL6-202	92.8891	6.53744	9.34881e-06	0.00014024	yes	up	NX150dM/NX30dM
Pig.00360.1	Pig.00360	SP4-201	3.12255	1.64273	1.41283e-10	1.34761e-08	yes	up	NX150dM/NX30dM
Pig.00364.1	Pig.00364	ITGB8-202	3.00371	1.58674	6.95292e-05	0.000736471	yes	up	NX150dM/NX30dM
Pig.00367.1	Pig.00367	TWISTNB-201	2.70479	1.43552	3.41126e-09	2.00701e-07	yes	up	NX150dM/NX30dM
Pig.00370.1	Pig.00370	HDAC9-202	2.69465	1.4301	3.03677e-07	8.4466e-06	yes	up	NX150dM/NX30dM
Pig.00374.1	Pig.00374	SNX13-201	2.09735	1.06857	4.25026e-06	7.40503e-05	yes	up	NX150dM/NX30dM
Pig.00379.1	Pig.00379	ANKMY2-201	3.72263	1.89632	1.10425e-05	0.000161666	yes	up	NX150dM/NX30dM
Pig.00391.1	Pig.00391	TMEM106B-201	2.50319	1.32377	0.000231475	0.00194814	yes	up	NX150dM/NX30dM
Pig.00393.1	Pig.00393	PHF14-203	2.19668	1.13532	1.4215e-06	3.10363e-05	yes	up	NX150dM/NX30dM
Pig.00402.1	Pig.00402	C1GALT1	2.05579	1.0397	0.000807085	0.00541478	yes	up	NX150dM/NX30dM
Pig.00416.1	Pig.00416	PPP1R9A-203	2.14417	1.10042	0.000137749	0.00128534	yes	up	NX150dM/NX30dM
Pig.00422.1	Pig.00422	COL1A2-201	0.305462	-1.71094	8.2994e-05	0.000852946	yes	down	NX150dM/NX30dM
Pig.00432.1	Pig.00432	FAM133B-201	3.21932	1.68676	1.0128e-05	0.00015073	yes	up	NX150dM/NX30dM
Pig.00439.1	Pig.00439	KRIT1	3.13171	1.64695	3.28665e-08	1.36122e-06	yes	up	NX150dM/NX30dM
Pig.00442.1	Pig.00442	CYP51A1-202	2.45608	1.29636	0.00268038	0.0142112	yes	up	NX150dM/NX30dM
Pig.00443.1	Pig.00443	AKAP9-208	2.25137	1.1708	0.000754128	0.00512135	yes	up	NX150dM/NX30dM
Pig.00448.1	Pig.00448	GTPBP10-201	3.13662	1.64921	7.43498e-07	1.79332e-05	yes	up	NX150dM/NX30dM
Pig.00464.1	Pig.00464	YOD1-201	5.26672	2.3969	7.96339e-05	0.000824995	yes	up	NX150dM/NX30dM
Pig.00494.1	Pig.00494	CDK18-201	0.327047	-1.61243	9.89839e-05	0.000981317	yes	down	NX150dM/NX30dM
Pig.00518.1	Pig.00518	ZC3H11A	2.24786	1.16855	2.14001e-07	6.32492e-06	yes	up	NX150dM/NX30dM
Pig.00540.1	Pig.00540	TMEM150C-201	0.406815	-1.29756	0.00461601	0.0219784	yes	down	NX150dM/NX30dM
Pig.00549.1	Pig.00549	COQ2-201	0.437906	-1.19131	1.70661e-13	4.53959e-11	yes	down	NX150dM/NX30dM
Pig.00552.1	Pig.00552	MRPS18C-201	2.03068	1.02197	0.00660151	0.0290106	yes	up	NX150dM/NX30dM
Pig.00568.1	Pig.00568	KLHL8-201	2.53366	1.34122	7.84184e-06	0.000120702	yes	up	NX150dM/NX30dM
Pig.00582.1	Pig.00582	PPM1K-201	4.41544	2.14256	2.53911e-08	1.09734e-06	yes	up	NX150dM/NX30dM
Pig.00585.1	Pig.00585	HERC5-203	0.173581	-2.52632	1.23392e-05	0.000176011	yes	down	NX150dM/NX30dM
Pig.00592.1	Pig.00592	GPRIN1-201	0.473786	-1.07769	0.00280333	0.0147148	yes	down	NX150dM/NX30dM
Pig.00603.1	Pig.00603	BMPR1B-202	2.8943	1.53321	0.00612997	0.0273948	yes	up	NX150dM/NX30dM
Pig.00619.1	Pig.00619	TRMT10A-201	2.32602	1.21786	5.60609e-06	9.22271e-05	yes	up	NX150dM/NX30dM
Pig.00624.1	Pig.00624	DNAJB14-203	2.30436	1.20437	2.98942e-05	0.000365898	yes	up	NX150dM/NX30dM
Pig.00683.1	Pig.00683	AP1AR-201	2.61931	1.38919	1.35821e-05	0.000190291	yes	up	NX150dM/NX30dM
Pig.00688.1	Pig.00688	SSB-201	2.13833	1.09648	0.000213856	0.00183004	yes	up	NX150dM/NX30dM
Pig.00702.1	Pig.00702	MYOZ2-201	9.90401	3.30801	0.000188205	0.00165504	yes	up	NX150dM/NX30dM
Pig.00714.1	Pig.00714	RWDD1-201	5.46576	2.45042	6.022e-14	1.86445e-11	yes	up	NX150dM/NX30dM
Pig.00725.1	Pig.00725	HDAC2-201	2.39868	1.26224	7.53003e-06	0.000117143	yes	up	NX150dM/NX30dM
Pig.00726.1	Pig.00726	MARCKS-201	0.411587	-1.28073	1.89681e-05	0.000249988	yes	down	NX150dM/NX30dM
Pig.00738.1	Pig.00738	GTF3C6-201	2.45975	1.29851	8.58298e-06	0.00012999	yes	up	NX150dM/NX30dM
Pig.00740.1	Pig.00740	CDK19-201	2.41776	1.27367	5.63668e-10	4.2363e-08	yes	up	NX150dM/NX30dM
Pig.00741.1	Pig.00741	SLC22A16-201	2.54405	1.34713	3.07959e-05	0.000375475	yes	up	NX150dM/NX30dM
Pig.00744.1	Pig.00744	CDC40-201	2.41508	1.27207	6.3178e-09	3.35163e-07	yes	up	NX150dM/NX30dM
Pig.00750.1	Pig.00750	MICAL1-201	0.399654	-1.32318	0.000428412	0.00323639	yes	down	NX150dM/NX30dM
Pig.00755.1	Pig.00755	CEP57L1-201	4.08421	2.03006	1.51271e-05	0.000208077	yes	up	NX150dM/NX30dM
Pig.00763.1	Pig.00763	SEC63-201	2.77512	1.47255	2.75197e-13	6.62907e-11	yes	up	NX150dM/NX30dM
Pig.00775.1	Pig.00775	PRDM1-202	2.67121	1.41749	0.00564982	0.0256558	yes	up	NX150dM/NX30dM
Pig.00785.1	Pig.00785	ASCC3-201	2.42394	1.27735	2.61874e-08	1.12149e-06	yes	up	NX150dM/NX30dM
Pig.00789.1	Pig.00789	LYRM4	0.164603	-2.60294	0.00192989	0.0109111	yes	down	NX150dM/NX30dM
Pig.00793.1	Pig.00793	CCNC-201	2.44659	1.29077	0.0032733	0.0166316	yes	up	NX150dM/NX30dM
Pig.00794.1	Pig.00794	Tstd3	2.99943	1.58469	0.0046505	0.022101	yes	up	NX150dM/NX30dM
Pig.00795.1	Pig.00795	USP45-201	2.45964	1.29845	8.02739e-06	0.000122857	yes	up	NX150dM/NX30dM
Pig.00807.1	Pig.00807	FHL5-202	3.2858	1.71624	2.06683e-05	0.000267357	yes	up	NX150dM/NX30dM
Pig.00808.1	Pig.00808	UFL1-202	2.52431	1.33589	2.77782e-06	5.24096e-05	yes	up	NX150dM/NX30dM
Pig.00814.1	Pig.00814	Pfkfb1	3.2802	1.71378	0.000149404	0.00137641	yes	up	NX150dM/NX30dM
Pig.00831.1	Pig.00831	PNRC1-202	2.05395	1.0384	0.0102895	0.0410495	yes	up	NX150dM/NX30dM
Pig.00844.1	Pig.00844	ZNF292-201	3.18886	1.67304	3.72272e-10	3.00459e-08	yes	up	NX150dM/NX30dM
Pig.00849.1	Pig.00849	SYNCRIP-201	2.22837	1.15599	2.59269e-11	3.04134e-09	yes	up	NX150dM/NX30dM
Pig.00852.1	Pig.00852	TBX18-201	0.425328	-1.23335	0.00621482	0.0276823	yes	down	NX150dM/NX30dM
Pig.00853.1	Pig.00853	CEP162-201	3.0225	1.59574	8.58601e-07	2.01572e-05	yes	up	NX150dM/NX30dM
Pig.00868.1	Pig.00868	ZBTB11-202	3.18572	1.67162	0.000862618	0.00572432	yes	up	NX150dM/NX30dM
Pig.00869.1	Pig.00869	PCNP-202	2.0326	1.02333	9.34591e-07	2.15515e-05	yes	up	NX150dM/NX30dM
Pig.00872.1	Pig.00872	SENP7-201	3.08432	1.62495	4.84357e-10	3.7337e-08	yes	up	NX150dM/NX30dM
Pig.00874.1	Pig.00874	ABI3BP-209	2.31523	1.21116	0.000425088	0.00321901	yes	up	NX150dM/NX30dM
Pig.00883.1	Pig.00883	TBC1D23-201	2.3996	1.26279	1.18136e-07	3.86007e-06	yes	up	NX150dM/NX30dM
Pig.00887.1	Pig.00887	FILIP1L-201	3.09842	1.63153	0.00184909	0.0105313	yes	up	NX150dM/NX30dM
Pig.00888.1	Pig.00888	COL8A1-201	2.55757	1.35477	0.00700776	0.0304249	yes	up	NX150dM/NX30dM
Pig.00942.1	Pig.00942	CRYBG3-201	4.44079	2.15082	4.71141e-14	1.50813e-11	yes	up	NX150dM/NX30dM
Pig.00946.1	Pig.00946	ARL13B-201	2.06935	1.04918	0.000291681	0.00235113	yes	up	NX150dM/NX30dM
Pig.00953.1	Pig.00953	ZNF654-201	3.21142	1.68321	4.76022e-08	1.86906e-06	yes	up	NX150dM/NX30dM
Pig.00957.1	Pig.00957	CHMP2B-201	2.90512	1.5386	0.000368538	0.00285605	yes	up	NX150dM/NX30dM
Pig.00962.1	Pig.00962	GBE1-204	4.89232	2.29052	5.7384e-06	9.39129e-05	yes	up	NX150dM/NX30dM
Pig.00969.1	Pig.00969	LOC101143495	3.04759	1.60767	4.92734e-05	0.000553256	yes	up	NX150dM/NX30dM
Pig.00970.1	Pig.00970	HSPA13-201	2.48643	1.31407	2.30204e-06	4.50999e-05	yes	up	NX150dM/NX30dM
Pig.00975.1	Pig.00975	USP25-201	2.66867	1.41612	4.42091e-13	9.82275e-11	yes	up	NX150dM/NX30dM
Pig.00981.1	Pig.00981	C21orf91-204	2.0262	1.01878	0.00551313	0.02515	yes	up	NX150dM/NX30dM
Pig.00988.1	Pig.00988	USP53-201	2.47251	1.30598	3.01883e-05	0.000368781	yes	up	NX150dM/NX30dM
Pig.00998.1	Pig.00998	NDNF-201	3.52185	1.81633	4.81385e-05	0.000544005	yes	up	NX150dM/NX30dM
Pig.01004.1	Pig.01004	EXOSC9-201	2.16241	1.11264	3.63081e-07	9.858e-06	yes	up	NX150dM/NX30dM
Pig.01010.1	Pig.01010	KIAA1109-201	2.79822	1.48451	2.37692e-08	1.04663e-06	yes	up	NX150dM/NX30dM
Pig.01026.1	Pig.01026	PLK4-204	30.6742	4.93895	2.40063e-15	1.13346e-12	yes	up	NX150dM/NX30dM
Pig.01027.1	Pig.01027	PLK3-201	7.17915	2.84381	0.00261747	0.0139446	yes	up	NX150dM/NX30dM
Pig.01029.1	Pig.01029	ABHD18-201	2.72465	1.44607	0.00496954	0.0232639	yes	up	NX150dM/NX30dM
Pig.01030.1	Pig.01030	LARP1B-201	2.20741	1.14235	1.17367e-05	0.000169984	yes	up	NX150dM/NX30dM
Pig.01048.1	Pig.01048	NAA15	2.86483	1.51845	2.11839e-10	1.89611e-08	yes	up	NX150dM/NX30dM
Pig.01049.1	Pig.01049	RAB33B-202	2.08957	1.06321	6.89164e-05	0.00073039	yes	up	NX150dM/NX30dM
Pig.01066.1	Pig.01066	SMARCA5-201	2.43865	1.28608	7.28674e-11	7.64541e-09	yes	up	NX150dM/NX30dM
Pig.01072.1	Pig.01072	Anapc10	2.82364	1.49756	0.00274286	0.0144778	yes	up	NX150dM/NX30dM
Pig.01119.1	Pig.01119	BDP1-201	2.26728	1.18096	1.16206e-07	3.8168e-06	yes	up	NX150dM/NX30dM
Pig.01125.1	Pig.01125	RAD17-201	2.20915	1.14349	6.85157e-05	0.00072696	yes	up	NX150dM/NX30dM
Pig.01126.1	Pig.01126	AK6-201	3.75454	1.90863	0.000129929	0.00122325	yes	up	NX150dM/NX30dM
Pig.01139.1	Pig.01139	SREK1-201	2.06379	1.0453	1.5393e-08	7.17806e-07	yes	up	NX150dM/NX30dM
Pig.01140.1	Pig.01140	ERBIN-201	3.26709	1.708	8.60077e-13	1.67458e-10	yes	up	NX150dM/NX30dM
Pig.01146.1	Pig.01146	PPWD1-201	2.11732	1.08224	1.63807e-05	0.000223047	yes	up	NX150dM/NX30dM
Pig.01147.1	Pig.01147	CENPK-201	3.86223	1.94944	0.00200634	0.0112572	yes	up	NX150dM/NX30dM
Pig.01149.1	Pig.01149	CWC27-201	2.23547	1.16058	0.000451127	0.00337559	yes	up	NX150dM/NX30dM
Pig.01150.1	Pig.01150	SREK1IP1-201	5.29098	2.40354	7.4726e-07	1.8001e-05	yes	up	NX150dM/NX30dM
Pig.01152.1	Pig.01152	RGS7BP-201	5.93673	2.56967	3.70403e-05	0.000436396	yes	up	NX150dM/NX30dM
Pig.01157.1	Pig.01157	KIF2A-202	2.13559	1.09464	3.83041e-07	1.02903e-05	yes	up	NX150dM/NX30dM
Pig.01159.1	Pig.01159	ZSWIM5-201	4.39118	2.13461	0.00050442	0.0036996	yes	up	NX150dM/NX30dM
Pig.01171.1	Pig.01171	PLK2-201	3.37014	1.75281	0.000352896	0.00275291	yes	up	NX150dM/NX30dM
Pig.01172.1	Pig.01172	GPBP1-202	3.03264	1.60057	2.14994e-07	6.34435e-06	yes	up	NX150dM/NX30dM
Pig.01184.1	Pig.01184	MTREX-201	2.63539	1.39802	2.30952e-11	2.79601e-09	yes	up	NX150dM/NX30dM
Pig.01185.1	Pig.01185	DHX29-201	3.10577	1.63495	2.44132e-08	1.06482e-06	yes	up	NX150dM/NX30dM
Pig.01196.1	Pig.01196	SNX18-204	2.10748	1.07552	0.000382887	0.0029479	yes	up	NX150dM/NX30dM
Pig.01199.1	Pig.01199	FST-201	0.42235	-1.24349	0.00755931	0.0321616	yes	down	NX150dM/NX30dM
Pig.01213.1	Pig.01213	PAIP1-201	3.10219	1.63329	4.85645e-09	2.68971e-07	yes	up	NX150dM/NX30dM
Pig.01219.1	Pig.01219	ZNF131-201	2.31025	1.20805	3.31898e-05	0.00039925	yes	up	NX150dM/NX30dM
Pig.01243.1	Pig.01243	C5orf51-201	2.00389	1.0028	1.26534e-05	0.000179679	yes	up	NX150dM/NX30dM
Pig.01254.1	Pig.01254	PTGER4-201	2.39286	1.25874	0.00514702	0.0238744	yes	up	NX150dM/NX30dM
Pig.01262.1	Pig.01262	EGFLAM-201	0.476232	-1.07026	0.00349774	0.0175547	yes	down	NX150dM/NX30dM
Pig.01285.1	Pig.01285	CALD1-204	4.70741	2.23493	4.10237e-08	1.64147e-06	yes	up	NX150dM/NX30dM
Pig.01301.1	Pig.01301	MEST-201	0.329316	-1.60246	3.93845e-07	1.05059e-05	yes	down	NX150dM/NX30dM
Pig.01311.1	Pig.01311	UBE2H-202	2.2817	1.19011	6.21101e-08	2.3274e-06	yes	up	NX150dM/NX30dM
Pig.01317.1	Pig.01317	SMO-201	0.226245	-2.14404	7.2773e-21	9.81708e-18	yes	down	NX150dM/NX30dM
Pig.01323.1	Pig.01323	ATP6V1FNB-201	4.55794	2.18838	0.000452219	0.00338018	yes	up	NX150dM/NX30dM
Pig.01331.1	Pig.01331	HILPDA-201	0.233965	-2.09563	0.00404545	0.0197112	yes	down	NX150dM/NX30dM
Pig.01332.1	Pig.01332	IMPDH1-202	0.422739	-1.24216	0.00592541	0.0266192	yes	down	NX150dM/NX30dM
Pig.01343.1	Pig.01343	ZNF800-201	2.64408	1.40277	2.18191e-07	6.38878e-06	yes	up	NX150dM/NX30dM
Pig.01365.1	Pig.01365	CPED1-202	2.59221	1.37418	1.24349e-10	1.21055e-08	yes	up	NX150dM/NX30dM
Pig.01376.1	Pig.01376	CAPZA2-203	2.22892	1.15635	0.00374349	0.0185563	yes	up	NX150dM/NX30dM
Pig.01385.1	Pig.01385	PPP1R3A-201	4.21078	2.07409	0.000511268	0.00373966	yes	up	NX150dM/NX30dM
Pig.01387.1	Pig.01387	BMT2-201	3.68276	1.88079	5.95716e-06	9.69051e-05	yes	up	NX150dM/NX30dM
Pig.01391.1	Pig.01391	ZNF277-201	3.17758	1.66793	7.13764e-06	0.000112522	yes	up	NX150dM/NX30dM
Pig.01399.1	Pig.01399	THAP5-201	3.94717	1.98082	7.91663e-06	0.000121358	yes	up	NX150dM/NX30dM
Pig.01416.1	Pig.01416	SGK3-201	2.51999	1.33342	0.000127448	0.0012047	yes	up	NX150dM/NX30dM
Pig.01422.1	Pig.01422	ARFGEF1-201	3.2134	1.6841	1.13603e-24	3.065e-21	yes	up	NX150dM/NX30dM
Pig.01432.1	Pig.01432	LACTB2-201	4.37558	2.12948	7.80299e-07	1.86305e-05	yes	up	NX150dM/NX30dM
Pig.01447.1	Pig.01447	RDH10-201	2.50706	1.326	0.00887924	0.0364947	yes	up	NX150dM/NX30dM
Pig.01448.1	Pig.01448	STAU2-203	2.66159	1.41229	7.4901e-09	3.87556e-07	yes	up	NX150dM/NX30dM
Pig.01463.1	Pig.01463	ZC2HC1A-201	2.84235	1.50708	0.00584963	0.0263478	yes	up	NX150dM/NX30dM
Pig.01470.1	Pig.01470	ZBTB10-201	3.11573	1.63957	3.66043e-08	1.48994e-06	yes	up	NX150dM/NX30dM
Pig.01480.1	Pig.01480	SNX16-201	3.6341	1.8616	0.000990533	0.00640647	yes	up	NX150dM/NX30dM
Pig.01492.1	Pig.01492	CA2-201	3.89966	1.96335	0.000306266	0.00244987	yes	up	NX150dM/NX30dM
Pig.01495.1	Pig.01495	WWP1-201	4.15803	2.0559	2.95021e-09	1.79735e-07	yes	up	NX150dM/NX30dM
Pig.01503.1	Pig.01503	OSGIN2-202	2.36486	1.24175	4.9862e-06	8.42303e-05	yes	up	NX150dM/NX30dM
Pig.01504.1	Pig.01504	NBN-201	2.63204	1.39618	3.39097e-06	6.12255e-05	yes	up	NX150dM/NX30dM
Pig.01527.1	Pig.01527	KBTBD8-201	3.13643	1.64912	6.69337e-05	0.00071338	yes	up	NX150dM/NX30dM
Pig.01531.1	Pig.01531	EOGT-201	2.28246	1.19059	2.07227e-05	0.000267877	yes	up	NX150dM/NX30dM
Pig.01532.1	Pig.01532	TMF1-201	2.28714	1.19354	1.18119e-05	0.000170815	yes	up	NX150dM/NX30dM
Pig.01544.1	Pig.01544	RYBP-202	3.81349	1.93111	0.000155824	0.00142582	yes	up	NX150dM/NX30dM
Pig.01547.1	Pig.01547	PPP4R2-201	2.29082	1.19586	4.67631e-06	7.98524e-05	yes	up	NX150dM/NX30dM
Pig.01550.1	Pig.01550	L1td1	2.09227	1.06507	0.0056428	0.0256301	yes	up	NX150dM/NX30dM
Pig.01557.1	Pig.01557	TRNT1-201	2.15754	1.10939	0.00111182	0.00702271	yes	up	NX150dM/NX30dM
Pig.01558.1	Pig.01558	CRBN-203	2.03025	1.02166	4.74569e-07	1.23453e-05	yes	up	NX150dM/NX30dM
Pig.01565.1	Pig.01565	BHLHE40-201	2.49856	1.3211	0.00212287	0.0117608	yes	up	NX150dM/NX30dM
Pig.01582.1	Pig.01582	MOV10-203	0.295619	-1.75819	3.14736e-08	1.31798e-06	yes	down	NX150dM/NX30dM
Pig.01583.1	Pig.01583	CAPZA1-201	2.00902	1.00649	2.77487e-05	0.00034455	yes	up	NX150dM/NX30dM
Pig.01588.1	Pig.01588	RAP1A-201	2.30285	1.20342	0.000105013	0.00103027	yes	up	NX150dM/NX30dM
Pig.01606.1	Pig.01606	LRIF1-201	4.80227	2.26372	5.77417e-07	1.46377e-05	yes	up	NX150dM/NX30dM
Pig.01619.1	Pig.01619	KCNC4-201	0.404443	-1.30599	0.000201172	0.00174394	yes	down	NX150dM/NX30dM
Pig.01632.1	Pig.01632	GSTM1	0.14529	-2.78299	0.000457676	0.00341081	yes	down	NX150dM/NX30dM
Pig.01634.1	Pig.01634	GSTM1	0.32167	-1.63635	0.00118552	0.00740155	yes	down	NX150dM/NX30dM
Pig.01644.1	Pig.01644	SORT1-201	0.460142	-1.11985	0.000158558	0.00144593	yes	down	NX150dM/NX30dM
Pig.01657.1	Pig.01657	STXBP3-201	2.51583	1.33104	4.87529e-07	1.2613e-05	yes	up	NX150dM/NX30dM
Pig.01659.1	Pig.01659	STXBP3-201	2.3792	1.25048	1.73065e-06	3.62206e-05	yes	up	NX150dM/NX30dM
Pig.01682.1	Pig.01682	TRMT13-201	2.78459	1.47747	2.06127e-07	6.14025e-06	yes	up	NX150dM/NX30dM
Pig.01689.1	Pig.01689	PALMD-201	2.23452	1.15997	0.001365	0.00828386	yes	up	NX150dM/NX30dM
Pig.01694.1	Pig.01694	PTBP2-201	2.18634	1.12852	0.0011938	0.00743852	yes	up	NX150dM/NX30dM
Pig.01708.1	Pig.01708	DNTTIP2-201	3.50333	1.80873	1.23625e-10	1.20973e-08	yes	up	NX150dM/NX30dM
Pig.01713.1	Pig.01713	CCDC18-201	6.09628	2.60793	9.94517e-10	7.08772e-08	yes	up	NX150dM/NX30dM
Pig.01715.1	Pig.01715	MTF2-201	2.17431	1.12056	0.00032283	0.00255712	yes	up	NX150dM/NX30dM
Pig.01718.1	Pig.01718	DIPK1A-205	2.04086	1.02918	0.0031914	0.0163164	yes	up	NX150dM/NX30dM
Pig.01723.1	Pig.01723	RPAP2-201	2.34185	1.22765	9.49926e-07	2.18784e-05	yes	up	NX150dM/NX30dM
Pig.01726.1	Pig.01726	BTBD8-202	2.15864	1.11012	7.76057e-05	0.000807972	yes	up	NX150dM/NX30dM
Pig.01732.1	Pig.01732	TGFBR3-204	0.454387	-1.13801	0.00019447	0.00169642	yes	down	NX150dM/NX30dM
Pig.01735.1	Pig.01735	ZNF644-207	2.57507	1.36461	3.45882e-14	1.14602e-11	yes	up	NX150dM/NX30dM
Pig.01737.1	Pig.01737	ZNF326-201	4.38251	2.13176	1.92791e-12	3.28022e-10	yes	up	NX150dM/NX30dM
Pig.01744.1	Pig.01744	GBP6	3.52036	1.81572	0.00182865	0.0104686	yes	up	NX150dM/NX30dM
Pig.01751.1	Pig.01751	PKN2-201	2.36183	1.2399	5.22326e-12	7.82908e-10	yes	up	NX150dM/NX30dM
Pig.01759.1	Pig.01759	CLCA2-201	4.15655	2.05539	0.000525995	0.00382619	yes	up	NX150dM/NX30dM
Pig.01763.1	Pig.01763	DDAH1-201	0.209575	-2.25446	2.44654e-09	1.55052e-07	yes	down	NX150dM/NX30dM
Pig.01765.1	Pig.01765	C1orf52-203	2.33093	1.2209	1.42766e-06	3.11348e-05	yes	up	NX150dM/NX30dM
Pig.01772.1	Pig.01772	BCLAF3-203	2.60561	1.38162	2.11276e-06	4.21792e-05	yes	up	NX150dM/NX30dM
Pig.01774.1	Pig.01774	EIF1AX-201	3.00551	1.58761	0.00348727	0.0175161	yes	up	NX150dM/NX30dM
Pig.01787.1	Pig.01787	SAT1-201	2.26874	1.18189	7.54072e-05	0.000788189	yes	up	NX150dM/NX30dM
Pig.01792.1	Pig.01792	EIF2S3	2.27404	1.18526	1.42236e-09	9.76823e-08	yes	up	NX150dM/NX30dM
Pig.01797.1	Pig.01797	PDK3-201	3.07635	1.62122	1.27269e-05	0.000180587	yes	up	NX150dM/NX30dM
Pig.01819.1	Pig.01819	TAB3-201	2.6378	1.39933	1.19381e-21	2.25463e-18	yes	up	NX150dM/NX30dM
Pig.01823.1	Pig.01823	DMD-205	2.05078	1.03617	2.58973e-06	4.98569e-05	yes	up	NX150dM/NX30dM
Pig.01851.1	Pig.01851	XK-201	2.46334	1.30062	0.00010546	0.00103412	yes	up	NX150dM/NX30dM
Pig.01857.1	Pig.01857	SRPX-204	0.482807	-1.05048	0.00338685	0.0171027	yes	down	NX150dM/NX30dM
Pig.01858.1	Pig.01858	RPGR	2.36601	1.24246	0.00125915	0.00774691	yes	up	NX150dM/NX30dM
Pig.01862.1	Pig.01862	MID1IP1-201	235.146	7.87741	6.46681e-06	0.000103892	yes	up	NX150dM/NX30dM
Pig.01869.1	Pig.01869	CXorf38-201	2.30152	1.20259	0.00266293	0.0141349	yes	up	NX150dM/NX30dM
Pig.01873.1	Pig.01873	DDX3X-206	2.08127	1.05746	3.16487e-06	5.79745e-05	yes	up	NX150dM/NX30dM
Pig.01897.1	Pig.01897	COX15-201	0.473805	-1.07764	7.2044e-05	0.0007597	yes	down	NX150dM/NX30dM
Pig.01901.1	Pig.01901	GOT1-201	0.414195	-1.27162	5.1879e-06	8.71697e-05	yes	down	NX150dM/NX30dM
Pig.01907.1	Pig.01907	R3HCC1L	2.0175	1.01257	0.000213311	0.0018262	yes	up	NX150dM/NX30dM
Pig.01930.1	Pig.01930	LCOR-201	2.11386	1.07988	1.79554e-12	3.13986e-10	yes	up	NX150dM/NX30dM
Pig.01945.1	Pig.01945	SORBS1-203	3.18386	1.67078	4.97839e-06	8.42303e-05	yes	up	NX150dM/NX30dM
Pig.01958.1	Pig.01958	NOC3L-201	2.19335	1.13314	9.14536e-05	0.000922535	yes	up	NX150dM/NX30dM
Pig.01962.1	Pig.01962	FRA10AC1-201	2.48788	1.31492	0.00126206	0.00775638	yes	up	NX150dM/NX30dM
Pig.01974.1	Pig.01974	IDE-202	2.32077	1.21461	1.88415e-07	5.7209e-06	yes	up	NX150dM/NX30dM
Pig.01980.1	Pig.01980	PPP1R3C-201	3.09439	1.62966	0.00390553	0.0191783	yes	up	NX150dM/NX30dM
Pig.01982.1	Pig.01982	PCGF5-201	3.96276	1.98651	3.96582e-09	2.26965e-07	yes	up	NX150dM/NX30dM
Pig.01986.1	Pig.01986	RPP30-201	2.24839	1.16889	7.56139e-05	0.000789848	yes	up	NX150dM/NX30dM
Pig.01994.1	Pig.01994	IFIT2-201	0.1896	-2.39897	2.79287e-05	0.00034566	yes	down	NX150dM/NX30dM
Pig.01997.1	Pig.01997	CH25H-202	8.85082	3.14581	3.54355e-05	0.000419583	yes	up	NX150dM/NX30dM
Pig.02006.1	Pig.02006	PTEN	2.64673	1.40421	8.78991e-11	9.08955e-09	yes	up	NX150dM/NX30dM
Pig.02017.1	Pig.02017	PRKG1-201	3.55687	1.83061	7.24555e-08	2.62145e-06	yes	up	NX150dM/NX30dM
Pig.02025.1	Pig.02025	IPMK-201	2.34749	1.23112	0.00400306	0.0195606	yes	up	NX150dM/NX30dM
Pig.02027.1	Pig.02027	UBE2D1-203	2.22696	1.15508	1.5981e-05	0.000218391	yes	up	NX150dM/NX30dM
Pig.02028.1	Pig.02028	TFAM-201	2.33742	1.22492	8.83618e-05	0.000898654	yes	up	NX150dM/NX30dM
Pig.02037.1	Pig.02037	RASSF4-202	0.333987	-1.58214	6.61047e-06	0.000105266	yes	down	NX150dM/NX30dM
Pig.02047.1	Pig.02047	PARG-201	2.15118	1.10513	2.5056e-09	1.57736e-07	yes	up	NX150dM/NX30dM
Pig.02066.1	Pig.02066	BBX-201	2.93464	1.55318	4.03309e-11	4.45433e-09	yes	up	NX150dM/NX30dM
Pig.02068.1	Pig.02068	IFT57-201	2.728	1.44784	2.62193e-06	5.03741e-05	yes	up	NX150dM/NX30dM
Pig.02109.1	Pig.02109	CCDC191-201	3.04357	1.60576	1.63892e-06	3.46615e-05	yes	up	NX150dM/NX30dM
Pig.02135.1	Pig.02135	POPDC2-201	0.436015	-1.19755	4.06955e-05	0.000471278	yes	down	NX150dM/NX30dM
Pig.02155.1	Pig.02155	GOLGB1-201	2.04066	1.02904	2.53478e-05	0.000318085	yes	up	NX150dM/NX30dM
Pig.02157.1	Pig.02157	IQCB1-201	2.13284	1.09278	9.39882e-05	0.000943179	yes	up	NX150dM/NX30dM
Pig.02162.1	Pig.02162	CD86-203	3.78538	1.92044	5.6453e-05	0.0006224	yes	up	NX150dM/NX30dM
Pig.02170.1	Pig.02170	DTX3L-201	0.458455	-1.12515	0.00393431	0.0192946	yes	down	NX150dM/NX30dM
Pig.02204.1	Pig.02204	TXNL1-202	2.22171	1.15167	9.99602e-08	3.35319e-06	yes	up	NX150dM/NX30dM
Pig.02230.1	Pig.02230	RAB8B-201	2.55113	1.35114	7.74797e-07	1.85225e-05	yes	up	NX150dM/NX30dM
Pig.02231.1	Pig.02231	LACTB-201	2.05033	1.03586	4.10147e-05	0.000474344	yes	up	NX150dM/NX30dM
Pig.02237.1	Pig.02237	VPS13C-201	2.80363	1.4873	8.24999e-13	1.6401e-10	yes	up	NX150dM/NX30dM
Pig.02241.1	Pig.02241	RORA-201	2.25473	1.17295	3.29402e-05	0.000396753	yes	up	NX150dM/NX30dM
Pig.02242.1	Pig.02242	ICE2-203	2.10792	1.07582	0.000229419	0.00193671	yes	up	NX150dM/NX30dM
Pig.02254.1	Pig.02254	SLTM-201	2.70032	1.43313	6.16854e-09	3.28166e-07	yes	up	NX150dM/NX30dM
Pig.02256.1	Pig.02256	MINDY2-201	2.29546	1.19878	6.98799e-06	0.000110439	yes	up	NX150dM/NX30dM
Pig.02264.1	Pig.02264	ZNF280C-203	3.70024	1.88762	1.69039e-11	2.11422e-09	yes	up	NX150dM/NX30dM
Pig.02266.1	Pig.02266	TEX9-202	16.5403	4.04792	4.54576e-18	3.73266e-15	yes	up	NX150dM/NX30dM
Pig.02268.1	Pig.02268	RFX7-201	2.08614	1.06084	2.22958e-09	1.42738e-07	yes	up	NX150dM/NX30dM
Pig.02269.1	Pig.02269	NEDD4-201	4.9243	2.29992	2.24249e-12	3.7143e-10	yes	up	NX150dM/NX30dM
Pig.02271.1	Pig.02271	PYGO1-201	4.56127	2.18943	2.09343e-14	7.46033e-12	yes	up	NX150dM/NX30dM
Pig.02273.1	Pig.02273	CCPG1-201	3.73757	1.9021	2.72431e-10	2.33869e-08	yes	up	NX150dM/NX30dM
Pig.02277.1	Pig.02277	RSL24D1-202	2.24152	1.16448	7.54134e-05	0.000788189	yes	up	NX150dM/NX30dM
Pig.02288.1	Pig.02288	MAPK6-201	3.00879	1.58918	4.22809e-08	1.68464e-06	yes	up	NX150dM/NX30dM
Pig.02290.1	Pig.02290	LEO1-204	2.33304	1.22221	3.08961e-06	5.68882e-05	yes	up	NX150dM/NX30dM
Pig.02294.1	Pig.02294	LYSMD2-201	4.1129	2.04016	5.89032e-07	1.48922e-05	yes	up	NX150dM/NX30dM
Pig.02303.1	Pig.02303	AP4E1-201	2.38986	1.25693	2.60068e-07	7.35277e-06	yes	up	NX150dM/NX30dM
Pig.02304.1	Pig.02304	SPPL2A-201	2.22991	1.15698	1.26281e-08	6.05316e-07	yes	up	NX150dM/NX30dM
Pig.02305.1	Pig.02305	TRPM7-201	2.61588	1.3873	1.09125e-16	6.8698e-14	yes	up	NX150dM/NX30dM
Pig.02307.1	Pig.02307	USP8-201	3.39218	1.76221	1.85831e-13	4.74271e-11	yes	up	NX150dM/NX30dM
Pig.02314.1	Pig.02314	DTWD1-201	2.36201	1.24002	0.000218106	0.00185883	yes	up	NX150dM/NX30dM
Pig.02317.1	Pig.02317	COPS2-203	4.92964	2.30148	3.05212e-10	2.55055e-08	yes	up	NX150dM/NX30dM
Pig.02331.1	Pig.02331	DIAPH2-203	2.37246	1.24638	7.6838e-08	2.72282e-06	yes	up	NX150dM/NX30dM
Pig.02339.1	Pig.02339	SRPX2-201	0.473	-1.08009	0.000814245	0.00545711	yes	down	NX150dM/NX30dM
Pig.02386.1	Pig.02386	TCEAL4	17.432	4.12366	0.00384109	0.0189198	yes	up	NX150dM/NX30dM
Pig.02388.1	Pig.02388	TCEAL1-201	3.27102	1.70974	3.39942e-08	1.40485e-06	yes	up	NX150dM/NX30dM
Pig.02404.1	Pig.02404	NRK-202	0.247573	-2.01407	0.00104672	0.00668665	yes	down	NX150dM/NX30dM
Pig.02407.1	Pig.02407	PWWP3B-201	2.09713	1.06842	0.00569093	0.025799	yes	up	NX150dM/NX30dM
Pig.02410.1	Pig.02410	RNF128-201	2.08051	1.05693	0.00479717	0.0226442	yes	up	NX150dM/NX30dM
Pig.02432.1	Pig.02432	NXT2-201	3.45635	1.78925	0.00287315	0.0149813	yes	up	NX150dM/NX30dM
Pig.02434.1	Pig.02434	ACSL4-201	2.11814	1.0828	0.00134774	0.00819757	yes	up	NX150dM/NX30dM
Pig.02441.1	Pig.02441	CAPN6-201	0.213141	-2.23012	3.59391e-13	8.37959e-11	yes	down	NX150dM/NX30dM
Pig.02453.1	Pig.02453	ARRDC3-201	2.71136	1.43902	0.00272527	0.0144011	yes	up	NX150dM/NX30dM
Pig.02455.1	Pig.02455	LYSMD3-201	2.25884	1.17558	0.00975951	0.0393872	yes	up	NX150dM/NX30dM
Pig.02456.1	Pig.02456	POLR3G	19.5428	4.28857	1.76716e-06	3.67562e-05	yes	up	NX150dM/NX30dM
Pig.02458.1	Pig.02458	CETN3-201	3.2025	1.6792	0.00195393	0.0110221	yes	up	NX150dM/NX30dM
Pig.02459.1	Pig.02459	MEF2C-204	2.5763	1.3653	1.28449e-06	2.85735e-05	yes	up	NX150dM/NX30dM
Pig.02464.1	Pig.02464	RASA1-202	2.18766	1.12939	4.71553e-08	1.85537e-06	yes	up	NX150dM/NX30dM
Pig.02469.1	Pig.02469	CCDC155-202	2.05829	1.04145	0.00206893	0.0115059	yes	up	NX150dM/NX30dM
Pig.02480.1	Pig.02480	MSH3-201	2.24703	1.16802	1.44553e-11	1.85716e-09	yes	up	NX150dM/NX30dM
Pig.02484.1	Pig.02484	ZFYVE16-201	2.37102	1.24551	1.44486e-06	3.12758e-05	yes	up	NX150dM/NX30dM
Pig.02489.1	Pig.02489	CMYA5-201	3.32987	1.73547	0.000313154	0.0024944	yes	up	NX150dM/NX30dM
Pig.02491.1	Pig.02491	HOMER1-205	2.07768	1.05497	0.00977205	0.0393927	yes	up	NX150dM/NX30dM
Pig.02500.1	Pig.02500	TBCA-201	2.11642	1.08162	0.000225387	0.00190796	yes	up	NX150dM/NX30dM
Pig.02507.1	Pig.02507	AGGF1	2.54854	1.34967	2.33995e-10	2.04594e-08	yes	up	NX150dM/NX30dM
Pig.02513.1	Pig.02513	SV2C-201	0.0108059	-6.53203	9.87145e-08	3.3173e-06	yes	down	NX150dM/NX30dM
Pig.02517.1	Pig.02517	POLK-202	3.39754	1.76449	1.03933e-13	2.97432e-11	yes	up	NX150dM/NX30dM
Pig.02518.1	Pig.02518	CERT1-201	2.13125	1.0917	3.46209e-06	6.20941e-05	yes	up	NX150dM/NX30dM
Pig.02537.1	Pig.02537	FCHO2-204	2.34255	1.22808	8.03406e-09	4.10085e-07	yes	up	NX150dM/NX30dM
Pig.02560.1	Pig.02560	FGFR4-201	0.247186	-2.01633	1.38586e-05	0.000193303	yes	down	NX150dM/NX30dM
Pig.02573.1	Pig.02573	DBN1-201	0.427575	-1.22575	6.5676e-06	0.000104848	yes	down	NX150dM/NX30dM
Pig.02583.1	Pig.02583	CLK4-201	2.79336	1.482	0.00463104	0.022014	yes	up	NX150dM/NX30dM
Pig.02587.1	Pig.02587	ZNF354B-201	2.33237	1.2218	0.000390229	0.00299669	yes	up	NX150dM/NX30dM
Pig.02588.1	Pig.02588	ZFP2-202	2.83546	1.50358	7.97011e-05	0.000825239	yes	up	NX150dM/NX30dM
Pig.02594.1	Pig.02594	ADAMTS2-201	0.352708	-1.50345	1.67345e-05	0.000227209	yes	down	NX150dM/NX30dM
Pig.02595.1	Pig.02595	ADAMTS2-201	0.239341	-2.06286	4.44223e-06	7.69687e-05	yes	down	NX150dM/NX30dM
Pig.02599.1	Pig.02599	HNRNPH1-203	2.79454	1.48261	9.90359e-13	1.85187e-10	yes	up	NX150dM/NX30dM
Pig.02607.1	Pig.02607	RNF150-202	2.19304	1.13293	5.7663e-07	1.46377e-05	yes	up	NX150dM/NX30dM
Pig.02608.1	Pig.02608	RASGEF1C-201	0.447766	-1.15918	0.0037759	0.0186777	yes	down	NX150dM/NX30dM
Pig.02609.1	Pig.02609	MAPK9-202	2.03334	1.02385	0.000273521	0.0022266	yes	up	NX150dM/NX30dM
Pig.02623.1	Pig.02623	GZMM	4.74354	2.24596	0.00335723	0.0169801	yes	up	NX150dM/NX30dM
Pig.02655.1	Pig.02655	MAK16	2.09263	1.06531	3.73595e-05	0.000439882	yes	up	NX150dM/NX30dM
Pig.02657.1	Pig.02657	RNF6-201	2.97078	1.57084	0.00655787	0.0289036	yes	up	NX150dM/NX30dM
Pig.02687.1	Pig.02687	ADAM9-204	2.13997	1.09759	6.41517e-08	2.38968e-06	yes	up	NX150dM/NX30dM
Pig.02696.1	Pig.02696	SORBS2-201	2.61311	1.38577	2.23737e-05	0.000285893	yes	up	NX150dM/NX30dM
Pig.02698.1	Pig.02698	CCDC110	12.2392	3.61344	4.33337e-07	1.13567e-05	yes	up	NX150dM/NX30dM
Pig.02700.1	Pig.02700	UFSP2-201	3.38023	1.75712	2.76752e-13	6.62907e-11	yes	up	NX150dM/NX30dM
Pig.02706.1	Pig.02706	CFAP97-201	2.07709	1.05456	3.77182e-05	0.000442726	yes	up	NX150dM/NX30dM
Pig.02709.1	Pig.02709	ACSL1-206	9.99685e-10	-29.8978	3.0102e-05	0.000367965	yes	down	NX150dM/NX30dM
Pig.02715.1	Pig.02715	ENPP6-202	0.274545	-1.86488	7.79956e-05	0.000811137	yes	down	NX150dM/NX30dM
Pig.02726.1	Pig.02726	TENM3-201	0.401215	-1.31755	4.48881e-12	6.78205e-10	yes	down	NX150dM/NX30dM
Pig.02746.1	Pig.02746	DNAJB4-201	10.7257	3.42299	3.67281e-07	9.91445e-06	yes	up	NX150dM/NX30dM
Pig.02756.1	Pig.02756	TTLL7-202	3.55937	1.83162	4.10503e-06	7.19847e-05	yes	up	NX150dM/NX30dM
Pig.02768.1	Pig.02768	SSX2IP-202	2.2856	1.19257	0.000769289	0.00520372	yes	up	NX150dM/NX30dM
Pig.02790.1	Pig.02790	KIAA1328-202	3.56772	1.835	8.10236e-13	1.6401e-10	yes	up	NX150dM/NX30dM
Pig.02798.1	Pig.02798	C18orf21-201	3.11998	1.64154	1.44298e-07	4.58017e-06	yes	up	NX150dM/NX30dM
Pig.02822.1	Pig.02822	RUBCNL-201	0.421837	-1.24524	1.89914e-05	0.00025012	yes	down	NX150dM/NX30dM
Pig.02840.1	Pig.02840	NOX5-201	0.340189	-1.55559	0.000639606	0.00446896	yes	down	NX150dM/NX30dM
Pig.02846.1	Pig.02846	UACA-209	4.0783	2.02797	7.33492e-11	7.65345e-09	yes	up	NX150dM/NX30dM
Pig.02853.1	Pig.02853	MYO9A-201	2.03666	1.0262	9.30452e-07	2.14823e-05	yes	up	NX150dM/NX30dM
Pig.02857.1	Pig.02857	TRAPPC6B-201	2.08312	1.05874	0.000333739	0.00262625	yes	up	NX150dM/NX30dM
Pig.02859.1	Pig.02859	MIA2	2.92149	1.54671	1.51463e-11	1.91981e-09	yes	up	NX150dM/NX30dM
Pig.02864.1	Pig.02864	C14orf28-202	2.65799	1.41034	0.000386487	0.00297199	yes	up	NX150dM/NX30dM
Pig.02868.1	Pig.02868	FKBP3-201	3.66957	1.87561	1.29197e-07	4.16384e-06	yes	up	NX150dM/NX30dM
Pig.02870.1	Pig.02870	MIS18BP1-203	2.67731	1.42078	0.000166098	0.00149848	yes	up	NX150dM/NX30dM
Pig.02886.1	Pig.02886	NEMF-203	2.45963	1.29844	9.26621e-08	3.16459e-06	yes	up	NX150dM/NX30dM
Pig.02889.1	Pig.02889	SOS2-201	3.13797	1.64983	2.04825e-21	3.22361e-18	yes	up	NX150dM/NX30dM
Pig.02893.1	Pig.02893	MAP4K5-201	2.23612	1.161	1.34567e-09	9.34349e-08	yes	up	NX150dM/NX30dM
Pig.02896.1	Pig.02896	NIN-204	2.09207	1.06493	5.47037e-05	0.000604964	yes	up	NX150dM/NX30dM
Pig.02912.1	Pig.02912	ERO1A-202	2.64956	1.40575	4.55472e-06	7.84339e-05	yes	up	NX150dM/NX30dM
Pig.02913.1	Pig.02913	PSMC6-201	2.1278	1.08936	2.64968e-07	7.4578e-06	yes	up	NX150dM/NX30dM
Pig.02914.1	Pig.02914	STYX-201	2.67785	1.42108	7.73247e-06	0.00011959	yes	up	NX150dM/NX30dM
Pig.02915.1	Pig.02915	GNPNAT1-201	4.69126	2.22998	0.000186785	0.00164611	yes	up	NX150dM/NX30dM
Pig.02931.1	Pig.02931	CEP76-201	2.09662	1.06807	0.000256453	0.00210948	yes	up	NX150dM/NX30dM
Pig.02933.1	Pig.02933	PTPN2-201	2.34783	1.23133	7.95943e-08	2.79929e-06	yes	up	NX150dM/NX30dM
Pig.02937.1	Pig.02937	RNMT-201	2.05691	1.04048	0.000122185	0.00116135	yes	up	NX150dM/NX30dM
Pig.02944.1	Pig.02944	RLF-201	2.97593	1.57334	7.08508e-12	1.0137e-09	yes	up	NX150dM/NX30dM
Pig.02970.1	Pig.02970	UTP11-201	2.80628	1.48866	2.55862e-09	1.60539e-07	yes	up	NX150dM/NX30dM
Pig.02976.1	Pig.02976	YRDC-201	0.429823	-1.21818	0.0116956	0.0454025	yes	down	NX150dM/NX30dM
Pig.02979.1	Pig.02979	CDCA8-201	0.249646	-2.00205	0.0039997	0.0195543	yes	down	NX150dM/NX30dM
Pig.02986.1	Pig.02986	ZC3H12A-201	2.47996	1.31032	8.95789e-05	0.000908098	yes	up	NX150dM/NX30dM
Pig.02993.1	Pig.02993	EVA1B-201	0.380056	-1.39572	0.000124645	0.00117997	yes	down	NX150dM/NX30dM
Pig.03013.1	Pig.03013	ZMYM1-201	2.20694	1.14205	2.60772e-06	5.01521e-05	yes	up	NX150dM/NX30dM
Pig.03052.1	Pig.03052	MTMR9	0.386938	-1.36983	2.84344e-11	3.29455e-09	yes	down	NX150dM/NX30dM
Pig.03063.1	Pig.03063	PTP4A1-202	2.53712	1.34319	2.25344e-06	4.43318e-05	yes	up	NX150dM/NX30dM
Pig.03066.1	Pig.03066	COL16A1-202	0.388569	-1.36376	0.000375595	0.00290004	yes	down	NX150dM/NX30dM
Pig.03077.1	Pig.03077	SDC3-202	0.45129	-1.14787	1.3558e-06	2.99833e-05	yes	down	NX150dM/NX30dM
Pig.03106.1	Pig.03106	SMPDL3B-202	0.485113	-1.04361	0.00304424	0.0157172	yes	down	NX150dM/NX30dM
Pig.03112.1	Pig.03112	IFI6-201	0.111703	-3.16227	0.000221676	0.0018833	yes	down	NX150dM/NX30dM
Pig.03133.1	Pig.03133	PIGV-201	0.498963	-1.003	0.00247232	0.0132988	yes	down	NX150dM/NX30dM
Pig.03150.1	Pig.03150	EXTL1-201	0.482255	-1.05213	0.00101845	0.00653786	yes	down	NX150dM/NX30dM
Pig.03157.1	Pig.03157	MAN1C1-201	0.448518	-1.15676	0.000410184	0.00312746	yes	down	NX150dM/NX30dM
Pig.03163.1	Pig.03163	SYF2-201	2.38217	1.25228	7.07216e-07	1.72788e-05	yes	up	NX150dM/NX30dM
Pig.03165.1	Pig.03165	CLIC4-201	2.17833	1.12322	9.15237e-07	2.12069e-05	yes	up	NX150dM/NX30dM
Pig.03176.1	Pig.03176	PNRC2-203	3.93829	1.97757	1.25076e-06	2.79549e-05	yes	up	NX150dM/NX30dM
Pig.03188.1	Pig.03188	ASAP3-201	0.370265	-1.43337	5.50274e-05	0.000608103	yes	down	NX150dM/NX30dM
Pig.03223.1	Pig.03223	DDOST-201	0.455342	-1.13498	2.23622e-06	4.40388e-05	yes	down	NX150dM/NX30dM
Pig.03241.1	Pig.03241	LOC101144616	0.497642	-1.00682	0.00280064	0.0147047	yes	down	NX150dM/NX30dM
Pig.03258.1	Pig.03258	PSIP1-203	3.01189	1.59067	3.12868e-05	0.000380233	yes	up	NX150dM/NX30dM
Pig.03277.1	Pig.03277	KIAA2026-201	3.57187	1.83668	2.19843e-06	4.34305e-05	yes	up	NX150dM/NX30dM
Pig.03287.1	Pig.03287	JAK2-201	3.62075	1.85629	3.11857e-14	1.06689e-11	yes	up	NX150dM/NX30dM
Pig.03291.1	Pig.03291	AK3-201	2.07627	1.054	1.86364e-05	0.000246822	yes	up	NX150dM/NX30dM
Pig.03308.1	Pig.03308	KANK1-202	3.19972	1.67795	1.23002e-16	7.25943e-14	yes	up	NX150dM/NX30dM
Pig.03310.1	Pig.03310	CBWD1	2.68155	1.42307	0.00011012	0.00107147	yes	up	NX150dM/NX30dM
Pig.03325.1	Pig.03325	SMC5	2.25245	1.17149	0.000237402	0.00198652	yes	up	NX150dM/NX30dM
Pig.03353.1	Pig.03353	TMX3-201	2.31169	1.20895	6.45258e-07	1.59182e-05	yes	up	NX150dM/NX30dM
Pig.03391.1	Pig.03391	MALT1-201	2.90573	1.5389	3.18884e-12	5.04563e-10	yes	up	NX150dM/NX30dM
Pig.03393.1	Pig.03393	NEDD4L-209	2.34964	1.23244	3.47461e-05	0.000413711	yes	up	NX150dM/NX30dM
Pig.03400.1	Pig.03400	CLPX-201	2.3739	1.24726	1.5662e-08	7.28553e-07	yes	up	NX150dM/NX30dM
Pig.03401.1	Pig.03401	CILP-201	0.301791	-1.72838	0.00851606	0.0352669	yes	down	NX150dM/NX30dM
Pig.03410.1	Pig.03410	DENND4A-201	2.75307	1.46104	1.25724e-09	8.79415e-08	yes	up	NX150dM/NX30dM
Pig.03434.1	Pig.03434	CORO2B-201	0.481688	-1.05383	0.0119618	0.0461231	yes	down	NX150dM/NX30dM
Pig.03438.1	Pig.03438	FAM124A-202	0.433984	-1.20429	0.0130729	0.0493446	yes	down	NX150dM/NX30dM
Pig.03440.1	Pig.03440	INTS6-206	3.70131	1.88804	1.55956e-07	4.90117e-06	yes	up	NX150dM/NX30dM
Pig.03456.1	Pig.03456	FOXO1-201	0.434747	-1.20175	0.000131309	0.00123501	yes	down	NX150dM/NX30dM
Pig.03465.1	Pig.03465	POSTN-201	0.198018	-2.3363	1.89533e-05	0.000249966	yes	down	NX150dM/NX30dM
Pig.03466.1	Pig.03466	POSTN-201	0.158257	-2.65966	7.40929e-05	0.000776968	yes	down	NX150dM/NX30dM
Pig.03470.1	Pig.03470	EXOSC8-201	2.26635	1.18037	0.00222222	0.0121825	yes	up	NX150dM/NX30dM
Pig.03486.1	Pig.03486	PDS5B-201	2.49969	1.32175	2.13863e-07	6.32492e-06	yes	up	NX150dM/NX30dM
Pig.03488.1	Pig.03488	N4BP2L2	2.77275	1.47132	2.2617e-12	3.7143e-10	yes	up	NX150dM/NX30dM
Pig.03492.1	Pig.03492	FRY	0.431151	-1.21374	4.67091e-05	0.000532056	yes	down	NX150dM/NX30dM
Pig.03495.1	Pig.03495	HSPH1-201	28.285	4.82196	4.68037e-10	3.62268e-08	yes	up	NX150dM/NX30dM
Pig.03500.1	Pig.03500	USPL1-201	2.28674	1.19329	6.3856e-07	1.58401e-05	yes	up	NX150dM/NX30dM
Pig.03507.1	Pig.03507	MTUS2-201	0.314598	-1.66842	0.000418876	0.00317962	yes	down	NX150dM/NX30dM
Pig.03535.1	Pig.03535	MIPEP-201	0.39807	-1.32891	0.000141044	0.00131026	yes	down	NX150dM/NX30dM
Pig.03571.1	Pig.03571	TBC1D2B-201	0.412991	-1.27582	2.76243e-05	0.000343232	yes	down	NX150dM/NX30dM
Pig.03578.1	Pig.03578	TMED3-201	0.277557	-1.84914	0.000561723	0.00402913	yes	down	NX150dM/NX30dM
Pig.03594.1	Pig.03594	TLNRD1-201	0.449142	-1.15476	0.00955264	0.0387199	yes	down	NX150dM/NX30dM
Pig.03599.1	Pig.03599	TRAPPC8-201	2.11328	1.07948	0.000117087	0.00112231	yes	up	NX150dM/NX30dM
Pig.03613.1	Pig.03613	AQP4-201	2.15121	1.10515	0.000128069	0.00120935	yes	up	NX150dM/NX30dM
Pig.03623.1	Pig.03623	CABYR-204	23.3601	4.54598	5.40134e-09	2.91456e-07	yes	up	NX150dM/NX30dM
Pig.03624.1	Pig.03624	TTC39C-202	2.25391	1.17243	0.00125118	0.00770905	yes	up	NX150dM/NX30dM
Pig.03630.1	Pig.03630	RIOK3-201	2.13171	1.09201	5.57553e-07	1.42682e-05	yes	up	NX150dM/NX30dM
Pig.03633.1	Pig.03633	RBBP8-201	2.10975	1.07707	0.00078623	0.00529934	yes	up	NX150dM/NX30dM
Pig.03642.1	Pig.03642	ABHD3-204	5.56022	2.47514	1.61396e-10	1.51648e-08	yes	up	NX150dM/NX30dM
Pig.03644.1	Pig.03644	ESCO1-202	6.67069	2.73784	3.88333e-10	3.11276e-08	yes	up	NX150dM/NX30dM
Pig.03650.1	Pig.03650	ROCK1-201	3.03803	1.60313	4.15702e-10	3.28491e-08	yes	up	NX150dM/NX30dM
Pig.03651.1	Pig.03651	USP14-201	2.00777	1.0056	1.79722e-05	0.000239967	yes	up	NX150dM/NX30dM
Pig.03652.1	Pig.03652	THOC1-201	2.28844	1.19436	2.89022e-07	8.07465e-06	yes	up	NX150dM/NX30dM
Pig.03664.1	Pig.03664	SMCHD1-201	2.59293	1.37458	3.57064e-09	2.08133e-07	yes	up	NX150dM/NX30dM
Pig.03687.1	Pig.03687	ANKRD12-201	4.36793	2.12695	2.3576e-09	1.49918e-07	yes	up	NX150dM/NX30dM
Pig.03697.1	Pig.03697	PIEZO2-201	0.342904	-1.54412	2.3687e-06	4.61646e-05	yes	down	NX150dM/NX30dM
Pig.03701.1	Pig.03701	MYC-202	4.02355	2.00847	5.98252e-05	0.000652343	yes	up	NX150dM/NX30dM
Pig.03703.1	Pig.03703	TRIB1-201	3.11722	1.64026	0.000625658	0.00439263	yes	up	NX150dM/NX30dM
Pig.03725.1	Pig.03725	TBC1D31-201	3.16774	1.66345	3.01715e-10	2.5402e-08	yes	up	NX150dM/NX30dM
Pig.03763.1	Pig.03763	SYBU-201	0.489866	-1.02954	0.0039289	0.019278	yes	down	NX150dM/NX30dM
Pig.03764.1	Pig.03764	EBAG9-201	2.38153	1.25189	7.48286e-07	1.80027e-05	yes	up	NX150dM/NX30dM
Pig.03767.1	Pig.03767	NUDCD1-201	3.22772	1.69052	5.23993e-09	2.84482e-07	yes	up	NX150dM/NX30dM
Pig.03771.1	Pig.03771	EMC2-201	2.07239	1.0513	0.000189073	0.00166163	yes	up	NX150dM/NX30dM
Pig.03783.1	Pig.03783	DNAJC25-201	2.05826	1.04142	6.27859e-05	0.000679309	yes	up	NX150dM/NX30dM
Pig.03798.1	Pig.03798	PTPN3-201	2.39961	1.2628	0.0125098	0.0478162	yes	up	NX150dM/NX30dM
Pig.03802.1	Pig.03802	CTNNAL1	3.65115	1.86835	4.9548e-09	2.73615e-07	yes	up	NX150dM/NX30dM
Pig.03808.1	Pig.03808	KLF4-203	2.3058	1.20527	0.00467742	0.0221969	yes	up	NX150dM/NX30dM
Pig.03809.1	Pig.03809	RAD23B-201	2.23248	1.15865	5.71864e-10	4.26886e-08	yes	up	NX150dM/NX30dM
Pig.03816.1	Pig.03816	FSD1L-201	4.23068	2.08089	7.88637e-06	0.000121091	yes	up	NX150dM/NX30dM
Pig.03817.1	Pig.03817	SLC44A1-202	2.25468	1.17292	6.86917e-08	2.52285e-06	yes	up	NX150dM/NX30dM
Pig.03837.1	Pig.03837	SMC2-201	2.55226	1.35178	0.0121129	0.046563	yes	up	NX150dM/NX30dM
Pig.03856.1	Pig.03856	NR4A3-201	4041.46	11.9807	4.1304e-06	7.21617e-05	yes	up	NX150dM/NX30dM
Pig.03873.1	Pig.03873	XPA-201	2.5675	1.36036	4.00801e-05	0.000465244	yes	up	NX150dM/NX30dM
Pig.03911.1	Pig.03911	HRCT1	0.387138	-1.36908	0.0128524	0.0487803	yes	down	NX150dM/NX30dM
Pig.03928.1	Pig.03928	RUSC2-202	2.09101	1.0642	1.20275e-05	0.000173134	yes	up	NX150dM/NX30dM
Pig.03934.1	Pig.03934	FANCG-201	0.461103	-1.11684	6.8995e-06	0.000109499	yes	down	NX150dM/NX30dM
Pig.03941.1	Pig.03941	PHF3-201	2.0107	1.0077	4.40914e-05	0.000504493	yes	up	NX150dM/NX30dM
Pig.03948.1	Pig.03948	KPNA5-201	3.1204	1.64173	0.000416303	0.00316263	yes	up	NX150dM/NX30dM
Pig.03959.1	Pig.03959	SLC35F1-201	2.24447	1.16637	0.0111422	0.0435946	yes	up	NX150dM/NX30dM
Pig.03966.1	Pig.03966	GJA1-201	2.33444	1.22308	0.0020566	0.0114575	yes	up	NX150dM/NX30dM
Pig.03978.1	Pig.03978	TRDN-202	8.78063	3.13432	0.00259339	0.0138319	yes	up	NX150dM/NX30dM
Pig.03987.1	Pig.03987	NCOA7-201	2.26622	1.18028	0.00966781	0.0390977	yes	up	NX150dM/NX30dM
Pig.03988.1	Pig.03988	HINT3-201	2.26603	1.18016	0.000439344	0.00330707	yes	up	NX150dM/NX30dM
Pig.03991.1	Pig.03991	RSPO3-201	7.6565	2.93669	1.74142e-09	1.15804e-07	yes	up	NX150dM/NX30dM
Pig.04014.1	Pig.04014	CCN2-202	3.39281	1.76248	0.00302033	0.0156108	yes	up	NX150dM/NX30dM
Pig.04029.1	Pig.04029	RPS12-201	6.71657e+08	29.3232	4.3403e-05	0.000497699	yes	up	NX150dM/NX30dM
Pig.04033.1	Pig.04033	LATS1-201	3.38345	1.7585	0.00528401	0.0243637	yes	up	NX150dM/NX30dM
Pig.04036.1	Pig.04036	SGK1-201	3.85004	1.94487	1.22595e-05	0.000175702	yes	up	NX150dM/NX30dM
Pig.04057.1	Pig.04057	ACTR6-202	2.82948	1.50054	0.000106571	0.00104231	yes	up	NX150dM/NX30dM
Pig.04059.1	Pig.04059	UHRF1BP1L-201	2.92948	1.55064	1.06578e-05	0.000156884	yes	up	NX150dM/NX30dM
Pig.04067.1	Pig.04067	NEDD1-201	2.59379	1.37506	7.09775e-07	1.72965e-05	yes	up	NX150dM/NX30dM
Pig.04079.1	Pig.04079	METAP2-201	2.71978	1.44349	2.26839e-10	2.00191e-08	yes	up	NX150dM/NX30dM
Pig.04093.1	Pig.04093	MRPL42	3.1205	1.64178	7.07176e-08	2.57336e-06	yes	up	NX150dM/NX30dM
Pig.04096.1	Pig.04096	EEA1-201	2.96142	1.56629	6.58575e-06	0.000105049	yes	up	NX150dM/NX30dM
Pig.04110.1	Pig.04110	DUSP6-201	2.25141	1.17083	0.00976345	0.0393872	yes	up	NX150dM/NX30dM
Pig.04119.1	Pig.04119	RASSF9-201	7.0538	2.8184	9.72917e-12	1.31205e-09	yes	up	NX150dM/NX30dM
Pig.04133.1	Pig.04133	KIT-201	0.426971	-1.22779	0.00381736	0.0188384	yes	down	NX150dM/NX30dM
Pig.04175.1	Pig.04175	PPID-201	2.61921	1.38913	2.26179e-07	6.57935e-06	yes	up	NX150dM/NX30dM
Pig.04183.1	Pig.04183	CLIP1-201	5.01524	2.32632	0.00252412	0.0135389	yes	up	NX150dM/NX30dM
Pig.04211.1	Pig.04211	STAM2-201	2.52778	1.33787	7.24831e-07	1.75727e-05	yes	up	NX150dM/NX30dM
Pig.04215.1	Pig.04215	RIF1-201	2.26201	1.17761	6.50848e-06	0.000104081	yes	up	NX150dM/NX30dM
Pig.04219.1	Pig.04219	RND3-201	5.76607	2.52759	1.73476e-09	1.15769e-07	yes	up	NX150dM/NX30dM
Pig.04222.1	Pig.04222	MMADHC-201	2.01868	1.01341	0.000169086	0.0015192	yes	up	NX150dM/NX30dM
Pig.04232.1	Pig.04232	EPC2-201	2.00128	1.00093	0.000483885	0.00357957	yes	up	NX150dM/NX30dM
Pig.04235.1	Pig.04235	ORC4-201	2.17728	1.12253	0.000382239	0.00294411	yes	up	NX150dM/NX30dM
Pig.04249.1	Pig.04249	SPOPL-201	3.64172	1.86462	2.93943e-05	0.00036118	yes	up	NX150dM/NX30dM
Pig.04250.1	Pig.04250	HNMT-201	3.27744	1.71257	5.21714e-05	0.000580277	yes	up	NX150dM/NX30dM
Pig.04254.1	Pig.04254	CXCR4-201	0.431516	-1.21251	0.00430428	0.0207057	yes	down	NX150dM/NX30dM
Pig.04255.1	Pig.04255	DARS-201	2.04772	1.03402	0.000236842	0.00198359	yes	up	NX150dM/NX30dM
Pig.04260.1	Pig.04260	UBXN4-201	2.23778	1.16207	1.19783e-16	7.25943e-14	yes	up	NX150dM/NX30dM
Pig.04268.1	Pig.04268	ARRDC4-201	5.04235	2.3341	1.74739e-07	5.35735e-06	yes	up	NX150dM/NX30dM
Pig.04289.1	Pig.04289	ZBTB1-201	2.406	1.26664	2.99658e-05	0.000366538	yes	up	NX150dM/NX30dM
Pig.04290.1	Pig.04290	HSPA8-203	2.71737	1.44221	0.0116491	0.0452686	yes	up	NX150dM/NX30dM
Pig.04294.1	Pig.04294	CHURC1-201	2.05712	1.04062	2.15368e-05	0.000276509	yes	up	NX150dM/NX30dM
Pig.04295.1	Pig.04295	GPX2-201	0.0906813	-3.46305	0.000204529	0.00176461	yes	down	NX150dM/NX30dM
Pig.04306.1	Pig.04306	MPP5-201	2.93452	1.55313	1.55013e-10	1.47114e-08	yes	up	NX150dM/NX30dM
Pig.04320.1	Pig.04320	ZFP36L1-201	2.70094	1.43346	1.93654e-05	0.000254336	yes	up	NX150dM/NX30dM
Pig.04325.1	Pig.04325	GALNT16-202	0.274093	-1.86726	7.01685e-07	1.71658e-05	yes	down	NX150dM/NX30dM
Pig.04337.1	Pig.04337	SYNJ2BP-201	2.22854	1.1561	0.000163816	0.00148456	yes	up	NX150dM/NX30dM
Pig.04344.1	Pig.04344	TTC9	2.64423	1.40285	0.00406037	0.0197608	yes	up	NX150dM/NX30dM
Pig.04355.1	Pig.04355	RBM25-201	2.07201	1.05103	1.81823e-06	3.76762e-05	yes	up	NX150dM/NX30dM
Pig.04360.1	Pig.04360	ACOT4-201	0.289149	-1.79011	2.34474e-11	2.80271e-09	yes	down	NX150dM/NX30dM
Pig.04363.1	Pig.04363	ACOT4-201	0.376744	-1.40835	0.00158942	0.00936009	yes	down	NX150dM/NX30dM
Pig.04364.1	Pig.04364	DNAL1-201	3.57878	1.83947	0.00111752	0.00705398	yes	up	NX150dM/NX30dM
Pig.04370.1	Pig.04370	COQ6-201	0.485098	-1.04365	6.93629e-06	0.000109898	yes	down	NX150dM/NX30dM
Pig.04379.1	Pig.04379	PLS3-201	2.36832	1.24386	2.86973e-06	5.36612e-05	yes	up	NX150dM/NX30dM
Pig.04396.1	Pig.04396	SLC25A5-201	0.452746	-1.14323	0.000151925	0.00139623	yes	down	NX150dM/NX30dM
Pig.04412.1	Pig.04412	ZBTB33-201	2.62081	1.39001	5.50775e-09	2.96352e-07	yes	up	NX150dM/NX30dM
Pig.04424.1	Pig.04424	THOC2-201	2.39432	1.25962	8.66703e-07	2.03084e-05	yes	up	NX150dM/NX30dM
Pig.04426.1	Pig.04426	XIAP-201	2.47206	1.30572	8.18551e-13	1.6401e-10	yes	up	NX150dM/NX30dM
Pig.04427.1	Pig.04427	STAG2-201	2.85873	1.51537	1.84452e-08	8.41438e-07	yes	up	NX150dM/NX30dM
Pig.04440.1	Pig.04440	SMARCA1-201	2.27283	1.18449	1.96143e-06	4.01338e-05	yes	up	NX150dM/NX30dM
Pig.04452.1	Pig.04452	ZNF280C-203	2.29193	1.19656	0.00184527	0.0105223	yes	up	NX150dM/NX30dM
Pig.04457.1	Pig.04457	ENOX2-202	4.5413	2.18311	1.09577e-06	2.48396e-05	yes	up	NX150dM/NX30dM
Pig.04478.1	Pig.04478	CCDC160-201	8.21241	3.0378	0.00180682	0.0103725	yes	up	NX150dM/NX30dM
Pig.04488.1	Pig.04488	DIS3-201	2.40977	1.2689	1.21428e-06	2.7204e-05	yes	up	NX150dM/NX30dM
Pig.04489.1	Pig.04489	PIBF1-202	3.09897	1.63179	3.69811e-06	6.60137e-05	yes	up	NX150dM/NX30dM
Pig.04505.1	Pig.04505	EDNRB-201	2.60607	1.38188	1.06978e-05	0.000157106	yes	up	NX150dM/NX30dM
Pig.04511.1	Pig.04511	NDFIP2-202	2.25656	1.17412	7.18556e-06	0.000113089	yes	up	NX150dM/NX30dM
Pig.04517.1	Pig.04517	CPEB4-201	2.19394	1.13352	1.6893e-05	0.000228695	yes	up	NX150dM/NX30dM
Pig.04518.1	Pig.04518	CSF1R-203	2.15315	1.10645	0.0100322	0.040244	yes	up	NX150dM/NX30dM
Pig.04520.1	Pig.04520	STC2-201	3.23465	1.69361	0.00177137	0.0102025	yes	up	NX150dM/NX30dM
Pig.04523.1	Pig.04523	CREBRF-201	2.42107	1.27564	1.64712e-07	5.07464e-06	yes	up	NX150dM/NX30dM
Pig.04524.1	Pig.04524	ATP6V0E1-201	0.277337	-1.85029	0.0034634	0.0174287	yes	down	NX150dM/NX30dM
Pig.04527.1	Pig.04527	DUSP1-201	3.81645	1.93223	3.12485e-05	0.000380013	yes	up	NX150dM/NX30dM
Pig.04528.1	Pig.04528	NEURL1B-201	0.477443	-1.0666	0.0118015	0.0456914	yes	down	NX150dM/NX30dM
Pig.04538.1	Pig.04538	NPM1-201	2.61852	1.38875	4.38186e-05	0.000501855	yes	up	NX150dM/NX30dM
Pig.04568.1	Pig.04568	SLU7-201	2.45792	1.29744	7.44552e-08	2.68351e-06	yes	up	NX150dM/NX30dM
Pig.04569.1	Pig.04569	C1QTNF2-201	0.28567	-1.80758	1.77188e-05	0.000237332	yes	down	NX150dM/NX30dM
Pig.04582.1	Pig.04582	CLINT1-202	2.00251	1.00181	3.66292e-10	2.96901e-08	yes	up	NX150dM/NX30dM
Pig.04584.1	Pig.04584	THG1L-201	0.328991	-1.60388	2.6916e-06	5.13469e-05	yes	down	NX150dM/NX30dM
Pig.04586.1	Pig.04586	ADAM19-201	0.367885	-1.44267	2.35247e-08	1.04293e-06	yes	down	NX150dM/NX30dM
Pig.04590.1	Pig.04590	BCAP29-202	3.45796	1.78992	2.32232e-07	6.7269e-06	yes	up	NX150dM/NX30dM
Pig.04598.1	Pig.04598	PNPLA8-201	3.44692	1.78531	2.2593e-11	2.75285e-09	yes	up	NX150dM/NX30dM
Pig.04641.1	Pig.04641	VAMP4-202	2.281	1.18967	0.000281819	0.00228431	yes	up	NX150dM/NX30dM
Pig.04645.1	Pig.04645	SUCO-201	3.81629	1.93217	1.84322e-13	4.74271e-11	yes	up	NX150dM/NX30dM
Pig.04663.1	Pig.04663	CACYBP-202	3.95258	1.98279	6.52134e-08	2.41968e-06	yes	up	NX150dM/NX30dM
Pig.04694.1	Pig.04694	CEP350	2.79464	1.48266	3.74044e-15	1.64284e-12	yes	up	NX150dM/NX30dM
Pig.04702.1	Pig.04702	IER5-201	3.51783	1.81469	0.00707885	0.030649	yes	up	NX150dM/NX30dM
Pig.04712.1	Pig.04712	RSRC1-201	3.75223	1.90775	0.000187081	0.00164718	yes	up	NX150dM/NX30dM
Pig.04716.1	Pig.04716	CCNL2-201	2.16378	1.11355	0.000211384	0.00181381	yes	up	NX150dM/NX30dM
Pig.04718.1	Pig.04718	TIPARP-201	2.06679	1.04739	0.0103414	0.0411852	yes	up	NX150dM/NX30dM
Pig.04732.1	Pig.04732	DHX36-203	2.18585	1.1282	1.85074e-06	3.82838e-05	yes	up	NX150dM/NX30dM
Pig.04754.1	Pig.04754	EIF2A-204	3.38035	1.75717	6.96407e-16	3.55469e-13	yes	up	NX150dM/NX30dM
Pig.04757.1	Pig.04757	PFN2-201	2.49544	1.3193	0.000534676	0.00387784	yes	up	NX150dM/NX30dM
Pig.04758.1	Pig.04758	RNF13-201	2.19894	1.13681	3.15005e-07	8.73595e-06	yes	up	NX150dM/NX30dM
Pig.04767.1	Pig.04767	HPS3-201	2.5782	1.36637	1.10806e-06	2.50022e-05	yes	up	NX150dM/NX30dM
Pig.04769.1	Pig.04769	HLTF-201	2.05456	1.03883	0.000122968	0.0011673	yes	up	NX150dM/NX30dM
Pig.04780.1	Pig.04780	PLOD2-201	2.30193	1.20284	2.95274e-05	0.000361878	yes	up	NX150dM/NX30dM
Pig.04793.1	Pig.04793	REL-202	3.40701	1.7685	8.8485e-07	2.06058e-05	yes	up	NX150dM/NX30dM
Pig.04799.1	Pig.04799	AHSA2P	6.34663	2.66599	0.01035	0.0411949	yes	up	NX150dM/NX30dM
Pig.04800.1	Pig.04800	USP34-201	2.24024	1.16365	7.76422e-09	3.97385e-07	yes	up	NX150dM/NX30dM
Pig.04801.1	Pig.04801	XPO1-201	3.05505	1.61119	4.90196e-05	0.000551719	yes	up	NX150dM/NX30dM
Pig.04803.1	Pig.04803	FAM161A-202	4.90298	2.29366	1.75704e-06	3.65859e-05	yes	up	NX150dM/NX30dM
Pig.04807.1	Pig.04807	B3GNT2-204	4.05614	2.02011	8.99077e-06	0.00013523	yes	up	NX150dM/NX30dM
Pig.04812.1	Pig.04812	EHBP1-204	2.88628	1.52921	8.61547e-15	3.38983e-12	yes	up	NX150dM/NX30dM
Pig.04815.1	Pig.04815	MDH1-202	0.496611	-1.00981	0.0102108	0.0408389	yes	down	NX150dM/NX30dM
Pig.04831.1	Pig.04831	ETAA1-201	2.33749	1.22496	0.000266609	0.00217973	yes	up	NX150dM/NX30dM
Pig.04832.1	Pig.04832	C1D	2.43838	1.28593	1.28243e-05	0.000181558	yes	up	NX150dM/NX30dM
Pig.04838.1	Pig.04838	FBXO48-201	4.8522	2.27864	0.00146873	0.00876541	yes	up	NX150dM/NX30dM
Pig.04839.1	Pig.04839	APLF-201	2.89437	1.53325	3.14742e-09	1.89306e-07	yes	up	NX150dM/NX30dM
Pig.04851.1	Pig.04851	GMCL1	2.31386	1.2103	6.57254e-05	0.000702882	yes	up	NX150dM/NX30dM
Pig.04872.1	Pig.04872	ZNF638-202	2.22403	1.15317	6.34225e-07	1.57813e-05	yes	up	NX150dM/NX30dM
Pig.04880.1	Pig.04880	SFXN5-201	2.43534	1.28412	0.00164753	0.00962722	yes	up	NX150dM/NX30dM
Pig.04907.1	Pig.04907	PCMTD1-204	2.5729	1.36339	1.04159e-12	1.89245e-10	yes	up	NX150dM/NX30dM
Pig.04911.1	Pig.04911	UBE2V2-201	2.13379	1.09342	0.000110618	0.00107493	yes	up	NX150dM/NX30dM
Pig.04912.1	Pig.04912	MCM4-201	0.287111	-1.80032	1.9076e-05	0.000251059	yes	down	NX150dM/NX30dM
Pig.04932.1	Pig.04932	BLZF1-201	2.11818	1.08282	0.000112206	0.00108506	yes	up	NX150dM/NX30dM
Pig.04943.1	Pig.04943	TIPRL-201	2.09803	1.06903	6.32413e-05	0.000682891	yes	up	NX150dM/NX30dM
Pig.04964.1	Pig.04964	TMCO1-201	2.34756	1.23116	4.68252e-09	2.63983e-07	yes	up	NX150dM/NX30dM
Pig.04973.1	Pig.04973	RGS5-201	2.00033	1.00024	0.0124678	0.0476749	yes	up	NX150dM/NX30dM
Pig.04978.1	Pig.04978	UAP1-201	2.0378	1.02701	0.00224455	0.012286	yes	up	NX150dM/NX30dM
Pig.04981.1	Pig.04981	OLFML2B-201	0.341741	-1.54902	0.000444807	0.00333755	yes	down	NX150dM/NX30dM
Pig.04992.1	Pig.04992	MPZ-201	0.200092	-2.32126	0.000241035	0.00201424	yes	down	NX150dM/NX30dM
Pig.04996.1	Pig.04996	NDUFS2-201	0.497521	-1.00717	2.58275e-11	3.04134e-09	yes	down	NX150dM/NX30dM
Pig.04997.1	Pig.04997	ADAMTS4-201	7.68382	2.94182	0.000603009	0.00427013	yes	up	NX150dM/NX30dM
Pig.05011.1	Pig.05011	VIM-201	0.0302953	-5.04476	0.0125052	0.0478085	yes	down	NX150dM/NX30dM
Pig.05021.1	Pig.05021	KIF5B-201	3.00729	1.58846	1.4075e-09	9.7015e-08	yes	up	NX150dM/NX30dM
Pig.05033.1	Pig.05033	PRPF40A-201	2.34613	1.23028	4.47841e-11	4.8331e-09	yes	up	NX150dM/NX30dM
Pig.05059.1	Pig.05059	DNAJA1	13.0576	3.70682	1.81432e-13	4.74271e-11	yes	up	NX150dM/NX30dM
Pig.05073.1	Pig.05073	KIF24-201	0.158871	-2.65407	1.38246e-05	0.000192973	yes	down	NX150dM/NX30dM
Pig.05074.1	Pig.05074	NUDT2-201	0.261812	-1.9334	0.0021375	0.0118226	yes	down	NX150dM/NX30dM
Pig.05081.1	Pig.05081	SIGMAR1-202	0.425351	-1.23328	0.000182541	0.00161626	yes	down	NX150dM/NX30dM
Pig.05087.1	Pig.05087	CCL21-201	0.258847	-1.94983	0.000453048	0.00338326	yes	down	NX150dM/NX30dM
Pig.05093.1	Pig.05093	GKAP1-201	7.36946	2.88156	2.33583e-11	2.80271e-09	yes	up	NX150dM/NX30dM
Pig.05095.1	Pig.05095	C9orf64-201	2.07888	1.05581	0.00152542	0.00904418	yes	up	NX150dM/NX30dM
Pig.05100.1	Pig.05100	SLK-201	2.32331	1.21618	8.5624e-07	2.01382e-05	yes	up	NX150dM/NX30dM
Pig.05114.1	Pig.05114	MXI1-201	2.02461	1.01765	0.000221586	0.0018833	yes	up	NX150dM/NX30dM
Pig.05115.1	Pig.05115	SMNDC1-201	2.19718	1.13565	7.81831e-07	1.86435e-05	yes	up	NX150dM/NX30dM
Pig.05116.1	Pig.05116	DUSP5-201	6.91474	2.78967	0.00240371	0.0129778	yes	up	NX150dM/NX30dM
Pig.05118.1	Pig.05118	SMC3-201	3.97808	1.99207	5.59131e-10	4.2239e-08	yes	up	NX150dM/NX30dM
Pig.05122.1	Pig.05122	SHOC2-201	2.55159	1.3514	8.25612e-08	2.86627e-06	yes	up	NX150dM/NX30dM
Pig.05142.1	Pig.05142	CCDC186-201	3.44553	1.78472	4.65377e-06	7.95395e-05	yes	up	NX150dM/NX30dM
Pig.05145.1	Pig.05145	AFAP1-204	0.437762	-1.19178	9.9549e-05	0.000985884	yes	down	NX150dM/NX30dM
Pig.05146.1	Pig.05146	ABLIM1-205	4.26485	2.0925	0.000158992	0.0014485	yes	up	NX150dM/NX30dM
Pig.05164.1	Pig.05164	PDZD8-201	2.22726	1.15527	1.87159e-12	3.24283e-10	yes	up	NX150dM/NX30dM
Pig.05165.1	Pig.05165	RAB11FIP2-201	4.37724	2.13002	1.21484e-12	2.16448e-10	yes	up	NX150dM/NX30dM
Pig.05182.1	Pig.05182	TAB2-201	2.65231	1.40725	2.81496e-10	2.40558e-08	yes	up	NX150dM/NX30dM
Pig.05195.1	Pig.05195	UTRN	2.39915	1.26252	3.66055e-08	1.48994e-06	yes	up	NX150dM/NX30dM
Pig.05196.1	Pig.05196	UTRN	2.26195	1.17756	1.19112e-08	5.78288e-07	yes	up	NX150dM/NX30dM
Pig.05197.1	Pig.05197	STX11-201	3.69481	1.8855	0.000824466	0.00550986	yes	up	NX150dM/NX30dM
Pig.05203.1	Pig.05203	FUCA2-201	2.40968	1.26884	0.0107959	0.0425751	yes	up	NX150dM/NX30dM
Pig.05215.1	Pig.05215	TXLNB-201	2.12908	1.09023	9.80556e-05	0.000974672	yes	up	NX150dM/NX30dM
Pig.05216.1	Pig.05216	HECA-201	2.241	1.16414	1.97329e-05	0.000257907	yes	up	NX150dM/NX30dM
Pig.05245.1	Pig.05245	AHI1-203	2.89685	1.53448	0.000315416	0.00250713	yes	up	NX150dM/NX30dM
Pig.05249.1	Pig.05249	HBS1L-201	3.35603	1.74676	1.04212e-12	1.89245e-10	yes	up	NX150dM/NX30dM
Pig.05252.1	Pig.05252	USP1-201	2.41968	1.27482	1.32542e-05	0.000186249	yes	up	NX150dM/NX30dM
Pig.05254.1	Pig.05254	ATG4C-201	2.97613	1.57344	4.56199e-08	1.80246e-06	yes	up	NX150dM/NX30dM
Pig.05258.1	Pig.05258	EFCAB7-201	5.0106	2.32498	3.71674e-08	1.50632e-06	yes	up	NX150dM/NX30dM
Pig.05267.1	Pig.05267	DNAJC6-202	5.0572	2.33834	8.80752e-11	9.08955e-09	yes	up	NX150dM/NX30dM
Pig.05268.1	Pig.05268	LEPROT-203	0.43873	-1.18859	0.00286449	0.0149527	yes	down	NX150dM/NX30dM
Pig.05276.1	Pig.05276	MIER1-204	2.02437	1.01747	0.000625072	0.00439015	yes	up	NX150dM/NX30dM
Pig.05277.1	Pig.05277	SLC35D1-201	0.484878	-1.04431	0.00534947	0.0246055	yes	down	NX150dM/NX30dM
Pig.05282.1	Pig.05282	SERBP1-202	3.21718	1.6858	2.08772e-07	6.19947e-06	yes	up	NX150dM/NX30dM
Pig.05291.1	Pig.05291	SRSF11-201	2.10392	1.07308	1.50838e-05	0.000207784	yes	up	NX150dM/NX30dM
Pig.05295.1	Pig.05295	ZRANB2-201	2.691	1.42814	2.03216e-12	3.39641e-10	yes	up	NX150dM/NX30dM
Pig.05306.1	Pig.05306	ACADM-205	2.27797	1.18775	6.88063e-07	1.68763e-05	yes	up	NX150dM/NX30dM
Pig.05307.1	Pig.05307	PGGT1B-201	2.245	1.16671	8.45929e-05	0.000865919	yes	up	NX150dM/NX30dM
Pig.05313.1	Pig.05313	ADGRA3-201	2.11444	1.08028	1.08177e-11	1.43875e-09	yes	up	NX150dM/NX30dM
Pig.05318.1	Pig.05318	LCORL	2.20871	1.14321	0.00163904	0.00958949	yes	up	NX150dM/NX30dM
Pig.05334.1	Pig.05334	CC2D2A-201	0.378825	-1.4004	1.2197e-05	0.000175307	yes	down	NX150dM/NX30dM
Pig.05336.1	Pig.05336	CPEB2-201	2.56165	1.35708	2.83304e-05	0.000350162	yes	up	NX150dM/NX30dM
Pig.05364.1	Pig.05364	GCH1-201	2.98691	1.57865	0.00324987	0.0165482	yes	up	NX150dM/NX30dM
Pig.05366.1	Pig.05366	SOCS4-201	2.46392	1.30095	2.19419e-06	4.33922e-05	yes	up	NX150dM/NX30dM
Pig.05374.1	Pig.05374	KTN1-207	3.31451	1.7288	8.88559e-07	2.06412e-05	yes	up	NX150dM/NX30dM
Pig.05378.1	Pig.05378	EXOC5-202	2.225	1.15381	2.09934e-05	0.000270821	yes	up	NX150dM/NX30dM
Pig.05385.1	Pig.05385	PSMA3-201	2.50107	1.32255	5.50975e-07	1.4119e-05	yes	up	NX150dM/NX30dM
Pig.05386.1	Pig.05386	ARID4A-201	3.36451	1.7504	1.59357e-07	4.97728e-06	yes	up	NX150dM/NX30dM
Pig.05388.1	Pig.05388	KIAA0586-201	2.15618	1.10847	0.00016088	0.00146146	yes	up	NX150dM/NX30dM
Pig.05394.1	Pig.05394	L3HYPDH-202	3.09006	1.62764	0.000212472	0.00181984	yes	up	NX150dM/NX30dM
Pig.05402.1	Pig.05402	PPM1A-201	2.43871	1.28612	3.52333e-09	2.06011e-07	yes	up	NX150dM/NX30dM
Pig.05408.1	Pig.05408	MNAT1-201	2.96839	1.56968	6.46715e-07	1.59242e-05	yes	up	NX150dM/NX30dM
Pig.05416.1	Pig.05416	HIF1A-203	2.10684	1.07508	6.17689e-06	0.000100134	yes	up	NX150dM/NX30dM
Pig.05417.1	Pig.05417	SNAPC1-201	5.73441	2.51964	2.32781e-07	6.73248e-06	yes	up	NX150dM/NX30dM
Pig.05431.1	Pig.05431	SYNE2-201	2.13305	1.09292	2.64272e-06	5.06705e-05	yes	up	NX150dM/NX30dM
Pig.05444.1	Pig.05444	IFT74-201	4.01059	2.00382	4.95459e-05	0.000555325	yes	up	NX150dM/NX30dM
Pig.05449.1	Pig.05449	USP15-202	2.95241	1.5619	6.20735e-08	2.3274e-06	yes	up	NX150dM/NX30dM
Pig.05456.1	Pig.05456	RXYLT1-201	2.48249	1.31179	0.000344076	0.002693	yes	up	NX150dM/NX30dM
Pig.05461.1	Pig.05461	TBK1-201	3.6265	1.85858	1.05586e-10	1.04403e-08	yes	up	NX150dM/NX30dM
Pig.05472.1	Pig.05472	LLPH-201	3.62446	1.85776	4.98555e-06	8.42303e-05	yes	up	NX150dM/NX30dM
Pig.05488.1	Pig.05488	MDM2-201	2.10145	1.07138	0.00141204	0.00850104	yes	up	NX150dM/NX30dM
Pig.05497.1	Pig.05497	BEST3-203	0.324134	-1.62534	3.74297e-09	2.16177e-07	yes	down	NX150dM/NX30dM
Pig.05509.1	Pig.05509	TBC1D15-203	2.71245	1.4396	1.08087e-08	5.31594e-07	yes	up	NX150dM/NX30dM
Pig.05518.1	Pig.05518	KRR1-201	2.66094	1.41193	0.000250556	0.00207868	yes	up	NX150dM/NX30dM
Pig.05520.1	Pig.05520	PHLDA1-201	4.74588	2.24668	0.000107705	0.00105176	yes	up	NX150dM/NX30dM
Pig.05521.1	Pig.05521	NAP1L1	2.11513	1.08075	2.26369e-06	4.44869e-05	yes	up	NX150dM/NX30dM
Pig.05523.1	Pig.05523	OSBPL8-202	2.63873	1.39985	3.39536e-09	2.0039e-07	yes	up	NX150dM/NX30dM
Pig.05524.1	Pig.05524	C8orf44-SGK3	2.79506	1.48288	0.000271696	0.00221365	yes	up	NX150dM/NX30dM
Pig.05537.1	Pig.05537	ZNF84-201	2.23139	1.15794	2.81263e-05	0.000347868	yes	up	NX150dM/NX30dM
Pig.05544.1	Pig.05544	DDX60-201	0.174567	-2.51815	0.00399172	0.0195254	yes	down	NX150dM/NX30dM
Pig.05545.1	Pig.05545	PALLD-201	0.484404	-1.04572	2.79751e-07	7.83625e-06	yes	down	NX150dM/NX30dM
Pig.05570.1	Pig.05570	FDFT1-202	2.04692	1.03346	0.00144703	0.00867154	yes	up	NX150dM/NX30dM
Pig.05584.1	Pig.05584	PRSS55-205	0.298603	-1.7437	0.000154088	0.00141131	yes	down	NX150dM/NX30dM
Pig.05600.1	Pig.05600	CCDC25-201	2.20302	1.13948	1.52755e-06	3.25612e-05	yes	up	NX150dM/NX30dM
Pig.05602.1	Pig.05602	CLU-201	6.28778	2.65255	1.75921e-05	0.000236136	yes	up	NX150dM/NX30dM
Pig.05604.1	Pig.05604	EPHX2-201	0.306585	-1.70564	1.22413e-07	3.97915e-06	yes	down	NX150dM/NX30dM
Pig.05613.1	Pig.05613	PPP2R2A-202	2.05319	1.03787	5.45411e-06	9.05948e-05	yes	up	NX150dM/NX30dM
Pig.05618.1	Pig.05618	GIN1-201	2.58567	1.37054	0.00477791	0.0225815	yes	up	NX150dM/NX30dM
Pig.05622.1	Pig.05622	MYNN-203	3.52858	1.81909	1.86057e-05	0.000246587	yes	up	NX150dM/NX30dM
Pig.05625.1	Pig.05625	FER-201	3.5021	1.80822	2.99438e-08	1.26514e-06	yes	up	NX150dM/NX30dM
Pig.05626.1	Pig.05626	PJA2-201	2.4674	1.30299	9.77599e-13	1.84629e-10	yes	up	NX150dM/NX30dM
Pig.05630.1	Pig.05630	SLC25A46	2.14983	1.10422	3.92539e-08	1.5807e-06	yes	up	NX150dM/NX30dM
Pig.05638.1	Pig.05638	SRP19-201	2.72952	1.44865	5.2473e-09	2.84482e-07	yes	up	NX150dM/NX30dM
Pig.05639.1	Pig.05639	APC2-201	3.25637	1.70327	1.11817e-11	1.47677e-09	yes	up	NX150dM/NX30dM
Pig.05646.1	Pig.05646	YTHDC2-201	2.16551	1.11471	6.39107e-07	1.58401e-05	yes	up	NX150dM/NX30dM
Pig.05654.1	Pig.05654	FEM1C-202	2.41392	1.27138	2.4599e-06	4.76e-05	yes	up	NX150dM/NX30dM
Pig.05655.1	Pig.05655	TICAM2	2.76222	1.46583	0.0121562	0.0467011	yes	up	NX150dM/NX30dM
Pig.05657.1	Pig.05657	CDO1-201	2.23909	1.16291	0.00306561	0.0158102	yes	up	NX150dM/NX30dM
Pig.05695.1	Pig.05695	MMP11-201	0.475006	-1.07398	0.00474328	0.0224459	yes	down	NX150dM/NX30dM
Pig.05718.1	Pig.05718	IGLL5	13.8542	3.79225	0.000129019	0.0012159	yes	up	NX150dM/NX30dM
Pig.05719.1	Pig.05719	IGLL5	13.8542	3.79225	0.000129019	0.0012159	yes	up	NX150dM/NX30dM
Pig.05727.1	Pig.05727	ZNF280A	3.14002	1.65077	0.00282252	0.014799	yes	up	NX150dM/NX30dM
Pig.05728.1	Pig.05728	ZNF280B-201	2.42484	1.27789	0.000847143	0.00563945	yes	up	NX150dM/NX30dM
Pig.05733.1	Pig.05733	LOC101151870	21.2196	4.40733	0.000138692	0.00129239	yes	up	NX150dM/NX30dM
Pig.05772.1	Pig.05772	CASTOR1-202	0.407127	-1.29645	3.5072e-06	6.28433e-05	yes	down	NX150dM/NX30dM
Pig.05809.1	Pig.05809	GRK3-201	2.17871	1.12348	5.94609e-05	0.000649872	yes	up	NX150dM/NX30dM
Pig.05844.1	Pig.05844	C12orf43-201	0.471895	-1.08346	3.79028e-05	0.000444431	yes	down	NX150dM/NX30dM
Pig.05883.1	Pig.05883	OAS2-205	0.202234	-2.3059	5.86014e-05	0.000642337	yes	down	NX150dM/NX30dM
Pig.05891.1	Pig.05891	DTX1-201	0.434653	-1.20206	0.00454477	0.0217133	yes	down	NX150dM/NX30dM
Pig.05909.1	Pig.05909	UEVLD-201	2.12514	1.08756	0.00437288	0.0210196	yes	up	NX150dM/NX30dM
Pig.05910.1	Pig.05910	SPTY2D1	2.1459	1.10158	6.08478e-05	0.00066172	yes	up	NX150dM/NX30dM
Pig.05918.1	Pig.05918	CSRP3-201	9.7046e-07	-19.9748	1.23414e-06	2.76161e-05	yes	down	NX150dM/NX30dM
Pig.05923.1	Pig.05923	HTATIP2-202	3.97355	1.99043	1.40584e-05	0.000195514	yes	up	NX150dM/NX30dM
Pig.05924.1	Pig.05924	PRMT3-201	2.14064	1.09805	0.0013161	0.0080232	yes	up	NX150dM/NX30dM
Pig.05941.1	Pig.05941	LIN7C-201	2.66525	1.41427	9.63865e-08	3.25063e-06	yes	up	NX150dM/NX30dM
Pig.05951.1	Pig.05951	ARL14EP-201	2.87226	1.52219	5.71781e-09	3.05911e-07	yes	up	NX150dM/NX30dM
Pig.05954.1	Pig.05954	DNAJC24-202	2.64368	1.40255	0.0116876	0.0453842	yes	up	NX150dM/NX30dM
Pig.05956.1	Pig.05956	ELP4-201	3.05001	1.60881	1.30383e-07	4.18777e-06	yes	up	NX150dM/NX30dM
Pig.05972.1	Pig.05972	RAI2-201	0.308297	-1.69761	6.48364e-06	0.000103892	yes	down	NX150dM/NX30dM
Pig.05982.1	Pig.05982	AP1S2-201	2.85313	1.51255	1.22652e-05	0.000175702	yes	up	NX150dM/NX30dM
Pig.05988.1	Pig.05988	ACE2-201	0.0248132	-5.33275	0.0052264	0.0241571	yes	down	NX150dM/NX30dM
Pig.05995.1	Pig.05995	MOSPD2-201	2.83357	1.50262	9.91714e-07	2.27853e-05	yes	up	NX150dM/NX30dM
Pig.06005.1	Pig.06005	EGFL6-201	0.23413	-2.09462	0.000281144	0.00228177	yes	down	NX150dM/NX30dM
Pig.06040.1	Pig.06040	MCM2-201	0.178017	-2.48991	1.20723e-07	3.931e-06	yes	down	NX150dM/NX30dM
Pig.06045.1	Pig.06045	CHCHD6-201	0.301203	-1.73119	3.85805e-06	6.82879e-05	yes	down	NX150dM/NX30dM
Pig.06066.1	Pig.06066	SLCO2A1-202	0.332664	-1.58786	0.001356	0.00823716	yes	down	NX150dM/NX30dM
Pig.06070.1	Pig.06070	CEP63-201	3.4158	1.77223	4.82486e-09	2.68797e-07	yes	up	NX150dM/NX30dM
Pig.06076.1	Pig.06076	STAG1-203	2.16486	1.11427	2.78532e-08	1.17945e-06	yes	up	NX150dM/NX30dM
Pig.06078.1	Pig.06078	NCK1-201	4.16351	2.0578	7.63028e-13	1.56636e-10	yes	up	NX150dM/NX30dM
Pig.06091.1	Pig.06091	CEP70	3.81915	1.93325	1.54397e-05	0.000211607	yes	up	NX150dM/NX30dM
Pig.06092.1	Pig.06092	FAIM-201	3.12424	1.6435	0.000438257	0.00330176	yes	up	NX150dM/NX30dM
Pig.06109.1	Pig.06109	SPSB4-201	0.271224	-1.88244	0.00559546	0.0254518	yes	down	NX150dM/NX30dM
Pig.06111.1	Pig.06111	ZBTB38-201	3.03551	1.60194	2.9693e-07	8.27111e-06	yes	up	NX150dM/NX30dM
Pig.06112.1	Pig.06112	RASA2-203	2.53295	1.34082	1.44572e-06	3.12758e-05	yes	up	NX150dM/NX30dM
Pig.06119.1	Pig.06119	XRN1-201	2.12767	1.08928	5.67232e-07	1.44955e-05	yes	up	NX150dM/NX30dM
Pig.06120.1	Pig.06120	ATR-201	2.33405	1.22284	3.89647e-06	6.88388e-05	yes	up	NX150dM/NX30dM
Pig.06124.1	Pig.06124	U2SURP-202	2.01083	1.00779	1.30113e-07	4.18623e-06	yes	up	NX150dM/NX30dM
Pig.06145.1	Pig.06145	TRIM11-201	0.403685	-1.3087	2.17616e-06	4.30807e-05	yes	down	NX150dM/NX30dM
Pig.06156.1	Pig.06156	ZNF672-204	0.288044	-1.79564	7.86877e-06	0.000120919	yes	down	NX150dM/NX30dM
Pig.06280.1	Pig.06280	TRIM41-201	3.85132	1.94535	0.00225633	0.0123409	yes	up	NX150dM/NX30dM
Pig.06294.1	Pig.06294	MGAT1-201	0.488786	-1.03273	2.13995e-05	0.00027512	yes	down	NX150dM/NX30dM
Pig.06336.1	Pig.06336	ISYNA1-201	0.202221	-2.306	2.76081e-13	6.62907e-11	yes	down	NX150dM/NX30dM
Pig.06337.1	Pig.06337	SSBP4-202	0.375324	-1.41379	2.07536e-07	6.17247e-06	yes	down	NX150dM/NX30dM
Pig.06343.1	Pig.06343	Iqcn	71.7964	6.16584	1.55967e-07	4.90117e-06	yes	up	NX150dM/NX30dM
Pig.06344.1	Pig.06344	Gm3336	862.546	9.75246	2.354e-07	6.77708e-06	yes	up	NX150dM/NX30dM
Pig.06365.1	Pig.06365	PGLS-201	0.489799	-1.02974	1.74018e-06	3.6315e-05	yes	down	NX150dM/NX30dM
Pig.06370.1	Pig.06370	BST2-202	0.216532	-2.20735	0.000174937	0.00156507	yes	down	NX150dM/NX30dM
Pig.06372.1	Pig.06372	PLVAP-201	0.459717	-1.12118	0.000503726	0.00369595	yes	down	NX150dM/NX30dM
Pig.06380.1	Pig.06380	USHBP1-201	0.32111	-1.63886	0.000148743	0.001373	yes	down	NX150dM/NX30dM
Pig.06404.1	Pig.06404	TPM4-203	7.77573	2.95898	0.00019106	0.00167441	yes	up	NX150dM/NX30dM
Pig.06434.1	Pig.06434	ILVBL-205	0.323697	-1.62729	2.72818e-06	5.17776e-05	yes	down	NX150dM/NX30dM
Pig.06435.1	Pig.06435	SYDE1-201	0.475577	-1.07225	9.28159e-05	0.000933397	yes	down	NX150dM/NX30dM
Pig.06453.1	Pig.06453	VPS13A-201	3.27317	1.71069	3.036e-08	1.27701e-06	yes	up	NX150dM/NX30dM
Pig.06455.1	Pig.06455	PRUNE2	3.75619	1.90927	0.000526137	0.00382619	yes	up	NX150dM/NX30dM
Pig.06457.1	Pig.06457	RFK-201	2.76016	1.46475	0.00159769	0.00940294	yes	up	NX150dM/NX30dM
Pig.06462.1	Pig.06462	CARNMT1-201	2.13565	1.09467	1.47957e-05	0.000204263	yes	up	NX150dM/NX30dM
Pig.06481.1	Pig.06481	ATP11B	2.16914	1.11712	1.70168e-07	5.22569e-06	yes	up	NX150dM/NX30dM
Pig.06482.1	Pig.06482	MCCC1-201	5.0418	2.33394	7.79306e-14	2.33619e-11	yes	up	NX150dM/NX30dM
Pig.06510.1	Pig.06510	CHRD-201	0.433867	-1.20468	7.94422e-06	0.000121683	yes	down	NX150dM/NX30dM
Pig.06513.1	Pig.06513	EPHB3-201	0.27609	-1.85679	1.42808e-05	0.000198314	yes	down	NX150dM/NX30dM
Pig.06542.1	Pig.06542	RTP4	0.259839	-1.94431	0.000489581	0.00361322	yes	down	NX150dM/NX30dM
Pig.06574.1	Pig.06574	BCAT1-202	0.149575	-2.74106	2.60918e-07	7.36577e-06	yes	down	NX150dM/NX30dM
Pig.06577.1	Pig.06577	ETFRF1-201	2.03631	1.02595	0.0045133	0.0215902	yes	up	NX150dM/NX30dM
Pig.06580.1	Pig.06580	RASSF8-201	3.50006	1.80738	6.98811e-08	2.54783e-06	yes	up	NX150dM/NX30dM
Pig.06581.1	Pig.06581	BHLHE41-201	2.87029	1.5212	0.000327579	0.00258856	yes	up	NX150dM/NX30dM
Pig.06582.1	Pig.06582	SSPN-201	2.27631	1.1867	0.000624685	0.00438906	yes	up	NX150dM/NX30dM
Pig.06583.1	Pig.06583	ITPR2-202	2.15897	1.11035	9.39766e-11	9.44065e-09	yes	up	NX150dM/NX30dM
Pig.06584.1	Pig.06584	INTS13-201	3.79531	1.92422	4.65152e-06	7.95395e-05	yes	up	NX150dM/NX30dM
Pig.06585.1	Pig.06585	FGFR1OP2-201	3.95262	1.98281	0.00835113	0.0348031	yes	up	NX150dM/NX30dM
Pig.06588.1	Pig.06588	STK38L-201	2.72388	1.44566	5.92786e-05	0.000648254	yes	up	NX150dM/NX30dM
Pig.06597.1	Pig.06597	PTHLH-202	4.06755	2.02416	0.00744309	0.0317816	yes	up	NX150dM/NX30dM
Pig.06598.1	Pig.06598	CCDC91-201	2.44456	1.28958	0.000550087	0.00396222	yes	up	NX150dM/NX30dM
Pig.06601.1	Pig.06601	ERGIC2-201	3.44636	1.78507	3.89081e-07	1.0423e-05	yes	up	NX150dM/NX30dM
Pig.06606.1	Pig.06606	CAPRIN2-201	2.26515	1.17961	0.000499018	0.00366996	yes	up	NX150dM/NX30dM
Pig.06611.1	Pig.06611	RESF1-201	3.02504	1.59695	4.80447e-05	0.000543337	yes	up	NX150dM/NX30dM
Pig.06615.1	Pig.06615	YARS2-202	2.03305	1.02365	0.00139898	0.00843372	yes	up	NX150dM/NX30dM
Pig.06638.1	Pig.06638	ZFR-201	2.05312	1.03782	3.53729e-16	1.90872e-13	yes	up	NX150dM/NX30dM
Pig.06642.1	Pig.06642	TARS-204	2.89832	1.53521	9.41618e-08	3.20255e-06	yes	up	NX150dM/NX30dM
Pig.06643.1	Pig.06643	ADAMTS12-201	0.401838	-1.31531	1.23083e-05	0.000175702	yes	down	NX150dM/NX30dM
Pig.06658.1	Pig.06658	CHM-201	2.25987	1.17624	5.24119e-06	8.79868e-05	yes	up	NX150dM/NX30dM
Pig.06675.1	Pig.06675	SH3BGRL	2.59838	1.37761	0.00396213	0.0193957	yes	up	NX150dM/NX30dM
Pig.06676.1	Pig.06676	HMGN5	4.81898	2.26873	0.0020058	0.0112572	yes	up	NX150dM/NX30dM
Pig.06696.1	Pig.06696	EHD3-201	0.226221	-2.1442	1.55667e-05	0.000213038	yes	down	NX150dM/NX30dM
Pig.06717.1	Pig.06717	GPATCH11-203	2.66116	1.41206	4.86574e-05	0.000548296	yes	up	NX150dM/NX30dM
Pig.06721.1	Pig.06721	CEBPZ-201	2.83094	1.50128	4.81728e-09	2.68797e-07	yes	up	NX150dM/NX30dM
Pig.06741.1	Pig.06741	SOS1-202	2.34929	1.23222	3.94646e-09	2.26544e-07	yes	up	NX150dM/NX30dM
Pig.06743.1	Pig.06743	MAP4K3-201	2.54621	1.34835	3.00258e-11	3.41607e-09	yes	up	NX150dM/NX30dM
Pig.06744.1	Pig.06744	DDX3X-206	0.159927	-2.64452	0.00592073	0.0266109	yes	down	NX150dM/NX30dM
Pig.06764.1	Pig.06764	TXNDC5-201	0.463616	-1.109	4.58818e-07	1.1952e-05	yes	down	NX150dM/NX30dM
Pig.06771.1	Pig.06771	GCNT2-201	3.32086	1.73156	0.00131158	0.00800081	yes	up	NX150dM/NX30dM
Pig.06773.1	Pig.06773	PAK1IP1-201	0.374177	-1.41821	0.00518704	0.0240051	yes	down	NX150dM/NX30dM
Pig.06785.1	Pig.06785	EDN1-201	4.40319	2.13855	0.000181342	0.00160866	yes	up	NX150dM/NX30dM
Pig.06788.1	Pig.06788	GFOD1-201	0.463909	-1.10809	0.000141608	0.00131486	yes	down	NX150dM/NX30dM
Pig.06816.1	Pig.06816	MAP3K2-201	2.36669	1.24287	2.82205e-09	1.74361e-07	yes	up	NX150dM/NX30dM
Pig.06820.1	Pig.06820	C2orf76-201	2.51511	1.33062	0.00129499	0.00792005	yes	up	NX150dM/NX30dM
Pig.06834.1	Pig.06834	SLC35F5-201	3.62179	1.8567	1.07859e-09	7.65796e-08	yes	up	NX150dM/NX30dM
Pig.06872.1	Pig.06872	SORL1-201	0.486566	-1.03929	0.0117163	0.0454712	yes	down	NX150dM/NX30dM
Pig.06960.1	Pig.06960	ESAM-201	0.471798	-1.08376	0.00209155	0.0116043	yes	down	NX150dM/NX30dM
Pig.06967.1	Pig.06967	CCDC15-201	2.18037	1.12458	0.000179021	0.00159255	yes	up	NX150dM/NX30dM
Pig.07006.1	Pig.07006	L1td1	2.37639	1.24877	0.000276225	0.00224475	yes	up	NX150dM/NX30dM
Pig.07011.1	Pig.07011	TECRL-201	4.57485	2.19372	0.00192354	0.0108799	yes	up	NX150dM/NX30dM
Pig.07013.1	Pig.07013	CENPC-201	2.8038	1.48738	1.01939e-06	2.32958e-05	yes	up	NX150dM/NX30dM
Pig.07016.1	Pig.07016	UBA6-202	2.57404	1.36404	4.35631e-09	2.4856e-07	yes	up	NX150dM/NX30dM
Pig.07045.1	Pig.07045	SEPTIN7-203	2.82242	1.49693	1.04668e-08	5.20199e-07	yes	up	NX150dM/NX30dM
Pig.07054.1	Pig.07054	NT5C3A-201	3.28571	1.7162	6.80519e-05	0.00072285	yes	up	NX150dM/NX30dM
Pig.07055.1	Pig.07055	FKBP9-201	0.448093	-1.15813	1.76334e-08	8.1028e-07	yes	down	NX150dM/NX30dM
Pig.07056.1	Pig.07056	RP9-201	2.76282	1.46614	5.3691e-06	8.95767e-05	yes	up	NX150dM/NX30dM
Pig.07070.1	Pig.07070	AQP1	0.496556	-1.00997	0.000773383	0.00522767	yes	down	NX150dM/NX30dM
Pig.07079.1	Pig.07079	MTURN-201	0.462062	-1.11384	0.0117527	0.0455587	yes	down	NX150dM/NX30dM
Pig.07088.1	Pig.07088	CHN2	2.31321	1.2099	7.83948e-05	0.000814392	yes	up	NX150dM/NX30dM
Pig.07094.1	Pig.07094	TAX1BP1-204	2.47339	1.30649	2.59958e-07	7.35277e-06	yes	up	NX150dM/NX30dM
Pig.07102.1	Pig.07102	HOXB6-201	0.371608	-1.42815	0.003261	0.016578	yes	down	NX150dM/NX30dM
Pig.07104.1	Pig.07104	HOXA4	0.344044	-1.53934	0.000127516	0.00120474	yes	down	NX150dM/NX30dM
Pig.07114.1	Pig.07114	CBX5-201	3.45096	1.787	1.94951e-06	4.00201e-05	yes	up	NX150dM/NX30dM
Pig.07115.1	Pig.07115	HNRNPA2B1-202	3.57722	1.83884	1.91819e-12	3.28022e-10	yes	up	NX150dM/NX30dM
Pig.07127.1	Pig.07127	FBXW8-201	0.3507	-1.51169	0.00310309	0.0159556	yes	down	NX150dM/NX30dM
Pig.07137.1	Pig.07137	TAOK3-201	2.12843	1.08979	5.40059e-07	1.38581e-05	yes	up	NX150dM/NX30dM
Pig.07160.1	Pig.07160	VPS29-201	2.25586	1.17368	7.88826e-05	0.000818188	yes	up	NX150dM/NX30dM
Pig.07165.1	Pig.07165	IFT81-201	2.50678	1.32584	0.00162171	0.00951168	yes	up	NX150dM/NX30dM
Pig.07167.1	Pig.07167	P2RX4-201	0.480358	-1.05782	0.00422341	0.020379	yes	down	NX150dM/NX30dM
Pig.07189.1	Pig.07189	CLIP1-201	2.15128	1.1052	1.37683e-07	4.40726e-06	yes	up	NX150dM/NX30dM
Pig.07191.1	Pig.07191	RSRC2-201	2.80008	1.48547	0.000872659	0.00577879	yes	up	NX150dM/NX30dM
Pig.07196.1	Pig.07196	DENR-201	2.06278	1.04459	8.18788e-05	0.000843668	yes	up	NX150dM/NX30dM
Pig.07201.1	Pig.07201	OGFOD2-201	0.464446	-1.10642	0.00217777	0.0119736	yes	down	NX150dM/NX30dM
Pig.07204.1	Pig.07204	MPHOSPH9-204	2.06845	1.04855	7.01822e-05	0.000742555	yes	up	NX150dM/NX30dM
Pig.07207.1	Pig.07207	SBNO1-201	2.24644	1.16764	3.23825e-07	8.92812e-06	yes	up	NX150dM/NX30dM
Pig.07221.1	Pig.07221	CCDC92-201	2.29642	1.19939	0.0113984	0.044459	yes	up	NX150dM/NX30dM
Pig.07243.1	Pig.07243	PGM2-201	2.44518	1.28994	1.49877e-05	0.000206762	yes	up	NX150dM/NX30dM
Pig.07253.1	Pig.07253	RFC1-201	2.34069	1.22694	2.37105e-06	4.61646e-05	yes	up	NX150dM/NX30dM
Pig.07262.1	Pig.07262	N4BP2-201	2.04373	1.0312	9.44328e-05	0.000946633	yes	up	NX150dM/NX30dM
Pig.07271.1	Pig.07271	CEP120-201	2.29341	1.19749	3.51378e-09	2.06011e-07	yes	up	NX150dM/NX30dM
Pig.07279.1	Pig.07279	SRFBP1-201	2.83209	1.50187	2.85562e-06	5.34501e-05	yes	up	NX150dM/NX30dM
Pig.07288.1	Pig.07288	SEMA6A-202	0.327697	-1.60957	4.24313e-10	3.33899e-08	yes	down	NX150dM/NX30dM
Pig.07303.1	Pig.07303	SENP6-201	4.72754	2.24109	1.34057e-13	3.61686e-11	yes	up	NX150dM/NX30dM
Pig.07304.1	Pig.07304	MYO6-201	2.31572	1.21146	2.97011e-05	0.000363771	yes	up	NX150dM/NX30dM
Pig.07310.1	Pig.07310	PHIP-201	2.35911	1.23824	3.00923e-08	1.26858e-06	yes	up	NX150dM/NX30dM
Pig.07326.1	Pig.07326	ENOX1-201	0.39515	-1.33953	0.00196972	0.011085	yes	down	NX150dM/NX30dM
Pig.07327.1	Pig.07327	DNAJC15-201	0.400115	-1.32151	1.52437e-05	0.000209529	yes	down	NX150dM/NX30dM
Pig.07340.1	Pig.07340	KBTBD6-201	21.5401	4.42896	3.01949e-10	2.5402e-08	yes	up	NX150dM/NX30dM
Pig.07341.1	Pig.07341	WBP4-201	2.37571	1.24836	4.78923e-05	0.000542262	yes	up	NX150dM/NX30dM
Pig.07343.1	Pig.07343	SUGT1-201	3.261	1.70531	1.04347e-06	2.37432e-05	yes	up	NX150dM/NX30dM
Pig.07373.1	Pig.07373	MYL9-201	1.11802e-10	-33.0583	2.11322e-09	1.36213e-07	yes	down	NX150dM/NX30dM
Pig.07388.1	Pig.07388	SRC-201	0.463886	-1.10816	0.00121503	0.00753597	yes	down	NX150dM/NX30dM
Pig.07401.1	Pig.07401	Pig.07401	0.380233	-1.39505	0.000122997	0.0011673	yes	down	NX150dM/NX30dM
Pig.07412.1	Pig.07412	TOP1-201	2.34843	1.2317	3.50247e-08	1.43694e-06	yes	up	NX150dM/NX30dM
Pig.07413.1	Pig.07413	PLCG1-201	0.410987	-1.28283	1.57581e-07	4.93546e-06	yes	down	NX150dM/NX30dM
Pig.07415.1	Pig.07415	LPIN3-201	0.381522	-1.39016	0.000133758	0.00125504	yes	down	NX150dM/NX30dM
Pig.07416.1	Pig.07416	EMILIN3-201	0.160944	-2.63537	1.87341e-06	3.86681e-05	yes	down	NX150dM/NX30dM
Pig.07425.1	Pig.07425	MYBL2-201	0.272578	-1.87526	3.11872e-06	5.71926e-05	yes	down	NX150dM/NX30dM
Pig.07432.1	Pig.07432	FITM2-201	0.386845	-1.37017	4.58575e-05	0.000523302	yes	down	NX150dM/NX30dM
Pig.07438.1	Pig.07438	ADA-201	0.388086	-1.36555	8.91421e-05	0.000905615	yes	down	NX150dM/NX30dM
Pig.07453.1	Pig.07453	MATN4-201	0.315354	-1.66496	9.49049e-05	0.000949679	yes	down	NX150dM/NX30dM
Pig.07470.1	Pig.07470	MYNN-203	3.33684	1.73848	1.4402e-08	6.7999e-07	yes	up	NX150dM/NX30dM
Pig.07474.1	Pig.07474	GOLIM4-201	2.05794	1.0412	0.000314929	0.00250432	yes	up	NX150dM/NX30dM
Pig.07475.1	Pig.07475	PDCD10-202	2.54307	1.34657	7.40062e-06	0.000115798	yes	up	NX150dM/NX30dM
Pig.07486.1	Pig.07486	NMD3-204	2.91585	1.54392	3.83372e-12	5.839e-10	yes	up	NX150dM/NX30dM
Pig.07492.1	Pig.07492	KPNA4-201	3.49789	1.80649	8.2965e-19	8.70488e-16	yes	up	NX150dM/NX30dM
Pig.07493.1	Pig.07493	SMC4-201	2.24059	1.16388	0.00377863	0.0186864	yes	up	NX150dM/NX30dM
Pig.07520.1	Pig.07520	USP18-201	0.151613	-2.72153	5.31358e-06	8.89648e-05	yes	down	NX150dM/NX30dM
Pig.07523.1	Pig.07523	KIF21A-202	4.19634	2.06913	6.19317e-08	2.3274e-06	yes	up	NX150dM/NX30dM
Pig.07527.1	Pig.07527	LRRK2-201	2.05	1.03562	8.14401e-06	0.000124495	yes	up	NX150dM/NX30dM
Pig.07532.1	Pig.07532	YAF2-201	2.33848	1.22557	6.46302e-05	0.00069392	yes	up	NX150dM/NX30dM
Pig.07533.1	Pig.07533	ZCRB1-201	4.40937	2.14057	1.57356e-09	1.05759e-07	yes	up	NX150dM/NX30dM
Pig.07537.1	Pig.07537	ADAMTS20-202	0.452505	-1.14399	0.000899695	0.00593693	yes	down	NX150dM/NX30dM
Pig.07547.1	Pig.07547	SCAF11-201	2.55426	1.35291	1.23179e-07	3.99717e-06	yes	up	NX150dM/NX30dM
Pig.07564.1	Pig.07564	MTERF2-203	2.57597	1.36512	0.000985532	0.00639174	yes	up	NX150dM/NX30dM
Pig.07566.1	Pig.07566	RIC8B-207	2.22793	1.15571	5.10859e-09	2.80467e-07	yes	up	NX150dM/NX30dM
Pig.07575.1	Pig.07575	ADCY6-201	0.452532	-1.14391	0.00217003	0.0119455	yes	down	NX150dM/NX30dM
Pig.07576.1	Pig.07576	ADCY6-201	0.352556	-1.50408	1.4504e-05	0.00020097	yes	down	NX150dM/NX30dM
Pig.07577.1	Pig.07577	ADCY6-201	0.249505	-2.00286	5.71961e-07	1.45777e-05	yes	down	NX150dM/NX30dM
Pig.07599.1	Pig.07599	SPATS2-201	2.20873	1.14322	0.00105626	0.00673479	yes	up	NX150dM/NX30dM
Pig.07608.1	Pig.07608	BCDIN3D-201	0.444655	-1.16924	1.79918e-05	0.000239967	yes	down	NX150dM/NX30dM
Pig.07625.1	Pig.07625	LETM2-201	0.460529	-1.11864	0.00124075	0.00766055	yes	down	NX150dM/NX30dM
Pig.07639.1	Pig.07639	NR4A1-201	6.97808	2.80283	0.00421626	0.0203547	yes	up	NX150dM/NX30dM
Pig.07671.1	Pig.07671	MFSD5-201	0.458604	-1.12468	0.00169064	0.00982713	yes	down	NX150dM/NX30dM
Pig.07708.1	Pig.07708	PDE1B-201	0.346791	-1.52786	7.15593e-05	0.000755807	yes	down	NX150dM/NX30dM
Pig.07724.1	Pig.07724	STC1-201	2.30286	1.20343	0.00394034	0.0193091	yes	up	NX150dM/NX30dM
Pig.07729.1	Pig.07729	LOXL2-201	0.376039	-1.41104	0.00022573	0.00191001	yes	down	NX150dM/NX30dM
Pig.07737.1	Pig.07737	PPP3CA-201	2.28494	1.19215	1.26585e-14	4.78137e-12	yes	up	NX150dM/NX30dM
Pig.07742.1	Pig.07742	BMP1-201	0.399729	-1.32291	1.11379e-05	0.000162558	yes	down	NX150dM/NX30dM
Pig.07759.1	Pig.07759	DOK2-201	2.3929	1.25876	0.00303599	0.0156832	yes	up	NX150dM/NX30dM
Pig.07779.1	Pig.07779	NFIL3-201	2.05322	1.03789	0.0104048	0.041352	yes	up	NX150dM/NX30dM
Pig.07811.1	Pig.07811	RPSA-202	79.8594	6.31939	0.00381957	0.0188444	yes	up	NX150dM/NX30dM
Pig.07833.1	Pig.07833	NKTR-201	2.74217	1.45532	1.85828e-08	8.44456e-07	yes	up	NX150dM/NX30dM
Pig.07842.1	Pig.07842	GASK1A-201	0.33724	-1.56815	0.000682119	0.00471713	yes	down	NX150dM/NX30dM
Pig.07868.1	Pig.07868	CLEC3B-201	0.4791	-1.0616	1.24389e-05	0.000177299	yes	down	NX150dM/NX30dM
Pig.07875.1	Pig.07875	LZTFL1-203	2.07138	1.05059	9.45075e-05	0.00094688	yes	up	NX150dM/NX30dM
Pig.07883.1	Pig.07883	CCRL2-203	2.72422	1.44585	0.00299329	0.0154923	yes	up	NX150dM/NX30dM
Pig.07886.1	Pig.07886	LRRC2-202	2.5376	1.34346	0.00203326	0.0113744	yes	up	NX150dM/NX30dM
Pig.07895.1	Pig.07895	PTH1R-201	0.384541	-1.37879	0.0125443	0.0478724	yes	down	NX150dM/NX30dM
Pig.07928.1	Pig.07928	PRKAR2A-201	2.02252	1.01616	1.59834e-07	4.98124e-06	yes	up	NX150dM/NX30dM
Pig.07952.1	Pig.07952	LOC101138906	0.213247	-2.22941	1.01115e-12	1.87221e-10	yes	down	NX150dM/NX30dM
Pig.07964.1	Pig.07964	MYO16	0.206757	-2.27399	1.36031e-08	6.4388e-07	yes	down	NX150dM/NX30dM
Pig.07990.1	Pig.07990	CDR2L-202	0.451847	-1.14609	0.000147554	0.00136537	yes	down	NX150dM/NX30dM
Pig.07991.1	Pig.07991	HID1-201	0.489264	-1.03131	0.00115868	0.00725802	yes	down	NX150dM/NX30dM
Pig.08027.1	Pig.08027	ABCA5-201	3.94668	1.98064	2.00429e-11	2.45799e-09	yes	up	NX150dM/NX30dM
Pig.08040.1	Pig.08040	SLC16A6-201	0.261204	-1.93675	0.00123308	0.00762792	yes	down	NX150dM/NX30dM
Pig.08042.1	Pig.08042	GNA13-201	2.14655	1.10202	1.50368e-06	3.21251e-05	yes	up	NX150dM/NX30dM
Pig.08060.1	Pig.08060	SMURF2-201	2.3269	1.21841	1.83291e-09	1.20614e-07	yes	up	NX150dM/NX30dM
Pig.08075.1	Pig.08075	RNF19A-201	2.7366	1.45239	3.85216e-11	4.27952e-09	yes	up	NX150dM/NX30dM
Pig.08084.1	Pig.08084	NCALD-201	0.384622	-1.37849	0.00507183	0.0236044	yes	down	NX150dM/NX30dM
Pig.08092.1	Pig.08092	ATP6V1C1-202	2.00757	1.00545	0.000726463	0.00496023	yes	up	NX150dM/NX30dM
Pig.08095.1	Pig.08095	CTHRC1-202	0.241427	-2.05034	0.000392056	0.00300869	yes	down	NX150dM/NX30dM
Pig.08096.1	Pig.08096	SLC25A32	2.20337	1.13971	0.00044508	0.0033379	yes	up	NX150dM/NX30dM
Pig.08103.1	Pig.08103	ZFPM2-204	2.25579	1.17363	0.00147549	0.00879336	yes	up	NX150dM/NX30dM
Pig.08107.1	Pig.08107	OXR1-205	2.69593	1.43079	1.85955e-09	1.21942e-07	yes	up	NX150dM/NX30dM
Pig.08111.1	Pig.08111	EIF3E-201	2.24157	1.16451	0.000129426	0.00121912	yes	up	NX150dM/NX30dM
Pig.08134.1	Pig.08134	MRE11-201	2.11275	1.07912	0.000623281	0.00438083	yes	up	NX150dM/NX30dM
Pig.08148.1	Pig.08148	CEP57	2.51488	1.33049	7.7719e-08	2.74869e-06	yes	up	NX150dM/NX30dM
Pig.08151.1	Pig.08151	CCDC82-201	3.8764	1.95472	9.16732e-09	4.61691e-07	yes	up	NX150dM/NX30dM
Pig.08165.1	Pig.08165	BIRC3-201	8.23013	3.04092	1.5157e-08	7.10312e-07	yes	up	NX150dM/NX30dM
Pig.08166.1	Pig.08166	BIRC3-201	3.47382	1.79652	1.44742e-09	9.90434e-08	yes	up	NX150dM/NX30dM
Pig.08167.1	Pig.08167	TMEM123-201	3.62445	1.85776	1.96619e-09	1.27606e-07	yes	up	NX150dM/NX30dM
Pig.08185.1	Pig.08185	MSANTD4-201	3.96482	1.98726	1.11575e-12	2.00686e-10	yes	up	NX150dM/NX30dM
Pig.08186.1	Pig.08186	KBTBD3-201	4.1345	2.04771	7.10396e-09	3.71649e-07	yes	up	NX150dM/NX30dM
Pig.08187.1	Pig.08187	AASDHPPT-202	2.09084	1.06408	0.00166743	0.00971946	yes	up	NX150dM/NX30dM
Pig.08188.1	Pig.08188	CWF19L2-201	3.36337	1.74991	9.52096e-08	3.21669e-06	yes	up	NX150dM/NX30dM
Pig.08195.1	Pig.08195	CUL5-201	4.0263	2.00946	7.72538e-09	3.96471e-07	yes	up	NX150dM/NX30dM
Pig.08198.1	Pig.08198	NPAT-201	2.03834	1.0274	4.46816e-06	7.72056e-05	yes	up	NX150dM/NX30dM
Pig.08200.1	Pig.08200	C11orf65-201	3.84855	1.94432	4.43145e-06	7.68525e-05	yes	up	NX150dM/NX30dM
Pig.08203.1	Pig.08203	DDX10	2.02532	1.01815	0.000605111	0.0042818	yes	up	NX150dM/NX30dM
Pig.08221.1	Pig.08221	CRYAB-202	4.20042	2.07053	2.78608e-06	5.25129e-05	yes	up	NX150dM/NX30dM
Pig.08223.1	Pig.08223	C11orf52-201	58.2753	5.86481	4.12492e-06	7.21326e-05	yes	up	NX150dM/NX30dM
Pig.08224.1	Pig.08224	DIXDC1	3.72992	1.89914	4.6339e-06	7.94155e-05	yes	up	NX150dM/NX30dM
Pig.08227.1	Pig.08227	NKAPD1-201	2.97651	1.57362	1.14191e-08	5.58707e-07	yes	up	NX150dM/NX30dM
Pig.08241.1	Pig.08241	PNPT1-201	2.21721	1.14875	9.47342e-06	0.000141771	yes	up	NX150dM/NX30dM
Pig.08242.1	Pig.08242	PPP4R3B-201	2.64113	1.40115	5.52677e-08	2.10866e-06	yes	up	NX150dM/NX30dM
Pig.08243.1	Pig.08243	CFAP36-201	3.52706	1.81847	7.74524e-06	0.00011959	yes	up	NX150dM/NX30dM
Pig.08244.1	Pig.08244	CCDC88A-204	2.12636	1.08838	0.00136182	0.00826987	yes	up	NX150dM/NX30dM
Pig.08252.1	Pig.08252	SPTBN1-201	1.51287e+08	27.1727	2.03611e-53	1.9227e-49	yes	up	NX150dM/NX30dM
Pig.08255.1	Pig.08255	Acyp2	2.28768	1.19388	0.000223563	0.00189592	yes	up	NX150dM/NX30dM
Pig.08269.1	Pig.08269	FOXN2-201	2.16293	1.11298	4.5622e-07	1.19008e-05	yes	up	NX150dM/NX30dM
Pig.08272.1	Pig.08272	FBXO11-201	2.39372	1.25925	6.57074e-09	3.47605e-07	yes	up	NX150dM/NX30dM
Pig.08276.1	Pig.08276	MSH2-202	2.1088	1.07642	0.00112242	0.00707308	yes	up	NX150dM/NX30dM
Pig.08281.1	Pig.08281	TTC7A-204	0.403814	-1.30824	7.16832e-07	1.74235e-05	yes	down	NX150dM/NX30dM
Pig.08283.1	Pig.08283	SOCS5-203	2.3834	1.25302	5.67227e-11	6.05234e-09	yes	up	NX150dM/NX30dM
Pig.08306.1	Pig.08306	AP1S1-201	7.10071	2.82796	0.00725415	0.0311777	yes	up	NX150dM/NX30dM
Pig.08308.1	Pig.08308	RUFY3-202	3.73769	1.90215	1.0215e-17	7.71685e-15	yes	up	NX150dM/NX30dM
Pig.08329.1	Pig.08329	CXCL2-202	15.1711	3.92325	5.18645e-07	1.33449e-05	yes	up	NX150dM/NX30dM
Pig.08335.1	Pig.08335	AREG-201	14.3384	3.84182	0.00810969	0.0340657	yes	up	NX150dM/NX30dM
Pig.08340.1	Pig.08340	THAP6-204	3.65957	1.87167	1.47917e-07	4.67663e-06	yes	up	NX150dM/NX30dM
Pig.08343.1	Pig.08343	G3BP2-201	2.02131	1.01529	1.48667e-08	6.98439e-07	yes	up	NX150dM/NX30dM
Pig.08344.1	Pig.08344	USO1-206	2.94872	1.56009	2.28797e-13	5.76143e-11	yes	up	NX150dM/NX30dM
Pig.08348.1	Pig.08348	SDAD1-201	2.05986	1.04255	3.04525e-06	5.61646e-05	yes	up	NX150dM/NX30dM
Pig.08353.1	Pig.08353	NUP54-204	2.53719	1.34323	3.90575e-08	1.57615e-06	yes	up	NX150dM/NX30dM
Pig.08395.1	Pig.08395	ATP11C-201	2.3076	1.20639	6.38532e-06	0.000103071	yes	up	NX150dM/NX30dM
Pig.08403.1	Pig.08403	LDOC1	0.379224	-1.39888	1.9435e-05	0.000255073	yes	down	NX150dM/NX30dM
Pig.08415.1	Pig.08415	STRN-201	3.09216	1.62862	8.27665e-12	1.14097e-09	yes	up	NX150dM/NX30dM
Pig.08416.1	Pig.08416	AP4S1-201	4.01847	2.00665	0.0055397	0.025259	yes	up	NX150dM/NX30dM
Pig.08423.1	Pig.08423	ARHGAP5-203	4.39721	2.13659	2.27688e-09	1.45274e-07	yes	up	NX150dM/NX30dM
Pig.08433.1	Pig.08433	BAZ1A-201	3.07759	1.6218	7.40217e-07	1.78769e-05	yes	up	NX150dM/NX30dM
Pig.08436.1	Pig.08436	SRP54-202	2.25075	1.17041	1.20658e-07	3.931e-06	yes	up	NX150dM/NX30dM
Pig.08437.1	Pig.08437	FAM177A1-201	2.53503	1.342	0.000633863	0.00443704	yes	up	NX150dM/NX30dM
Pig.08444.1	Pig.08444	BRMS1L-201	2.51084	1.32817	0.000789692	0.00531328	yes	up	NX150dM/NX30dM
Pig.08445.1	Pig.08445	MBIP-203	2.27237	1.1842	0.00192068	0.0108702	yes	up	NX150dM/NX30dM
Pig.08454.1	Pig.08454	CLEC14A-201	0.333753	-1.58315	0.00409215	0.0198815	yes	down	NX150dM/NX30dM
Pig.08477.1	Pig.08477	TTC37-201	2.20504	1.14081	1.97869e-06	4.0269e-05	yes	up	NX150dM/NX30dM
Pig.08478.1	Pig.08478	ARSK-201	4.50689	2.17213	5.61353e-08	2.13744e-06	yes	up	NX150dM/NX30dM
Pig.08484.1	Pig.08484	ELL2-201	8.86745	3.14852	1.46942e-21	2.52287e-18	yes	up	NX150dM/NX30dM
Pig.08494.1	Pig.08494	CHD1-202	3.90032	1.96359	1.03973e-13	2.97432e-11	yes	up	NX150dM/NX30dM
Pig.08506.1	Pig.08506	GPC6-201	0.484008	-1.0469	0.00118048	0.00737442	yes	down	NX150dM/NX30dM
Pig.08540.1	Pig.08540	H6PD-202	0.410044	-1.28615	2.97915e-09	1.80334e-07	yes	down	NX150dM/NX30dM
Pig.08543.1	Pig.08543	CLSTN1-203	0.40261	-1.31254	3.05689e-13	7.21654e-11	yes	down	NX150dM/NX30dM
Pig.08544.1	Pig.08544	GDF6-201	0.364965	-1.45417	2.46888e-05	0.000310689	yes	down	NX150dM/NX30dM
Pig.08546.1	Pig.08546	NMNAT1-201	2.84624	1.50906	0.00025249	0.0020878	yes	up	NX150dM/NX30dM
Pig.08557.1	Pig.08557	TARDBP-201	2.34615	1.23029	6.02856e-10	4.46491e-08	yes	up	NX150dM/NX30dM
Pig.08561.1	Pig.08561	UBIAD1-201	0.467611	-1.09662	0.000877583	0.0058073	yes	down	NX150dM/NX30dM
Pig.08624.1	Pig.08624	NECAP2-201	0.431503	-1.21256	4.03494e-07	1.06889e-05	yes	down	NX150dM/NX30dM
Pig.08626.1	Pig.08626	MFAP2-202	0.296912	-1.75189	1.28384e-05	0.000181623	yes	down	NX150dM/NX30dM
Pig.08644.1	Pig.08644	PCM1-203	3.4179	1.77311	5.01769e-10	3.8366e-08	yes	up	NX150dM/NX30dM
Pig.08646.1	Pig.08646	MTUS1-201	3.07454	1.62037	8.41652e-08	2.90717e-06	yes	up	NX150dM/NX30dM
Pig.08647.1	Pig.08647	PDGFRL-201	0.442573	-1.17601	8.03415e-05	0.000830958	yes	down	NX150dM/NX30dM
Pig.08650.1	Pig.08650	VPS37A-201	2.25762	1.1748	1.50598e-06	3.21377e-05	yes	up	NX150dM/NX30dM
Pig.08651.1	Pig.08651	CNOT7-202	2.5585	1.3553	5.84244e-09	3.11696e-07	yes	up	NX150dM/NX30dM
Pig.08652.1	Pig.08652	ZDHHC2-201	3.52448	1.81741	2.0578e-07	6.1396e-06	yes	up	NX150dM/NX30dM
Pig.08673.1	Pig.08673	ESF1-201	2.44694	1.29098	0.000253134	0.00208946	yes	up	NX150dM/NX30dM
Pig.08689.1	Pig.08689	PLCB1-201	2.05282	1.03761	6.28897e-05	0.000679871	yes	up	NX150dM/NX30dM
Pig.08708.1	Pig.08708	PID1-202	0.48671	-1.03887	0.000571768	0.00409652	yes	down	NX150dM/NX30dM
Pig.08717.1	Pig.08717	CAB39-201	3.92556	1.9729	4.31252e-23	1.01808e-19	yes	up	NX150dM/NX30dM
Pig.08731.1	Pig.08731	PDE6D-201	2.1675	1.11603	0.00232402	0.0125986	yes	up	NX150dM/NX30dM
Pig.08768.1	Pig.08768	RCN2-201	2.08835	1.06236	4.82133e-06	8.18846e-05	yes	up	NX150dM/NX30dM
Pig.08769.1	Pig.08769	SCAPER-202	2.89176	1.53195	1.69241e-07	5.20567e-06	yes	up	NX150dM/NX30dM
Pig.08775.1	Pig.08775	FBXO22-202	2.66722	1.41533	9.88094e-09	4.93681e-07	yes	up	NX150dM/NX30dM
Pig.08795.1	Pig.08795	RHCG-201	0.210629	-2.24722	0.00272287	0.0143924	yes	down	NX150dM/NX30dM
Pig.08831.1	Pig.08831	FES-201	0.411805	-1.27997	0.00406076	0.0197608	yes	down	NX150dM/NX30dM
Pig.08852.1	Pig.08852	FSD2-201	2.0891	1.06288	0.0101945	0.0408083	yes	up	NX150dM/NX30dM
Pig.08857.1	Pig.08857	BTBD1-201	2.1451	1.10104	1.10756e-06	2.50022e-05	yes	up	NX150dM/NX30dM
Pig.08859.1	Pig.08859	HDGFL3-201	2.05228	1.03723	0.000201302	0.00174394	yes	up	NX150dM/NX30dM
Pig.08862.1	Pig.08862	ADAMTSL3-202	0.323983	-1.62601	4.82363e-09	2.68797e-07	yes	down	NX150dM/NX30dM
Pig.08876.1	Pig.08876	GTF2A1-201	2.16999	1.11769	1.03359e-05	0.000152742	yes	up	NX150dM/NX30dM
Pig.08877.1	Pig.08877	TSHR-204	0.209967	-2.25177	3.09177e-06	5.68882e-05	yes	down	NX150dM/NX30dM
Pig.08912.1	Pig.08912	AGPAT5-202	2.38815	1.25589	1.78415e-05	0.000238806	yes	up	NX150dM/NX30dM
Pig.08935.1	Pig.08935	TUBGCP5-204	2.59704	1.37687	0.00055566	0.00399565	yes	up	NX150dM/NX30dM
Pig.08949.1	Pig.08949	PTPN4-201	2.42833	1.27996	5.20652e-08	2.00265e-06	yes	up	NX150dM/NX30dM
Pig.08954.1	Pig.08954	GLI2-201	0.316861	-1.65808	0.000653349	0.00455655	yes	down	NX150dM/NX30dM
Pig.08956.1	Pig.08956	LIPG-201	5.14149	2.36219	1.3852e-06	3.03844e-05	yes	up	NX150dM/NX30dM
Pig.08974.1	Pig.08974	ATP5F1A-208	2.26888	1.18198	0.00218853	0.0120255	yes	up	NX150dM/NX30dM
Pig.09028.1	Pig.09028	CMPK2-201	0.083711	-3.57844	1.35213e-07	4.33554e-06	yes	down	NX150dM/NX30dM
Pig.09029.1	Pig.09029	RSAD2-203	0.184985	-2.43452	0.00410273	0.0199188	yes	down	NX150dM/NX30dM
Pig.09031.1	Pig.09031	ID2-201	3.19634	1.67642	1.22266e-05	0.000175598	yes	up	NX150dM/NX30dM
Pig.09042.1	Pig.09042	KLF11-202	0.161035	-2.63456	6.74945e-11	7.16124e-09	yes	down	NX150dM/NX30dM
Pig.09044.1	Pig.09044	RRM2	0.25593	-1.96618	0.00367444	0.018286	yes	down	NX150dM/NX30dM
Pig.09056.1	Pig.09056	GREB1	0.463051	-1.11076	0.0040422	0.0197009	yes	down	NX150dM/NX30dM
Pig.09066.1	Pig.09066	AIMP2-203	0.49108	-1.02597	0.0017357	0.0100307	yes	down	NX150dM/NX30dM
Pig.09088.1	Pig.09088	PTCD1	0.446191	-1.16427	0.00276875	0.0145744	yes	down	NX150dM/NX30dM
Pig.09089.1	Pig.09089	PTCD1	0.473094	-1.0798	0.000235223	0.0019709	yes	down	NX150dM/NX30dM
Pig.09098.1	Pig.09098	ZNF286A	0.308346	-1.69738	0.00881478	0.0362772	yes	down	NX150dM/NX30dM
Pig.09125.1	Pig.09125	CNPY4-201	0.354344	-1.49678	7.68361e-08	2.72282e-06	yes	down	NX150dM/NX30dM
Pig.09145.1	Pig.09145	SAP25-201	0.339509	-1.55848	0.00268803	0.0142442	yes	down	NX150dM/NX30dM
Pig.09168.1	Pig.09168	SERPINE1-201	10.308	3.3657	1.39703e-11	1.80714e-09	yes	up	NX150dM/NX30dM
Pig.09196.1	Pig.09196	HSPB1-201	3.03709	1.60269	2.71301e-07	7.62469e-06	yes	up	NX150dM/NX30dM
Pig.09199.1	Pig.09199	STYXL1-201	0.412915	-1.27608	0.010389	0.0413066	yes	down	NX150dM/NX30dM
Pig.09203.1	Pig.09203	CCL24	0.397518	-1.33091	0.000469036	0.00348337	yes	down	NX150dM/NX30dM
Pig.09226.1	Pig.09226	LIMK1-201	2.81901	1.49519	8.88048e-06	0.000133959	yes	up	NX150dM/NX30dM
Pig.09228.1	Pig.09228	LAT2-201	0.355617	-1.4916	0.00227374	0.0123894	yes	down	NX150dM/NX30dM
Pig.09258.1	Pig.09258	CD2AP-202	2.62962	1.39486	1.25303e-06	2.79725e-05	yes	up	NX150dM/NX30dM
Pig.09259.1	Pig.09259	TNFRSF21-201	0.429152	-1.22044	0.00236577	0.0127986	yes	down	NX150dM/NX30dM
Pig.09283.1	Pig.09283	HSP90AB1-202	2.13954	1.0973	2.11415e-05	0.000272545	yes	up	NX150dM/NX30dM
Pig.09291.1	Pig.09291	MAD2L1BP-201	0.467126	-1.09812	0.00488967	0.0229889	yes	down	NX150dM/NX30dM
Pig.09293.1	Pig.09293	POLH-202	2.76828	1.46899	1.97722e-06	4.0269e-05	yes	up	NX150dM/NX30dM
Pig.09299.1	Pig.09299	ZNF318-201	2.55118	1.35116	1.48079e-07	4.67663e-06	yes	up	NX150dM/NX30dM
Pig.09306.1	Pig.09306	PTK7-201	0.144778	-2.78808	1.19636e-18	1.12973e-15	yes	down	NX150dM/NX30dM
Pig.09308.1	Pig.09308	MRPL2-201	0.414005	-1.27228	4.83303e-07	1.25208e-05	yes	down	NX150dM/NX30dM
Pig.09309.1	Pig.09309	CUL7-201	0.362395	-1.46436	1.34352e-08	6.39225e-07	yes	down	NX150dM/NX30dM
Pig.09315.1	Pig.09315	GNMT-202	3.20131	1.67866	0.000314821	0.00250432	yes	up	NX150dM/NX30dM
Pig.09326.1	Pig.09326	POMC	0.380283	-1.39486	0.0115297	0.0448508	yes	down	NX150dM/NX30dM
Pig.09329.1	Pig.09329	ADCY3-201	0.28911	-1.79031	0.0011338	0.00713051	yes	down	NX150dM/NX30dM
Pig.09331.1	Pig.09331	VWA8-204	0.276828	-1.85294	0.00543137	0.0248551	yes	down	NX150dM/NX30dM
Pig.09335.1	Pig.09335	ITSN2-201	2.15153	1.10536	8.88152e-08	3.04422e-06	yes	up	NX150dM/NX30dM
Pig.09337.1	Pig.09337	FAM228B	18.7192	4.22645	7.48446e-06	0.000116723	yes	up	NX150dM/NX30dM
Pig.09344.1	Pig.09344	UBXN2A-201	3.75947	1.91053	7.68432e-08	2.72282e-06	yes	up	NX150dM/NX30dM
Pig.09345.1	Pig.09345	ATAD2B-201	2.67901	1.4217	3.20595e-12	5.04563e-10	yes	up	NX150dM/NX30dM
Pig.09370.1	Pig.09370	SMC6-201	2.83552	1.50362	2.87803e-06	5.37631e-05	yes	up	NX150dM/NX30dM
Pig.09379.1	Pig.09379	RETSAT-201	0.384617	-1.3785	0.00857262	0.0354272	yes	down	NX150dM/NX30dM
Pig.09442.1	Pig.09442	MGAT4A-201	2.62024	1.3897	2.56678e-07	7.27871e-06	yes	up	NX150dM/NX30dM
Pig.09455.1	Pig.09455	EIF5B-201	2.82102	1.49622	6.39193e-12	9.28599e-10	yes	up	NX150dM/NX30dM
Pig.09468.1	Pig.09468	TBC1D8-202	0.389981	-1.35853	0.000402472	0.00307736	yes	down	NX150dM/NX30dM
Pig.09495.1	Pig.09495	HSPA12B-202	0.369302	-1.43713	0.000344975	0.00269892	yes	down	NX150dM/NX30dM
Pig.09501.1	Pig.09501	AP5S1-201	0.360061	-1.47368	1.00339e-05	0.000149684	yes	down	NX150dM/NX30dM
Pig.09528.1	Pig.09528	CD93-201	0.435123	-1.2005	0.01173	0.0454895	yes	down	NX150dM/NX30dM
Pig.09551.1	Pig.09551	DZANK1-204	0.471763	-1.08387	0.00030162	0.00241988	yes	down	NX150dM/NX30dM
Pig.09571.1	Pig.09571	H2AFJ-201	0.437642	-1.19218	7.04143e-06	0.000111191	yes	down	NX150dM/NX30dM
Pig.09576.1	Pig.09576	MGP-201	0.473034	-1.07998	0.000996673	0.00643747	yes	down	NX150dM/NX30dM
Pig.09602.1	Pig.09602	RECQL-202	2.29494	1.19846	7.27526e-05	0.000765889	yes	up	NX150dM/NX30dM
Pig.09608.1	Pig.09608	MYCT1-201	2.02223	1.01594	0.00717436	0.0309556	yes	up	NX150dM/NX30dM
Pig.09665.1	Pig.09665	COMMD3-BMI1	4.02097	2.00754	5.92121e-16	3.10633e-13	yes	up	NX150dM/NX30dM
Pig.09669.1	Pig.09669	DNAJC1-201	2.148	1.10299	1.15887e-06	2.60804e-05	yes	up	NX150dM/NX30dM
Pig.09680.1	Pig.09680	ARL5B-201	4.05395	2.01933	9.31096e-05	0.000935356	yes	up	NX150dM/NX30dM
Pig.09686.1	Pig.09686	CUL2-201	2.06787	1.04815	4.9545e-05	0.000555325	yes	up	NX150dM/NX30dM
Pig.09688.1	Pig.09688	LOC115931655	0.332202	-1.58987	2.01648e-05	0.000262444	yes	down	NX150dM/NX30dM
Pig.09691.1	Pig.09691	FZD8-201	0.348824	-1.51943	0.000110836	0.00107511	yes	down	NX150dM/NX30dM
Pig.09710.1	Pig.09710	KHNYN-201	0.390083	-1.35815	0.00019003	0.00166771	yes	down	NX150dM/NX30dM
Pig.09711.1	Pig.09711	NYNRIN-201	0.347558	-1.52467	1.95306e-05	0.000255617	yes	down	NX150dM/NX30dM
Pig.09712.1	Pig.09712	NFATC4-201	0.387265	-1.36861	5.87769e-05	0.000643513	yes	down	NX150dM/NX30dM
Pig.09731.1	Pig.09731	IRF9-203	0.36424	-1.45704	0.000323643	0.00256174	yes	down	NX150dM/NX30dM
Pig.09741.1	Pig.09741	DHRS4-202	0.486952	-1.03815	0.000470293	0.00348963	yes	down	NX150dM/NX30dM
Pig.09743.1	Pig.09743	AP1G2-201	0.144403	-2.79183	2.77293e-13	6.62907e-11	yes	down	NX150dM/NX30dM
Pig.09751.1	Pig.09751	EFS-201	0.435907	-1.19791	0.000797153	0.00535576	yes	down	NX150dM/NX30dM
Pig.09765.1	Pig.09765	AJUBA-202	0.360211	-1.47309	1.77228e-08	8.12409e-07	yes	down	NX150dM/NX30dM
Pig.09770.1	Pig.09770	MMP14-201	0.298587	-1.74378	1.54773e-07	4.87986e-06	yes	down	NX150dM/NX30dM
Pig.09787.1	Pig.09787	TSPYL2-201	2.16893	1.11698	0.00161252	0.0094725	yes	up	NX150dM/NX30dM
Pig.09818.1	Pig.09818	PRICKLE3-201	0.494089	-1.01716	0.000531452	0.00385742	yes	down	NX150dM/NX30dM
Pig.09861.1	Pig.09861	ZNF41-201	2.48199	1.3115	0.000135016	0.00126601	yes	up	NX150dM/NX30dM
Pig.09865.1	Pig.09865	CDK16-201	0.48475	-1.04469	1.6044e-08	7.44488e-07	yes	down	NX150dM/NX30dM
Pig.09896.1	Pig.09896	AMPD3-204	9.20548	3.20249	3.99615e-05	0.000464153	yes	up	NX150dM/NX30dM
Pig.09906.1	Pig.09906	GALNT18-201	0.369112	-1.43787	0.000406916	0.00310605	yes	down	NX150dM/NX30dM
Pig.09907.1	Pig.09907	USP47-201	3.0295	1.59908	5.58321e-12	8.29867e-10	yes	up	NX150dM/NX30dM
Pig.09921.1	Pig.09921	FAR1-201	2.23938	1.1631	2.05403e-06	4.13565e-05	yes	up	NX150dM/NX30dM
Pig.09922.1	Pig.09922	SPON1-201	0.324613	-1.62321	2.69823e-06	5.13852e-05	yes	down	NX150dM/NX30dM
Pig.09923.1	Pig.09923	Rras2	2.047	1.03351	0.00372498	0.018484	yes	up	NX150dM/NX30dM
Pig.09943.1	Pig.09943	TUT7-202	2.1135	1.07963	0.000167282	0.00150729	yes	up	NX150dM/NX30dM
Pig.09952.1	Pig.09952	ERCC6L2	2.52763	1.33779	2.2849e-08	1.01536e-06	yes	up	NX150dM/NX30dM
Pig.09955.1	Pig.09955	SLC35D2	2.1228	1.08597	0.000452768	0.00338251	yes	up	NX150dM/NX30dM
Pig.09970.1	Pig.09970	SNAI1-202	2.59079	1.37339	0.00229666	0.0124783	yes	up	NX150dM/NX30dM
Pig.09975.1	Pig.09975	RIPOR3-201	0.437138	-1.19384	0.00273654	0.0144566	yes	down	NX150dM/NX30dM
Pig.09999.1	Pig.09999	PFDN4-201	3.28241	1.71476	1.82382e-05	0.000242739	yes	up	NX150dM/NX30dM
Pig.10007.1	Pig.10007	CASS4-204	12.6155	3.65712	8.38016e-06	0.000127225	yes	up	NX150dM/NX30dM
Pig.10019.1	Pig.10019	ZBP1-201	0.101739	-3.29706	3.99301e-08	1.6011e-06	yes	down	NX150dM/NX30dM
Pig.10030.1	Pig.10030	RFTN1-201	0.4365	-1.19595	1.28746e-05	0.000181785	yes	down	NX150dM/NX30dM
Pig.10034.1	Pig.10034	ANKRD28-205	2.70423	1.43522	2.31704e-05	0.000295075	yes	up	NX150dM/NX30dM
Pig.10041.1	Pig.10041	CAPN7-201	2.09511	1.06703	2.71518e-06	5.15885e-05	yes	up	NX150dM/NX30dM
Pig.10188.1	Pig.10188	STRBP-201	5.13333	2.35989	3.93793e-09	2.26544e-07	yes	up	NX150dM/NX30dM
Pig.10197.1	Pig.10197	OLFML2A-201	0.254763	-1.97277	5.0036e-19	5.5587e-16	yes	down	NX150dM/NX30dM
Pig.10205.1	Pig.10205	HSPA5-201	3.2505	1.70066	8.84722e-15	3.40997e-12	yes	up	NX150dM/NX30dM
Pig.10209.1	Pig.10209	PBX3-201	2.35587	1.23626	7.80564e-05	0.000811323	yes	up	NX150dM/NX30dM
Pig.10223.1	Pig.10223	TENM3-201	0.354708	-1.4953	0.000555873	0.00399565	yes	down	NX150dM/NX30dM
Pig.10225.1	Pig.10225	NARS2	2.20929	1.14358	0.0113339	0.0442346	yes	up	NX150dM/NX30dM
Pig.10229.1	Pig.10229	ALG8-201	0.484479	-1.0455	0.000452277	0.00338018	yes	down	NX150dM/NX30dM
Pig.10235.1	Pig.10235	RSF1-201	2.59448	1.37545	6.5778e-10	4.85267e-08	yes	up	NX150dM/NX30dM
Pig.10274.1	Pig.10274	NUBP2-201	0.358473	-1.48006	0.00049818	0.00366606	yes	down	NX150dM/NX30dM
Pig.10301.1	Pig.10301	DNASE1-201	0.338348	-1.56342	0.00379939	0.0187595	yes	down	NX150dM/NX30dM
Pig.10336.1	Pig.10336	MMP25-201	9.73059	3.28253	9.60678e-05	0.000958952	yes	up	NX150dM/NX30dM
Pig.10360.1	Pig.10360	TFAP4-201	0.388769	-1.36301	0.00206858	0.0115059	yes	down	NX150dM/NX30dM
Pig.10363.1	Pig.10363	CORO7-PAM16	0.362765	-1.46289	9.25037e-05	0.00093125	yes	down	NX150dM/NX30dM
Pig.10371.1	Pig.10371	ANKS3-201	0.498644	-1.00392	4.29544e-05	0.000493753	yes	down	NX150dM/NX30dM
Pig.10446.1	Pig.10446	SLC16A2-201	0.40554	-1.30208	0.0122115	0.0468849	yes	down	NX150dM/NX30dM
Pig.10453.1	Pig.10453	PBDC1-203	2.11996	1.08403	1.36809e-06	3.01842e-05	yes	up	NX150dM/NX30dM
Pig.10458.1	Pig.10458	ATRX-201	3.61289	1.85316	8.05067e-10	5.80324e-08	yes	up	NX150dM/NX30dM
Pig.10459.1	Pig.10459	MAGT1-201	2.19986	1.13741	1.91741e-09	1.25302e-07	yes	up	NX150dM/NX30dM
Pig.10482.1	Pig.10482	UBAP2L-204	0.00842798	-6.8906	2.92929e-07	8.17171e-06	yes	down	NX150dM/NX30dM
Pig.10492.1	Pig.10492	ADAR-201	0.29492	-1.76161	1.01481e-07	3.39217e-06	yes	down	NX150dM/NX30dM
Pig.10501.1	Pig.10501	ZBTB7B-201	2.02708	1.0194	0.01066	0.042166	yes	up	NX150dM/NX30dM
Pig.10504.1	Pig.10504	ADAM15-202	0.392364	-1.34973	2.03011e-07	6.06656e-06	yes	down	NX150dM/NX30dM
Pig.10508.1	Pig.10508	SLC50A1-201	0.462748	-1.1117	0.00510169	0.0237255	yes	down	NX150dM/NX30dM
Pig.10513.1	Pig.10513	THBS3-201	0.424862	-1.23493	0.0103095	0.041103	yes	down	NX150dM/NX30dM
Pig.10524.1	Pig.10524	ASH1L-201	2.92472	1.5483	1.36137e-20	1.71405e-17	yes	up	NX150dM/NX30dM
Pig.10578.1	Pig.10578	Cd244a	0.480225	-1.05822	0.00447299	0.021414	yes	down	NX150dM/NX30dM
Pig.10580.1	Pig.10580	LY9	0.275885	-1.85786	3.23542e-06	5.90378e-05	yes	down	NX150dM/NX30dM
Pig.10587.1	Pig.10587	KIRREL1-201	0.470003	-1.08926	0.000147792	0.00136663	yes	down	NX150dM/NX30dM
Pig.10642.1	Pig.10642	IGSF8-201	0.468947	-1.0925	9.64369e-05	0.000962128	yes	down	NX150dM/NX30dM
Pig.10663.1	Pig.10663	F11R-204	0.466216	-1.10093	3.28048e-08	1.36122e-06	yes	down	NX150dM/NX30dM
Pig.10680.1	Pig.10680	ZNF248-202	2.0999	1.07032	0.00023361	0.00196006	yes	up	NX150dM/NX30dM
Pig.10681.1	Pig.10681	BMS1-201	2.35971	1.23861	1.923e-08	8.70928e-07	yes	up	NX150dM/NX30dM
Pig.10682.1	Pig.10682	RET-201	0.465724	-1.10245	0.0034203	0.0172485	yes	down	NX150dM/NX30dM
Pig.10684.1	Pig.10684	RASGEF1A-202	0.157582	-2.66582	0.00585738	0.0263764	yes	down	NX150dM/NX30dM
Pig.10689.1	Pig.10689	FAM13C-203	2.37585	1.24844	0.000154051	0.00141131	yes	up	NX150dM/NX30dM
Pig.10693.1	Pig.10693	ANK3	2.73974	1.45404	8.9499e-06	0.000134898	yes	up	NX150dM/NX30dM
Pig.10696.1	Pig.10696	RHOBTB1-201	2.13739	1.09585	0.00189231	0.0107483	yes	up	NX150dM/NX30dM
Pig.10700.1	Pig.10700	ARID5B-201	2.27221	1.1841	0.000104311	0.00102498	yes	up	NX150dM/NX30dM
Pig.10701.1	Pig.10701	RTKN2-202	7.96733	2.9941	5.933e-06	9.65954e-05	yes	up	NX150dM/NX30dM
Pig.10716.1	Pig.10716	PLA2G4D-201	0.428464	-1.22275	6.64425e-06	0.000105715	yes	down	NX150dM/NX30dM
Pig.10717.1	Pig.10717	PLA2G4B-203	0.32	-1.64386	1.79805e-05	0.000239967	yes	down	NX150dM/NX30dM
Pig.10750.1	Pig.10750	CHST11-202	0.317886	-1.65342	3.62652e-05	0.000428601	yes	down	NX150dM/NX30dM
Pig.10759.1	Pig.10759	BMF-202	0.409465	-1.28819	0.00158493	0.00933949	yes	down	NX150dM/NX30dM
Pig.10764.1	Pig.10764	THBS1-201	4.61399	2.20601	0.000241555	0.00201769	yes	up	NX150dM/NX30dM
Pig.10773.1	Pig.10773	Brap	2.91632	1.54415	0.000794447	0.00533947	yes	up	NX150dM/NX30dM
Pig.10788.1	Pig.10788	TOP2B-201	3.58545	1.84216	3.22679e-11	3.62745e-09	yes	up	NX150dM/NX30dM
Pig.10793.1	Pig.10793	TMEM64-201	2.09019	1.06364	0.00604305	0.0270705	yes	up	NX150dM/NX30dM
Pig.10797.1	Pig.10797	OTUD6B-201	2.507	1.32596	3.46719e-07	9.47632e-06	yes	up	NX150dM/NX30dM
Pig.10810.1	Pig.10810	RAD54B	4.66969	2.22333	6.11954e-05	0.000663835	yes	up	NX150dM/NX30dM
Pig.10823.1	Pig.10823	MTERF3-201	2.51337	1.32962	9.2444e-11	9.36306e-09	yes	up	NX150dM/NX30dM
Pig.10840.1	Pig.10840	RGS7-201	2.63941	1.40022	4.70258e-05	0.000534695	yes	up	NX150dM/NX30dM
Pig.10842.1	Pig.10842	KMO-202	2.54258	1.34629	0.00174067	0.0100564	yes	up	NX150dM/NX30dM
Pig.10843.1	Pig.10843	ZNF596-201	2.2235	1.15283	0.000677356	0.00469107	yes	up	NX150dM/NX30dM
Pig.10851.1	Pig.10851	ENAH-203	2.80196	1.48643	0.000329682	0.00259974	yes	up	NX150dM/NX30dM
Pig.10855.1	Pig.10855	TMEM63A-202	0.246093	-2.02272	5.62443e-12	8.29867e-10	yes	down	NX150dM/NX30dM
Pig.10858.1	Pig.10858	Pycr2	0.363751	-1.45897	5.86531e-05	0.00064253	yes	down	NX150dM/NX30dM
Pig.10897.1	Pig.10897	DNASE1L3-201	2.90036	1.53623	1.87057e-06	3.86516e-05	yes	up	NX150dM/NX30dM
Pig.10905.1	Pig.10905	ASB14-201	8.46721	3.08189	1.797e-05	0.000239967	yes	up	NX150dM/NX30dM
Pig.10906.1	Pig.10906	APPL1-201	2.63856	1.39975	2.70203e-09	1.67864e-07	yes	up	NX150dM/NX30dM
Pig.10911.1	Pig.10911	CCDC66-201	2.43798	1.28568	0.0114643	0.0446328	yes	up	NX150dM/NX30dM
Pig.10929.1	Pig.10929	NEK4-203	2.03296	1.02358	1.92115e-07	5.79598e-06	yes	up	NX150dM/NX30dM
Pig.10984.1	Pig.10984	NDRG2-201	2500.99	11.2883	5.71572e-06	9.36228e-05	yes	up	NX150dM/NX30dM
Pig.10991.1	Pig.10991	EDDM3B-202	0.383587	-1.38237	0.0114633	0.0446328	yes	down	NX150dM/NX30dM
Pig.11000.1	Pig.11000	PIP4P1-201	0.472085	-1.08288	0.00170729	0.00990292	yes	down	NX150dM/NX30dM
Pig.11142.1	Pig.11142	EMC7-202	2.00708	1.0051	3.74777e-05	0.000440587	yes	up	NX150dM/NX30dM
Pig.11188.1	Pig.11188	TUBD1-202	2.07898	1.05587	0.00226898	0.0123742	yes	up	NX150dM/NX30dM
Pig.11189.1	Pig.11189	RPS6KB1-203	2.02932	1.02099	8.56064e-07	2.01382e-05	yes	up	NX150dM/NX30dM
Pig.11190.1	Pig.11190	RNFT1-201	2.322	1.21537	4.06997e-05	0.000471278	yes	up	NX150dM/NX30dM
Pig.11207.1	Pig.11207	CA4-201	0.268888	-1.89492	0.00819384	0.0342972	yes	down	NX150dM/NX30dM
Pig.11209.1	Pig.11209	MYO19-202	0.421503	-1.24639	0.00851887	0.0352669	yes	down	NX150dM/NX30dM
Pig.11221.1	Pig.11221	DDX52-201	2.67874	1.42156	6.23969e-06	0.000101054	yes	up	NX150dM/NX30dM
Pig.11248.1	Pig.11248	Rad51d	0.417234	-1.26107	0.00115084	0.00721848	yes	down	NX150dM/NX30dM
Pig.11257.1	Pig.11257	DNAJC12-201	3.11573	1.63957	0.00354772	0.0177819	yes	up	NX150dM/NX30dM
Pig.11260.1	Pig.11260	HERC4-201	3.53199	1.82048	1.89045e-07	5.7231e-06	yes	up	NX150dM/NX30dM
Pig.11264.1	Pig.11264	HNRNPH3-201	3.23971	1.69587	1.26768e-13	3.46976e-11	yes	up	NX150dM/NX30dM
Pig.11265.1	Pig.11265	RUFY2-202	3.09201	1.62855	2.0076e-10	1.81414e-08	yes	up	NX150dM/NX30dM
Pig.11268.1	Pig.11268	TET1-201	2.43361	1.2831	6.09732e-08	2.30308e-06	yes	up	NX150dM/NX30dM
Pig.11274.1	Pig.11274	SRGN-201	2.30002	1.20165	0.00325093	0.0165491	yes	up	NX150dM/NX30dM
Pig.11275.1	Pig.11275	VPS26A-202	3.33034	1.73567	1.73182e-06	3.62206e-05	yes	up	NX150dM/NX30dM
Pig.11301.1	Pig.11301	SKIL-201	5.23288	2.38761	9.00934e-13	1.73623e-10	yes	up	NX150dM/NX30dM
Pig.11305.1	Pig.11305	SEC62-201	3.38753	1.76023	3.49172e-10	2.84244e-08	yes	up	NX150dM/NX30dM
Pig.11312.1	Pig.11312	HIST2H2BE-201	0.384764	-1.37796	0.0102784	0.0410137	yes	down	NX150dM/NX30dM
Pig.11313.1	Pig.11313	H2AC11	0.179841	-2.47521	3.22184e-05	0.00038955	yes	down	NX150dM/NX30dM
Pig.11314.1	Pig.11314	H4c12	0.218159	-2.19655	1.23048e-05	0.000175702	yes	down	NX150dM/NX30dM
Pig.11315.1	Pig.11315	HIST2H2BE-201	0.367055	-1.44593	0.00108574	0.00688861	yes	down	NX150dM/NX30dM
Pig.11322.1	Pig.11322	ZNF184-202	2.76387	1.46669	3.57889e-07	9.76747e-06	yes	up	NX150dM/NX30dM
Pig.11324.1	Pig.11324	HIST1H2AH-201	0.241702	-2.0487	0.00135083	0.00821369	yes	down	NX150dM/NX30dM
Pig.11325.1	Pig.11325	HIST1H3E-201	0.293258	-1.76976	0.00394313	0.0193127	yes	down	NX150dM/NX30dM
Pig.11327.1	Pig.11327	H2ac10	0.127015	-2.97693	3.67474e-07	9.91445e-06	yes	down	NX150dM/NX30dM
Pig.11328.1	Pig.11328	HIST2H2BE-201	0.240866	-2.0537	0.000136305	0.00127564	yes	down	NX150dM/NX30dM
Pig.11329.1	Pig.11329	H4c12	0.241181	-2.05181	2.29347e-06	4.49786e-05	yes	down	NX150dM/NX30dM
Pig.11331.1	Pig.11331	H2ac10	0.176577	-2.50163	2.12066e-05	0.000273198	yes	down	NX150dM/NX30dM
Pig.11332.1	Pig.11332	HIST1H2BD-201	0.27297	-1.87318	0.000305178	0.00244324	yes	down	NX150dM/NX30dM
Pig.11334.1	Pig.11334	H2AC11	0.139869	-2.83785	1.48417e-06	3.18705e-05	yes	down	NX150dM/NX30dM
Pig.11335.1	Pig.11335	HIST1H1E-201	0.235805	-2.08434	9.89408e-05	0.000981317	yes	down	NX150dM/NX30dM
Pig.11336.1	Pig.11336	HIST1H3E-201	0.213394	-2.22841	1.93439e-05	0.00025423	yes	down	NX150dM/NX30dM
Pig.11374.1	Pig.11374	UBD-201	2.73274	1.45035	0.0103385	0.0411852	yes	up	NX150dM/NX30dM
Pig.11381.1	Pig.11381	LOC101151917	7.25639	2.85925	0.000179392	0.00159435	yes	up	NX150dM/NX30dM
Pig.11393.1	Pig.11393	HLA-A	0.356695	-1.48724	6.41617e-05	0.000689948	yes	down	NX150dM/NX30dM
Pig.11394.1	Pig.11394	HLA-B	0.213531	-2.22748	9.2942e-09	4.66836e-07	yes	down	NX150dM/NX30dM
Pig.11401.1	Pig.11401	PPP1R10-201	2.21433	1.14687	0.00402956	0.0196647	yes	up	NX150dM/NX30dM
Pig.11407.1	Pig.11407	NRM-201	0.283005	-1.8211	0.00039564	0.00303126	yes	down	NX150dM/NX30dM
Pig.11411.1	Pig.11411	IER3-201	3.59752	1.847	0.00534371	0.0245915	yes	up	NX150dM/NX30dM
Pig.11423.1	Pig.11423	MICB	0.302432	-1.72532	8.17363e-06	0.00012459	yes	down	NX150dM/NX30dM
Pig.11425.1	Pig.11425	HLA-A	0.419227	-1.2542	6.71555e-08	2.47715e-06	yes	down	NX150dM/NX30dM
Pig.11440.1	Pig.11440	C6orf47	0.349343	-1.51728	0.000426125	0.00322428	yes	down	NX150dM/NX30dM
Pig.11459.1	Pig.11459	HSPA1L-203	24.1496	4.59393	2.08565e-05	0.000269422	yes	up	NX150dM/NX30dM
Pig.11473.1	Pig.11473	Tnxb	0.480977	-1.05596	0.0102682	0.0409992	yes	down	NX150dM/NX30dM
Pig.11474.1	Pig.11474	ATF6B-201	0.495501	-1.01304	7.47017e-06	0.000116723	yes	down	NX150dM/NX30dM
Pig.11491.1	Pig.11491	DUSP11-201	2.03234	1.02314	2.12378e-06	4.23545e-05	yes	up	NX150dM/NX30dM
Pig.11524.1	Pig.11524	HK2-201	3.17256	1.66565	0.000324761	0.00256952	yes	up	NX150dM/NX30dM
Pig.11546.1	Pig.11546	BCCIP-202	2.52886	1.33849	0.00010584	0.00103624	yes	up	NX150dM/NX30dM
Pig.11549.1	Pig.11549	ADAM12-203	0.237093	-2.07648	5.63395e-09	3.0228e-07	yes	down	NX150dM/NX30dM
Pig.11556.1	Pig.11556	MKI67	0.312852	-1.67645	0.00840598	0.0349681	yes	down	NX150dM/NX30dM
Pig.11557.1	Pig.11557	MGMT-201	0.495115	-1.01416	0.000960979	0.00627239	yes	down	NX150dM/NX30dM
Pig.11564.1	Pig.11564	PPIF-203	0.319066	-1.64807	3.0841e-05	0.000375783	yes	down	NX150dM/NX30dM
Pig.11567.1	Pig.11567	PLAC9-201	0.302254	-1.72617	7.64281e-07	1.82943e-05	yes	down	NX150dM/NX30dM
Pig.11615.1	Pig.11615	THUMPD1-201	2.36586	1.24236	1.15368e-06	2.60004e-05	yes	up	NX150dM/NX30dM
Pig.11618.1	Pig.11618	ACSM5-201	2.29784	1.20028	0.00170785	0.00990313	yes	up	NX150dM/NX30dM
Pig.11625.1	Pig.11625	IQCK-201	6.9706	2.80128	0.000553274	0.00398062	yes	up	NX150dM/NX30dM
Pig.11635.1	Pig.11635	ITPRIPL2-201	0.450276	-1.15112	6.31607e-05	0.00068241	yes	down	NX150dM/NX30dM
Pig.11640.1	Pig.11640	ARL6IP1-201	0.481378	-1.05476	0.00216677	0.0119374	yes	down	NX150dM/NX30dM
Pig.11647.1	Pig.11647	ABCC1-203	0.391934	-1.35132	7.5922e-07	1.82193e-05	yes	down	NX150dM/NX30dM
Pig.11649.1	Pig.11649	MYH11-202	2.75262	1.4608	0.00486259	0.0228957	yes	up	NX150dM/NX30dM
Pig.11657.1	Pig.11657	CHORDC1-202	5.0804	2.34494	1.38001e-05	0.000192773	yes	up	NX150dM/NX30dM
Pig.11681.1	Pig.11681	CCDC81-201	3.17159	1.6652	0.00484773	0.0228429	yes	up	NX150dM/NX30dM
Pig.11684.1	Pig.11684	PICALM-207	2.35341	1.23476	1.06224e-19	1.25384e-16	yes	up	NX150dM/NX30dM
Pig.11726.1	Pig.11726	KANSL1L-201	4.25115	2.08785	1.24725e-08	5.99378e-07	yes	up	NX150dM/NX30dM
Pig.11734.1	Pig.11734	ERBB4-201	3.64579	1.86623	0.00655173	0.0288917	yes	up	NX150dM/NX30dM
Pig.11804.1	Pig.11804	SUZ12-201	2.19515	1.13432	3.19864e-08	1.33649e-06	yes	up	NX150dM/NX30dM
Pig.11813.1	Pig.11813	LGALS9B	0.213122	-2.23025	3.12462e-05	0.000380013	yes	down	NX150dM/NX30dM
Pig.11816.1	Pig.11816	NLK-201	2.03307	1.02366	1.09445e-06	2.48396e-05	yes	up	NX150dM/NX30dM
Pig.11822.1	Pig.11822	TMEM199-201	0.348823	-1.51943	0.000715129	0.004897	yes	down	NX150dM/NX30dM
Pig.11837.1	Pig.11837	RAB36-201	0.362883	-1.46242	0.00101403	0.00652059	yes	down	NX150dM/NX30dM
Pig.11853.1	Pig.11853	NUFIP2-201	2.3234	1.21624	4.92598e-07	1.27267e-05	yes	up	NX150dM/NX30dM
Pig.11854.1	Pig.11854	TAOK1-202	2.30394	1.2041	1.05517e-13	2.97432e-11	yes	up	NX150dM/NX30dM
Pig.11863.1	Pig.11863	NSRP1-201	2.95486	1.56309	3.74468e-05	0.000440587	yes	up	NX150dM/NX30dM
Pig.11872.1	Pig.11872	MYH7B-201	4.48342	2.1646	2.63163e-05	0.000329364	yes	up	NX150dM/NX30dM
Pig.11873.1	Pig.11873	GSS-202	0.40128	-1.31732	4.8221e-07	1.25096e-05	yes	down	NX150dM/NX30dM
Pig.11877.1	Pig.11877	TP53INP2-201	0.415674	-1.26648	0.00148665	0.00885085	yes	down	NX150dM/NX30dM
Pig.11884.1	Pig.11884	EIF2S2-201	3.01113	1.59031	1.48536e-06	3.18705e-05	yes	up	NX150dM/NX30dM
Pig.11888.1	Pig.11888	PXMP4	0.412405	-1.27787	0.000352503	0.00275098	yes	down	NX150dM/NX30dM
Pig.11912.1	Pig.11912	ASXL1-201	0.469819	-1.08982	3.98262e-05	0.000462866	yes	down	NX150dM/NX30dM
Pig.11919.1	Pig.11919	CCM2L-201	0.379206	-1.39895	0.000849222	0.00565131	yes	down	NX150dM/NX30dM
Pig.11923.1	Pig.11923	DUSP15-201	0.239932	-2.0593	0.00010426	0.00102498	yes	down	NX150dM/NX30dM
Pig.11925.1	Pig.11925	FOXS1-201	0.309339	-1.69274	0.00283585	0.0148524	yes	down	NX150dM/NX30dM
Pig.11929.1	Pig.11929	COX4I2-201	0.477619	-1.06607	0.00421731	0.0203547	yes	down	NX150dM/NX30dM
Pig.11932.1	Pig.11932	REM1-201	0.199364	-2.32653	4.96146e-07	1.28008e-05	yes	down	NX150dM/NX30dM
Pig.11946.1	Pig.11946	ZCCHC13-201	0.451321	-1.14778	0.00535432	0.0246093	yes	down	NX150dM/NX30dM
Pig.11972.1	Pig.11972	SIRPA	0.473064	-1.07989	0.00143458	0.0086175	yes	down	NX150dM/NX30dM
Pig.11974.1	Pig.11974	TGM3	8.75973	3.13089	0.000159579	0.00145244	yes	up	NX150dM/NX30dM
Pig.11979.1	Pig.11979	ABLIM3-201	0.499409	-1.00171	0.000199286	0.00172964	yes	down	NX150dM/NX30dM
Pig.12007.1	Pig.12007	RBM27	2.02873	1.02057	1.97395e-12	3.32857e-10	yes	up	NX150dM/NX30dM
Pig.12045.1	Pig.12045	FBLN5-203	0.477687	-1.06586	0.0102712	0.0410021	yes	down	NX150dM/NX30dM
Pig.12046.1	Pig.12046	TRIP11-201	2.8959	1.53401	1.10148e-05	0.000161386	yes	up	NX150dM/NX30dM
Pig.12066.1	Pig.12066	BAG3-201	3.64793	1.86708	7.15947e-05	0.000755807	yes	up	NX150dM/NX30dM
Pig.12067.1	Pig.12067	INPP5F-201	2.36635	1.24267	1.59657e-05	0.000218341	yes	up	NX150dM/NX30dM
Pig.12127.1	Pig.12127	NAV1	0.426184	-1.23045	3.48712e-05	0.000414461	yes	down	NX150dM/NX30dM
Pig.12128.1	Pig.12128	NAV1	0.455787	-1.13357	0.00121121	0.00752281	yes	down	NX150dM/NX30dM
Pig.12144.1	Pig.12144	PTPRC-204	2.44856	1.29193	0.0130826	0.0493562	yes	up	NX150dM/NX30dM
Pig.12167.1	Pig.12167	ZBTB44-201	2.0826	1.05839	1.9416e-09	1.26445e-07	yes	up	NX150dM/NX30dM
Pig.12168.1	Pig.12168	ADAMTS8-201	4.02327	2.00837	0.00828581	0.0345901	yes	up	NX150dM/NX30dM
Pig.12179.1	Pig.12179	IGSF9B-201	3.08917	1.62722	0.000190998	0.00167441	yes	up	NX150dM/NX30dM
Pig.12180.1	Pig.12180	JAM3-202	0.397182	-1.33213	1.95346e-07	5.86534e-06	yes	down	NX150dM/NX30dM
Pig.12202.1	Pig.12202	Pig.12202	8.14564	3.02603	0.000731218	0.00498908	yes	up	NX150dM/NX30dM
Pig.12214.1	Pig.12214	ERO1B-201	2.22825	1.15591	7.1587e-05	0.000755807	yes	up	NX150dM/NX30dM
Pig.12216.1	Pig.12216	NID1-201	0.375906	-1.41156	1.1017e-15	5.47544e-13	yes	down	NX150dM/NX30dM
Pig.12243.1	Pig.12243	DUS3L-201	0.45931	-1.12246	1.40005e-05	0.000194851	yes	down	NX150dM/NX30dM
Pig.12244.1	Pig.12244	PRR22	0.499746	-1.00073	0.00106356	0.00677681	yes	down	NX150dM/NX30dM
Pig.12256.1	Pig.12256	UHRF1-201	0.171809	-2.54112	6.24428e-06	0.000101054	yes	down	NX150dM/NX30dM
Pig.12266.1	Pig.12266	PLIN3-201	0.147556	-2.76066	7.98097e-12	1.1083e-09	yes	down	NX150dM/NX30dM
Pig.12287.1	Pig.12287	DAPK3-201	0.346858	-1.52758	4.96219e-05	0.000555848	yes	down	NX150dM/NX30dM
Pig.12298.1	Pig.12298	TBXA2R-201	0.319855	-1.64451	0.0113458	0.0442719	yes	down	NX150dM/NX30dM
Pig.12327.1	Pig.12327	GADD45B-201	3.24642	1.69885	0.00126668	0.00777465	yes	up	NX150dM/NX30dM
Pig.12328.1	Pig.12328	LMNB2-201	0.39577	-1.33727	5.8001e-07	1.46837e-05	yes	down	NX150dM/NX30dM
Pig.12329.1	Pig.12329	TIMM8A-201	0.471157	-1.08572	2.2628e-05	0.000288751	yes	down	NX150dM/NX30dM
Pig.12332.1	Pig.12332	SPPL2B-201	0.358346	-1.48057	8.06327e-08	2.82529e-06	yes	down	NX150dM/NX30dM
Pig.12354.1	Pig.12354	Uqcr11	0.411186	-1.28214	0.000259904	0.00213508	yes	down	NX150dM/NX30dM
Pig.12369.1	Pig.12369	CIRBP	0.337733	-1.56605	1.13002e-05	0.000164419	yes	down	NX150dM/NX30dM
Pig.12387.1	Pig.12387	PHAX-201	2.79874	1.48478	5.30777e-15	2.17919e-12	yes	up	NX150dM/NX30dM
Pig.12389.1	Pig.12389	LMNB1-201	0.439877	-1.18483	0.00454238	0.0217073	yes	down	NX150dM/NX30dM
Pig.12398.1	Pig.12398	SLC12A2-201	2.22968	1.15684	8.72015e-07	2.03823e-05	yes	up	NX150dM/NX30dM
Pig.12399.1	Pig.12399	FBN2-201	0.0977388	-3.35492	3.95029e-13	8.96557e-11	yes	down	NX150dM/NX30dM
Pig.12410.1	Pig.12410	FNIP1-201	2.25386	1.1724	2.20468e-07	6.44545e-06	yes	up	NX150dM/NX30dM
Pig.12430.1	Pig.12430	HSPB11-201	2.09403	1.06628	0.00418486	0.0202343	yes	up	NX150dM/NX30dM
Pig.12446.1	Pig.12446	USP24-201	2.07662	1.05424	8.09309e-08	2.83048e-06	yes	up	NX150dM/NX30dM
Pig.12458.1	Pig.12458	JUNB-201	5.13857	2.36137	4.4463e-06	7.69687e-05	yes	up	NX150dM/NX30dM
Pig.12464.1	Pig.12464	UCHL1-201	4.35338	2.12214	0.000120192	0.00114643	yes	up	NX150dM/NX30dM
Pig.12468.1	Pig.12468	TMEM33-201	2.5639	1.35834	2.77933e-05	0.000344879	yes	up	NX150dM/NX30dM
Pig.12478.1	Pig.12478	GUF1-201	2.18872	1.13009	1.57731e-06	3.34708e-05	yes	up	NX150dM/NX30dM
Pig.12485.1	Pig.12485	LIN9-202	2.0803	1.05679	0.00853406	0.0353065	yes	up	NX150dM/NX30dM
Pig.12490.1	Pig.12490	PSEN2-205	0.396757	-1.33367	7.89882e-06	0.000121184	yes	down	NX150dM/NX30dM
Pig.12492.1	Pig.12492	CDC42BPA-205	2.09936	1.06995	2.94277e-09	1.79735e-07	yes	up	NX150dM/NX30dM
Pig.12493.1	Pig.12493	AHCTF1-201	2.57378	1.36389	2.74657e-11	3.20196e-09	yes	up	NX150dM/NX30dM
Pig.12507.1	Pig.12507	ADSS-201	2.39143	1.25787	8.5743e-05	0.00087532	yes	up	NX150dM/NX30dM
Pig.12512.1	Pig.12512	HNRNPU-201	2.07803	1.05521	4.90412e-08	1.91362e-06	yes	up	NX150dM/NX30dM
Pig.12517.1	Pig.12517	CNST-201	2.159	1.11036	2.35255e-10	2.04748e-08	yes	up	NX150dM/NX30dM
Pig.12540.1	Pig.12540	SLC36A1-201	0.381009	-1.3921	1.70932e-06	3.58294e-05	yes	down	NX150dM/NX30dM
Pig.12544.1	Pig.12544	GM2A-201	0.395102	-1.3397	0.00267934	0.0142103	yes	down	NX150dM/NX30dM
Pig.12546.1	Pig.12546	ANXA5-201	0.481005	-1.05587	1.67973e-06	3.53268e-05	yes	down	NX150dM/NX30dM
Pig.12552.1	Pig.12552	CMBL-201	2.44892	1.29215	4.91194e-05	0.000552512	yes	up	NX150dM/NX30dM
Pig.12557.1	Pig.12557	QSER1-205	2.43545	1.28419	4.82264e-17	3.25287e-14	yes	up	NX150dM/NX30dM
Pig.12561.1	Pig.12561	HIPK3-201	2.67836	1.42135	2.47914e-07	7.08197e-06	yes	up	NX150dM/NX30dM
Pig.12578.1	Pig.12578	PAMR1-201	0.359438	-1.47619	0.00218305	0.0119992	yes	down	NX150dM/NX30dM
Pig.12581.1	Pig.12581	TRIM44-201	2.02377	1.01705	6.72474e-05	0.000715915	yes	up	NX150dM/NX30dM
Pig.12620.1	Pig.12620	FAAH-201	0.493067	-1.02014	6.28018e-05	0.000679309	yes	down	NX150dM/NX30dM
Pig.12637.1	Pig.12637	MMACHC-201	0.480309	-1.05797	0.00116026	0.00726067	yes	down	NX150dM/NX30dM
Pig.12640.1	Pig.12640	TOE1-201	0.466908	-1.09879	0.00845097	0.0350711	yes	down	NX150dM/NX30dM
Pig.12642.1	Pig.12642	HPD-201	0.155962	-2.68073	0.000379591	0.00292491	yes	down	NX150dM/NX30dM
Pig.12676.1	Pig.12676	ELOVL1-201	0.427174	-1.2271	7.74533e-06	0.00011959	yes	down	NX150dM/NX30dM
Pig.12677.1	Pig.12677	CDC20-201	0.230162	-2.11928	0.00168388	0.00980023	yes	down	NX150dM/NX30dM
Pig.12702.1	Pig.12702	RGS1-201	8.94794	3.16156	3.74649e-06	6.66253e-05	yes	up	NX150dM/NX30dM
Pig.12704.1	Pig.12704	RGS2-201	21.4938	4.42585	9.48259e-13	1.80897e-10	yes	up	NX150dM/NX30dM
Pig.12705.1	Pig.12705	UCHL5-201	2.38795	1.25577	5.16901e-06	8.69295e-05	yes	up	NX150dM/NX30dM
Pig.12722.1	Pig.12722	ATP5MG-201	0.457144	-1.12928	5.72264e-05	0.000629091	yes	down	NX150dM/NX30dM
Pig.12754.1	Pig.12754	CADM1-202	2.31274	1.2096	9.02591e-05	0.000914013	yes	up	NX150dM/NX30dM
Pig.12758.1	Pig.12758	RBM7	2.54492	1.34762	2.17094e-05	0.000278346	yes	up	NX150dM/NX30dM
Pig.12771.1	Pig.12771	PCDH9-205	4.63598	2.21287	8.39944e-13	1.65241e-10	yes	up	NX150dM/NX30dM
Pig.12772.1	Pig.12772	STT3B-201	2.17292	1.11963	3.02628e-10	2.5402e-08	yes	up	NX150dM/NX30dM
[truncated: 12,311 more rows]

## Sheet: Table S5-2
Table of differentially expressed miNRA details
miRNA id	FC(EXP/CON)	Log2FC(EXP/CON)	Pvalue	Padjust	Significant	Regulate	(EXP/CON)
Chr01_1203	9.68143	3.27522	0.00558292	0.0293458	yes	up	N90D_M/N30D_M
Chr01_1204	9.68143	3.27522	0.00558292	0.0293458	yes	up	N90D_M/N30D_M
Chr01_2156	4.56858	2.19174	0.000152019	0.00171692	yes	up	N90D_M/N30D_M
Chr02_5821	12.023	3.58772	0.00940095	0.0448665	yes	up	N90D_M/N30D_M
Chr03_8157	4.91807	2.29809	0.00128553	0.00987286	yes	up	N90D_M/N30D_M
Chr04_10051	4.93336	2.30257	0.000294725	0.00303146	yes	up	N90D_M/N30D_M
Chr04_10939	11.2911	3.49711	1.72678e-05	0.000331541	yes	up	N90D_M/N30D_M
Chr04_11639	21.6231	4.4345	1.08028e-05	0.000239323	yes	up	N90D_M/N30D_M
Chr05_13197	13.6095	3.76654	0.000508246	0.00479918	yes	up	N90D_M/N30D_M
Chr06_14906	4.85004	2.278	0.0102936	0.0478156	yes	up	N90D_M/N30D_M
Chr06_16826	5.03602	2.33228	0.000146553	0.0016892	yes	up	N90D_M/N30D_M
Chr07_17941	8.80484	3.1383	0.00205836	0.0144587	yes	up	N90D_M/N30D_M
Chr07_18343	21.039	4.39499	0.00472106	0.0261474	yes	up	N90D_M/N30D_M
Chr07_18848	0.477605	-1.06611	0.00689285	0.0351352	yes	down	N90D_M/N30D_M
Chr07_18852	0.466209	-1.10095	0.000681032	0.00594355	yes	down	N90D_M/N30D_M
Chr07_18858	0.251755	-1.98991	6.64867e-06	0.000161705	yes	down	N90D_M/N30D_M
Chr07_18861	0.253871	-1.97783	1.96723e-06	6.64208e-05	yes	down	N90D_M/N30D_M
Chr07_18870	0.491905	-1.02355	0.000194684	0.00211581	yes	down	N90D_M/N30D_M
Chr07_18872	0.290139	-1.78518	9.73484e-05	0.00124606	yes	down	N90D_M/N30D_M
Chr07_18882	0.420512	-1.24978	2.60857e-05	0.000441923	yes	down	N90D_M/N30D_M
Chr07_18904	0.323817	-1.62675	0.000339036	0.00342604	yes	down	N90D_M/N30D_M
Chr07_18906	0.401294	-1.31727	0.000408791	0.00405972	yes	down	N90D_M/N30D_M
Chr07_18910	0.340936	-1.55243	0.000692255	0.00595132	yes	down	N90D_M/N30D_M
Chr07_18912	0.255134	-1.97067	3.51562e-05	0.000542296	yes	down	N90D_M/N30D_M
Chr07_18920	0.446586	-1.16299	0.000784736	0.00655084	yes	down	N90D_M/N30D_M
Chr07_18928	0.405458	-1.30238	0.00203762	0.0144587	yes	down	N90D_M/N30D_M
Chr07_18959	0.308968	-1.69447	0.0028224	0.0182663	yes	down	N90D_M/N30D_M
Chr07_18960	0.304113	-1.71732	0.00217431	0.0149712	yes	down	N90D_M/N30D_M
Chr07_19849	9.29824	3.21696	0.0029779	0.0184437	yes	up	N90D_M/N30D_M
Chr08_20900	97.1915	6.60276	0.00873457	0.0426366	yes	up	N90D_M/N30D_M
Chr08_21327	10.7844	3.43088	0.00173714	0.0128281	yes	up	N90D_M/N30D_M
Chr08_21328	10.7844	3.43088	0.00173714	0.0128281	yes	up	N90D_M/N30D_M
Chr09_23180	19.1186	4.25691	4.25006e-05	0.000612008	yes	up	N90D_M/N30D_M
Chr10_25851	14.0445	3.81193	0.00401693	0.0233712	yes	up	N90D_M/N30D_M
Chr12_28576	40.9314	5.35513	0.0036476	0.0216599	yes	up	N90D_M/N30D_M
Chr13_31632	6.30109	2.6556	3.22712e-05	0.000531091	yes	up	N90D_M/N30D_M
Chr14_32100	19.5842	4.29162	0.00136853	0.0103721	yes	up	N90D_M/N30D_M
Chr14_32256	13.9295	3.80007	1.49023e-05	0.00029599	yes	up	N90D_M/N30D_M
Chr14_33561	25.8744	4.69346	0.0021833	0.0149712	yes	up	N90D_M/N30D_M
Chr14_33679	15.8961	3.9906	1.04834e-06	4.02562e-05	yes	up	N90D_M/N30D_M
Chr15_37552	25.0982	4.64951	0.000155369	0.00172101	yes	up	N90D_M/N30D_M
Chr16_38053	0.098611	-3.34211	0.00233989	0.0156718	yes	down	N90D_M/N30D_M
Chr16_38054	0.098611	-3.34211	0.00233989	0.0156718	yes	down	N90D_M/N30D_M
Chr16_38486	10.4003	3.37856	0.00250597	0.0164027	yes	up	N90D_M/N30D_M
ChrX_41159	6.07381	2.6026	0.000606793	0.00563731	yes	up	N90D_M/N30D_M
Scaffold180_43139	6.17093	2.62549	0.000441969	0.00424291	yes	up	N90D_M/N30D_M
Scaffold180_43140	6.17093	2.62549	0.000441394	0.00424291	yes	up	N90D_M/N30D_M
ssc-miR-103	0.397576	-1.3307	6.73773e-06	0.000161705	yes	down	N90D_M/N30D_M
ssc-miR-10383	0.236283	-2.08141	2.00846e-15	5.78436e-13	yes	down	N90D_M/N30D_M
ssc-miR-106a	0.292815	-1.77194	7.82654e-06	0.000180323	yes	down	N90D_M/N30D_M
ssc-miR-107	0.393337	-1.34616	1.16199e-05	0.000247891	yes	down	N90D_M/N30D_M
ssc-miR-122-3p	14.8786	3.89516	2.52746e-06	7.6622e-05	yes	up	N90D_M/N30D_M
ssc-miR-122-5p	15.6747	3.97036	3.25756e-17	1.87636e-14	yes	up	N90D_M/N30D_M
ssc-miR-1285	6.69658	2.74343	5.21723e-06	0.000143101	yes	up	N90D_M/N30D_M
ssc-miR-1307	0.362184	-1.4652	1.33222e-09	2.55787e-07	yes	down	N90D_M/N30D_M
ssc-miR-132	0.369644	-1.43579	0.00237917	0.0157517	yes	down	N90D_M/N30D_M
ssc-miR-139-5p	0.48549	-1.04249	1.13234e-07	5.95892e-06	yes	down	N90D_M/N30D_M
ssc-miR-142-3p	3.61053	1.85221	1.13799e-07	5.95892e-06	yes	up	N90D_M/N30D_M
ssc-miR-142-5p	2.99743	1.58373	6.69514e-08	4.8205e-06	yes	up	N90D_M/N30D_M
ssc-miR-17-5p	0.471132	-1.0858	0.000104161	0.00130427	yes	down	N90D_M/N30D_M
ssc-miR-184	3.58233	1.8409	0.00384737	0.0226131	yes	up	N90D_M/N30D_M
ssc-miR-1842	0.485565	-1.04226	0.00412537	0.0237622	yes	down	N90D_M/N30D_M
ssc-miR-192	5.51499	2.46336	1.46809e-08	1.40937e-06	yes	up	N90D_M/N30D_M
ssc-miR-193a-3p	2.50941	1.32735	0.00195854	0.0141015	yes	up	N90D_M/N30D_M
ssc-miR-194a-5p	3.54688	1.82655	5.39799e-05	0.000758351	yes	up	N90D_M/N30D_M
ssc-miR-20b	0.235537	-2.08598	4.06843e-05	0.000600876	yes	down	N90D_M/N30D_M
ssc-miR-214-3p	0.361068	-1.46966	0.000885262	0.00718184	yes	down	N90D_M/N30D_M
ssc-miR-22-3p	3.00913	1.58935	1.84741e-07	8.86755e-06	yes	up	N90D_M/N30D_M
ssc-miR-296-3p	0.436914	-1.19458	1.24243e-05	0.000255586	yes	down	N90D_M/N30D_M
ssc-miR-299	0.456048	-1.13274	0.00554805	0.0293458	yes	down	N90D_M/N30D_M
ssc-miR-29a-3p	2.49647	1.31989	1.30511e-08	1.40937e-06	yes	up	N90D_M/N30D_M
ssc-miR-29a-5p	3.16305	1.66131	0.00013416	0.00160992	yes	up	N90D_M/N30D_M
ssc-miR-29b	3.20575	1.68066	8.39466e-05	0.00109894	yes	up	N90D_M/N30D_M
ssc-miR-29c	2.08091	1.05722	0.00565517	0.0293458	yes	up	N90D_M/N30D_M
ssc-miR-30b-3p	2.15945	1.11067	6.80244e-07	2.79872e-05	yes	up	N90D_M/N30D_M
ssc-miR-342	0.478734	-1.0627	0.00112697	0.00901574	yes	down	N90D_M/N30D_M
ssc-miR-363	0.336796	-1.57005	1.08929e-07	5.95892e-06	yes	down	N90D_M/N30D_M
ssc-miR-365-3p	2.40259	1.26459	6.68238e-05	0.000916441	yes	up	N90D_M/N30D_M
ssc-miR-369	0.358374	-1.48046	0.000201159	0.0021457	yes	down	N90D_M/N30D_M
ssc-miR-376a-3p	0.327561	-1.61016	6.05695e-06	0.000158582	yes	down	N90D_M/N30D_M
ssc-miR-381-3p	0.43917	-1.18715	0.00288287	0.0183556	yes	down	N90D_M/N30D_M
ssc-miR-382	0.419905	-1.25186	0.00577258	0.0296876	yes	down	N90D_M/N30D_M
ssc-miR-411	0.383887	-1.38125	0.000110375	0.00135268	yes	down	N90D_M/N30D_M
ssc-miR-493-3p	0.251163	-1.99331	3.33683e-07	1.47847e-05	yes	down	N90D_M/N30D_M
ssc-miR-493-5p	0.288526	-1.79323	5.05767e-08	4.16174e-06	yes	down	N90D_M/N30D_M
ssc-miR-500-3p	0.466541	-1.09992	1.46372e-06	5.26939e-05	yes	down	N90D_M/N30D_M
ssc-miR-6516	3.88338	1.95731	0.000146632	0.0016892	yes	up	N90D_M/N30D_M
ssc-miR-664-3p	2.21408	1.14671	3.57765e-05	0.000542296	yes	up	N90D_M/N30D_M
ssc-miR-758	0.373642	-1.42027	0.000871865	0.00717421	yes	down	N90D_M/N30D_M
ssc-miR-9	0.449434	-1.15382	2.50756e-05	0.000437683	yes	down	N90D_M/N30D_M
ssc-miR-9-1	0.449434	-1.15382	2.50756e-05	0.000437683	yes	down	N90D_M/N30D_M
ssc-miR-9-2	0.449434	-1.15382	2.50756e-05	0.000437683	yes	down	N90D_M/N30D_M
ssc-miR-99b	0.45787	-1.12699	1.43006e-08	1.40937e-06	yes	down	N90D_M/N30D_M
Chr01_2570	0.0977954	-3.35409	0.00830479	0.0357285	yes	down	N150D_M/N30D_M
Chr02_3842	0.0286702	-5.12431	0.000151339	0.00153391	yes	down	N150D_M/N30D_M
Chr02_5821	23.6342	4.56281	0.000705151	0.00496094	yes	up	N150D_M/N30D_M
Chr02_6753	8.09306	3.01669	0.00602466	0.0285932	yes	up	N150D_M/N30D_M
Chr03_7531	3.67038	1.87593	0.00074654	0.00519105	yes	up	N150D_M/N30D_M
Chr04_11639	0.0455225	-4.45728	7.07124e-05	0.000797849	yes	down	N150D_M/N30D_M
Chr05_12419	0.0262134	-5.25355	0.0010534	0.00684712	yes	down	N150D_M/N30D_M
Chr07_17941	0.0207861	-5.58823	0.00029864	0.00262418	yes	down	N150D_M/N30D_M
Chr07_18848	0.204489	-2.2899	5.98918e-09	1.98974e-07	yes	down	N150D_M/N30D_M
Chr07_18852	0.177842	-2.49133	1.02504e-14	1.02163e-12	yes	down	N150D_M/N30D_M
Chr07_18855	0.365991	-1.45012	0.000956107	0.00637209	yes	down	N150D_M/N30D_M
Chr07_18858	0.305988	-1.70845	0.00010513	0.00112264	yes	down	N150D_M/N30D_M
Chr07_18860	0.182853	-2.45124	3.95747e-09	1.3921e-07	yes	down	N150D_M/N30D_M
Chr07_18861	0.19829	-2.33431	1.94279e-10	9.68156e-09	yes	down	N150D_M/N30D_M
Chr07_18864	0.191591	-2.3839	2.62638e-07	5.58384e-06	yes	down	N150D_M/N30D_M
Chr07_18867	0.286802	-1.80187	0.00126594	0.00805352	yes	down	N150D_M/N30D_M
Chr07_18870	0.419949	-1.25171	2.41084e-06	3.94336e-05	yes	down	N150D_M/N30D_M
Chr07_18879	0.350934	-1.51073	1.37916e-05	0.000183274	yes	down	N150D_M/N30D_M
Chr07_18882	0.170407	-2.55295	7.14008e-18	1.42326e-15	yes	down	N150D_M/N30D_M
Chr07_18886	0.116614	-3.10018	4.2035e-13	3.59099e-11	yes	down	N150D_M/N30D_M
Chr07_18898	0.217877	-2.19842	1.50108e-09	6.41177e-08	yes	down	N150D_M/N30D_M
Chr07_18904	0.209034	-2.25819	6.20673e-07	1.1973e-05	yes	down	N150D_M/N30D_M
Chr07_18906	0.454507	-1.13762	0.00196758	0.0116497	yes	down	N150D_M/N30D_M
Chr07_18910	0.248794	-2.00698	1.07579e-05	0.000146209	yes	down	N150D_M/N30D_M
Chr07_18912	0.388851	-1.36271	0.00372727	0.0199426	yes	down	N150D_M/N30D_M
Chr07_18918	0.239642	-2.06105	3.19616e-05	0.00040666	yes	down	N150D_M/N30D_M
Chr07_18920	0.361315	-1.46867	2.11259e-05	0.000274637	yes	down	N150D_M/N30D_M
Chr07_18926	0.315043	-1.66638	0.00042025	0.00339608	yes	down	N150D_M/N30D_M
Chr07_18928	0.468603	-1.09356	0.00946804	0.0396122	yes	down	N150D_M/N30D_M
Chr07_18959	0.266457	-1.90803	0.000514733	0.00410414	yes	down	N150D_M/N30D_M
Chr07_18960	0.262859	-1.92764	0.000379626	0.00310981	yes	down	N150D_M/N30D_M
Chr07_18970	0.212536	-2.23422	0.00487782	0.0242345	yes	down	N150D_M/N30D_M
Chr08_21327	0.0709116	-3.81783	0.000674342	0.00491776	yes	down	N150D_M/N30D_M
Chr08_21328	0.0709116	-3.81783	0.000674342	0.00491776	yes	down	N150D_M/N30D_M
Chr09_22719	0.332763	-1.58743	0.00030279	0.00262418	yes	down	N150D_M/N30D_M
Chr09_23108	0.0497279	-4.3298	0.0103494	0.041817	yes	down	N150D_M/N30D_M
Chr09_24219	0.0497279	-4.3298	0.0103494	0.041817	yes	down	N150D_M/N30D_M
Chr10_24748	2.53341	1.34108	0.00971082	0.0400488	yes	up	N150D_M/N30D_M
Chr12_27942	125.467	6.97116	0.00404337	0.0208443	yes	up	N150D_M/N30D_M
Chr12_28849	5.45763	2.44828	3.29906e-06	5.05856e-05	yes	up	N150D_M/N30D_M
Chr13_31732	0.00393419	-7.98972	7.55949e-05	0.000837144	yes	down	N150D_M/N30D_M
Chr14_31865	0.105438	-3.24553	0.00678452	0.0312088	yes	down	N150D_M/N30D_M
Chr15_34957	3.28259	1.71484	0.000179351	0.00172987	yes	up	N150D_M/N30D_M
Chr15_37334	0.00627574	-7.316	0.000353337	0.00293466	yes	down	N150D_M/N30D_M
Chr18_40727	0.0208277	-5.58535	2.57761e-09	9.63382e-08	yes	down	N150D_M/N30D_M
ChrX_41300	0.302041	-1.72718	0.0014443	0.0090915	yes	down	N150D_M/N30D_M
ChrX_42170	0.365116	-1.45357	0.00947247	0.0396122	yes	down	N150D_M/N30D_M
ssc-let-7i-3p	0.243512	-2.03793	0.000275219	0.00245643	yes	down	N150D_M/N30D_M
ssc-let-7i-5p	0.497173	-1.00818	4.7475e-06	6.75953e-05	yes	down	N150D_M/N30D_M
ssc-miR-10383	0.134438	-2.89499	5.07809e-29	3.0367e-26	yes	down	N150D_M/N30D_M
ssc-miR-106a	0.265871	-1.9112	2.15783e-07	4.7792e-06	yes	down	N150D_M/N30D_M
ssc-miR-122-5p	3.68755	1.88266	6.32675e-05	0.000741842	yes	up	N150D_M/N30D_M
ssc-miR-127	0.380472	-1.39414	0.00252211	0.0145021	yes	down	N150D_M/N30D_M
ssc-miR-130a	0.489179	-1.03157	7.72076e-05	0.000839457	yes	down	N150D_M/N30D_M
ssc-miR-136-3p	0.18609	-2.42593	1.95065e-08	5.30222e-07	yes	down	N150D_M/N30D_M
ssc-miR-136-5p	0.126233	-2.98584	1.25318e-06	2.27091e-05	yes	down	N150D_M/N30D_M
ssc-miR-140-3p	2.46228	1.3	0.000207554	0.00193933	yes	up	N150D_M/N30D_M
ssc-miR-151-5p	2.61282	1.38561	1.71308e-06	2.92692e-05	yes	up	N150D_M/N30D_M
ssc-miR-18a	0.379135	-1.39922	3.49059e-06	5.21843e-05	yes	down	N150D_M/N30D_M
ssc-miR-18b	0.270622	-1.88565	0.000832505	0.00565725	yes	down	N150D_M/N30D_M
ssc-miR-191	2.10252	1.07212	0.00337701	0.0186248	yes	up	N150D_M/N30D_M
ssc-miR-199a-5p	0.357788	-1.48282	6.08907e-08	1.45651e-06	yes	down	N150D_M/N30D_M
ssc-miR-202-5p	0.139404	-2.84266	0.000202786	0.00192485	yes	down	N150D_M/N30D_M
ssc-miR-204	2.06906	1.04897	0.00546616	0.0267078	yes	up	N150D_M/N30D_M
ssc-miR-20b	0.223421	-2.16216	4.39302e-06	6.40738e-05	yes	down	N150D_M/N30D_M
ssc-miR-214-5p	0.479579	-1.06016	4.31859e-05	0.000516504	yes	down	N150D_M/N30D_M
ssc-miR-23a	2.29327	1.19741	0.000523661	0.00412039	yes	up	N150D_M/N30D_M
ssc-miR-24-1-5p	2.82992	1.50076	0.000994723	0.00653675	yes	up	N150D_M/N30D_M
ssc-miR-27b-5p	2.1782	1.12314	0.00623963	0.0291508	yes	up	N150D_M/N30D_M
ssc-miR-299	0.211804	-2.2392	3.91156e-08	9.7463e-07	yes	down	N150D_M/N30D_M
ssc-miR-29a-3p	3.8083	1.92915	8.88815e-17	1.32878e-14	yes	up	N150D_M/N30D_M
ssc-miR-29a-5p	2.38843	1.25606	0.00120558	0.00775199	yes	up	N150D_M/N30D_M
ssc-miR-29b	5.03306	2.33144	1.73627e-08	4.94423e-07	yes	up	N150D_M/N30D_M
ssc-miR-29c	6.2107	2.63475	3.88031e-12	2.57825e-10	yes	up	N150D_M/N30D_M
ssc-miR-301	0.495412	-1.0133	0.00870603	0.0371872	yes	down	N150D_M/N30D_M
ssc-miR-326	0.414693	-1.26988	0.000549002	0.00426368	yes	down	N150D_M/N30D_M
ssc-miR-335	0.205438	-2.28323	1.23673e-08	3.69782e-07	yes	down	N150D_M/N30D_M
ssc-miR-3613	0.251672	-1.99039	0.00944881	0.0396122	yes	down	N150D_M/N30D_M
ssc-miR-363	0.156951	-2.67161	1.19754e-19	3.58063e-17	yes	down	N150D_M/N30D_M
ssc-miR-369	0.158378	-2.65856	2.40432e-11	1.30707e-09	yes	down	N150D_M/N30D_M
ssc-miR-370	0.22458	-2.1547	0.000165632	0.00162373	yes	down	N150D_M/N30D_M
ssc-miR-376a-3p	0.186376	-2.42371	7.528e-12	4.50175e-10	yes	down	N150D_M/N30D_M
ssc-miR-376a-5p	0.18428	-2.44003	4.48706e-07	8.9442e-06	yes	down	N150D_M/N30D_M
ssc-miR-376c	0.150239	-2.73467	0.000245167	0.00225553	yes	down	N150D_M/N30D_M
ssc-miR-381-3p	0.185885	-2.42752	1.10136e-09	5.06624e-08	yes	down	N150D_M/N30D_M
ssc-miR-381-5p	0.288255	-1.79458	0.0101268	0.0414783	yes	down	N150D_M/N30D_M
ssc-miR-382	0.406428	-1.29893	0.0040112	0.0208443	yes	down	N150D_M/N30D_M
ssc-miR-411	0.473607	-1.07824	0.00226673	0.0132893	yes	down	N150D_M/N30D_M
ssc-miR-424-5p	0.390903	-1.35512	3.03895e-06	4.78234e-05	yes	down	N150D_M/N30D_M
ssc-miR-432-5p	0.408067	-1.29312	0.00095901	0.00637209	yes	down	N150D_M/N30D_M
ssc-miR-450a	0.456163	-1.13238	2.43987e-06	3.94336e-05	yes	down	N150D_M/N30D_M
ssc-miR-450c-5p	0.421522	-1.24632	7.61185e-07	1.42246e-05	yes	down	N150D_M/N30D_M
ssc-miR-451	2.68628	1.42561	0.00238603	0.0138529	yes	up	N150D_M/N30D_M
ssc-miR-454	0.407709	-1.29439	3.51645e-05	0.000438091	yes	down	N150D_M/N30D_M
ssc-miR-486	3.0813	1.62354	0.00431885	0.0220741	yes	up	N150D_M/N30D_M
ssc-miR-487b	0.252301	-1.98678	0.0108763	0.0433603	yes	down	N150D_M/N30D_M
ssc-miR-493-3p	0.261477	-1.93524	2.70788e-07	5.58384e-06	yes	down	N150D_M/N30D_M
ssc-miR-493-5p	0.203853	-2.2944	2.30354e-12	1.72189e-10	yes	down	N150D_M/N30D_M
ssc-miR-499-5p	3.6642	1.8735	0.000687727	0.00495495	yes	up	N150D_M/N30D_M
ssc-miR-500-5p	0.413533	-1.27392	1.7724e-09	7.06597e-08	yes	down	N150D_M/N30D_M
ssc-miR-542-3p	0.314315	-1.66972	1.43118e-07	3.29172e-06	yes	down	N150D_M/N30D_M
ssc-miR-545-3p	0.43501	-1.20088	0.0118418	0.0468965	yes	down	N150D_M/N30D_M
ssc-miR-628-3p	2.37739	1.24938	0.000570908	0.00437696	yes	up	N150D_M/N30D_M
ssc-miR-6529	2.57334	1.36364	0.000699384	0.00496094	yes	up	N150D_M/N30D_M
ssc-miR-664-3p	4.10534	2.0375	5.97708e-15	7.14859e-13	yes	up	N150D_M/N30D_M
ssc-miR-664-5p	6.71923	2.7483	6.85735e-09	2.15826e-07	yes	up	N150D_M/N30D_M
ssc-miR-7-3p	2.11341	1.07957	0.000255635	0.00231621	yes	up	N150D_M/N30D_M
ssc-miR-7-5p	0.409488	-1.28811	6.40056e-06	8.90124e-05	yes	down	N150D_M/N30D_M
ssc-miR-7134-3p	3.9113	1.96765	1.31631e-06	2.31515e-05	yes	up	N150D_M/N30D_M
ssc-miR-758	0.327314	-1.61125	0.000142388	0.00146807	yes	down	N150D_M/N30D_M
ssc-miR-885-3p	7.17966	2.84391	0.00305709	0.0170854	yes	up	N150D_M/N30D_M
ssc-miR-885-5p	7.21325	2.85065	2.17604e-08	5.65772e-07	yes	up	N150D_M/N30D_M
ssc-miR-9841-3p	2.97755	1.57412	0.00475765	0.0239082	yes	up	N150D_M/N30D_M
ssc-miR-9843-3p	3.31049	1.72705	0.00166974	0.0102939	yes	up	N150D_M/N30D_M
ssc-miR-9851-3p	0.274827	-1.8634	0.000592852	0.00448767	yes	down	N150D_M/N30D_M
Chr01_2156	2.77422	1.47208	0.010595	0.0335594	yes	up	N210D_M/N30D_M
Chr02_3842	0.165948	-2.5912	0.0131141	0.0398234	yes	down	N210D_M/N30D_M
Chr02_4243	8.19189	3.0342	0.00798483	0.0266967	yes	up	N210D_M/N30D_M
Chr02_5113	0.176787	-2.49992	0.00252473	0.0105783	yes	down	N210D_M/N30D_M
Chr02_5116	0.248135	-2.0108	0.0143152	0.0426876	yes	down	N210D_M/N30D_M
Chr02_5821	58.7729	5.87708	1.25715e-05	9.046e-05	yes	up	N210D_M/N30D_M
Chr02_5893	3.67577	1.87805	0.00626163	0.0220489	yes	up	N210D_M/N30D_M
Chr02_6396	0.0614013	-4.02559	0.0126954	0.0387296	yes	down	N210D_M/N30D_M
Chr02_7024	24.8987	4.638	0.00513607	0.0186818	yes	up	N210D_M/N30D_M
Chr03_7854	7.71636	2.94792	0.00369658	0.0144735	yes	up	N210D_M/N30D_M
Chr04_10939	5.87055	2.5535	0.00168564	0.00734139	yes	up	N210D_M/N30D_M
Chr04_11230	7.46286	2.89973	0.0100414	0.0322688	yes	up	N210D_M/N30D_M
Chr04_11639	13.6216	3.76782	0.000184029	0.00098248	yes	up	N210D_M/N30D_M
Chr05_12996	4.27108	2.0946	0.0170402	0.0499141	yes	up	N210D_M/N30D_M
Chr06_16423	35.6316	5.15508	0.00177466	0.00762873	yes	up	N210D_M/N30D_M
Chr06_16424	35.6384	5.15536	0.00174418	0.0075467	yes	up	N210D_M/N30D_M
Chr06_16826	5.591	2.48311	5.26027e-05	0.000334836	yes	up	N210D_M/N30D_M
Chr07_17796	3.58727	1.84289	0.0105232	0.033492	yes	up	N210D_M/N30D_M
Chr07_18810	0.348862	-1.51927	1.28244e-09	2.17686e-08	yes	down	N210D_M/N30D_M
Chr07_18848	0.108295	-3.20697	6.21469e-16	3.16471e-14	yes	down	N210D_M/N30D_M
Chr07_18852	0.0850538	-3.55548	9.20497e-27	2.03123e-24	yes	down	N210D_M/N30D_M
Chr07_18855	0.200769	-2.31639	1.66903e-07	1.7264e-06	yes	down	N210D_M/N30D_M
Chr07_18858	0.17312	-2.53016	9.77932e-09	1.34873e-07	yes	down	N210D_M/N30D_M
Chr07_18860	0.148941	-2.74719	5.20527e-10	1.07684e-08	yes	down	N210D_M/N30D_M
Chr07_18861	0.0990957	-3.33503	1.85639e-15	8.77808e-14	yes	down	N210D_M/N30D_M
Chr07_18864	0.135858	-2.87983	1.1758e-09	2.10372e-08	yes	down	N210D_M/N30D_M
Chr07_18866	0.0377919	-4.72578	0.000106764	0.000636738	yes	down	N210D_M/N30D_M
Chr07_18867	0.146608	-2.76996	1.55212e-06	1.42709e-05	yes	down	N210D_M/N30D_M
Chr07_18870	0.303513	-1.72017	2.21668e-10	5.24087e-09	yes	down	N210D_M/N30D_M
Chr07_18872	0.309032	-1.69417	0.000182894	0.00098248	yes	down	N210D_M/N30D_M
Chr07_18874	0.309591	-1.69157	0.00849902	0.0281318	yes	down	N210D_M/N30D_M
Chr07_18878	0.110046	-3.18382	0.00299014	0.012144	yes	down	N210D_M/N30D_M
Chr07_18879	0.205014	-2.2862	1.33922e-10	3.28357e-09	yes	down	N210D_M/N30D_M
Chr07_18882	0.0982358	-3.34761	4.27836e-29	1.41614e-26	yes	down	N210D_M/N30D_M
Chr07_18886	0.0607517	-4.04093	6.08892e-19	4.47874e-17	yes	down	N210D_M/N30D_M
Chr07_18898	0.0872776	-3.51824	9.97688e-20	8.25587e-18	yes	down	N210D_M/N30D_M
Chr07_18904	0.168965	-2.5652	1.57472e-08	2.08493e-07	yes	down	N210D_M/N30D_M
Chr07_18906	0.266604	-1.90723	2.65546e-07	2.62375e-06	yes	down	N210D_M/N30D_M
Chr07_18910	0.138575	-2.85126	4.74235e-10	1.04648e-08	yes	down	N210D_M/N30D_M
Chr07_18912	0.211544	-2.24097	2.14123e-06	1.89e-05	yes	down	N210D_M/N30D_M
Chr07_18918	0.226735	-2.14092	1.94776e-05	0.000132929	yes	down	N210D_M/N30D_M
Chr07_18920	0.415297	-1.26778	0.000244233	0.00125335	yes	down	N210D_M/N30D_M
Chr07_18926	0.110756	-3.17455	6.40907e-11	1.8026e-09	yes	down	N210D_M/N30D_M
Chr07_18928	0.265774	-1.91173	5.86903e-06	4.57094e-05	yes	down	N210D_M/N30D_M
Chr07_18933	0.290278	-1.78449	0.000654813	0.00309633	yes	down	N210D_M/N30D_M
Chr07_18959	0.0935197	-3.41859	3.33815e-09	5.26156e-08	yes	down	N210D_M/N30D_M
Chr07_18960	0.0900923	-3.47245	1.23303e-09	2.14807e-08	yes	down	N210D_M/N30D_M
Chr07_18970	0.118559	-3.07632	0.00074932	0.00346888	yes	down	N210D_M/N30D_M
Chr08_21275	4.48986	2.16667	0.0120799	0.0373688	yes	up	N210D_M/N30D_M
Chr09_22719	0.330586	-1.5969	0.000314208	0.00156395	yes	down	N210D_M/N30D_M
Chr09_23180	10.8766	3.44316	0.000925159	0.00416679	yes	up	N210D_M/N30D_M
Chr10_24748	3.932	1.97526	0.000148808	0.000849234	yes	up	N210D_M/N30D_M
Chr10_25226	3.07746	1.62174	6.53512e-11	1.8026e-09	yes	up	N210D_M/N30D_M
Chr11_26413	32.9496	5.04219	0.00425	0.016263	yes	up	N210D_M/N30D_M
Chr12_28094	7.83957	2.97077	0.00584202	0.0207926	yes	up	N210D_M/N30D_M
Chr12_28743	3.58727	1.84289	0.0105232	0.033492	yes	up	N210D_M/N30D_M
Chr12_28849	2.94594	1.55873	0.00322525	0.0128622	yes	up	N210D_M/N30D_M
Chr13_31632	5.37784	2.42703	0.000137534	0.000791718	yes	up	N210D_M/N30D_M
Chr14_32256	6.18143	2.62794	0.00274913	0.0113039	yes	up	N210D_M/N30D_M
Chr14_32455	8.16871	3.03011	2.38725e-05	0.000161261	yes	up	N210D_M/N30D_M
Chr14_33561	16.4746	4.04217	0.00815049	0.0271137	yes	up	N210D_M/N30D_M
Chr15_34957	3.44461	1.78434	0.000123672	0.000718167	yes	up	N210D_M/N30D_M
Chr15_35001	6.85265	2.77666	0.0167363	0.0492418	yes	up	N210D_M/N30D_M
Chr15_35972	0.28232	-1.8246	0.00737865	0.0253092	yes	down	N210D_M/N30D_M
Chr15_37552	28.2088	4.81807	7.73981e-05	0.000470069	yes	up	N210D_M/N30D_M
Chr16_38053	0.0695766	-3.84525	5.45141e-05	0.000340456	yes	down	N210D_M/N30D_M
Chr16_38054	0.0695766	-3.84525	5.45141e-05	0.000340456	yes	down	N210D_M/N30D_M
Chr16_38486	10.8986	3.44607	0.00186193	0.00795225	yes	up	N210D_M/N30D_M
Chr16_38753	2.84172	1.50677	0.00467263	0.0176509	yes	up	N210D_M/N30D_M
Chr18_40727	0.111737	-3.16183	1.39257e-05	9.91269e-05	yes	down	N210D_M/N30D_M
Chr18_40844	6.73078	2.75077	0.00790906	0.0265776	yes	up	N210D_M/N30D_M
ChrX_41001	7.72788	2.95007	0.00103069	0.00461026	yes	up	N210D_M/N30D_M
ChrX_41300	0.262377	-1.93029	0.000465729	0.00225046	yes	down	N210D_M/N30D_M
ChrX_42170	0.074222	-3.75201	1.51313e-05	0.000106563	yes	down	N210D_M/N30D_M
ssc-miR-10383	0.0817352	-3.6129	1.00063e-42	6.62416e-40	yes	down	N210D_M/N30D_M
ssc-miR-106a	0.178816	-2.48345	1.18536e-10	3.01811e-09	yes	down	N210D_M/N30D_M
ssc-miR-122-3p	7.12978	2.83386	0.000514474	0.00246798	yes	up	N210D_M/N30D_M
ssc-miR-122-5p	9.15011	3.19379	1.12077e-11	3.70975e-10	yes	up	N210D_M/N30D_M
ssc-miR-126-5p	0.491925	-1.02349	0.00039301	0.00192721	yes	down	N210D_M/N30D_M
ssc-miR-127	0.26171	-1.93396	2.80973e-05	0.000187883	yes	down	N210D_M/N30D_M
ssc-miR-129a-3p	3.17142	1.66513	0.00857091	0.0282286	yes	up	N210D_M/N30D_M
ssc-miR-129a-5p	2.32959	1.22007	0.0108425	0.0340178	yes	up	N210D_M/N30D_M
ssc-miR-129b	2.35811	1.23763	0.00983198	0.0317501	yes	up	N210D_M/N30D_M
ssc-miR-130a	0.359575	-1.47564	3.29962e-08	3.97154e-07	yes	down	N210D_M/N30D_M
ssc-miR-130b-3p	0.418641	-1.25622	3.13141e-06	2.65768e-05	yes	down	N210D_M/N30D_M
ssc-miR-135	0.0932075	-3.42341	0.000375302	0.00185411	yes	down	N210D_M/N30D_M
ssc-miR-136-3p	0.106918	-3.22542	8.68473e-14	3.19405e-12	yes	down	N210D_M/N30D_M
ssc-miR-136-5p	0.102064	-3.29245	1.32045e-07	1.4099e-06	yes	down	N210D_M/N30D_M
ssc-miR-1468	2.14714	1.10242	0.00334005	0.0131614	yes	up	N210D_M/N30D_M
ssc-miR-150	2.07201	1.05103	0.000117923	0.000690842	yes	up	N210D_M/N30D_M
ssc-miR-151-3p	2.45121	1.29349	9.12945e-10	1.6788e-08	yes	up	N210D_M/N30D_M
ssc-miR-151-5p	2.42689	1.27911	1.00236e-05	7.37294e-05	yes	up	N210D_M/N30D_M
ssc-miR-153	0.038832	-4.68661	0.00674059	0.0233627	yes	down	N210D_M/N30D_M
ssc-miR-17-5p	0.493529	-1.01879	0.000216623	0.00112917	yes	down	N210D_M/N30D_M
ssc-miR-186-3p	4.48509	2.16514	0.0159207	0.0472622	yes	up	N210D_M/N30D_M
ssc-miR-18a	0.267693	-1.90135	5.09362e-10	1.07684e-08	yes	down	N210D_M/N30D_M
ssc-miR-18b	0.150633	-2.73089	2.97131e-05	0.000194753	yes	down	N210D_M/N30D_M
ssc-miR-190a	0.346495	-1.52909	2.93559e-05	0.000194336	yes	down	N210D_M/N30D_M
ssc-miR-191	2.03694	1.02641	0.00501598	0.0183457	yes	up	N210D_M/N30D_M
ssc-miR-192	3.74416	1.90464	1.08834e-05	7.91734e-05	yes	up	N210D_M/N30D_M
ssc-miR-194a-5p	3.19739	1.6769	0.000194471	0.00102174	yes	up	N210D_M/N30D_M
ssc-miR-194b-5p	110.424	6.78691	4.05427e-08	4.79272e-07	yes	up	N210D_M/N30D_M
ssc-miR-199a-3p	0.462766	-1.11165	5.16921e-06	4.12291e-05	yes	down	N210D_M/N30D_M
ssc-miR-199a-5p	0.323656	-1.62747	2.80252e-09	4.52504e-08	yes	down	N210D_M/N30D_M
ssc-miR-199b-3p	0.462755	-1.11168	5.11763e-06	4.12291e-05	yes	down	N210D_M/N30D_M
ssc-miR-199b-5p	0.33175	-1.59183	8.19706e-09	1.20588e-07	yes	down	N210D_M/N30D_M
ssc-miR-19a	0.455004	-1.13605	0.0016738	0.0073381	yes	down	N210D_M/N30D_M
ssc-miR-19b	0.391305	-1.35364	0.000165876	0.000930593	yes	down	N210D_M/N30D_M
ssc-miR-202-5p	0.105395	-3.24612	6.24308e-05	0.000382677	yes	down	N210D_M/N30D_M
ssc-miR-204	2.10564	1.07426	0.00447845	0.0170387	yes	up	N210D_M/N30D_M
ssc-miR-20a-5p	0.466463	-1.10016	0.000117064	0.000690842	yes	down	N210D_M/N30D_M
ssc-miR-20b	0.13269	-2.91387	4.47227e-09	6.88522e-08	yes	down	N210D_M/N30D_M
ssc-miR-212	2.86153	1.51678	0.00258338	0.010756	yes	up	N210D_M/N30D_M
ssc-miR-214-5p	0.385877	-1.37379	2.64081e-07	2.62375e-06	yes	down	N210D_M/N30D_M
ssc-miR-217	0.189014	-2.40343	0.0134328	0.040605	yes	down	N210D_M/N30D_M
ssc-miR-218	0.411195	-1.28211	3.78392e-06	3.1312e-05	yes	down	N210D_M/N30D_M
ssc-miR-218-5p	0.411195	-1.28211	3.78392e-06	3.1312e-05	yes	down	N210D_M/N30D_M
ssc-miR-218b	0.413498	-1.27405	4.31663e-06	3.52791e-05	yes	down	N210D_M/N30D_M
ssc-miR-22-3p	3.23282	1.69279	2.79818e-08	3.43036e-07	yes	up	N210D_M/N30D_M
ssc-miR-26a	2.1062	1.07464	2.47503e-06	2.15588e-05	yes	up	N210D_M/N30D_M
ssc-miR-296-3p	0.405636	-1.30174	8.14405e-07	7.70194e-06	yes	down	N210D_M/N30D_M
ssc-miR-299	0.153426	-2.70439	3.83003e-11	1.15249e-09	yes	down	N210D_M/N30D_M
ssc-miR-29a-3p	4.57059	2.19238	3.29916e-21	3.64008e-19	yes	up	N210D_M/N30D_M
ssc-miR-29b	5.85639	2.55001	8.11988e-10	1.53582e-08	yes	up	N210D_M/N30D_M
ssc-miR-29c	4.66716	2.22255	4.90335e-09	7.37731e-08	yes	up	N210D_M/N30D_M
ssc-miR-301	0.233635	-2.09767	4.7027e-07	4.57821e-06	yes	down	N210D_M/N30D_M
ssc-miR-30a-5p	0.486924	-1.03823	0.000178592	0.00098248	yes	down	N210D_M/N30D_M
ssc-miR-30b-3p	2.18276	1.12615	1.53674e-07	1.61479e-06	yes	up	N210D_M/N30D_M
ssc-miR-30e-3p	2.02892	1.02071	0.00556171	0.0200101	yes	up	N210D_M/N30D_M
ssc-miR-323	0.446121	-1.16449	0.0126597	0.0387296	yes	down	N210D_M/N30D_M
ssc-miR-324	0.440082	-1.18416	6.06999e-06	4.6453e-05	yes	down	N210D_M/N30D_M
ssc-miR-326	0.466495	-1.10007	0.00303728	0.0121859	yes	down	N210D_M/N30D_M
ssc-miR-331-3p	2.34945	1.23233	1.75809e-08	2.23818e-07	yes	up	N210D_M/N30D_M
ssc-miR-331-5p	2.01671	1.012	5.87769e-05	0.000363648	yes	up	N210D_M/N30D_M
ssc-miR-335	0.120221	-3.05624	3.67986e-14	1.52254e-12	yes	down	N210D_M/N30D_M
ssc-miR-338	0.349747	-1.51561	0.000921199	0.00416679	yes	down	N210D_M/N30D_M
ssc-miR-362	0.386344	-1.37204	1.61315e-06	1.46289e-05	yes	down	N210D_M/N30D_M
ssc-miR-363	0.172427	-2.53594	9.00413e-18	5.41885e-16	yes	down	N210D_M/N30D_M
ssc-miR-365-3p	3.95296	1.98293	3.94984e-10	9.01653e-09	yes	up	N210D_M/N30D_M
ssc-miR-369	0.068728	-3.86296	3.46269e-22	4.5846e-20	yes	down	N210D_M/N30D_M
ssc-miR-370	0.226263	-2.14393	0.000181616	0.00098248	yes	down	N210D_M/N30D_M
ssc-miR-375	25.4944	4.67211	0.000235005	0.00121542	yes	up	N210D_M/N30D_M
ssc-miR-376a-3p	0.0772808	-3.69375	7.62361e-25	1.26171e-22	yes	down	N210D_M/N30D_M
ssc-miR-376a-5p	0.107764	-3.21406	7.71638e-10	1.50243e-08	yes	down	N210D_M/N30D_M
ssc-miR-376c	0.0718082	-3.79971	1.71548e-06	1.53466e-05	yes	down	N210D_M/N30D_M
ssc-miR-381-3p	0.126523	-2.98253	7.10656e-14	2.76738e-12	yes	down	N210D_M/N30D_M
ssc-miR-381-5p	0.0996625	-3.32681	6.78742e-06	5.10599e-05	yes	down	N210D_M/N30D_M
ssc-miR-382	0.22876	-2.12809	2.63498e-06	2.2654e-05	yes	down	N210D_M/N30D_M
ssc-miR-411	0.246869	-2.01819	1.39966e-08	1.89098e-07	yes	down	N210D_M/N30D_M
ssc-miR-424-5p	0.313147	-1.67509	8.48065e-09	1.21008e-07	yes	down	N210D_M/N30D_M
ssc-miR-425-3p	2.04131	1.0295	0.000182648	0.00098248	yes	up	N210D_M/N30D_M
ssc-miR-432-5p	0.267035	-1.9049	1.37828e-06	1.2851e-05	yes	down	N210D_M/N30D_M
ssc-miR-450a	0.390258	-1.3575	1.66714e-08	2.16401e-07	yes	down	N210D_M/N30D_M
ssc-miR-450b-5p	0.396368	-1.33509	1.8917e-07	1.92663e-06	yes	down	N210D_M/N30D_M
ssc-miR-450c-5p	0.384637	-1.37843	4.60133e-08	5.0768e-07	yes	down	N210D_M/N30D_M
ssc-miR-454	0.29732	-1.74991	8.97696e-08	9.74221e-07	yes	down	N210D_M/N30D_M
ssc-miR-486	4.19218	2.0677	0.000278406	0.00140691	yes	up	N210D_M/N30D_M
ssc-miR-487b	0.0553538	-4.17517	1.93694e-05	0.000132929	yes	down	N210D_M/N30D_M
ssc-miR-493-3p	0.124457	-3.00628	1.01397e-14	4.47498e-13	yes	down	N210D_M/N30D_M
ssc-miR-493-5p	0.136951	-2.86827	2.77848e-18	1.83935e-16	yes	down	N210D_M/N30D_M
ssc-miR-500-5p	0.354674	-1.49543	2.18953e-12	7.6288e-11	yes	down	N210D_M/N30D_M
ssc-miR-532-5p	0.452848	-1.1429	6.10485e-06	4.6453e-05	yes	down	N210D_M/N30D_M
ssc-miR-542-3p	0.267113	-1.90448	2.02021e-09	3.34345e-08	yes	down	N210D_M/N30D_M
ssc-miR-545-3p	0.214199	-2.22297	3.86024e-05	0.000250537	yes	down	N210D_M/N30D_M
ssc-miR-582-3p	0.269108	-1.89374	0.00196881	0.00835483	yes	down	N210D_M/N30D_M
ssc-miR-582-5p	0.383856	-1.38136	0.00501522	0.0183457	yes	down	N210D_M/N30D_M
ssc-miR-628-3p	2.60762	1.38274	0.000156705	0.000886653	yes	up	N210D_M/N30D_M
ssc-miR-6529	2.57361	1.3638	0.000748378	0.00346888	yes	up	N210D_M/N30D_M
ssc-miR-660	0.373152	-1.42216	7.4151e-11	1.96352e-09	yes	down	N210D_M/N30D_M
ssc-miR-664-3p	5.24265	2.3903	7.75795e-20	7.3368e-18	yes	up	N210D_M/N30D_M
ssc-miR-664-5p	6.68217	2.74032	8.59119e-09	1.21008e-07	yes	up	N210D_M/N30D_M
ssc-miR-6782-3p	12.912	3.69064	5.58905e-06	4.4047e-05	yes	up	N210D_M/N30D_M
ssc-miR-708-5p	0.435919	-1.19787	0.000672862	0.00315911	yes	down	N210D_M/N30D_M
ssc-miR-7134-3p	4.10028	2.03572	5.60708e-07	5.37955e-06	yes	up	N210D_M/N30D_M
ssc-miR-7134-5p	4.34856	2.12054	5.78776e-10	1.16106e-08	yes	up	N210D_M/N30D_M
ssc-miR-7136-5p	0.0700177	-3.83614	0.00220093	0.00928036	yes	down	N210D_M/N30D_M
ssc-miR-7137-3p	3.45607	1.78913	0.00914169	0.0299594	yes	up	N210D_M/N30D_M
ssc-miR-7142-3p	4.69715	2.23179	2.28721e-11	7.21017e-10	yes	up	N210D_M/N30D_M
ssc-miR-744	0.492568	-1.02161	0.00283696	0.011593	yes	down	N210D_M/N30D_M
ssc-miR-758	0.192263	-2.37884	2.37012e-08	2.96042e-07	yes	down	N210D_M/N30D_M
ssc-miR-885-3p	6.51128	2.70294	0.00501409	0.0183457	yes	up	N210D_M/N30D_M
ssc-miR-885-5p	17.4467	4.12489	5.50643e-16	3.03772e-14	yes	up	N210D_M/N30D_M
ssc-miR-9	0.368754	-1.43927	4.39473e-08	4.93103e-07	yes	down	N210D_M/N30D_M
ssc-miR-9-1	0.368754	-1.43927	4.39473e-08	4.93103e-07	yes	down	N210D_M/N30D_M
ssc-miR-9-2	0.368754	-1.43927	4.39473e-08	4.93103e-07	yes	down	N210D_M/N30D_M
ssc-miR-9843-3p	3.36103	1.7489	0.00151882	0.00674805	yes	up	N210D_M/N30D_M
ssc-miR-9851-3p	0.19601	-2.351	0.00029128	0.00146081	yes	down	N210D_M/N30D_M
Chr01_1203	0.0157953	-5.98436	1.47803e-05	0.000160402	yes	down	N150D_M/N90D_M
Chr01_1204	0.0157953	-5.98436	1.47803e-05	0.000160402	yes	down	N150D_M/N90D_M
Chr01_1597	0.010759	-6.53831	0.000253288	0.00186307	yes	down	N150D_M/N90D_M
Chr01_2156	0.167892	-2.57439	1.00395e-05	0.000123077	yes	down	N150D_M/N90D_M
Chr01_2480	0.00986075	-6.66409	0.000896475	0.00522426	yes	down	N150D_M/N90D_M
Chr01_2570	0.0311076	-5.00659	8.69074e-05	0.000710281	yes	down	N150D_M/N90D_M
Chr02_3842	0.0202579	-5.62537	4.27155e-05	0.000387365	yes	down	N150D_M/N90D_M
Chr02_6874	0.0668857	-3.90216	0.0107124	0.0407565	yes	down	N150D_M/N90D_M
Chr03_7531	4.01091	2.00393	0.000607508	0.00386702	yes	up	N150D_M/N90D_M
Chr03_8157	0.147683	-2.75942	0.000169546	0.00133619	yes	down	N150D_M/N90D_M
Chr03_8936	0.0279349	-5.16179	0.00146943	0.00810633	yes	down	N150D_M/N90D_M
Chr03_9476	0.289247	-1.78963	0.00169411	0.00911787	yes	down	N150D_M/N90D_M
Chr03_9479	0.421712	-1.24567	0.000212271	0.00160715	yes	down	N150D_M/N90D_M
Chr04_10051	0.100082	-3.32074	2.1482e-07	6.46413e-06	yes	down	N150D_M/N90D_M
Chr04_10939	0.0595499	-4.06976	7.36957e-07	1.68229e-05	yes	down	N150D_M/N90D_M
Chr04_11639	0.00210527	-8.89178	1.81146e-15	1.19919e-12	yes	down	N150D_M/N90D_M
Chr05_12414	0.00431462	-7.85655	0.00479904	0.02176	yes	down	N150D_M/N90D_M
Chr05_12419	0.00498675	-7.64768	1.733e-06	3.27784e-05	yes	down	N150D_M/N90D_M
Chr05_13197	0.091663	-3.44752	0.00112228	0.00634998	yes	down	N150D_M/N90D_M
Chr06_14801	21.5913	4.43238	0.00566073	0.0248173	yes	up	N150D_M/N90D_M
Chr06_15557	0.0061745	-7.33946	0.00347041	0.0166479	yes	down	N150D_M/N90D_M
Chr06_16339	12.5023	3.64412	0.00895059	0.0356945	yes	up	N150D_M/N90D_M
Chr06_16826	0.127158	-2.97531	1.28892e-06	2.58566e-05	yes	down	N150D_M/N90D_M
Chr06_17061	0.00986075	-6.66409	0.000896475	0.00522426	yes	down	N150D_M/N90D_M
Chr07_17941	0.00236076	-8.72653	1.2624e-08	6.18048e-07	yes	down	N150D_M/N90D_M
Chr07_18343	0.00394302	-7.98648	2.95975e-05	0.000279908	yes	down	N150D_M/N90D_M
Chr07_18390	15.1461	3.92088	0.00783723	0.0326305	yes	up	N150D_M/N90D_M
Chr07_18848	0.428155	-1.2238	0.00197535	0.0102163	yes	down	N150D_M/N90D_M
Chr07_18852	0.381463	-1.39038	2.13275e-05	0.000210729	yes	down	N150D_M/N90D_M
Chr07_18860	0.238017	-2.07086	1.93548e-06	3.55914e-05	yes	down	N150D_M/N90D_M
Chr07_18864	0.221131	-2.17703	3.27962e-06	5.29539e-05	yes	down	N150D_M/N90D_M
Chr07_18882	0.405235	-1.30317	1.24142e-05	0.000144179	yes	down	N150D_M/N90D_M
Chr07_18886	0.177589	-2.49339	9.8357e-09	5.42603e-07	yes	down	N150D_M/N90D_M
Chr07_18898	0.291942	-1.77625	1.65709e-06	3.22645e-05	yes	down	N150D_M/N90D_M
Chr07_19849	0.0211633	-5.56229	6.96784e-07	1.6474e-05	yes	down	N150D_M/N90D_M
Chr08_20900	0.0110575	-6.49883	0.00985159	0.0381389	yes	down	N150D_M/N90D_M
Chr08_21327	0.00657537	-7.24871	1.03849e-10	8.59351e-09	yes	down	N150D_M/N90D_M
Chr08_21328	0.00657537	-7.24871	1.03849e-10	8.59351e-09	yes	down	N150D_M/N90D_M
Chr09_23108	0.0184614	-5.75935	0.000734537	0.00442058	yes	down	N150D_M/N90D_M
Chr09_23180	0.00895013	-6.80387	4.06052e-10	2.98674e-08	yes	down	N150D_M/N90D_M
Chr09_24152	0.0127262	-6.29605	0.0105378	0.0403239	yes	down	N150D_M/N90D_M
Chr09_24219	0.0184614	-5.75935	0.000734537	0.00442058	yes	down	N150D_M/N90D_M
Chr10_25694	6.01106	2.58762	0.000584607	0.00379421	yes	up	N150D_M/N90D_M
Chr10_25851	0.0643843	-3.95715	0.003151	0.0153379	yes	down	N150D_M/N90D_M
Chr12_27425	0.0138718	-6.1717	0.00497723	0.0223893	yes	down	N150D_M/N90D_M
Chr12_28576	0.00655168	-7.25392	0.000213639	0.00160715	yes	down	N150D_M/N90D_M
Chr12_28849	6.3553	2.66796	1.24962e-06	2.58566e-05	yes	up	N150D_M/N90D_M
Chr13_28978	0.307122	-1.70312	0.00618417	0.0265839	yes	down	N150D_M/N90D_M
Chr13_31632	0.130673	-2.93596	4.6431e-06	6.88947e-05	yes	down	N150D_M/N90D_M
Chr13_31732	0.000435415	-11.1653	3.13579e-08	1.29743e-06	yes	down	N150D_M/N90D_M
Chr14_31865	0.0504277	-4.30964	0.000435708	0.00288439	yes	down	N150D_M/N90D_M
Chr14_32100	0.00551913	-7.50134	1.2258e-07	4.5082e-06	yes	down	N150D_M/N90D_M
Chr14_32256	0.0159825	-5.96737	1.23825e-11	2.0493e-09	yes	down	N150D_M/N90D_M
Chr14_33561	0.00266975	-8.54908	4.73578e-06	6.88947e-05	yes	down	N150D_M/N90D_M
Chr14_33679	0.0482918	-4.37208	1.78621e-07	5.91236e-06	yes	down	N150D_M/N90D_M
Chr15_34785	0.0061745	-7.33946	0.00347041	0.0166479	yes	down	N150D_M/N90D_M
Chr15_34957	2.58201	1.36849	0.0094109	0.0373055	yes	up	N150D_M/N90D_M
Chr15_35972	0.242578	-2.04348	0.00149558	0.00811534	yes	down	N150D_M/N90D_M
Chr15_37334	0.000615457	-10.6661	1.87679e-07	5.91637e-06	yes	down	N150D_M/N90D_M
Chr16_38486	0.0269082	-5.21581	2.24907e-05	0.000218954	yes	down	N150D_M/N90D_M
Chr18_40727	0.0105853	-6.56179	3.70495e-12	8.17558e-10	yes	down	N150D_M/N90D_M
ChrX_41001	0.208153	-2.26428	0.0130221	0.0484305	yes	down	N150D_M/N90D_M
ChrX_41159	0.093435	-3.41989	1.0419e-05	0.000125406	yes	down	N150D_M/N90D_M
ChrX_42472	0.00863487	-6.85561	0.000355241	0.0025018	yes	down	N150D_M/N90D_M
Scaffold180_43139	0.0936161	-3.4171	4.82463e-06	6.88947e-05	yes	down	N150D_M/N90D_M
Scaffold180_43140	0.0937777	-3.41461	4.89132e-06	6.88947e-05	yes	down	N150D_M/N90D_M
ssc-let-7d-3p	2.16651	1.11538	4.64454e-07	1.28112e-05	yes	up	N150D_M/N90D_M
ssc-let-7i-3p	0.178484	-2.48613	9.39694e-06	0.000117373	yes	down	N150D_M/N90D_M
ssc-miR-100	2.33514	1.22351	2.81396e-06	4.77651e-05	yes	up	N150D_M/N90D_M
ssc-miR-103	2.53715	1.34321	5.51818e-06	7.45517e-05	yes	up	N150D_M/N90D_M
ssc-miR-107	2.13074	1.09135	0.000380573	0.00262437	yes	up	N150D_M/N90D_M
ssc-miR-122-3p	0.0729368	-3.77721	4.53781e-06	6.88947e-05	yes	down	N150D_M/N90D_M
ssc-miR-122-5p	0.235256	-2.0877	8.16113e-06	0.000105935	yes	down	N150D_M/N90D_M
ssc-miR-125a	2.03142	1.02249	4.51221e-05	0.00040366	yes	up	N150D_M/N90D_M
ssc-miR-125b	2.13864	1.09669	1.5174e-05	0.000162019	yes	up	N150D_M/N90D_M
ssc-miR-1271-5p	2.83588	1.5038	6.6496e-06	8.80408e-05	yes	up	N150D_M/N90D_M
ssc-miR-128	2.21449	1.14697	3.22347e-12	8.17558e-10	yes	up	N150D_M/N90D_M
ssc-miR-1285	0.0603333	-4.0509	1.74774e-11	2.31401e-09	yes	down	N150D_M/N90D_M
ssc-miR-1306-3p	2.16103	1.11172	0.00224235	0.0112457	yes	up	N150D_M/N90D_M
ssc-miR-1307	3.02721	1.59799	3.74675e-11	4.13391e-09	yes	up	N150D_M/N90D_M
ssc-miR-132	3.71244	1.89237	5.98242e-05	0.000514333	yes	up	N150D_M/N90D_M
ssc-miR-136-3p	0.346155	-1.53051	0.000398221	0.00271775	yes	down	N150D_M/N90D_M
ssc-miR-136-5p	0.134474	-2.8946	2.90016e-06	4.79976e-05	yes	down	N150D_M/N90D_M
ssc-miR-139-3p	2.07137	1.05058	0.0119085	0.044539	yes	up	N150D_M/N90D_M
ssc-miR-139-5p	2.1659	1.11497	1.40663e-08	6.20794e-07	yes	up	N150D_M/N90D_M
ssc-miR-140-3p	3.99405	1.99785	1.30705e-08	6.18048e-07	yes	up	N150D_M/N90D_M
ssc-miR-142-3p	0.306295	-1.70701	1.01476e-06	2.23924e-05	yes	down	N150D_M/N90D_M
ssc-miR-145-5p	0.349233	-1.51774	0.000210742	0.00160715	yes	down	N150D_M/N90D_M
ssc-miR-148b-5p	0.336771	-1.57016	8.3074e-05	0.000687437	yes	down	N150D_M/N90D_M
ssc-miR-151-5p	2.13451	1.0939	0.000159243	0.00128559	yes	up	N150D_M/N90D_M
ssc-miR-183	3.46951	1.79473	0.00664699	0.0282071	yes	up	N150D_M/N90D_M
ssc-miR-1839-3p	0.040195	-4.63684	0.00478086	0.02176	yes	down	N150D_M/N90D_M
ssc-miR-1842	2.8739	1.52301	2.73648e-05	0.000262543	yes	up	N150D_M/N90D_M
ssc-miR-186-3p	0.17919	-2.48044	0.00965	0.0378006	yes	down	N150D_M/N90D_M
ssc-miR-190a	0.447726	-1.15931	0.00149546	0.00811534	yes	down	N150D_M/N90D_M
ssc-miR-191	2.78279	1.47653	5.4749e-05	0.000476893	yes	up	N150D_M/N90D_M
ssc-miR-192	0.368991	-1.43834	0.000861199	0.00513616	yes	down	N150D_M/N90D_M
ssc-miR-193a-3p	0.306775	-1.70475	7.80705e-05	0.000654211	yes	down	N150D_M/N90D_M
ssc-miR-202-5p	0.155055	-2.68915	0.000596003	0.00383062	yes	down	N150D_M/N90D_M
ssc-miR-214-3p	3.03334	1.60091	0.00029276	0.00211371	yes	up	N150D_M/N90D_M
ssc-miR-2320-3p	2.23498	1.16026	0.00725384	0.0303927	yes	up	N150D_M/N90D_M
ssc-miR-23a	2.82487	1.49819	1.43842e-05	0.000160402	yes	up	N150D_M/N90D_M
ssc-miR-23b	2.10239	1.07203	6.56926e-05	0.000557545	yes	up	N150D_M/N90D_M
ssc-miR-24-1-5p	3.2948	1.72019	0.000227253	0.00169035	yes	up	N150D_M/N90D_M
ssc-miR-27b-5p	2.19525	1.13438	0.00956905	0.0377066	yes	up	N150D_M/N90D_M
ssc-miR-299	0.464434	-1.10645	0.0068605	0.0289277	yes	down	N150D_M/N90D_M
ssc-miR-29c	2.9846	1.57754	3.46674e-05	0.000323237	yes	up	N150D_M/N90D_M
ssc-miR-30c-5p	2.05908	1.042	6.67135e-07	1.63572e-05	yes	up	N150D_M/N90D_M
ssc-miR-32	0.273338	-1.87124	0.000429587	0.00287444	yes	down	N150D_M/N90D_M
ssc-miR-320	3.46763	1.79395	5.48132e-07	1.39563e-05	yes	up	N150D_M/N90D_M
ssc-miR-326	0.308772	-1.69539	5.38775e-06	7.4306e-05	yes	down	N150D_M/N90D_M
ssc-miR-335	0.25904	-1.94875	1.25216e-06	2.58566e-05	yes	down	N150D_M/N90D_M
ssc-miR-33b-5p	0.130563	-2.93718	1.89706e-05	0.000195027	yes	down	N150D_M/N90D_M
ssc-miR-342	2.26806	1.18146	0.000293748	0.00211371	yes	up	N150D_M/N90D_M
ssc-miR-345-5p	0.39516	-1.33949	0.00419489	0.0198186	yes	down	N150D_M/N90D_M
ssc-miR-3613	0.171099	-2.5471	0.000899647	0.00522426	yes	down	N150D_M/N90D_M
ssc-miR-363	0.466012	-1.10156	0.000203915	0.00158814	yes	down	N150D_M/N90D_M
ssc-miR-369	0.441935	-1.17809	0.00310878	0.0152445	yes	down	N150D_M/N90D_M
ssc-miR-374a-3p	0.4472	-1.16101	0.00236257	0.0117595	yes	down	N150D_M/N90D_M
ssc-miR-374b-3p	0.467815	-1.09599	0.0134334	0.0496811	yes	down	N150D_M/N90D_M
ssc-miR-374b-5p	0.405837	-1.30103	4.89888e-05	0.000432408	yes	down	N150D_M/N90D_M
ssc-miR-376a-5p	0.165211	-2.59761	1.44545e-07	5.03627e-06	yes	down	N150D_M/N90D_M
ssc-miR-376c	0.25523	-1.97013	0.00977504	0.0380651	yes	down	N150D_M/N90D_M
ssc-miR-381-3p	0.423265	-1.24037	0.00185028	0.00972129	yes	down	N150D_M/N90D_M
ssc-miR-424-3p	2.4271	1.27923	0.000729618	0.00442058	yes	up	N150D_M/N90D_M
ssc-miR-424-5p	0.293778	-1.7672	1.20366e-09	7.96821e-08	yes	down	N150D_M/N90D_M
ssc-miR-486	4.01014	2.00365	0.000429863	0.00287444	yes	up	N150D_M/N90D_M
ssc-miR-504	2.4732	1.30638	2.43476e-06	4.35625e-05	yes	up	N150D_M/N90D_M
ssc-miR-542-3p	0.375774	-1.41206	8.76329e-06	0.000111563	yes	down	N150D_M/N90D_M
ssc-miR-545-3p	0.323381	-1.6287	0.00117666	0.00660123	yes	down	N150D_M/N90D_M
ssc-miR-628-3p	2.10302	1.07246	0.0061687	0.0265839	yes	up	N150D_M/N90D_M
ssc-miR-6516	0.146018	-2.77578	9.34658e-08	3.63967e-06	yes	down	N150D_M/N90D_M
ssc-miR-6529	2.86531	1.51869	0.00037225	0.00259399	yes	up	N150D_M/N90D_M
ssc-miR-664-5p	4.13582	2.04817	3.57816e-05	0.000328992	yes	up	N150D_M/N90D_M
ssc-miR-7-5p	0.399793	-1.32267	3.96389e-06	6.24784e-05	yes	down	N150D_M/N90D_M
ssc-miR-7134-3p	4.12301	2.0437	5.21583e-07	1.38115e-05	yes	up	N150D_M/N90D_M
ssc-miR-885-3p	7.48121	2.90327	0.00475817	0.02176	yes	up	N150D_M/N90D_M
ssc-miR-885-5p	2.94955	1.5605	0.00220607	0.011234	yes	up	N150D_M/N90D_M
ssc-miR-9841-3p	5.90846	2.56278	0.00197101	0.0102163	yes	up	N150D_M/N90D_M
ssc-miR-9843-3p	3.18141	1.66967	0.00365498	0.0174072	yes	up	N150D_M/N90D_M
ssc-miR-99b	2.28016	1.18913	2.20207e-09	1.32525e-07	yes	up	N150D_M/N90D_M
Chr02_3842	0.117256	-3.09226	0.00395656	0.0191337	yes	down	N210D_M/N90D_M
Chr02_6348	0.0349259	-4.83956	0.00232394	0.012401	yes	down	N210D_M/N90D_M
Chr02_7181	12.2935	3.61983	0.0117732	0.0452648	yes	up	N210D_M/N90D_M
Chr03_9479	0.462081	-1.11378	0.00137496	0.00842672	yes	down	N210D_M/N90D_M
Chr05_13197	0.0140461	-6.15369	2.92889e-05	0.000329634	yes	down	N210D_M/N90D_M
Chr05_13524	26.5483	4.73055	0.00612524	0.0257927	yes	up	N210D_M/N90D_M
Chr06_14801	34.5452	5.11041	0.00144138	0.00874719	yes	up	N210D_M/N90D_M
Chr06_16339	19.4548	4.28205	0.00218701	0.0120774	yes	up	N210D_M/N90D_M
Chr07_17502	2.64145	1.40133	0.00342266	0.017034	yes	up	N210D_M/N90D_M
Chr07_17941	0.0465477	-4.42515	0.000100169	0.000925438	yes	down	N210D_M/N90D_M
Chr07_18810	0.497023	-1.00862	6.80537e-05	0.000668654	yes	down	N210D_M/N90D_M
Chr07_18848	0.226745	-2.14086	7.79549e-08	1.93016e-06	yes	down	N210D_M/N90D_M
Chr07_18852	0.182437	-2.45453	3.21126e-13	3.97554e-11	yes	down	N210D_M/N90D_M
Chr07_18855	0.384332	-1.37957	0.00200538	0.0113883	yes	down	N210D_M/N90D_M
Chr07_18860	0.193874	-2.36681	2.63053e-07	5.81536e-06	yes	down	N210D_M/N90D_M
Chr07_18861	0.390339	-1.3572	0.00453975	0.0205117	yes	down	N210D_M/N90D_M
Chr07_18864	0.156805	-2.67296	2.27153e-08	7.4004e-07	yes	down	N210D_M/N90D_M
Chr07_18866	0.0565741	-4.14372	0.00111472	0.00726329	yes	down	N210D_M/N90D_M
Chr07_18867	0.360991	-1.46996	0.0133823	0.0493074	yes	down	N210D_M/N90D_M
Chr07_18879	0.310831	-1.6858	3.47058e-06	5.11498e-05	yes	down	N210D_M/N90D_M
Chr07_18882	0.23361	-2.09783	3.06102e-12	2.70682e-10	yes	down	N210D_M/N90D_M
Chr07_18886	0.092517	-3.43414	9.74104e-14	1.50743e-11	yes	down	N210D_M/N90D_M
Chr07_18898	0.116947	-3.09608	3.70012e-15	1.14519e-12	yes	down	N210D_M/N90D_M
Chr07_18910	0.406456	-1.29883	0.00475536	0.0211767	yes	down	N210D_M/N90D_M
Chr07_18926	0.24803	-2.01141	4.67806e-05	0.000492432	yes	down	N210D_M/N90D_M
Chr07_18959	0.302684	-1.72412	0.00407113	0.0192369	yes	down	N210D_M/N90D_M
Chr07_18960	0.296247	-1.75513	0.00310096	0.0158636	yes	down	N210D_M/N90D_M
Chr10_24748	4.46069	2.15727	0.000596748	0.00401507	yes	up	N210D_M/N90D_M
Chr10_25226	2.39619	1.26074	6.28541e-07	1.12136e-05	yes	up	N210D_M/N90D_M
Chr11_26361	3.74201	1.90381	0.000269225	0.00205741	yes	up	N210D_M/N90D_M
Chr12_28849	3.43049	1.77841	0.00130235	0.00806153	yes	up	N210D_M/N90D_M
Chr14_33679	0.246902	-2.01799	0.0107991	0.0425774	yes	down	N210D_M/N90D_M
Chr15_34957	2.70944	1.438	0.00699655	0.0288724	yes	up	N210D_M/N90D_M
Chr15_35972	0.155212	-2.68769	0.000124629	0.00110207	yes	down	N210D_M/N90D_M
Chr17_39409	0.0998796	-3.32367	0.00972341	0.0388309	yes	down	N210D_M/N90D_M
Chr17_39919	11.9616	3.58033	0.0122194	0.0464036	yes	up	N210D_M/N90D_M
Chr17_39950	5.0903	2.34775	0.00744321	0.0301134	yes	up	N210D_M/N90D_M
Chr18_40727	0.0567884	-4.13826	1.90769e-08	6.56032e-07	yes	down	N210D_M/N90D_M
ChrX_42170	0.181235	-2.46407	0.0120163	0.045914	yes	down	N210D_M/N90D_M
Scaffold196_43163	0.174037	-2.52253	0.0133787	0.0493074	yes	down	N210D_M/N90D_M
ssc-let-7d-3p	2.60505	1.38131	4.61228e-10	2.59545e-08	yes	up	N210D_M/N90D_M
ssc-let-7i-3p	0.310921	-1.68538	0.00267355	0.0140248	yes	down	N210D_M/N90D_M
ssc-miR-103	2.04425	1.03157	0.000485251	0.00333745	yes	up	N210D_M/N90D_M
ssc-miR-10382	8.55607	3.09695	0.0112822	0.0439044	yes	up	N210D_M/N90D_M
ssc-miR-10383	0.345921	-1.53149	1.22607e-08	4.46434e-07	yes	down	N210D_M/N90D_M
ssc-miR-10b	2.10716	1.0753	0.0051986	0.0226981	yes	up	N210D_M/N90D_M
ssc-miR-125a	2.29544	1.19877	1.73214e-06	2.82156e-05	yes	up	N210D_M/N90D_M
ssc-miR-126-5p	0.405268	-1.30305	6.53424e-06	8.53951e-05	yes	down	N210D_M/N90D_M
ssc-miR-1271-3p	0.123452	-3.01797	0.00608225	0.0257871	yes	down	N210D_M/N90D_M
ssc-miR-1271-5p	2.87855	1.52534	4.94138e-06	6.95162e-05	yes	up	N210D_M/N90D_M
ssc-miR-1277	0.319996	-1.64387	0.0113485	0.0439044	yes	down	N210D_M/N90D_M
ssc-miR-128	2.57281	1.36335	1.22248e-16	7.56716e-14	yes	up	N210D_M/N90D_M
ssc-miR-1285	0.234887	-2.08996	0.000519377	0.00353291	yes	down	N210D_M/N90D_M
ssc-miR-129a-5p	4.06485	2.0232	0.00158011	0.00942233	yes	up	N210D_M/N90D_M
ssc-miR-129b	4.06491	2.02322	0.00158307	0.00942233	yes	up	N210D_M/N90D_M
ssc-miR-1306-3p	2.08105	1.05731	0.00411557	0.0192995	yes	up	N210D_M/N90D_M
ssc-miR-1307	2.76218	1.46581	1.81039e-09	8.62023e-08	yes	up	N210D_M/N90D_M
ssc-miR-130a	0.491536	-1.02463	0.000210173	0.00168957	yes	down	N210D_M/N90D_M
ssc-miR-132	5.00222	2.32257	9.06347e-07	1.55841e-05	yes	up	N210D_M/N90D_M
ssc-miR-135	0.108393	-3.20565	0.00212886	0.0119797	yes	down	N210D_M/N90D_M
ssc-miR-136-3p	0.198883	-2.33	7.22305e-08	1.89245e-06	yes	down	N210D_M/N90D_M
ssc-miR-136-5p	0.108728	-3.20121	3.26852e-07	6.77287e-06	yes	down	N210D_M/N90D_M
ssc-miR-140-3p	2.05235	1.03728	0.0031758	0.0161133	yes	up	N210D_M/N90D_M
ssc-miR-142-3p	0.154408	-2.69518	6.75097e-14	1.39295e-11	yes	down	N210D_M/N90D_M
ssc-miR-1468	2.12279	1.08596	0.00388395	0.0189304	yes	up	N210D_M/N90D_M
ssc-miR-146a-5p	0.307477	-1.70145	0.00307028	0.0158375	yes	down	N210D_M/N90D_M
ssc-miR-148b-5p	0.448621	-1.15643	0.00416819	0.0193993	yes	down	N210D_M/N90D_M
ssc-miR-150	2.15879	1.11023	5.32045e-05	0.000539895	yes	up	N210D_M/N90D_M
ssc-miR-181b	2.23163	1.1581	8.16545e-05	0.000777602	yes	up	N210D_M/N90D_M
ssc-miR-183	4.01225	2.00441	0.00258535	0.0136781	yes	up	N210D_M/N90D_M
ssc-miR-1842	3.62072	1.85628	3.28249e-07	6.77287e-06	yes	up	N210D_M/N90D_M
ssc-miR-18a	0.483426	-1.04863	0.000788377	0.00519155	yes	down	N210D_M/N90D_M
ssc-miR-190a	0.280866	-1.83204	6.34047e-07	1.12136e-05	yes	down	N210D_M/N90D_M
ssc-miR-191	2.696	1.43082	9.25912e-05	0.000868394	yes	up	N210D_M/N90D_M
ssc-miR-193a-3p	0.436314	-1.19656	0.00586824	0.0250513	yes	down	N210D_M/N90D_M
ssc-miR-194b-5p	92.7826	6.53578	1.38472e-05	0.000168067	yes	up	N210D_M/N90D_M
ssc-miR-199a-5p	0.499072	-1.00268	0.000252833	0.00198106	yes	down	N210D_M/N90D_M
ssc-miR-19a	0.410204	-1.28558	0.0004738	0.0033112	yes	down	N210D_M/N90D_M
ssc-miR-202-5p	0.117228	-3.09262	0.000187626	0.00154854	yes	down	N210D_M/N90D_M
ssc-miR-20a-3p	0.447662	-1.15952	0.00585578	0.0250513	yes	down	N210D_M/N90D_M
ssc-miR-212	4.74572	2.24663	0.000317504	0.00239677	yes	up	N210D_M/N90D_M
ssc-miR-217	0.174763	-2.51652	0.0126152	0.0470409	yes	down	N210D_M/N90D_M
ssc-miR-2320-3p	2.45829	1.29766	0.00286516	0.0149036	yes	up	N210D_M/N90D_M
ssc-miR-26a	2.2319	1.15827	3.8487e-07	7.44482e-06	yes	up	N210D_M/N90D_M
ssc-miR-299	0.336425	-1.57165	0.00013057	0.00113835	yes	down	N210D_M/N90D_M
ssc-miR-29c	2.24284	1.16533	0.00224379	0.0120774	yes	up	N210D_M/N90D_M
ssc-miR-301	0.326006	-1.61703	0.000247334	0.00196281	yes	down	N210D_M/N90D_M
ssc-miR-30d	2.04369	1.03118	1.14758e-06	1.91987e-05	yes	up	N210D_M/N90D_M
ssc-miR-32	0.274041	-1.86754	0.000476086	0.0033112	yes	down	N210D_M/N90D_M
ssc-miR-320	2.55748	1.35472	0.000156339	0.00134408	yes	up	N210D_M/N90D_M
ssc-miR-326	0.347343	-1.52557	5.03297e-05	0.000519235	yes	down	N210D_M/N90D_M
ssc-miR-335	0.151589	-2.72177	1.75421e-11	1.20651e-09	yes	down	N210D_M/N90D_M
ssc-miR-338	0.322517	-1.63255	0.000376142	0.00275286	yes	down	N210D_M/N90D_M
ssc-miR-33b-5p	0.257767	-1.95586	0.0040538	0.0192369	yes	down	N210D_M/N90D_M
ssc-miR-342	2.0337	1.02411	0.00180595	0.0104475	yes	up	N210D_M/N90D_M
ssc-miR-361-3p	2.22191	1.1518	7.33745e-08	1.89245e-06	yes	up	N210D_M/N90D_M
ssc-miR-369	0.191777	-2.3825	2.40385e-09	1.06285e-07	yes	down	N210D_M/N90D_M
ssc-miR-374a-3p	0.434736	-1.20179	0.00167461	0.00987221	yes	down	N210D_M/N90D_M
ssc-miR-374a-5p	0.441622	-1.17912	0.00126898	0.00793433	yes	down	N210D_M/N90D_M
ssc-miR-374b-3p	0.452325	-1.14457	0.0112427	0.0439044	yes	down	N210D_M/N90D_M
ssc-miR-374b-5p	0.319299	-1.64702	3.40282e-07	6.79467e-06	yes	down	N210D_M/N90D_M
ssc-miR-376a-3p	0.235928	-2.08358	8.58117e-09	3.31984e-07	yes	down	N210D_M/N90D_M
ssc-miR-376a-5p	0.096613	-3.37164	2.37494e-10	1.47009e-08	yes	down	N210D_M/N90D_M
ssc-miR-376c	0.12199	-3.03517	0.000178933	0.00149675	yes	down	N210D_M/N90D_M
ssc-miR-381-3p	0.288096	-1.79538	6.62191e-06	8.53951e-05	yes	down	N210D_M/N90D_M
ssc-miR-423-5p	2.29484	1.19839	2.57252e-06	3.88387e-05	yes	up	N210D_M/N90D_M
ssc-miR-424-3p	2.61531	1.38698	0.000257081	0.00198917	yes	up	N210D_M/N90D_M
ssc-miR-424-5p	0.235342	-2.08717	7.72719e-13	7.97188e-11	yes	down	N210D_M/N90D_M
ssc-miR-425-3p	2.31656	1.21198	1.56611e-05	0.000186427	yes	up	N210D_M/N90D_M
ssc-miR-425-5p	2.47946	1.31002	1.7647e-09	8.62023e-08	yes	up	N210D_M/N90D_M
ssc-miR-454	0.37857	-1.40137	4.69362e-05	0.000492432	yes	down	N210D_M/N90D_M
ssc-miR-486	5.45588	2.44781	1.69622e-05	0.000198106	yes	up	N210D_M/N90D_M
ssc-miR-493-3p	0.495522	-1.01298	0.0124951	0.0470409	yes	down	N210D_M/N90D_M
ssc-miR-493-5p	0.474657	-1.07504	0.00119337	0.0076154	yes	down	N210D_M/N90D_M
ssc-miR-499-3p	0.2444	-2.03268	0.00677203	0.0283235	yes	down	N210D_M/N90D_M
ssc-miR-504	2.65126	1.40668	4.27358e-07	8.01619e-06	yes	up	N210D_M/N90D_M
ssc-miR-505	2.17305	1.11972	9.69967e-12	7.50512e-10	yes	up	N210D_M/N90D_M
ssc-miR-542-3p	0.319342	-1.64682	2.21121e-07	5.06941e-06	yes	down	N210D_M/N90D_M
ssc-miR-545-3p	0.159233	-2.65079	2.41614e-06	3.73897e-05	yes	down	N210D_M/N90D_M
ssc-miR-615	2.70571	1.43601	0.00866908	0.0348452	yes	up	N210D_M/N90D_M
ssc-miR-628-3p	2.30668	1.20582	0.00223862	0.0120774	yes	up	N210D_M/N90D_M
ssc-miR-6516	0.228331	-2.1308	4.38477e-05	0.00047617	yes	down	N210D_M/N90D_M
ssc-miR-6529	2.86561	1.51884	0.000397648	0.00286214	yes	up	N210D_M/N90D_M
ssc-miR-664-3p	2.36786	1.24359	4.71056e-06	6.78102e-05	yes	up	N210D_M/N90D_M
ssc-miR-664-5p	4.11301	2.04019	4.0738e-05	0.0004503	yes	up	N210D_M/N90D_M
ssc-miR-6782-3p	5.84192	2.54644	0.00219975	0.0120774	yes	up	N210D_M/N90D_M
ssc-miR-708-5p	0.369572	-1.43607	7.51647e-05	0.000726984	yes	down	N210D_M/N90D_M
ssc-miR-7134-3p	4.32223	2.11177	2.16026e-07	5.06941e-06	yes	up	N210D_M/N90D_M
ssc-miR-7134-5p	2.31108	1.20857	0.000419193	0.00298254	yes	up	N210D_M/N90D_M
ssc-miR-7142-3p	2.92928	1.55055	5.57792e-06	7.67274e-05	yes	up	N210D_M/N90D_M
ssc-miR-874	3.15835	1.65917	2.1124e-06	3.35276e-05	yes	up	N210D_M/N90D_M
ssc-miR-885-3p	6.78476	2.7623	0.00739719	0.0301134	yes	up	N210D_M/N90D_M
ssc-miR-885-5p	7.1341	2.83473	2.6868e-08	8.31565e-07	yes	up	N210D_M/N90D_M
ssc-miR-9843-3p	3.22998	1.69152	0.00334352	0.0168263	yes	up	N210D_M/N90D_M
ssc-miR-99b	2.10173	1.07158	7.2597e-08	1.89245e-06	yes	up	N210D_M/N90D_M
Chr01_1203	14.0849	3.81608	0.00624519	0.0462763	yes	up	N210D_M/N150D_M
Chr01_1204	14.0849	3.81608	0.00624519	0.0462763	yes	up	N210D_M/N150D_M
Chr01_2156	3.61684	1.85473	0.00139239	0.0183505	yes	up	N210D_M/N150D_M
Chr03_8936	21.7049	4.43995	0.00603521	0.0462763	yes	up	N210D_M/N150D_M
Chr04_10051	4.07924	2.0283	0.0015459	0.018618	yes	up	N210D_M/N150D_M
Chr04_10939	8.73098	3.12614	0.000140925	0.00339445	yes	up	N210D_M/N150D_M
Chr04_11168	89.4456	6.48294	0.000280753	0.00562766	yes	up	N210D_M/N150D_M
Chr04_11639	299.228	8.2251	1.85248e-13	1.02628e-10	yes	up	N210D_M/N150D_M
Chr05_12419	93.7635	6.55095	4.13636e-05	0.00143221	yes	up	N210D_M/N150D_M
Chr06_16826	8.73089	3.12613	3.60697e-07	4.99565e-05	yes	up	N210D_M/N150D_M
Chr06_17168	3.32571	1.73366	0.000116794	0.00294108	yes	up	N210D_M/N150D_M
Chr07_17502	2.64213	1.4017	0.00282358	0.0289678	yes	up	N210D_M/N150D_M
Chr07_18343	66.6523	6.05858	0.00158521	0.0186852	yes	up	N210D_M/N150D_M
Chr07_18810	0.477021	-1.06788	2.02872e-05	0.000844389	yes	down	N210D_M/N150D_M
Chr07_18852	0.478255	-1.06415	0.00148798	0.0183505	yes	down	N210D_M/N150D_M
Chr07_18898	0.400583	-1.31983	0.000769269	0.0118382	yes	down	N210D_M/N150D_M
Chr07_18926	0.351557	-1.50817	0.00200308	0.0221941	yes	down	N210D_M/N150D_M
Chr07_19849	13.4467	3.74918	0.00084436	0.0123099	yes	up	N210D_M/N150D_M
Chr08_21327	43.7876	5.45245	1.18434e-06	0.000109354	yes	up	N210D_M/N150D_M
Chr08_21328	43.7876	5.45245	1.18434e-06	0.000109354	yes	up	N210D_M/N150D_M
Chr09_23180	63.5636	5.99013	3.66857e-08	9.58092e-06	yes	up	N210D_M/N150D_M
Chr11_26413	49.8189	5.63862	0.00264401	0.0276373	yes	up	N210D_M/N150D_M
Chr13_31632	6.5314	2.70739	2.24866e-05	0.000844389	yes	up	N210D_M/N150D_M
Chr13_31732	650.509	9.34542	3.64854e-06	0.000224588	yes	up	N210D_M/N150D_M
Chr14_32100	54.3879	5.76521	4.85321e-05	0.00158157	yes	up	N210D_M/N150D_M
Chr14_32256	27.7657	4.79523	5.18822e-08	9.58092e-06	yes	up	N210D_M/N150D_M
Chr14_32455	10.8042	3.43352	1.82487e-06	0.000144425	yes	up	N210D_M/N150D_M
Chr14_33561	238.492	7.89779	2.28625e-05	0.000844389	yes	up	N210D_M/N150D_M
Chr14_33679	5.1127	2.35409	0.0055219	0.0443352	yes	up	N210D_M/N150D_M
Chr15_37334	303.218	8.24421	5.67866e-05	0.00174777	yes	up	N210D_M/N150D_M
Chr16_38486	38.9439	5.28333	1.51826e-05	0.000700931	yes	up	N210D_M/N150D_M
ChrX_41001	8.66082	3.1145	0.000552019	0.0089901	yes	up	N210D_M/N150D_M
ChrX_41159	4.65445	2.21861	0.00425753	0.0399775	yes	up	N210D_M/N150D_M
ssc-miR-10382	4.88091	2.28715	0.00372122	0.0368135	yes	up	N210D_M/N150D_M
ssc-miR-122-3p	6.57005	2.7159	0.000823319	0.0123099	yes	up	N210D_M/N150D_M
ssc-miR-122-5p	2.48135	1.31113	0.00506368	0.0416053	yes	up	N210D_M/N150D_M
ssc-miR-1285	3.89317	1.96094	0.00113199	0.0156781	yes	up	N210D_M/N150D_M
ssc-miR-135	0.118174	-3.08101	0.00149057	0.0183505	yes	down	N210D_M/N150D_M
ssc-miR-1468	2.11975	1.08389	0.00391174	0.0380194	yes	up	N210D_M/N150D_M
ssc-miR-146a-5p	0.314717	-1.66787	0.00331348	0.0333757	yes	down	N210D_M/N150D_M
ssc-miR-194b-5p	38.1044	5.25188	6.63907e-06	0.000367804	yes	up	N210D_M/N150D_M
ssc-miR-20a-5p	0.494022	-1.01735	0.000368963	0.00638766	yes	down	N210D_M/N150D_M
ssc-miR-212	3.23008	1.69157	0.000869219	0.0123474	yes	up	N210D_M/N150D_M
ssc-miR-221-3p	0.476094	-1.07068	0.00442123	0.0408227	yes	down	N210D_M/N150D_M
ssc-miR-23a	0.408423	-1.29186	0.000182861	0.0040522	yes	down	N210D_M/N150D_M
ssc-miR-24-1-5p	0.278781	-1.84279	6.13617e-05	0.00178247	yes	down	N210D_M/N150D_M
ssc-miR-365-3p	2.60003	1.37853	1.3632e-05	0.000686558	yes	up	N210D_M/N150D_M
ssc-miR-369	0.433949	-1.2044	0.00254166	0.0270784	yes	down	N210D_M/N150D_M
ssc-miR-376a-3p	0.41465	-1.27003	0.000419853	0.00704844	yes	down	N210D_M/N150D_M
ssc-miR-378b-3p	0.467432	-1.09717	0.00146338	0.0183505	yes	down	N210D_M/N150D_M
ssc-miR-493-3p	0.475976	-1.07104	0.00626484	0.0462763	yes	down	N210D_M/N150D_M
ssc-miR-7134-5p	2.57986	1.36729	6.4349e-05	0.00178247	yes	up	N210D_M/N150D_M
ssc-miR-7142-3p	2.43605	1.28454	0.000108457	0.00286119	yes	up	N210D_M/N150D_M

## Sheet: Table S5-3
Table of differentially expressed lncNRA details
lncRNA id	lncRNA gene id	FC(EXP/CON)	Log2FC(EXP/CON)	Pvalue	Padjust	Significant	Regulate	(EXP/CON)
MSTRG.1054.2	MSTRG.1054	2.16393	1.11365	8.99735e-05	0.00398007	yes	up	N90D_M/N30D_M
MSTRG.11937.2	MSTRG.11937	2.15984	1.11093	0.00139573	0.0261572	yes	up	N90D_M/N30D_M
MSTRG.12142.1	MSTRG.12142	0.368985	-1.43837	0.000318428	0.00985163	yes	down	N90D_M/N30D_M
MSTRG.24196.1	MSTRG.24196	2.04468	1.03188	0.00345594	0.0488073	yes	up	N90D_M/N30D_M
MSTRG.25868.1	MSTRG.25868	18.9841	4.24672	2.97366e-06	0.000304871	yes	up	N90D_M/N30D_M
MSTRG.25922.21	MSTRG.25922	0.446952	-1.16181	0.00221004	0.0354686	yes	down	N90D_M/N30D_M
MSTRG.28036.1	MSTRG.28036	2.35829	1.23774	0.0011376	0.0230013	yes	up	N90D_M/N30D_M
MSTRG.28326.1	MSTRG.28326	0.288758	-1.79207	0.000720758	0.0170387	yes	down	N90D_M/N30D_M
MSTRG.31942.1	MSTRG.31942	5.27477	2.39911	2.28375e-05	0.00146337	yes	up	N90D_M/N30D_M
MSTRG.35846.1	MSTRG.35846	61.4296	5.94086	0.00120541	0.0237391	yes	up	N90D_M/N30D_M
MSTRG.3776.1	MSTRG.3776	3.63825e-05	-14.7464	1.05607e-10	7.28425e-08	yes	down	N90D_M/N30D_M
MSTRG.43012.2	MSTRG.43012	108.164	6.75708	0.000456362	0.0125062	yes	up	N90D_M/N30D_M
MSTRG.5698.1	MSTRG.5698	3.34589	1.74239	3.19881e-05	0.0018461	yes	up	N90D_M/N30D_M
MSTRG.6950.1	MSTRG.6950	0.231716	-2.10957	0.000432738	0.012155	yes	down	N90D_M/N30D_M
MSTRG.7581.2	MSTRG.7581	5.58164	2.48069	0.000110781	0.00468641	yes	up	N90D_M/N30D_M
MSTRG.8824.3	MSTRG.8824	0.318504	-1.65062	0.00119334	0.0237056	yes	down	N90D_M/N30D_M
MSTRG.10296.1	MSTRG.10296	2.63026	1.3952	2.54985e-08	1.09946e-06	yes	up	N150D_M/N30D_M
MSTRG.10367.1	MSTRG.10367	24.3941	4.60846	0.00183989	0.0105073	yes	up	N150D_M/N30D_M
MSTRG.10507.1	MSTRG.10507	0.405821	-1.30109	0.0015096	0.0089655	yes	down	N150D_M/N30D_M
MSTRG.1054.1	MSTRG.1054	0.477238	-1.06722	0.00983594	0.0395827	yes	down	N150D_M/N30D_M
MSTRG.10586.1	MSTRG.10586	0.28071	-1.83285	0.00577477	0.0260852	yes	down	N150D_M/N30D_M
MSTRG.1067.2	MSTRG.1067	0.397194	-1.33208	0.00842603	0.0350106	yes	down	N150D_M/N30D_M
MSTRG.10782.1	MSTRG.10782	2.04859	1.03463	0.0131994	0.0497276	yes	up	N150D_M/N30D_M
MSTRG.10868.1	MSTRG.10868	7.81228	2.96574	5.13962e-09	2.8054e-07	yes	up	N150D_M/N30D_M
MSTRG.11661.3	MSTRG.11661	0.27252	-1.87557	3.17144e-05	0.000384935	yes	down	N150D_M/N30D_M
MSTRG.11892.1	MSTRG.11892	0.440059	-1.18423	0.0100118	0.0401704	yes	down	N150D_M/N30D_M
MSTRG.11934.5	MSTRG.11934	0.272796	-1.8741	7.14693e-05	0.00075575	yes	down	N150D_M/N30D_M
MSTRG.12142.1	MSTRG.12142	0.297063	-1.75116	2.25004e-05	0.000287317	yes	down	N150D_M/N30D_M
MSTRG.1220.5	MSTRG.1220	5.34544	2.41831	0.00418155	0.0202235	yes	up	N150D_M/N30D_M
MSTRG.12798.1	MSTRG.12798	3.07281	1.61956	3.04154e-06	5.6151e-05	yes	up	N150D_M/N30D_M
MSTRG.12831.2	MSTRG.12831	15.041	3.91083	0.00404809	0.0197144	yes	up	N150D_M/N30D_M
MSTRG.12870.5	MSTRG.12870	0.234805	-2.09046	0.0019562	0.0110283	yes	down	N150D_M/N30D_M
MSTRG.12953.3	MSTRG.12953	0.168624	-2.56812	0.00226889	0.0123742	yes	down	N150D_M/N30D_M
MSTRG.12953.4	MSTRG.12953	0.377175	-1.40669	0.00126566	0.00777343	yes	down	N150D_M/N30D_M
MSTRG.13018.2	MSTRG.13018	10.2519	3.35782	8.41601e-07	1.98681e-05	yes	up	N150D_M/N30D_M
MSTRG.13041.1	MSTRG.13041	0.234021	-2.09529	4.71664e-05	0.000535971	yes	down	N150D_M/N30D_M
MSTRG.13351.1	MSTRG.13351	2.10586	1.07441	0.00139856	0.00843372	yes	up	N150D_M/N30D_M
MSTRG.13356.1	MSTRG.13356	2.11542	1.08094	0.00680712	0.0297453	yes	up	N150D_M/N30D_M
MSTRG.13408.3	MSTRG.13408	0.44639	-1.16362	0.000321783	0.00255023	yes	down	N150D_M/N30D_M
MSTRG.13460.1	MSTRG.13460	0.469552	-1.09064	0.0010221	0.00655461	yes	down	N150D_M/N30D_M
MSTRG.13643.1	MSTRG.13643	20.0747	4.32731	0.00026898	0.00219342	yes	up	N150D_M/N30D_M
MSTRG.13849.6	MSTRG.13849	2.21223	1.1455	0.00292722	0.0152045	yes	up	N150D_M/N30D_M
MSTRG.14693.1	MSTRG.14693	2.12523	1.08762	0.00394011	0.0193091	yes	up	N150D_M/N30D_M
MSTRG.14904.2	MSTRG.14904	0.286739	-1.80219	1.30338e-05	0.000183698	yes	down	N150D_M/N30D_M
MSTRG.15626.1	MSTRG.15626	46.9422	5.55281	4.42511e-05	0.000505582	yes	up	N150D_M/N30D_M
MSTRG.16141.2	MSTRG.16141	0.236642	-2.07922	0.00700582	0.0304235	yes	down	N150D_M/N30D_M
MSTRG.17130.2	MSTRG.17130	5.4903e-09	-27.4405	0.000129017	0.0012159	yes	down	N150D_M/N30D_M
MSTRG.17182.1	MSTRG.17182	3.67437	1.8775	0.00421435	0.0203543	yes	up	N150D_M/N30D_M
MSTRG.17640.1	MSTRG.17640	42.0916	5.39546	0.010188	0.0408083	yes	up	N150D_M/N30D_M
MSTRG.18454.2	MSTRG.18454	2.02396	1.01718	0.0128856	0.0488705	yes	up	N150D_M/N30D_M
MSTRG.186.2	MSTRG.186	0.401708	-1.31578	0.00517437	0.0239694	yes	down	N150D_M/N30D_M
MSTRG.1895.1	MSTRG.1895	3.13654	1.64918	2.33651e-07	6.74315e-06	yes	up	N150D_M/N30D_M
MSTRG.19144.2	MSTRG.19144	0.287108	-1.80033	0.00335987	0.0169801	yes	down	N150D_M/N30D_M
MSTRG.19505.2	MSTRG.19505	0.106919	-3.22541	0.00023217	0.00195225	yes	down	N150D_M/N30D_M
MSTRG.19683.1	MSTRG.19683	2.29916	1.20111	7.20923e-05	0.000759785	yes	up	N150D_M/N30D_M
MSTRG.19700.3	MSTRG.19700	0.0437366	-4.51501	4.07965e-07	1.07609e-05	yes	down	N150D_M/N30D_M
MSTRG.19719.2	MSTRG.19719	0.444444	-1.16993	0.000273733	0.00222737	yes	down	N150D_M/N30D_M
MSTRG.19780.1	MSTRG.19780	0.209913	-2.25214	3.3821e-06	6.11615e-05	yes	down	N150D_M/N30D_M
MSTRG.19838.1	MSTRG.19838	6.66522	2.73665	0.000206317	0.00177841	yes	up	N150D_M/N30D_M
MSTRG.19987.2	MSTRG.19987	30.9566	4.95217	0.00243386	0.0131256	yes	up	N150D_M/N30D_M
MSTRG.20212.2	MSTRG.20212	3.05964	1.61336	0.0115896	0.045065	yes	up	N150D_M/N30D_M
MSTRG.20242.2	MSTRG.20242	2.17252	1.11937	1.7035e-10	1.59269e-08	yes	up	N150D_M/N30D_M
MSTRG.20393.1	MSTRG.20393	0.285977	-1.80603	0.00016754	0.0015089	yes	down	N150D_M/N30D_M
MSTRG.20791.2	MSTRG.20791	0.0349789	-4.83737	0.000590467	0.00420973	yes	down	N150D_M/N30D_M
MSTRG.2158.2	MSTRG.2158	0.463909	-1.10809	1.9626e-05	0.000256688	yes	down	N150D_M/N30D_M
MSTRG.21840.8	MSTRG.21840	0.125421	-2.99515	0.00014305	0.00132662	yes	down	N150D_M/N30D_M
MSTRG.21840.9	MSTRG.21840	0.146286	-2.77314	0.000309679	0.00247402	yes	down	N150D_M/N30D_M
MSTRG.21896.1	MSTRG.21896	0.329738	-1.60061	0.00221505	0.0121503	yes	down	N150D_M/N30D_M
MSTRG.21897.3	MSTRG.21897	0.179031	-2.48172	0.00461422	0.0219783	yes	down	N150D_M/N30D_M
MSTRG.21945.3	MSTRG.21945	0.156535	-2.67545	0.00114082	0.0071651	yes	down	N150D_M/N30D_M
MSTRG.21945.4	MSTRG.21945	0.156535	-2.67545	0.00114082	0.0071651	yes	down	N150D_M/N30D_M
MSTRG.21950.9	MSTRG.21950	0.217432	-2.20136	0.00547022	0.0250086	yes	down	N150D_M/N30D_M
MSTRG.21999.1	MSTRG.21999	0.00193833	-9.01097	0.000237356	0.00198652	yes	down	N150D_M/N30D_M
MSTRG.22355.1	MSTRG.22355	11.6882	3.54698	0.00179831	0.0103294	yes	up	N150D_M/N30D_M
MSTRG.22358.1	MSTRG.22358	6.37845	2.67321	0.00100558	0.00647948	yes	up	N150D_M/N30D_M
MSTRG.22432.1	MSTRG.22432	2.71992	1.44357	3.79812e-07	1.02181e-05	yes	up	N150D_M/N30D_M
MSTRG.23366.1	MSTRG.23366	5.1386	2.36138	1.871e-05	0.000247622	yes	up	N150D_M/N30D_M
MSTRG.23504.7	MSTRG.23504	3.67762	1.87877	0.0080207	0.0337746	yes	up	N150D_M/N30D_M
MSTRG.23659.2	MSTRG.23659	0.301288	-1.73079	3.11862e-10	2.59464e-08	yes	down	N150D_M/N30D_M
MSTRG.23782.2	MSTRG.23782	63.2343	5.98263	3.63294e-07	9.858e-06	yes	up	N150D_M/N30D_M
MSTRG.23864.1	MSTRG.23864	11.6142	3.53781	5.4957e-06	9.11254e-05	yes	up	N150D_M/N30D_M
MSTRG.24186.1	MSTRG.24186	5.98739	2.58193	0.00276849	0.0145744	yes	up	N150D_M/N30D_M
MSTRG.25030.3	MSTRG.25030	0.470945	-1.08637	0.000548158	0.00394983	yes	down	N150D_M/N30D_M
MSTRG.25044.3	MSTRG.25044	0.0104846	-6.57558	0.000647893	0.00452017	yes	down	N150D_M/N30D_M
MSTRG.25282.3	MSTRG.25282	0.208013	-2.26525	0.0128167	0.0486725	yes	down	N150D_M/N30D_M
MSTRG.25790.1	MSTRG.25790	2.58383	1.36951	0.000601506	0.00426268	yes	up	N150D_M/N30D_M
MSTRG.25865.1	MSTRG.25865	2.41768	1.27362	0.00868411	0.0358096	yes	up	N150D_M/N30D_M
MSTRG.25922.3	MSTRG.25922	3.29115	1.71859	3.59983e-07	9.81045e-06	yes	up	N150D_M/N30D_M
MSTRG.25925.1	MSTRG.25925	17.8431	4.1573	7.38061e-05	0.00077439	yes	up	N150D_M/N30D_M
MSTRG.2625.1	MSTRG.2625	3.73742	1.90204	0.00373353	0.0185167	yes	up	N150D_M/N30D_M
MSTRG.26760.2	MSTRG.26760	2.79195	1.48128	0.00852138	0.0352695	yes	up	N150D_M/N30D_M
MSTRG.26988.1	MSTRG.26988	2.17949	1.12399	0.000500046	0.00367466	yes	up	N150D_M/N30D_M
MSTRG.27326.1	MSTRG.27326	10.6038	3.40651	0.00931574	0.0379338	yes	up	N150D_M/N30D_M
MSTRG.2752.1	MSTRG.2752	0.281966	-1.82641	7.16994e-05	0.000756488	yes	down	N150D_M/N30D_M
MSTRG.28326.1	MSTRG.28326	0.357898	-1.48238	0.00492344	0.0230959	yes	down	N150D_M/N30D_M
MSTRG.28529.2	MSTRG.28529	0.0305054	-5.03479	0.000135074	0.00126601	yes	down	N150D_M/N30D_M
MSTRG.28981.1	MSTRG.28981	0.0682921	-3.87214	0.00425043	0.0204884	yes	down	N150D_M/N30D_M
MSTRG.29268.3	MSTRG.29268	0.28514	-1.81026	3.70014e-05	0.00043621	yes	down	N150D_M/N30D_M
MSTRG.295.1	MSTRG.295	0.426989	-1.22773	0.00531754	0.0244944	yes	down	N150D_M/N30D_M
MSTRG.29538.2	MSTRG.29538	0.349755	-1.51558	0.00287536	0.0149887	yes	down	N150D_M/N30D_M
MSTRG.30565.2	MSTRG.30565	3.14712	1.65403	0.0101932	0.0408083	yes	up	N150D_M/N30D_M
MSTRG.31316.1	MSTRG.31316	3.09299	1.629	0.00184076	0.0105073	yes	up	N150D_M/N30D_M
MSTRG.31876.3	MSTRG.31876	3.94476	1.97994	8.32478e-05	0.000854174	yes	up	N150D_M/N30D_M
MSTRG.31878.1	MSTRG.31878	2.11989	1.08399	0.000264128	0.00216319	yes	up	N150D_M/N30D_M
MSTRG.31894.1	MSTRG.31894	2.5965	1.37657	0.000113386	0.00109367	yes	up	N150D_M/N30D_M
MSTRG.31897.1	MSTRG.31897	0.0498117	-4.32737	0.00118798	0.00741155	yes	down	N150D_M/N30D_M
MSTRG.31995.1	MSTRG.31995	6.19625	2.63139	0.00448521	0.0214667	yes	up	N150D_M/N30D_M
MSTRG.32236.1	MSTRG.32236	18.7448	4.22842	0.00138045	0.0083508	yes	up	N150D_M/N30D_M
MSTRG.32557.2	MSTRG.32557	0.426645	-1.22889	0.000774669	0.00523449	yes	down	N150D_M/N30D_M
MSTRG.32687.3	MSTRG.32687	36.7073	5.19799	0.00228878	0.0124427	yes	up	N150D_M/N30D_M
MSTRG.32706.3	MSTRG.32706	3.32532	1.73349	0.00617412	0.0275335	yes	up	N150D_M/N30D_M
MSTRG.32923.6	MSTRG.32923	0.43494	-1.20111	0.0115726	0.0450082	yes	down	N150D_M/N30D_M
MSTRG.33405.2	MSTRG.33405	0.268311	-1.89802	8.94736e-05	0.000908098	yes	down	N150D_M/N30D_M
MSTRG.33859.3	MSTRG.33859	0.254682	-1.97323	0.00105178	0.0067108	yes	down	N150D_M/N30D_M
MSTRG.33879.1	MSTRG.33879	2.75244	1.46071	0.00653675	0.0288743	yes	up	N150D_M/N30D_M
MSTRG.34326.3	MSTRG.34326	0.175803	-2.50797	3.97891e-05	0.000462719	yes	down	N150D_M/N30D_M
MSTRG.34950.1	MSTRG.34950	30.9849	4.95349	2.78095e-08	1.17945e-06	yes	up	N150D_M/N30D_M
MSTRG.35255.2	MSTRG.35255	2.29738	1.19999	0.00350945	0.0176088	yes	up	N150D_M/N30D_M
MSTRG.35468.5	MSTRG.35468	4.553	2.18682	0.000209217	0.00179685	yes	up	N150D_M/N30D_M
MSTRG.35846.1	MSTRG.35846	51.6512	5.69073	0.00199322	0.0111935	yes	up	N150D_M/N30D_M
MSTRG.36082.1	MSTRG.36082	2.13091	1.09147	0.00191782	0.0108638	yes	up	N150D_M/N30D_M
MSTRG.36448.1	MSTRG.36448	0.298969	-1.74193	0.000374797	0.00289506	yes	down	N150D_M/N30D_M
MSTRG.36502.2	MSTRG.36502	12.5311	3.64744	0.00343943	0.0173173	yes	up	N150D_M/N30D_M
MSTRG.36532.1	MSTRG.36532	2.74696	1.45784	0.00291507	0.0151622	yes	up	N150D_M/N30D_M
MSTRG.3679.1	MSTRG.3679	4.706	2.2345	1.41959e-05	0.00019728	yes	up	N150D_M/N30D_M
MSTRG.37175.1	MSTRG.37175	2.01442	1.01036	0.000182802	0.0016178	yes	up	N150D_M/N30D_M
MSTRG.37316.1	MSTRG.37316	2.40684	1.26714	0.00700054	0.0304137	yes	up	N150D_M/N30D_M
MSTRG.37359.1	MSTRG.37359	22.3363	4.48132	1.55261e-06	3.3021e-05	yes	up	N150D_M/N30D_M
MSTRG.3776.1	MSTRG.3776	121.614	6.92616	0.000414999	0.00315414	yes	up	N150D_M/N30D_M
MSTRG.38206.3	MSTRG.38206	9.84465	3.29934	0.0031412	0.0161164	yes	up	N150D_M/N30D_M
MSTRG.3827.1	MSTRG.3827	4.05373	2.01925	0.000278888	0.00226541	yes	up	N150D_M/N30D_M
MSTRG.38300.1	MSTRG.38300	5.26947	2.39766	0.00177007	0.0101981	yes	up	N150D_M/N30D_M
MSTRG.38367.1	MSTRG.38367	2.09754	1.0687	0.0107945	0.0425751	yes	up	N150D_M/N30D_M
MSTRG.39330.2	MSTRG.39330	0.439872	-1.18484	4.11049e-06	7.20137e-05	yes	down	N150D_M/N30D_M
MSTRG.39595.1	MSTRG.39595	3.27123	1.70983	0.00976901	0.0393889	yes	up	N150D_M/N30D_M
MSTRG.39785.2	MSTRG.39785	0.244211	-2.0338	0.00677703	0.0296413	yes	down	N150D_M/N30D_M
MSTRG.39958.1	MSTRG.39958	0.160379	-2.64044	1.22832e-05	0.000175702	yes	down	N150D_M/N30D_M
MSTRG.40234.1	MSTRG.40234	2.84401	1.50793	0.000105676	0.00103562	yes	up	N150D_M/N30D_M
MSTRG.40398.13	MSTRG.40398	52.778	5.72186	5.50069e-06	9.11281e-05	yes	up	N150D_M/N30D_M
MSTRG.4044.2	MSTRG.4044	3.86146	1.94915	0.0128189	0.0486725	yes	up	N150D_M/N30D_M
MSTRG.41066.1	MSTRG.41066	2.33962	1.22627	4.92159e-05	0.000552939	yes	up	N150D_M/N30D_M
MSTRG.41199.1	MSTRG.41199	0.497057	-1.00852	0.0104474	0.041469	yes	down	N150D_M/N30D_M
MSTRG.41405.1	MSTRG.41405	3.11875	1.64097	0.000552287	0.00397504	yes	up	N150D_M/N30D_M
MSTRG.42464.2	MSTRG.42464	0.0403288	-4.63205	0.00149345	0.00888075	yes	down	N150D_M/N30D_M
MSTRG.426.2	MSTRG.426	0.245026	-2.02899	4.75289e-05	0.000538471	yes	down	N150D_M/N30D_M
MSTRG.43012.1	MSTRG.43012	0.013322	-6.23004	0.00456129	0.0217812	yes	down	N150D_M/N30D_M
MSTRG.43012.2	MSTRG.43012	45.0224	5.49257	0.00477039	0.0225516	yes	up	N150D_M/N30D_M
MSTRG.43335.1	MSTRG.43335	2.486	1.31383	0.00627685	0.0279191	yes	up	N150D_M/N30D_M
MSTRG.44104.10	MSTRG.44104	11.9934	3.58417	0.0105103	0.0416575	yes	up	N150D_M/N30D_M
MSTRG.44105.1	MSTRG.44105	5.1178	2.35553	0.0011596	0.00726067	yes	up	N150D_M/N30D_M
MSTRG.4854.1	MSTRG.4854	0.280622	-1.8333	4.71968e-05	0.000535994	yes	down	N150D_M/N30D_M
MSTRG.5224.1	MSTRG.5224	0.355464	-1.49222	0.0103092	0.041103	yes	down	N150D_M/N30D_M
MSTRG.6063.1	MSTRG.6063	0.465138	-1.10427	0.00229081	0.0124502	yes	down	N150D_M/N30D_M
MSTRG.6353.1	MSTRG.6353	2.20364	1.13989	0.00357294	0.0178751	yes	up	N150D_M/N30D_M
MSTRG.6484.4	MSTRG.6484	165.673	7.3722	4.4006e-11	4.77642e-09	yes	up	N150D_M/N30D_M
MSTRG.6527.2	MSTRG.6527	0.215863	-2.21181	0.0133005	0.0499888	yes	down	N150D_M/N30D_M
MSTRG.6590.3	MSTRG.6590	3.54401	1.82538	0.00293078	0.0152188	yes	up	N150D_M/N30D_M
MSTRG.6590.4	MSTRG.6590	6.74383	2.75357	8.69587e-07	2.03507e-05	yes	up	N150D_M/N30D_M
MSTRG.6654.1	MSTRG.6654	0.445475	-1.16658	0.00026615	0.00217692	yes	down	N150D_M/N30D_M
MSTRG.6948.2	MSTRG.6948	0.377726	-1.40459	2.41675e-08	1.05654e-06	yes	down	N150D_M/N30D_M
MSTRG.6950.1	MSTRG.6950	0.166518	-2.58625	0.000166876	0.00150436	yes	down	N150D_M/N30D_M
MSTRG.7549.1	MSTRG.7549	7.61087	2.92806	0.00620134	0.0276353	yes	up	N150D_M/N30D_M
MSTRG.7574.2	MSTRG.7574	3.78317	1.9196	4.69049e-05	0.000533773	yes	up	N150D_M/N30D_M
MSTRG.7581.2	MSTRG.7581	3.13863	1.65014	0.0103432	0.0411852	yes	up	N150D_M/N30D_M
MSTRG.7878.2	MSTRG.7878	0.182967	-2.45034	0.00674308	0.029527	yes	down	N150D_M/N30D_M
MSTRG.803.1	MSTRG.803	35.5907	5.15343	0.00211739	0.0117339	yes	up	N150D_M/N30D_M
MSTRG.8247.1	MSTRG.8247	2.02372	1.01701	0.000157365	0.00143783	yes	up	N150D_M/N30D_M
MSTRG.8351.1	MSTRG.8351	2.29255	1.19695	9.29636e-05	0.000934386	yes	up	N150D_M/N30D_M
MSTRG.860.1	MSTRG.860	4.21487	2.07549	1.02056e-05	0.000151441	yes	up	N150D_M/N30D_M
MSTRG.882.1	MSTRG.882	2.14907	1.10371	0.00593844	0.0266651	yes	up	N150D_M/N30D_M
MSTRG.9805.2	MSTRG.9805	0.196651	-2.34629	0.00774572	0.0329027	yes	down	N150D_M/N30D_M
MSTRG.9916.1	MSTRG.9916	5.94483	2.57164	0.00413289	0.0200292	yes	up	N150D_M/N30D_M
MSTRG.10296.1	MSTRG.10296	6.25499	2.64501	1.06906e-26	5.74054e-24	yes	up	N210D_M/N30D_M
MSTRG.10299.1	MSTRG.10299	5.62298	2.49134	4.47136e-12	1.76264e-10	yes	up	N210D_M/N30D_M
MSTRG.10482.1	MSTRG.10482	16.687	4.06065	0.0164286	0.0425613	yes	up	N210D_M/N30D_M
MSTRG.10507.1	MSTRG.10507	0.273227	-1.87183	1.06329e-05	7.69292e-05	yes	down	N210D_M/N30D_M
MSTRG.1054.1	MSTRG.1054	0.214751	-2.21927	8.08743e-08	1.06552e-06	yes	down	N210D_M/N30D_M
MSTRG.1057.1	MSTRG.1057	2.02266	1.01625	4.86284e-06	3.89733e-05	yes	up	N210D_M/N30D_M
MSTRG.1058.1	MSTRG.1058	2.48978	1.31602	0.00011603	0.000616055	yes	up	N210D_M/N30D_M
MSTRG.10770.1	MSTRG.10770	2.14271	1.09944	1.77882e-05	0.000121574	yes	up	N210D_M/N30D_M
MSTRG.10796.1	MSTRG.10796	2.26671	1.1806	0.0104225	0.029002	yes	up	N210D_M/N30D_M
MSTRG.10868.1	MSTRG.10868	10.3061	3.36543	3.15497e-11	1.01678e-09	yes	up	N210D_M/N30D_M
MSTRG.11081.2	MSTRG.11081	3.09958	1.63207	0.00510269	0.0159403	yes	up	N210D_M/N30D_M
MSTRG.11256.1	MSTRG.11256	0.23569	-2.08504	0.00359885	0.0118771	yes	down	N210D_M/N30D_M
MSTRG.11573.2	MSTRG.11573	2.45051	1.29308	0.000123219	0.000649711	yes	up	N210D_M/N30D_M
MSTRG.11661.3	MSTRG.11661	0.481238	-1.05518	0.0128852	0.03467	yes	down	N210D_M/N30D_M
MSTRG.11892.1	MSTRG.11892	0.396936	-1.33302	0.00402006	0.0130358	yes	down	N210D_M/N30D_M
MSTRG.11929.3	MSTRG.11929	0.162833	-2.61853	0.00144445	0.00547259	yes	down	N210D_M/N30D_M
MSTRG.11930.1	MSTRG.11930	0.181635	-2.46089	0.0197482	0.0496214	yes	down	N210D_M/N30D_M
MSTRG.12045.1	MSTRG.12045	3.13606	1.64895	6.19659e-08	8.3751e-07	yes	up	N210D_M/N30D_M
MSTRG.12056.1	MSTRG.12056	6.90108	2.78682	0.000828775	0.0033853	yes	up	N210D_M/N30D_M
MSTRG.12102.1	MSTRG.12102	2.31604	1.21166	0.000304849	0.00142478	yes	up	N210D_M/N30D_M
MSTRG.12196.6	MSTRG.12196	0.0496989	-4.33064	0.00102559	0.00407046	yes	down	N210D_M/N30D_M
MSTRG.1220.5	MSTRG.1220	5.65714	2.50007	0.0028722	0.00979319	yes	up	N210D_M/N30D_M
MSTRG.12391.3	MSTRG.12391	3.23636	1.69437	0.00225448	0.00794868	yes	up	N210D_M/N30D_M
MSTRG.12796.1	MSTRG.12796	3.58547	1.84216	0.00263527	0.00909301	yes	up	N210D_M/N30D_M
MSTRG.12824.1	MSTRG.12824	2.26054	1.17667	0.000340959	0.00156882	yes	up	N210D_M/N30D_M
MSTRG.12901.1	MSTRG.12901	0.462244	-1.11327	0.0124552	0.0337319	yes	down	N210D_M/N30D_M
MSTRG.13018.2	MSTRG.13018	5.03857	2.33301	0.000632203	0.00267817	yes	up	N210D_M/N30D_M
MSTRG.13446.1	MSTRG.13446	2.16541	1.11464	0.00156128	0.00583733	yes	up	N210D_M/N30D_M
MSTRG.13463.1	MSTRG.13463	2.22798	1.15574	0.0154814	0.0405142	yes	up	N210D_M/N30D_M
MSTRG.13511.1	MSTRG.13511	2.23607	1.16097	0.000202409	0.00100376	yes	up	N210D_M/N30D_M
MSTRG.13616.1	MSTRG.13616	2.93297	1.55236	0.0019606	0.00705928	yes	up	N210D_M/N30D_M
MSTRG.13631.1	MSTRG.13631	2.35616	1.23644	0.00847142	0.0243645	yes	up	N210D_M/N30D_M
MSTRG.13644.1	MSTRG.13644	2.19352	1.13325	0.00779865	0.0227323	yes	up	N210D_M/N30D_M
MSTRG.13696.2	MSTRG.13696	5.37229	2.42554	0.00567655	0.0174477	yes	up	N210D_M/N30D_M
MSTRG.13720.2	MSTRG.13720	2.74026	1.45432	0.00197699	0.00710929	yes	up	N210D_M/N30D_M
MSTRG.13849.6	MSTRG.13849	2.88041	1.52627	4.9321e-05	0.000293136	yes	up	N210D_M/N30D_M
MSTRG.1392.1	MSTRG.1392	2.62405	1.3918	0.000524677	0.00227803	yes	up	N210D_M/N30D_M
MSTRG.14107.1	MSTRG.14107	2.08977	1.06334	0.000276708	0.00131396	yes	up	N210D_M/N30D_M
MSTRG.14176.1	MSTRG.14176	3.11422	1.63887	0.0033157	0.0110996	yes	up	N210D_M/N30D_M
MSTRG.14176.2	MSTRG.14176	5.60242	2.48605	0.0136465	0.0364371	yes	up	N210D_M/N30D_M
MSTRG.1430.1	MSTRG.1430	3.85851	1.94804	0.0013972	0.00531587	yes	up	N210D_M/N30D_M
MSTRG.14319.1	MSTRG.14319	2.28846	1.19438	3.43457e-10	8.52976e-09	yes	up	N210D_M/N30D_M
MSTRG.14343.1	MSTRG.14343	12.5244	3.64667	0.012286	0.0333467	yes	up	N210D_M/N30D_M
MSTRG.14505.2	MSTRG.14505	2.82039	1.4959	0.000414211	0.00185894	yes	up	N210D_M/N30D_M
MSTRG.14637.1	MSTRG.14637	2.2311	1.15776	9.8248e-07	9.59681e-06	yes	up	N210D_M/N30D_M
MSTRG.14693.1	MSTRG.14693	3.24122	1.69654	5.14904e-06	4.09861e-05	yes	up	N210D_M/N30D_M
MSTRG.14694.1	MSTRG.14694	2.1559	1.10829	0.00301041	0.0102084	yes	up	N210D_M/N30D_M
MSTRG.14720.1	MSTRG.14720	16.1467	4.01317	0.00711651	0.0210403	yes	up	N210D_M/N30D_M
MSTRG.1479.1	MSTRG.1479	2.00025	1.00018	2.85389e-05	0.00018156	yes	up	N210D_M/N30D_M
MSTRG.15094.2	MSTRG.15094	80.4909	6.33075	0.00501277	0.0157138	yes	up	N210D_M/N30D_M
MSTRG.15097.1	MSTRG.15097	6.54413	2.7102	0.00213995	0.00760562	yes	up	N210D_M/N30D_M
MSTRG.15166.1	MSTRG.15166	2.23386	1.15954	0.00198754	0.00714464	yes	up	N210D_M/N30D_M
MSTRG.15237.1	MSTRG.15237	4.73653	2.24383	2.05962e-05	0.000137456	yes	up	N210D_M/N30D_M
MSTRG.15261.1	MSTRG.15261	2.55418	1.35286	0.0168874	0.0435513	yes	up	N210D_M/N30D_M
MSTRG.15308.1	MSTRG.15308	7.68313	2.94169	0.00711907	0.021041	yes	up	N210D_M/N30D_M
MSTRG.15647.1	MSTRG.15647	2.87637	1.52425	2.41957e-08	3.66402e-07	yes	up	N210D_M/N30D_M
MSTRG.15672.1	MSTRG.15672	2.30361	1.2039	0.00376574	0.0123258	yes	up	N210D_M/N30D_M
MSTRG.15885.1	MSTRG.15885	2.05746	1.04087	2.61377e-06	2.25588e-05	yes	up	N210D_M/N30D_M
MSTRG.15918.1	MSTRG.15918	2.80864	1.48987	2.23432e-06	1.97295e-05	yes	up	N210D_M/N30D_M
MSTRG.16073.1	MSTRG.16073	2.49174	1.31715	0.00017522	0.000883346	yes	up	N210D_M/N30D_M
MSTRG.16270.1	MSTRG.16270	0.170603	-2.55129	2.43472e-05	0.000158657	yes	down	N210D_M/N30D_M
MSTRG.165.1	MSTRG.165	4.40034	2.13762	0.0149395	0.0393294	yes	up	N210D_M/N30D_M
MSTRG.1654.1	MSTRG.1654	2.25941	1.17595	2.84937e-06	2.43071e-05	yes	up	N210D_M/N30D_M
MSTRG.16559.1	MSTRG.16559	2.25187	1.17112	3.12435e-06	2.63923e-05	yes	up	N210D_M/N30D_M
MSTRG.16797.1	MSTRG.16797	0.464354	-1.1067	0.00210964	0.00752366	yes	down	N210D_M/N30D_M
MSTRG.16903.1	MSTRG.16903	2.54028	1.34499	0.00175008	0.00641878	yes	up	N210D_M/N30D_M
MSTRG.16903.2	MSTRG.16903	3.79941	1.92578	1.65762e-06	1.52541e-05	yes	up	N210D_M/N30D_M
MSTRG.17130.2	MSTRG.17130	5.3592e-09	-27.4753	0.000126491	0.00066362	yes	down	N210D_M/N30D_M
MSTRG.17414.1	MSTRG.17414	2.06073	1.04316	3.33503e-05	0.000208301	yes	up	N210D_M/N30D_M
MSTRG.17640.1	MSTRG.17640	46.4273	5.5369	0.00830909	0.023974	yes	up	N210D_M/N30D_M
MSTRG.18228.1	MSTRG.18228	3.82445	1.93525	0.00023902	0.00115854	yes	up	N210D_M/N30D_M
MSTRG.1828.1	MSTRG.1828	3.2143	1.68451	0.0115876	0.0317988	yes	up	N210D_M/N30D_M
MSTRG.18380.2	MSTRG.18380	2.01381	1.00992	0.00340861	0.0113628	yes	up	N210D_M/N30D_M
MSTRG.18391.2	MSTRG.18391	8.08886	3.01594	0.000170967	0.000865418	yes	up	N210D_M/N30D_M
MSTRG.18435.1	MSTRG.18435	2.53314	1.34092	2.19239e-05	0.000145243	yes	up	N210D_M/N30D_M
MSTRG.18453.1	MSTRG.18453	5.63397	2.49415	2.27457e-05	0.000149838	yes	up	N210D_M/N30D_M
MSTRG.18454.2	MSTRG.18454	4.36334	2.12543	1.29422e-07	1.6081e-06	yes	up	N210D_M/N30D_M
MSTRG.186.2	MSTRG.186	0.159314	-2.65006	6.33354e-06	4.90775e-05	yes	down	N210D_M/N30D_M
MSTRG.1893.1	MSTRG.1893	3.0847	1.62513	1.65024e-07	1.99799e-06	yes	up	N210D_M/N30D_M
MSTRG.1895.1	MSTRG.1895	4.43309	2.14831	6.97219e-12	2.62355e-10	yes	up	N210D_M/N30D_M
MSTRG.19139.1	MSTRG.19139	0.359173	-1.47725	6.83501e-05	0.000388883	yes	down	N210D_M/N30D_M
MSTRG.19139.4	MSTRG.19139	0.0373168	-4.74403	0.00511318	0.015963	yes	down	N210D_M/N30D_M
MSTRG.19144.2	MSTRG.19144	0.161629	-2.62924	8.72898e-05	0.000481342	yes	down	N210D_M/N30D_M
MSTRG.19157.2	MSTRG.19157	0.256781	-1.96139	0.0005891	0.00252029	yes	down	N210D_M/N30D_M
MSTRG.19199.1	MSTRG.19199	3.1419	1.65164	6.44452e-07	6.58979e-06	yes	up	N210D_M/N30D_M
MSTRG.19323.4	MSTRG.19323	3.72096	1.89568	0.000129446	0.000678047	yes	up	N210D_M/N30D_M
MSTRG.19491.1	MSTRG.19491	2.12904	1.0902	5.8185e-06	4.55126e-05	yes	up	N210D_M/N30D_M
MSTRG.19683.1	MSTRG.19683	2.32073	1.21458	5.66498e-05	0.000330452	yes	up	N210D_M/N30D_M
MSTRG.19700.3	MSTRG.19700	0.136166	-2.87657	1.45798e-05	0.000101746	yes	down	N210D_M/N30D_M
MSTRG.19719.2	MSTRG.19719	0.247084	-2.01693	8.80193e-09	1.49723e-07	yes	down	N210D_M/N30D_M
MSTRG.19780.1	MSTRG.19780	0.316846	-1.65815	0.00038124	0.00172815	yes	down	N210D_M/N30D_M
MSTRG.19838.1	MSTRG.19838	9.67907	3.27487	8.55349e-06	6.3696e-05	yes	up	N210D_M/N30D_M
MSTRG.19987.2	MSTRG.19987	22.8074	4.51143	0.00588076	0.0179201	yes	up	N210D_M/N30D_M
MSTRG.20099.1	MSTRG.20099	2.76797	1.46883	0.00767369	0.0224042	yes	up	N210D_M/N30D_M
MSTRG.20242.2	MSTRG.20242	2.07116	1.05044	2.10939e-09	4.22899e-08	yes	up	N210D_M/N30D_M
MSTRG.20393.1	MSTRG.20393	0.277905	-1.84733	0.000118094	0.000625844	yes	down	N210D_M/N30D_M
MSTRG.20640.1	MSTRG.20640	2.11609	1.0814	6.68252e-05	0.000381737	yes	up	N210D_M/N30D_M
MSTRG.21161.1	MSTRG.21161	2.72311	1.44525	1.64275e-11	5.71596e-10	yes	up	N210D_M/N30D_M
MSTRG.2123.1	MSTRG.2123	3.58522	1.84206	0.00305861	0.0103577	yes	up	N210D_M/N30D_M
MSTRG.21545.1	MSTRG.21545	2.21909	1.14997	4.58644e-06	3.7042e-05	yes	up	N210D_M/N30D_M
MSTRG.2158.2	MSTRG.2158	0.34772	-1.524	6.814e-09	1.18755e-07	yes	down	N210D_M/N30D_M
MSTRG.21725.1	MSTRG.21725	0.249934	-2.00038	0.00830531	0.0239666	yes	down	N210D_M/N30D_M
MSTRG.21828.1	MSTRG.21828	2.12082	1.08462	0.000393617	0.00177938	yes	up	N210D_M/N30D_M
MSTRG.21888.1	MSTRG.21888	0.331037	-1.59493	0.01914	0.0483623	yes	down	N210D_M/N30D_M
MSTRG.21896.1	MSTRG.21896	0.211581	-2.24072	3.35825e-05	0.000209619	yes	down	N210D_M/N30D_M
MSTRG.21897.1	MSTRG.21897	0.049515	-4.33599	0.00359339	0.0118653	yes	down	N210D_M/N30D_M
MSTRG.21897.2	MSTRG.21897	0.049515	-4.33599	0.00359339	0.0118653	yes	down	N210D_M/N30D_M
MSTRG.21897.3	MSTRG.21897	0.0163797	-5.93195	9.68331e-06	7.10443e-05	yes	down	N210D_M/N30D_M
MSTRG.21950.8	MSTRG.21950	0.395212	-1.3393	0.00320958	0.010788	yes	down	N210D_M/N30D_M
MSTRG.21950.9	MSTRG.21950	0.275242	-1.86123	0.0153489	0.0402099	yes	down	N210D_M/N30D_M
MSTRG.22432.1	MSTRG.22432	3.46398	1.79243	2.08538e-10	5.60654e-09	yes	up	N210D_M/N30D_M
MSTRG.22844.1	MSTRG.22844	2.44795	1.29157	0.00190286	0.0068876	yes	up	N210D_M/N30D_M
MSTRG.23005.1	MSTRG.23005	2.83152	1.50158	5.00819e-07	5.25635e-06	yes	up	N210D_M/N30D_M
MSTRG.23103.2	MSTRG.23103	0.0960984	-3.37934	0.0190349	0.0481212	yes	down	N210D_M/N30D_M
MSTRG.23117.1	MSTRG.23117	2.55835	1.35521	0.0138542	0.0369075	yes	up	N210D_M/N30D_M
MSTRG.23220.4	MSTRG.23220	2.60546	1.38154	0.0171405	0.0440668	yes	up	N210D_M/N30D_M
MSTRG.23301.1	MSTRG.23301	2.50092	1.32246	0.00419772	0.013528	yes	up	N210D_M/N30D_M
MSTRG.23366.1	MSTRG.23366	27.6978	4.7917	3.14278e-18	4.33617e-16	yes	up	N210D_M/N30D_M
MSTRG.23659.2	MSTRG.23659	0.462401	-1.11278	4.48394e-05	0.000269226	yes	down	N210D_M/N30D_M
MSTRG.23782.2	MSTRG.23782	15.3735	3.94238	0.000831745	0.00339447	yes	up	N210D_M/N30D_M
MSTRG.23784.1	MSTRG.23784	22.9297	4.51914	0.000406185	0.00182705	yes	up	N210D_M/N30D_M
MSTRG.23785.1	MSTRG.23785	21.5553	4.42997	0.000670344	0.00281752	yes	up	N210D_M/N30D_M
MSTRG.23788.1	MSTRG.23788	29.3412	4.87485	8.54755e-09	1.46065e-07	yes	up	N210D_M/N30D_M
MSTRG.23829.2	MSTRG.23829	19.9727	4.31996	0.0085404	0.0245452	yes	up	N210D_M/N30D_M
MSTRG.23863.2	MSTRG.23863	2.13388	1.09348	0.0197725	0.0496762	yes	up	N210D_M/N30D_M
MSTRG.24048.3	MSTRG.24048	2.35717	1.23705	0.00990539	0.0278281	yes	up	N210D_M/N30D_M
MSTRG.24083.1	MSTRG.24083	3.14209	1.65173	0.000740874	0.00306852	yes	up	N210D_M/N30D_M
MSTRG.24184.1	MSTRG.24184	7.36453	2.88059	3.49098e-24	1.20729e-21	yes	up	N210D_M/N30D_M
MSTRG.24208.1	MSTRG.24208	2.44723	1.29115	0.00902986	0.0257065	yes	up	N210D_M/N30D_M
MSTRG.24237.1	MSTRG.24237	2.7639	1.46671	0.0139283	0.0370551	yes	up	N210D_M/N30D_M
MSTRG.24299.2	MSTRG.24299	2.99068	1.58047	0.00209384	0.00747268	yes	up	N210D_M/N30D_M
MSTRG.24350.1	MSTRG.24350	2.36942	1.24453	9.3523e-05	0.000510471	yes	up	N210D_M/N30D_M
MSTRG.24360.2	MSTRG.24360	46.3194	5.53354	0.000193461	0.000964537	yes	up	N210D_M/N30D_M
MSTRG.24450.2	MSTRG.24450	3.9963	1.99867	0.00400648	0.012996	yes	up	N210D_M/N30D_M
MSTRG.24592.2	MSTRG.24592	3.02063	1.59485	0.00258776	0.00894772	yes	up	N210D_M/N30D_M
MSTRG.24744.1	MSTRG.24744	7.84179	2.97118	2.26724e-10	6.01409e-09	yes	up	N210D_M/N30D_M
MSTRG.25222.1	MSTRG.25222	5.70718	2.51278	0.0104404	0.0290477	yes	up	N210D_M/N30D_M
MSTRG.25420.1	MSTRG.25420	2.2754	1.18612	0.000104859	0.000562455	yes	up	N210D_M/N30D_M
MSTRG.25448.3	MSTRG.25448	2.61144	1.38485	4.72017e-05	0.000281877	yes	up	N210D_M/N30D_M
MSTRG.25790.1	MSTRG.25790	3.87029	1.95244	7.50988e-07	7.54711e-06	yes	up	N210D_M/N30D_M
MSTRG.25899.2	MSTRG.25899	12.5912	3.65434	0.0118754	0.0324316	yes	up	N210D_M/N30D_M
MSTRG.25922.11	MSTRG.25922	0.393348	-1.34612	1.8842e-05	0.000127678	yes	down	N210D_M/N30D_M
MSTRG.25922.20	MSTRG.25922	0.341511	-1.55	0.000995885	0.00396836	yes	down	N210D_M/N30D_M
MSTRG.25922.6	MSTRG.25922	0.359908	-1.4743	0.0017584	0.006441	yes	down	N210D_M/N30D_M
MSTRG.25924.11	MSTRG.25924	0.377592	-1.4051	4.46492e-05	0.000268246	yes	down	N210D_M/N30D_M
MSTRG.25955.1	MSTRG.25955	2.64002	1.40055	1.85278e-05	0.000125893	yes	up	N210D_M/N30D_M
MSTRG.25988.1	MSTRG.25988	2.00967	1.00696	2.49608e-08	3.76553e-07	yes	up	N210D_M/N30D_M
MSTRG.26038.1	MSTRG.26038	3.16917	1.6641	2.41199e-05	0.000157385	yes	up	N210D_M/N30D_M
MSTRG.2628.1	MSTRG.2628	2.33822	1.22541	0.001887	0.00684267	yes	up	N210D_M/N30D_M
MSTRG.26469.1	MSTRG.26469	2.03899	1.02785	0.000660138	0.00278109	yes	up	N210D_M/N30D_M
MSTRG.26596.1	MSTRG.26596	2.11346	1.0796	0.00109428	0.00430176	yes	up	N210D_M/N30D_M
MSTRG.26679.1	MSTRG.26679	2.10596	1.07448	3.43603e-06	2.8744e-05	yes	up	N210D_M/N30D_M
MSTRG.2673.8	MSTRG.2673	13.3288	3.73647	0.00642797	0.0193033	yes	up	N210D_M/N30D_M
MSTRG.26752.1	MSTRG.26752	2.20456	1.14049	4.46729e-08	6.33068e-07	yes	up	N210D_M/N30D_M
MSTRG.26760.2	MSTRG.26760	2.97978	1.57521	0.00507037	0.0158568	yes	up	N210D_M/N30D_M
MSTRG.2693.1	MSTRG.2693	2.92445	1.54816	8.35257e-07	8.28502e-06	yes	up	N210D_M/N30D_M
MSTRG.26940.1	MSTRG.26940	2.80189	1.4864	0.000126014	0.000662866	yes	up	N210D_M/N30D_M
MSTRG.26954.1	MSTRG.26954	3.83201	1.9381	0.00148681	0.00560425	yes	up	N210D_M/N30D_M
MSTRG.26972.4	MSTRG.26972	0.452369	-1.14443	0.0185833	0.0471658	yes	down	N210D_M/N30D_M
MSTRG.26988.1	MSTRG.26988	2.85677	1.51438	2.67539e-06	2.30106e-05	yes	up	N210D_M/N30D_M
MSTRG.27124.3	MSTRG.27124	2.57476	1.36444	0.00529294	0.0164261	yes	up	N210D_M/N30D_M
MSTRG.27145.7	MSTRG.27145	3.32749	1.73444	3.46264e-06	2.89179e-05	yes	up	N210D_M/N30D_M
MSTRG.27163.1	MSTRG.27163	2.10406	1.07318	0.0122901	0.0333534	yes	up	N210D_M/N30D_M
MSTRG.2778.1	MSTRG.2778	3.23408	1.69335	0.000171563	0.000867552	yes	up	N210D_M/N30D_M
MSTRG.27813.1	MSTRG.27813	2.06869	1.04872	0.000273457	0.00129946	yes	up	N210D_M/N30D_M
MSTRG.28036.1	MSTRG.28036	5.05233	2.33695	2.60427e-10	6.75478e-09	yes	up	N210D_M/N30D_M
MSTRG.28122.1	MSTRG.28122	2.8898	1.53097	0.000257495	0.00123453	yes	up	N210D_M/N30D_M
MSTRG.28249.2	MSTRG.28249	0.401412	-1.31685	0.00346758	0.0115304	yes	down	N210D_M/N30D_M
MSTRG.28326.1	MSTRG.28326	0.198461	-2.33307	1.55692e-05	0.000107968	yes	down	N210D_M/N30D_M
MSTRG.28326.2	MSTRG.28326	0.0271301	-5.20396	5.12959e-06	4.08639e-05	yes	down	N210D_M/N30D_M
MSTRG.28355.2	MSTRG.28355	0.166458	-2.58677	0.0175503	0.0449691	yes	down	N210D_M/N30D_M
MSTRG.2837.1	MSTRG.2837	2.04176	1.02981	0.000395551	0.00178569	yes	up	N210D_M/N30D_M
MSTRG.28722.71	MSTRG.28722	0.0088846	-6.81448	0.0176023	0.0450614	yes	down	N210D_M/N30D_M
MSTRG.2877.3	MSTRG.2877	0.034183	-4.87058	0.0104511	0.0290613	yes	down	N210D_M/N30D_M
MSTRG.28791.2	MSTRG.28791	8.10459	3.01874	0.00582629	0.0178005	yes	up	N210D_M/N30D_M
MSTRG.28949.3	MSTRG.28949	4.26114	2.09124	0.00270873	0.00932057	yes	up	N210D_M/N30D_M
MSTRG.28971.1	MSTRG.28971	19.4577	4.28227	0.00452495	0.0144145	yes	up	N210D_M/N30D_M
MSTRG.29008.2	MSTRG.29008	0.473621	-1.07819	0.0104914	0.0291652	yes	down	N210D_M/N30D_M
MSTRG.29051.1	MSTRG.29051	0.477052	-1.06778	0.00131679	0.00504959	yes	down	N210D_M/N30D_M
MSTRG.29178.1	MSTRG.29178	2.54237	1.34618	0.00387818	0.0126397	yes	up	N210D_M/N30D_M
MSTRG.2919.11	MSTRG.2919	2.11252	1.07896	4.01858e-05	0.000244431	yes	up	N210D_M/N30D_M
MSTRG.29469.1	MSTRG.29469	2.23743	1.16184	0.00300168	0.0101868	yes	up	N210D_M/N30D_M
MSTRG.295.1	MSTRG.295	0.331012	-1.59505	0.000309811	0.0014422	yes	down	N210D_M/N30D_M
MSTRG.29637.1	MSTRG.29637	0.00832629	-6.90811	1.5695e-06	1.45714e-05	yes	down	N210D_M/N30D_M
MSTRG.30257.1	MSTRG.30257	4.78082	2.25726	4.28285e-07	4.59458e-06	yes	up	N210D_M/N30D_M
MSTRG.30364.4	MSTRG.30364	2.18599	1.12828	0.00024703	0.00119126	yes	up	N210D_M/N30D_M
MSTRG.30565.2	MSTRG.30565	3.52771	1.81873	0.00455834	0.0145067	yes	up	N210D_M/N30D_M
MSTRG.30582.1	MSTRG.30582	2.36371	1.24105	0.000141618	0.000733683	yes	up	N210D_M/N30D_M
MSTRG.30646.2	MSTRG.30646	3.23288	1.69282	0.0122683	0.0333077	yes	up	N210D_M/N30D_M
MSTRG.30668.1	MSTRG.30668	5.14208	2.36235	0.000527325	0.00228653	yes	up	N210D_M/N30D_M
MSTRG.30668.2	MSTRG.30668	2.38562	1.25437	0.010657	0.0295509	yes	up	N210D_M/N30D_M
MSTRG.30668.4	MSTRG.30668	5.63547	2.49454	0.00136501	0.00521337	yes	up	N210D_M/N30D_M
MSTRG.30668.5	MSTRG.30668	2.98985	1.58007	0.000251007	0.00120868	yes	up	N210D_M/N30D_M
MSTRG.30934.3	MSTRG.30934	3.23505	1.69379	0.00913843	0.0259857	yes	up	N210D_M/N30D_M
MSTRG.30952.1	MSTRG.30952	2.05725	1.04072	0.0159291	0.0414782	yes	up	N210D_M/N30D_M
MSTRG.30971.1	MSTRG.30971	2.02628	1.01883	9.30094e-05	0.000508086	yes	up	N210D_M/N30D_M
MSTRG.31310.1	MSTRG.31310	2.42078	1.27547	8.13215e-07	8.09062e-06	yes	up	N210D_M/N30D_M
MSTRG.31316.1	MSTRG.31316	3.81171	1.93044	0.000196596	0.000977608	yes	up	N210D_M/N30D_M
MSTRG.31876.3	MSTRG.31876	7.05117	2.81786	1.97504e-08	3.05609e-07	yes	up	N210D_M/N30D_M
MSTRG.31878.1	MSTRG.31878	4.151	2.05346	3.99714e-12	1.59468e-10	yes	up	N210D_M/N30D_M
MSTRG.31894.1	MSTRG.31894	2.5758	1.36502	0.000124001	0.000653317	yes	up	N210D_M/N30D_M
MSTRG.32215.1	MSTRG.32215	5.18567	2.37453	0.0116206	0.0318672	yes	up	N210D_M/N30D_M
MSTRG.3226.5	MSTRG.3226	2.59238	1.37428	0.0052675	0.01636	yes	up	N210D_M/N30D_M
MSTRG.32366.1	MSTRG.32366	2.05225	1.03721	0.00857938	0.0246394	yes	up	N210D_M/N30D_M
MSTRG.32427.1	MSTRG.32427	2.66526	1.41427	9.2942e-07	9.1125e-06	yes	up	N210D_M/N30D_M
MSTRG.3259.2	MSTRG.3259	0.143179	-2.80411	0.000517032	0.00224927	yes	down	N210D_M/N30D_M
MSTRG.32706.3	MSTRG.32706	9.45717	3.24141	2.07542e-07	2.44861e-06	yes	up	N210D_M/N30D_M
MSTRG.32715.1	MSTRG.32715	2.0528	1.03759	4.17646e-05	0.000252904	yes	up	N210D_M/N30D_M
MSTRG.32821.1	MSTRG.32821	2.8559	1.51395	0.00532339	0.0165	yes	up	N210D_M/N30D_M
MSTRG.32850.1	MSTRG.32850	2.13766	1.09603	0.00013368	0.000698568	yes	up	N210D_M/N30D_M
MSTRG.32923.2	MSTRG.32923	5.39464	2.43153	0.0165677	0.0428602	yes	up	N210D_M/N30D_M
MSTRG.33136.2	MSTRG.33136	11.14	3.47768	4.81599e-08	6.76691e-07	yes	up	N210D_M/N30D_M
MSTRG.33353.1	MSTRG.33353	2.05405	1.03847	1.37544e-06	1.30006e-05	yes	up	N210D_M/N30D_M
MSTRG.33405.2	MSTRG.33405	0.310336	-1.6881	0.000456372	0.00202096	yes	down	N210D_M/N30D_M
MSTRG.33448.1	MSTRG.33448	2.49967	1.32174	2.28144e-05	0.000150191	yes	up	N210D_M/N30D_M
MSTRG.33579.1	MSTRG.33579	0.125162	-2.99813	0.00128799	0.00496118	yes	down	N210D_M/N30D_M
MSTRG.33678.1	MSTRG.33678	4.10717	2.03814	0.00568594	0.0174657	yes	up	N210D_M/N30D_M
MSTRG.34271.1	MSTRG.34271	2.05741	1.04083	0.00917611	0.0260705	yes	up	N210D_M/N30D_M
MSTRG.34313.3	MSTRG.34313	2.20319	1.13959	2.66216e-05	0.000171282	yes	up	N210D_M/N30D_M
MSTRG.34358.1	MSTRG.34358	3.76249	1.91169	4.57909e-05	0.000274359	yes	up	N210D_M/N30D_M
MSTRG.34475.1	MSTRG.34475	2.83	1.5008	4.09999e-08	5.86033e-07	yes	up	N210D_M/N30D_M
MSTRG.34722.1	MSTRG.34722	2.28601	1.19283	3.15206e-05	0.000198055	yes	up	N210D_M/N30D_M
MSTRG.34950.1	MSTRG.34950	5.34398	2.41792	0.00699864	0.0207399	yes	up	N210D_M/N30D_M
MSTRG.35135.2	MSTRG.35135	2.79096	1.48076	0.000583761	0.00250014	yes	up	N210D_M/N30D_M
MSTRG.35255.2	MSTRG.35255	2.41869	1.27423	0.00185966	0.00676201	yes	up	N210D_M/N30D_M
MSTRG.35344.1	MSTRG.35344	4.04952	2.01775	6.9518e-05	0.000394849	yes	up	N210D_M/N30D_M
MSTRG.35437.1	MSTRG.35437	5.07041	2.3421	0.00879065	0.0251661	yes	up	N210D_M/N30D_M
MSTRG.35468.5	MSTRG.35468	4.63379	2.21219	0.000174186	0.000879027	yes	up	N210D_M/N30D_M
MSTRG.35603.1	MSTRG.35603	18.7862	4.2316	0.00285491	0.00974259	yes	up	N210D_M/N30D_M
MSTRG.35846.1	MSTRG.35846	111.636	6.80265	0.000194099	0.000966505	yes	up	N210D_M/N30D_M
MSTRG.35958.1	MSTRG.35958	3.89068	1.96002	0.00334252	0.0111781	yes	up	N210D_M/N30D_M
MSTRG.36035.1	MSTRG.36035	3.93724	1.97718	0.00854263	0.024548	yes	up	N210D_M/N30D_M
MSTRG.36082.1	MSTRG.36082	2.57011	1.36183	9.59461e-05	0.00052169	yes	up	N210D_M/N30D_M
MSTRG.36502.2	MSTRG.36502	15.381	3.94307	0.00154638	0.00579033	yes	up	N210D_M/N30D_M
MSTRG.36532.1	MSTRG.36532	2.55205	1.35166	0.00584716	0.0178469	yes	up	N210D_M/N30D_M
MSTRG.36754.1	MSTRG.36754	25.4408	4.66907	0.000670036	0.00281682	yes	up	N210D_M/N30D_M
MSTRG.3679.1	MSTRG.3679	7.27645	2.86324	2.34008e-08	3.55721e-07	yes	up	N210D_M/N30D_M
MSTRG.37162.1	MSTRG.37162	3.15406	1.65721	1.04111e-05	7.55468e-05	yes	up	N210D_M/N30D_M
MSTRG.37316.1	MSTRG.37316	5.25427	2.39349	5.01061e-08	7.01333e-07	yes	up	N210D_M/N30D_M
MSTRG.37435.2	MSTRG.37435	5.36377	2.42325	0.00144951	0.00548865	yes	up	N210D_M/N30D_M
MSTRG.37546.1	MSTRG.37546	2.25377	1.17234	0.0128118	0.0345333	yes	up	N210D_M/N30D_M
MSTRG.37564.1	MSTRG.37564	2.12511	1.08754	0.00279452	0.00956939	yes	up	N210D_M/N30D_M
MSTRG.3776.1	MSTRG.3776	46.1914	5.52955	0.00502586	0.0157473	yes	up	N210D_M/N30D_M
MSTRG.38017.5	MSTRG.38017	2.07975	1.05641	0.00109582	0.00430698	yes	up	N210D_M/N30D_M
MSTRG.38206.3	MSTRG.38206	18.7887	4.23179	0.000111474	0.000594409	yes	up	N210D_M/N30D_M
MSTRG.3826.2	MSTRG.3826	4.99528	2.32057	0.00812163	0.0235288	yes	up	N210D_M/N30D_M
MSTRG.3827.1	MSTRG.3827	5.32054	2.41157	1.15467e-05	8.26405e-05	yes	up	N210D_M/N30D_M
MSTRG.38300.1	MSTRG.38300	8.21126	3.0376	7.0606e-05	0.000400343	yes	up	N210D_M/N30D_M
MSTRG.38367.1	MSTRG.38367	2.02531	1.01814	0.0151302	0.0397104	yes	up	N210D_M/N30D_M
MSTRG.38396.1	MSTRG.38396	2.68829	1.42669	0.00126191	0.00487347	yes	up	N210D_M/N30D_M
MSTRG.38627.2	MSTRG.38627	2.83358	1.50263	5.08397e-07	5.32464e-06	yes	up	N210D_M/N30D_M
MSTRG.38721.1	MSTRG.38721	2.95002	1.56073	0.000365479	0.00166409	yes	up	N210D_M/N30D_M
MSTRG.3882.1	MSTRG.3882	2.4581	1.29754	2.37922e-10	6.25269e-09	yes	up	N210D_M/N30D_M
MSTRG.38887.1	MSTRG.38887	5.19291	2.37654	0.00742984	0.0218039	yes	up	N210D_M/N30D_M
MSTRG.39008.1	MSTRG.39008	2.14948	1.10399	9.3203e-05	0.000509004	yes	up	N210D_M/N30D_M
MSTRG.39211.1	MSTRG.39211	2.02303	1.01652	4.2312e-07	4.549e-06	yes	up	N210D_M/N30D_M
MSTRG.39419.1	MSTRG.39419	3.6977	1.88663	7.19788e-06	5.49817e-05	yes	up	N210D_M/N30D_M
MSTRG.39595.1	MSTRG.39595	3.89617	1.96206	0.00249634	0.00866784	yes	up	N210D_M/N30D_M
MSTRG.39785.2	MSTRG.39785	3.62492	1.85795	0.00742319	0.0217945	yes	up	N210D_M/N30D_M
MSTRG.39958.1	MSTRG.39958	0.349147	-1.51809	0.00658271	0.0197025	yes	down	N210D_M/N30D_M
MSTRG.40234.1	MSTRG.40234	3.62583	1.85831	1.01956e-06	9.9054e-06	yes	up	N210D_M/N30D_M
MSTRG.40398.13	MSTRG.40398	82.1121	6.35952	4.26223e-07	4.57493e-06	yes	up	N210D_M/N30D_M
MSTRG.40429.3	MSTRG.40429	2.16392	1.11365	0.000204832	0.00101411	yes	up	N210D_M/N30D_M
MSTRG.40648.1	MSTRG.40648	4.31889	2.11066	0.000613581	0.00260874	yes	up	N210D_M/N30D_M
MSTRG.41066.1	MSTRG.41066	3.11094	1.63735	4.08541e-08	5.8479e-07	yes	up	N210D_M/N30D_M
MSTRG.41068.3	MSTRG.41068	4.81596	2.26782	0.00109943	0.00431859	yes	up	N210D_M/N30D_M
MSTRG.41405.1	MSTRG.41405	3.91491	1.96898	3.25078e-05	0.000203743	yes	up	N210D_M/N30D_M
MSTRG.41498.1	MSTRG.41498	2.09936	1.06995	7.74127e-08	1.02331e-06	yes	up	N210D_M/N30D_M
MSTRG.41940.1	MSTRG.41940	2.08148	1.05761	0.000906954	0.00366396	yes	up	N210D_M/N30D_M
MSTRG.4221.1	MSTRG.4221	3.11169	1.6377	0.00587235	0.0178972	yes	up	N210D_M/N30D_M
MSTRG.42275.1	MSTRG.42275	2.0934	1.06585	0.000202756	0.00100483	yes	up	N210D_M/N30D_M
MSTRG.42434.1	MSTRG.42434	2.07848	1.05553	2.84419e-05	0.000181059	yes	up	N210D_M/N30D_M
MSTRG.4278.1	MSTRG.4278	2.66794	1.41573	0.0132494	0.0355153	yes	up	N210D_M/N30D_M
MSTRG.42785.1	MSTRG.42785	0.214647	-2.21996	3.8058e-05	0.000233809	yes	down	N210D_M/N30D_M
MSTRG.42827.1	MSTRG.42827	2.586	1.37072	0.00585008	0.0178512	yes	up	N210D_M/N30D_M
MSTRG.42938.3	MSTRG.42938	2.22249	1.15218	6.11995e-05	0.000353977	yes	up	N210D_M/N30D_M
MSTRG.42974.3	MSTRG.42974	2.08665	1.06119	0.00145514	0.00550469	yes	up	N210D_M/N30D_M
MSTRG.43206.1	MSTRG.43206	2.22642	1.15473	0.00433116	0.0138838	yes	up	N210D_M/N30D_M
MSTRG.43335.1	MSTRG.43335	2.74368	1.45611	0.0020849	0.00744514	yes	up	N210D_M/N30D_M
MSTRG.43509.1	MSTRG.43509	2.26	1.17633	0.00987659	0.027759	yes	up	N210D_M/N30D_M
MSTRG.4371.1	MSTRG.4371	3.73021	1.89926	0.000292522	0.00137786	yes	up	N210D_M/N30D_M
MSTRG.4380.1	MSTRG.4380	2.33312	1.22226	0.000287842	0.00135904	yes	up	N210D_M/N30D_M
MSTRG.44160.1	MSTRG.44160	2.41602	1.27263	4.49296e-13	2.17722e-11	yes	up	N210D_M/N30D_M
MSTRG.44477.1	MSTRG.44477	3.39216	1.7622	0.00599862	0.0182201	yes	up	N210D_M/N30D_M
MSTRG.45142.4	MSTRG.45142	2.27866	1.18819	0.00111525	0.00437333	yes	up	N210D_M/N30D_M
MSTRG.4854.1	MSTRG.4854	0.49228	-1.02245	0.015635	0.0408678	yes	down	N210D_M/N30D_M
MSTRG.5153.4	MSTRG.5153	2.20153	1.13851	0.00547148	0.0168984	yes	up	N210D_M/N30D_M
MSTRG.5188.1	MSTRG.5188	2.51776	1.33214	0.0169741	0.0437473	yes	up	N210D_M/N30D_M
MSTRG.5698.1	MSTRG.5698	10.4779	3.38928	1.97264e-16	1.96947e-14	yes	up	N210D_M/N30D_M
MSTRG.5867.1	MSTRG.5867	2.98844	1.57939	0.00573349	0.0175982	yes	up	N210D_M/N30D_M
MSTRG.5871.1	MSTRG.5871	3.58563	1.84223	6.40204e-05	0.000367886	yes	up	N210D_M/N30D_M
MSTRG.5872.7	MSTRG.5872	2.31826	1.21304	0.00219998	0.0077899	yes	up	N210D_M/N30D_M
MSTRG.6037.2	MSTRG.6037	2.19797	1.13617	1.81348e-06	1.64672e-05	yes	up	N210D_M/N30D_M
MSTRG.6171.1	MSTRG.6171	2.26564	1.17992	0.0022235	0.0078606	yes	up	N210D_M/N30D_M
MSTRG.6515.2	MSTRG.6515	0.0124093	-6.33244	0.000490097	0.00214855	yes	down	N210D_M/N30D_M
MSTRG.6590.4	MSTRG.6590	4.59863	2.20121	9.8797e-05	0.00053541	yes	up	N210D_M/N30D_M
MSTRG.6654.1	MSTRG.6654	0.49279	-1.02095	0.00132694	0.00508656	yes	down	N210D_M/N30D_M
MSTRG.6948.2	MSTRG.6948	0.413408	-1.27436	2.95274e-07	3.34084e-06	yes	down	N210D_M/N30D_M
MSTRG.6950.1	MSTRG.6950	0.213889	-2.22506	0.000347677	0.00159383	yes	down	N210D_M/N30D_M
MSTRG.7031.5	MSTRG.7031	0.0888193	-3.49298	0.00187048	0.00679144	yes	down	N210D_M/N30D_M
MSTRG.7476.1	MSTRG.7476	2.06595	1.0468	0.000512293	0.00223082	yes	up	N210D_M/N30D_M
MSTRG.7578.1	MSTRG.7578	3.70396	1.88907	0.0114669	0.031498	yes	up	N210D_M/N30D_M
MSTRG.7789.1	MSTRG.7789	2.44544	1.29009	1.97656e-06	1.77292e-05	yes	up	N210D_M/N30D_M
MSTRG.803.1	MSTRG.803	29.5459	4.88489	0.00371863	0.0121937	yes	up	N210D_M/N30D_M
MSTRG.8086.1	MSTRG.8086	2.07382	1.05229	0.0193282	0.0487573	yes	up	N210D_M/N30D_M
MSTRG.812.1	MSTRG.812	16.1094	4.00983	5.45744e-05	0.000320036	yes	up	N210D_M/N30D_M
MSTRG.8247.1	MSTRG.8247	2.7464	1.45754	4.50092e-08	6.36925e-07	yes	up	N210D_M/N30D_M
MSTRG.8279.1	MSTRG.8279	2.2727	1.18441	0.000409627	0.00184004	yes	up	N210D_M/N30D_M
MSTRG.8329.3	MSTRG.8329	2.08888	1.06273	0.000903437	0.00365198	yes	up	N210D_M/N30D_M
MSTRG.8350.1	MSTRG.8350	3.96168	1.98611	0.00266152	0.00917401	yes	up	N210D_M/N30D_M
MSTRG.8351.1	MSTRG.8351	2.63586	1.39827	3.70654e-06	3.07096e-05	yes	up	N210D_M/N30D_M
MSTRG.8401.1	MSTRG.8401	2.19308	1.13296	0.00341026	0.0113664	yes	up	N210D_M/N30D_M
MSTRG.860.1	MSTRG.860	3.55932	1.8316	0.000105496	0.000565566	yes	up	N210D_M/N30D_M
MSTRG.8623.1	MSTRG.8623	2.06004	1.04267	3.96424e-05	0.000241674	yes	up	N210D_M/N30D_M
MSTRG.8715.1	MSTRG.8715	2.07921	1.05604	0.0090482	0.025755	yes	up	N210D_M/N30D_M
MSTRG.882.1	MSTRG.882	3.66134	1.87237	2.16347e-06	1.92064e-05	yes	up	N210D_M/N30D_M
MSTRG.9088.1	MSTRG.9088	0.324929	-1.6218	0.00047508	0.00209242	yes	down	N210D_M/N30D_M
MSTRG.963.1	MSTRG.963	0.378743	-1.40071	0.0025563	0.00885744	yes	down	N210D_M/N30D_M
MSTRG.9656.2	MSTRG.9656	2.62267	1.39103	0.000298801	0.0014008	yes	up	N210D_M/N30D_M
MSTRG.9969.1	MSTRG.9969	0.0110474	-6.50016	8.82961e-05	0.000486486	yes	down	N210D_M/N30D_M
MSTRG.9969.2	MSTRG.9969	21.9053	4.45321	0.000561594	0.00241771	yes	up	N210D_M/N30D_M
MSTRG.10296.1	MSTRG.10296	2.12817	1.08962	1.42358e-05	0.000156221	yes	up	N150D_M/N90D_M
MSTRG.10367.1	MSTRG.10367	36.4842	5.1892	0.000452405	0.00286139	yes	up	N150D_M/N90D_M
MSTRG.10507.1	MSTRG.10507	0.287107	-1.80034	1.08859e-05	0.000123775	yes	down	N150D_M/N90D_M
MSTRG.1053.3	MSTRG.1053	0.291765	-1.77712	9.86122e-06	0.000115093	yes	down	N150D_M/N90D_M
MSTRG.1054.1	MSTRG.1054	0.396271	-1.33544	0.00123656	0.00660713	yes	down	N150D_M/N90D_M
MSTRG.1054.2	MSTRG.1054	0.43891	-1.188	2.94598e-05	0.000289629	yes	down	N150D_M/N90D_M
MSTRG.1067.2	MSTRG.1067	0.210735	-2.2465	8.70897e-06	0.000103706	yes	down	N150D_M/N90D_M
MSTRG.10868.1	MSTRG.10868	4.85182	2.27853	6.39401e-06	7.93412e-05	yes	up	N150D_M/N90D_M
MSTRG.11360.1	MSTRG.11360	0.216198	-2.20957	0.00400257	0.0171334	yes	down	N150D_M/N90D_M
MSTRG.11661.3	MSTRG.11661	0.188511	-2.40728	8.64556e-08	2.20054e-06	yes	down	N150D_M/N90D_M
MSTRG.11892.1	MSTRG.11892	0.24872	-2.00741	1.04334e-05	0.000119976	yes	down	N150D_M/N90D_M
MSTRG.11929.3	MSTRG.11929	0.213527	-2.22751	0.000259057	0.00180337	yes	down	N150D_M/N90D_M
MSTRG.12798.1	MSTRG.12798	3.91213	1.96795	2.59469e-08	7.81285e-07	yes	up	N150D_M/N90D_M
MSTRG.12831.2	MSTRG.12831	11.5496	3.52977	0.00947779	0.0345755	yes	up	N150D_M/N90D_M
MSTRG.12901.1	MSTRG.12901	0.403897	-1.30794	0.00272929	0.0126182	yes	down	N150D_M/N90D_M
MSTRG.13018.2	MSTRG.13018	7.2117	2.85034	2.85502e-05	0.000282303	yes	up	N150D_M/N90D_M
MSTRG.13096.1	MSTRG.13096	0.328369	-1.60661	0.00152493	0.00788174	yes	down	N150D_M/N90D_M
MSTRG.13351.1	MSTRG.13351	2.59686	1.37677	4.4057e-05	0.000406876	yes	up	N150D_M/N90D_M
MSTRG.13643.1	MSTRG.13643	12.1379	3.60145	0.00192287	0.00951909	yes	up	N150D_M/N90D_M
MSTRG.13720.2	MSTRG.13720	0.348224	-1.52191	0.00340835	0.0150856	yes	down	N150D_M/N90D_M
MSTRG.14096.2	MSTRG.14096	0.424612	-1.23578	0.00151743	0.0078543	yes	down	N150D_M/N90D_M
MSTRG.14176.1	MSTRG.14176	2.77479	1.47238	0.00946581	0.0345428	yes	up	N150D_M/N90D_M
MSTRG.14693.1	MSTRG.14693	2.82032	1.49586	0.000136624	0.00106054	yes	up	N150D_M/N90D_M
MSTRG.14904.2	MSTRG.14904	0.426237	-1.23027	0.00341436	0.0151015	yes	down	N150D_M/N90D_M
MSTRG.15055.1	MSTRG.15055	22.4131	4.48627	0.00397019	0.0170295	yes	up	N150D_M/N90D_M
MSTRG.15351.1	MSTRG.15351	0.341018	-1.55208	0.000308666	0.00208482	yes	down	N150D_M/N90D_M
MSTRG.15626.1	MSTRG.15626	131.825	7.04248	2.1088e-06	3.14587e-05	yes	up	N150D_M/N90D_M
MSTRG.15690.2	MSTRG.15690	0.313638	-1.67283	0.0034968	0.0153977	yes	down	N150D_M/N90D_M
MSTRG.15885.1	MSTRG.15885	2.28294	1.19089	1.99569e-07	4.43941e-06	yes	up	N150D_M/N90D_M
MSTRG.15992.1	MSTRG.15992	0.144992	-2.78596	0.00291081	0.0133011	yes	down	N150D_M/N90D_M
MSTRG.16141.2	MSTRG.16141	0.19879	-2.33068	0.00257083	0.012012	yes	down	N150D_M/N90D_M
MSTRG.16215.1	MSTRG.16215	14.1227	3.81994	0.0146338	0.0486574	yes	up	N150D_M/N90D_M
MSTRG.17130.2	MSTRG.17130	1.59997e-09	-29.2193	4.55317e-05	0.000418652	yes	down	N150D_M/N90D_M
MSTRG.17182.1	MSTRG.17182	3.97612	1.99136	0.00449137	0.0188749	yes	up	N150D_M/N90D_M
MSTRG.17708.8	MSTRG.17708	23.332	4.54424	0.00268566	0.0124531	yes	up	N150D_M/N90D_M
MSTRG.17787.2	MSTRG.17787	0.196257	-2.34919	0.00264525	0.0123006	yes	down	N150D_M/N90D_M
MSTRG.186.2	MSTRG.186	0.363178	-1.46125	0.00210857	0.0102406	yes	down	N150D_M/N90D_M
MSTRG.19139.1	MSTRG.19139	0.387184	-1.36891	4.94561e-05	0.000451657	yes	down	N150D_M/N90D_M
MSTRG.19139.3	MSTRG.19139	0.0430563	-4.53763	0.00102272	0.00567093	yes	down	N150D_M/N90D_M
MSTRG.19157.1	MSTRG.19157	13.3344	3.73708	0.00892198	0.0329811	yes	up	N150D_M/N90D_M
MSTRG.19323.4	MSTRG.19323	2.67501	1.41954	0.00622808	0.0245766	yes	up	N150D_M/N90D_M
MSTRG.19505.2	MSTRG.19505	0.120799	-3.04931	0.000566937	0.00345897	yes	down	N150D_M/N90D_M
MSTRG.19700.3	MSTRG.19700	0.066936	-3.90107	1.47335e-05	0.000161309	yes	down	N150D_M/N90D_M
MSTRG.19780.1	MSTRG.19780	0.150706	-2.73019	1.7234e-08	5.48872e-07	yes	down	N150D_M/N90D_M
MSTRG.19838.1	MSTRG.19838	4.2109	2.07413	0.00468289	0.0195062	yes	up	N150D_M/N90D_M
MSTRG.20393.1	MSTRG.20393	0.173258	-2.52901	1.34763e-07	3.20949e-06	yes	down	N150D_M/N90D_M
MSTRG.20791.2	MSTRG.20791	0.0478875	-4.38421	0.0022334	0.0107274	yes	down	N150D_M/N90D_M
MSTRG.21669.2	MSTRG.21669	0.237758	-2.07244	0.0125225	0.0432122	yes	down	N150D_M/N90D_M
MSTRG.21840.8	MSTRG.21840	0.0624158	-4.00195	3.06639e-07	6.32226e-06	yes	down	N150D_M/N90D_M
MSTRG.21840.9	MSTRG.21840	0.154929	-2.69032	0.000476612	0.00298352	yes	down	N150D_M/N90D_M
MSTRG.21888.1	MSTRG.21888	0.289809	-1.78683	0.00525509	0.0213988	yes	down	N150D_M/N90D_M
MSTRG.21896.1	MSTRG.21896	0.160961	-2.63522	4.04999e-07	7.90166e-06	yes	down	N150D_M/N90D_M
MSTRG.21897.3	MSTRG.21897	0.0714158	-3.80761	1.03317e-05	0.000119376	yes	down	N150D_M/N90D_M
MSTRG.21926.2	MSTRG.21926	0.163823	-2.60979	0.00548386	0.0222106	yes	down	N150D_M/N90D_M
MSTRG.21945.3	MSTRG.21945	0.106222	-3.23485	7.92691e-05	0.000670432	yes	down	N150D_M/N90D_M
MSTRG.21945.4	MSTRG.21945	0.106222	-3.23485	7.92691e-05	0.000670432	yes	down	N150D_M/N90D_M
MSTRG.21950.8	MSTRG.21950	0.29179	-1.777	6.71982e-05	0.000582746	yes	down	N150D_M/N90D_M
MSTRG.21950.9	MSTRG.21950	0.117164	-3.0934	8.60295e-05	0.000717647	yes	down	N150D_M/N90D_M
MSTRG.21999.1	MSTRG.21999	0.0008838	-10.144	3.49712e-05	0.000335603	yes	down	N150D_M/N90D_M
MSTRG.22355.1	MSTRG.22355	17.6365	4.14049	0.00117117	0.00631963	yes	up	N150D_M/N90D_M
MSTRG.22358.1	MSTRG.22358	4.21049	2.07399	0.00799279	0.0301001	yes	up	N150D_M/N90D_M
MSTRG.22432.1	MSTRG.22432	2.06602	1.04685	0.000228614	0.00162072	yes	up	N150D_M/N90D_M
MSTRG.23366.1	MSTRG.23366	7.80671	2.96471	1.06447e-07	2.63827e-06	yes	up	N150D_M/N90D_M
MSTRG.23504.7	MSTRG.23504	3.82169	1.93421	0.00822472	0.0308505	yes	up	N150D_M/N90D_M
MSTRG.23659.2	MSTRG.23659	0.430665	-1.21536	1.08258e-05	0.000123389	yes	down	N150D_M/N90D_M
MSTRG.23706.1	MSTRG.23706	0.0843161	-3.56805	0.00623117	0.0245836	yes	down	N150D_M/N90D_M
MSTRG.23782.2	MSTRG.23782	30.8869	4.94892	1.84697e-05	0.000194846	yes	up	N150D_M/N90D_M
MSTRG.23864.1	MSTRG.23864	5.5392	2.46968	0.00120694	0.0064867	yes	up	N150D_M/N90D_M
MSTRG.24186.1	MSTRG.24186	5.5224	2.46529	0.00487606	0.0201553	yes	up	N150D_M/N90D_M
MSTRG.24592.2	MSTRG.24592	3.42554	1.77633	0.00140808	0.00737877	yes	up	N150D_M/N90D_M
MSTRG.24964.1	MSTRG.24964	0.464557	-1.10607	0.0120007	0.0417967	yes	down	N150D_M/N90D_M
MSTRG.25030.3	MSTRG.25030	0.373752	-1.41985	6.35838e-06	7.9143e-05	yes	down	N150D_M/N90D_M
MSTRG.25044.3	MSTRG.25044	0.0326406	-4.93719	0.0113603	0.040043	yes	down	N150D_M/N90D_M
MSTRG.25790.1	MSTRG.25790	2.7249	1.44621	0.000390864	0.00254372	yes	up	N150D_M/N90D_M
MSTRG.25864.1	MSTRG.25864	0.343047	-1.54352	0.000418898	0.00269459	yes	down	N150D_M/N90D_M
MSTRG.25865.1	MSTRG.25865	2.70439	1.43531	0.00379344	0.0164339	yes	up	N150D_M/N90D_M
MSTRG.25868.1	MSTRG.25868	0.13996	-2.83691	0.00159124	0.00816464	yes	down	N150D_M/N90D_M
MSTRG.25922.14	MSTRG.25922	0.16299	-2.61714	0.0014595	0.00761909	yes	down	N150D_M/N90D_M
MSTRG.25922.3	MSTRG.25922	5.814	2.53953	2.06762e-13	3.58248e-11	yes	up	N150D_M/N90D_M
MSTRG.25924.3	MSTRG.25924	3.59926	1.8477	0.00038796	0.00253005	yes	up	N150D_M/N90D_M
MSTRG.25925.1	MSTRG.25925	20.0866	4.32816	8.23285e-05	0.000692278	yes	up	N150D_M/N90D_M
MSTRG.2625.1	MSTRG.2625	4.23872	2.08363	0.00245138	0.0115655	yes	up	N150D_M/N90D_M
MSTRG.2665.2	MSTRG.2665	0.392684	-1.34856	0.00027952	0.00192034	yes	down	N150D_M/N90D_M
MSTRG.26760.2	MSTRG.26760	4.21217	2.07456	0.000365834	0.00241157	yes	up	N150D_M/N90D_M
MSTRG.26972.4	MSTRG.26972	0.323117	-1.62987	0.000842162	0.00484173	yes	down	N150D_M/N90D_M
MSTRG.26988.1	MSTRG.26988	2.09608	1.06769	0.000961366	0.00537966	yes	up	N150D_M/N90D_M
MSTRG.27326.1	MSTRG.27326	10.0509	3.32925	0.0123671	0.0427775	yes	up	N150D_M/N90D_M
MSTRG.2752.1	MSTRG.2752	0.199562	-2.32509	4.17877e-07	8.08609e-06	yes	down	N150D_M/N90D_M
MSTRG.28498.1	MSTRG.28498	0.079018	-3.66167	0.00382122	0.0165219	yes	down	N150D_M/N90D_M
MSTRG.28529.2	MSTRG.28529	0.0157153	-5.99168	5.38132e-06	6.89495e-05	yes	down	N150D_M/N90D_M
MSTRG.29268.3	MSTRG.29268	0.188914	-2.4042	3.84378e-08	1.08187e-06	yes	down	N150D_M/N90D_M
MSTRG.29390.1	MSTRG.29390	0.126196	-2.98626	0.000240927	0.00169339	yes	down	N150D_M/N90D_M
MSTRG.295.1	MSTRG.295	0.245295	-2.02741	4.05981e-06	5.43399e-05	yes	down	N150D_M/N90D_M
MSTRG.29538.2	MSTRG.29538	0.228006	-2.13286	2.72794e-05	0.000271014	yes	down	N150D_M/N90D_M
MSTRG.29578.1	MSTRG.29578	0.311222	-1.68398	0.00610931	0.0242264	yes	down	N150D_M/N90D_M
MSTRG.29578.2	MSTRG.29578	0.310599	-1.68687	0.00218406	0.0105305	yes	down	N150D_M/N90D_M
MSTRG.30049.2	MSTRG.30049	0.320189	-1.643	0.0106281	0.038029	yes	down	N150D_M/N90D_M
MSTRG.3057.1	MSTRG.3057	0.416174	-1.26474	0.00452409	0.0189829	yes	down	N150D_M/N90D_M
MSTRG.31316.1	MSTRG.31316	2.70655	1.43646	0.00665201	0.0258871	yes	up	N150D_M/N90D_M
MSTRG.31476.2	MSTRG.31476	0.318369	-1.65123	0.00375019	0.0162931	yes	down	N150D_M/N90D_M
MSTRG.31876.3	MSTRG.31876	3.08408	1.62484	0.00124607	0.0066422	yes	up	N150D_M/N90D_M
MSTRG.31897.1	MSTRG.31897	0.0897812	-3.47744	0.0111049	0.0393484	yes	down	N150D_M/N90D_M
MSTRG.31942.1	MSTRG.31942	0.350619	-1.51203	0.0055809	0.0225264	yes	down	N150D_M/N90D_M
MSTRG.31995.1	MSTRG.31995	5.23481	2.38814	0.0106117	0.0379855	yes	up	N150D_M/N90D_M
MSTRG.32236.1	MSTRG.32236	9.57142	3.25873	0.00937698	0.0342903	yes	up	N150D_M/N90D_M
MSTRG.32315.1	MSTRG.32315	0.492067	-1.02307	4.54902e-06	5.9995e-05	yes	down	N150D_M/N90D_M
MSTRG.32557.2	MSTRG.32557	0.49366	-1.01841	0.00607954	0.0241367	yes	down	N150D_M/N90D_M
MSTRG.32821.1	MSTRG.32821	2.79163	1.48111	0.0135503	0.0459282	yes	up	N150D_M/N90D_M
MSTRG.32923.5	MSTRG.32923	0.0363543	-4.78173	0.00213884	0.01036	yes	down	N150D_M/N90D_M
MSTRG.33339.1	MSTRG.33339	0.277945	-1.84713	0.00044053	0.00280129	yes	down	N150D_M/N90D_M
MSTRG.33405.2	MSTRG.33405	0.198863	-2.33015	1.50604e-06	2.36828e-05	yes	down	N150D_M/N90D_M
MSTRG.34.3	MSTRG.34	0.0687194	-3.86314	0.0041393	0.0176246	yes	down	N150D_M/N90D_M
MSTRG.34326.3	MSTRG.34326	0.207338	-2.26995	0.000270455	0.001871	yes	down	N150D_M/N90D_M
MSTRG.34671.1	MSTRG.34671	0.413997	-1.27231	2.6097e-06	3.75718e-05	yes	down	N150D_M/N90D_M
MSTRG.34950.1	MSTRG.34950	36.8416	5.20326	8.79422e-09	3.13517e-07	yes	up	N150D_M/N90D_M
MSTRG.36502.2	MSTRG.36502	8.39281	3.06915	0.0133312	0.0454382	yes	up	N150D_M/N90D_M
MSTRG.3679.1	MSTRG.3679	4.36535	2.1261	4.14122e-05	0.00038853	yes	up	N150D_M/N90D_M
MSTRG.37175.1	MSTRG.37175	2.2632	1.17836	1.49473e-05	0.000163365	yes	up	N150D_M/N90D_M
MSTRG.37316.1	MSTRG.37316	2.45905	1.2981	0.00931895	0.034117	yes	up	N150D_M/N90D_M
MSTRG.37359.1	MSTRG.37359	15.4156	3.94632	1.92176e-05	0.000201188	yes	up	N150D_M/N90D_M
MSTRG.37692.1	MSTRG.37692	0.25419	-1.97602	0.00037898	0.00248349	yes	down	N150D_M/N90D_M
MSTRG.3776.1	MSTRG.3776	3.34264e+06	21.6726	2.27186e-28	5.36329e-25	yes	up	N150D_M/N90D_M
MSTRG.3827.1	MSTRG.3827	7.81036	2.96539	3.97625e-06	5.34487e-05	yes	up	N150D_M/N90D_M
MSTRG.38300.1	MSTRG.38300	12.5835	3.65346	8.15681e-06	9.78308e-05	yes	up	N150D_M/N90D_M
MSTRG.38367.1	MSTRG.38367	2.10766	1.07564	0.0123699	0.0427795	yes	up	N150D_M/N90D_M
MSTRG.39055.1	MSTRG.39055	0.116647	-3.09977	0.00576544	0.0231181	yes	down	N150D_M/N90D_M
MSTRG.39330.2	MSTRG.39330	0.4949	-1.01479	0.000116248	0.000925117	yes	down	N150D_M/N90D_M
MSTRG.39785.2	MSTRG.39785	0.27568	-1.85894	0.0139365	0.0468789	yes	down	N150D_M/N90D_M
MSTRG.39958.1	MSTRG.39958	0.108679	-3.20186	1.08849e-07	2.68371e-06	yes	down	N150D_M/N90D_M
MSTRG.40234.1	MSTRG.40234	2.26965	1.18247	0.00253687	0.011868	yes	up	N150D_M/N90D_M
MSTRG.40398.13	MSTRG.40398	17.3674	4.11831	0.000468907	0.00294898	yes	up	N150D_M/N90D_M
MSTRG.40464.1	MSTRG.40464	9.54795	3.25519	0.00122017	0.00654107	yes	up	N150D_M/N90D_M
MSTRG.41199.1	MSTRG.41199	0.418583	-1.25642	0.00145959	0.00761909	yes	down	N150D_M/N90D_M
MSTRG.41405.1	MSTRG.41405	2.70441	1.43531	0.00259988	0.0121328	yes	up	N150D_M/N90D_M
MSTRG.42156.1	MSTRG.42156	0.221524	-2.17447	0.00523173	0.0213451	yes	down	N150D_M/N90D_M
MSTRG.426.2	MSTRG.426	0.195008	-2.35839	2.27366e-06	3.34166e-05	yes	down	N150D_M/N90D_M
MSTRG.43708.1	MSTRG.43708	12.119	3.5992	0.0138288	0.0466255	yes	up	N150D_M/N90D_M
MSTRG.45142.4	MSTRG.45142	2.01185	1.00852	0.00726297	0.0278345	yes	up	N150D_M/N90D_M
MSTRG.4854.1	MSTRG.4854	0.283959	-1.81624	6.40432e-05	0.000558669	yes	down	N150D_M/N90D_M
MSTRG.5224.1	MSTRG.5224	0.33079	-1.59601	0.0064667	0.0252648	yes	down	N150D_M/N90D_M
MSTRG.5765.3	MSTRG.5765	0.0560872	-4.15618	0.00338917	0.0150288	yes	down	N150D_M/N90D_M
MSTRG.6398.1	MSTRG.6398	0.0737898	-3.76043	0.00835517	0.0312776	yes	down	N150D_M/N90D_M
MSTRG.6484.4	MSTRG.6484	409.628	8.67817	2.11798e-13	3.63639e-11	yes	up	N150D_M/N90D_M
MSTRG.6527.2	MSTRG.6527	0.169937	-2.55692	0.00423858	0.0179686	yes	down	N150D_M/N90D_M
MSTRG.6590.4	MSTRG.6590	3.1973	1.67685	0.00168547	0.00855465	yes	up	N150D_M/N90D_M
MSTRG.6654.1	MSTRG.6654	0.372258	-1.42563	8.5868e-06	0.00010251	yes	down	N150D_M/N90D_M
MSTRG.6948.2	MSTRG.6948	0.368653	-1.43966	1.38786e-08	4.58236e-07	yes	down	N150D_M/N90D_M
MSTRG.7031.5	MSTRG.7031	0.202256	-2.30574	0.0111026	0.0393476	yes	down	N150D_M/N90D_M
MSTRG.7574.2	MSTRG.7574	2.83873	1.50524	0.00141003	0.00738486	yes	up	N150D_M/N90D_M
MSTRG.8351.1	MSTRG.8351	2.23421	1.15976	0.000254534	0.0017745	yes	up	N150D_M/N90D_M
MSTRG.8558.7	MSTRG.8558	0.229392	-2.12412	0.000931389	0.00524452	yes	down	N150D_M/N90D_M
MSTRG.860.1	MSTRG.860	3.56868	1.83539	0.000111226	0.000891984	yes	up	N150D_M/N90D_M
MSTRG.882.1	MSTRG.882	2.14782	1.10287	0.00679589	0.0263817	yes	up	N150D_M/N90D_M
MSTRG.8824.1	MSTRG.8824	0.409741	-1.28722	0.000804902	0.00465031	yes	down	N150D_M/N90D_M
MSTRG.8992.1	MSTRG.8992	0.239641	-2.06105	0.00183405	0.00915618	yes	down	N150D_M/N90D_M
MSTRG.963.1	MSTRG.963	0.315402	-1.66474	0.000319938	0.0021503	yes	down	N150D_M/N90D_M
MSTRG.9805.2	MSTRG.9805	0.165267	-2.59713	0.00328058	0.0146402	yes	down	N150D_M/N90D_M
MSTRG.9916.1	MSTRG.9916	6.83166	2.77224	0.00499355	0.0205733	yes	up	N150D_M/N90D_M
MSTRG.10269.1	MSTRG.10269	0.220596	-2.18052	0.0081351	0.0237549	yes	down	N210D_M/N90D_M
MSTRG.10296.1	MSTRG.10296	5.06099	2.33942	3.7948e-21	7.85366e-19	yes	up	N210D_M/N90D_M
MSTRG.10299.1	MSTRG.10299	4.49217	2.16741	1.83599e-09	3.09656e-08	yes	up	N210D_M/N90D_M
MSTRG.10507.1	MSTRG.10507	0.193301	-2.37108	2.29032e-08	3.04987e-07	yes	down	N210D_M/N90D_M
MSTRG.1053.3	MSTRG.1053	0.369758	-1.43535	0.000356431	0.00160325	yes	down	N210D_M/N90D_M
MSTRG.1054.1	MSTRG.1054	0.178316	-2.48749	1.81543e-09	3.0671e-08	yes	down	N210D_M/N90D_M
MSTRG.1054.2	MSTRG.1054	0.34446	-1.53759	6.41152e-08	7.54198e-07	yes	down	N210D_M/N90D_M
MSTRG.1058.1	MSTRG.1058	2.81353	1.49238	3.54347e-05	0.000209031	yes	up	N210D_M/N90D_M
MSTRG.1067.2	MSTRG.1067	0.290254	-1.78461	0.000394408	0.0017503	yes	down	N210D_M/N90D_M
MSTRG.10868.1	MSTRG.10868	6.40063	2.67821	1.08445e-07	1.2084e-06	yes	up	N210D_M/N90D_M
MSTRG.11024.1	MSTRG.11024	3.19753	1.67696	0.00198925	0.00706766	yes	up	N210D_M/N90D_M
MSTRG.11256.1	MSTRG.11256	0.213103	-2.23037	0.00198477	0.00705429	yes	down	N210D_M/N90D_M
MSTRG.11360.1	MSTRG.11360	0.284683	-1.81257	0.0120171	0.0329183	yes	down	N210D_M/N90D_M
MSTRG.11661.3	MSTRG.11661	0.332888	-1.58689	0.000176696	0.000865958	yes	down	N210D_M/N90D_M
MSTRG.11892.1	MSTRG.11892	0.224347	-2.1562	2.63512e-06	2.06039e-05	yes	down	N210D_M/N90D_M
MSTRG.11929.3	MSTRG.11929	0.0923525	-3.43671	2.30661e-05	0.00014281	yes	down	N210D_M/N90D_M
MSTRG.11937.2	MSTRG.11937	0.298698	-1.74324	5.55859e-07	5.19868e-06	yes	down	N210D_M/N90D_M
MSTRG.12045.1	MSTRG.12045	2.23904	1.16288	0.000134033	0.000679849	yes	up	N210D_M/N90D_M
MSTRG.12056.1	MSTRG.12056	15.9053	3.99144	0.00020599	0.000988552	yes	up	N210D_M/N90D_M
MSTRG.12102.1	MSTRG.12102	2.01571	1.01129	0.00268224	0.0091408	yes	up	N210D_M/N90D_M
MSTRG.12196.6	MSTRG.12196	0.0575076	-4.1201	0.00219647	0.00768165	yes	down	N210D_M/N90D_M
MSTRG.12391.3	MSTRG.12391	3.86355	1.94993	0.00125146	0.00473419	yes	up	N210D_M/N90D_M
MSTRG.12798.1	MSTRG.12798	2.42988	1.28088	0.000320057	0.00145646	yes	up	N210D_M/N90D_M
MSTRG.12824.1	MSTRG.12824	2.16193	1.11232	0.000788841	0.00319525	yes	up	N210D_M/N90D_M
MSTRG.12901.1	MSTRG.12901	0.359067	-1.47768	0.000921086	0.003644	yes	down	N210D_M/N90D_M
MSTRG.13018.2	MSTRG.13018	3.54437	1.82553	0.00744204	0.0219635	yes	up	N210D_M/N90D_M
MSTRG.13551.1	MSTRG.13551	3.3582	1.74769	0.0078924	0.0231448	yes	up	N210D_M/N90D_M
MSTRG.13631.1	MSTRG.13631	2.29426	1.19803	0.0134218	0.0362561	yes	up	N210D_M/N90D_M
MSTRG.13849.6	MSTRG.13849	2.42157	1.27595	0.000817391	0.00329184	yes	up	N210D_M/N90D_M
MSTRG.14176.1	MSTRG.14176	4.36399	2.12565	0.000168936	0.000833068	yes	up	N210D_M/N90D_M
MSTRG.14176.2	MSTRG.14176	5.29533	2.40472	0.018208	0.0471835	yes	up	N210D_M/N90D_M
MSTRG.1430.1	MSTRG.1430	3.91517	1.96908	0.00154393	0.00567211	yes	up	N210D_M/N90D_M
MSTRG.14514.1	MSTRG.14514	2.28166	1.19008	0.0175089	0.045616	yes	up	N210D_M/N90D_M
MSTRG.14693.1	MSTRG.14693	4.30131	2.10478	5.48445e-08	6.59477e-07	yes	up	N210D_M/N90D_M
MSTRG.15094.2	MSTRG.15094	38.7394	5.27573	0.0180284	0.046773	yes	up	N210D_M/N90D_M
MSTRG.15097.1	MSTRG.15097	4.63494	2.21255	0.0114004	0.0315815	yes	up	N210D_M/N90D_M
MSTRG.15237.1	MSTRG.15237	5.15803	2.36682	9.83991e-06	6.6519e-05	yes	up	N210D_M/N90D_M
MSTRG.15351.1	MSTRG.15351	0.452512	-1.14397	0.00510529	0.0158884	yes	down	N210D_M/N90D_M
MSTRG.15382.1	MSTRG.15382	2.36029	1.23897	4.06075e-05	0.000236942	yes	up	N210D_M/N90D_M
MSTRG.15885.1	MSTRG.15885	3.08874	1.62702	8.39896e-13	3.10168e-11	yes	up	N210D_M/N90D_M
MSTRG.15918.1	MSTRG.15918	2.15769	1.10949	0.000426691	0.00187265	yes	up	N210D_M/N90D_M
MSTRG.15956.1	MSTRG.15956	2.85267	1.51231	0.00682616	0.0203637	yes	up	N210D_M/N90D_M
MSTRG.16073.1	MSTRG.16073	2.25104	1.17059	0.000913034	0.00361718	yes	up	N210D_M/N90D_M
MSTRG.1654.1	MSTRG.1654	2.01936	1.0139	5.89386e-05	0.000329486	yes	up	N210D_M/N90D_M
MSTRG.16903.2	MSTRG.16903	2.32152	1.21507	0.00233886	0.00809836	yes	up	N210D_M/N90D_M
MSTRG.17130.2	MSTRG.17130	1.56176e-09	-29.2542	4.45886e-05	0.000257351	yes	down	N210D_M/N90D_M
MSTRG.17339.2	MSTRG.17339	0.403639	-1.30886	5.77968e-05	0.000323649	yes	down	N210D_M/N90D_M
MSTRG.18228.1	MSTRG.18228	3.80586	1.92822	0.000405701	0.0017952	yes	up	N210D_M/N90D_M
MSTRG.18391.2	MSTRG.18391	10.5161	3.39453	4.6137e-05	0.000265311	yes	up	N210D_M/N90D_M
MSTRG.18453.1	MSTRG.18453	2.86821	1.52015	0.00631145	0.0190431	yes	up	N210D_M/N90D_M
MSTRG.18454.2	MSTRG.18454	3.1862	1.67184	3.16651e-05	0.000189609	yes	up	N210D_M/N90D_M
MSTRG.186.2	MSTRG.186	0.144033	-2.79553	2.21821e-06	1.77136e-05	yes	down	N210D_M/N90D_M
MSTRG.1893.1	MSTRG.1893	4.12891	2.04576	2.41812e-09	3.95417e-08	yes	up	N210D_M/N90D_M
MSTRG.1895.1	MSTRG.1895	2.46801	1.30335	1.58068e-05	0.00010203	yes	up	N210D_M/N90D_M
MSTRG.19139.1	MSTRG.19139	0.215243	-2.21596	1.57074e-09	2.69262e-08	yes	down	N210D_M/N90D_M
MSTRG.19139.4	MSTRG.19139	0.0207992	-5.58733	0.00091961	0.0036396	yes	down	N210D_M/N90D_M
MSTRG.19144.2	MSTRG.19144	0.216335	-2.20866	0.00119538	0.00455238	yes	down	N210D_M/N90D_M
MSTRG.19157.2	MSTRG.19157	0.204051	-2.293	5.89667e-05	0.00032955	yes	down	N210D_M/N90D_M
MSTRG.19199.1	MSTRG.19199	2.56038	1.35636	4.87235e-05	0.000277933	yes	up	N210D_M/N90D_M
MSTRG.19323.4	MSTRG.19323	5.1518	2.36508	3.80146e-06	2.83831e-05	yes	up	N210D_M/N90D_M
MSTRG.19700.3	MSTRG.19700	0.208392	-2.26263	0.000811395	0.00327326	yes	down	N210D_M/N90D_M
MSTRG.19719.2	MSTRG.19719	0.329537	-1.60149	8.39724e-06	5.7669e-05	yes	down	N210D_M/N90D_M
MSTRG.19780.1	MSTRG.19780	0.227478	-2.1362	4.61212e-06	3.36517e-05	yes	down	N210D_M/N90D_M
MSTRG.19838.1	MSTRG.19838	6.11497	2.61234	0.00035713	0.00160576	yes	up	N210D_M/N90D_M
MSTRG.20073.2	MSTRG.20073	2.302	1.20289	0.00134864	0.00505658	yes	up	N210D_M/N90D_M
MSTRG.20091.1	MSTRG.20091	2.09376	1.0661	0.000313254	0.00142943	yes	up	N210D_M/N90D_M
MSTRG.20099.1	MSTRG.20099	3.5847	1.84185	0.00203979	0.00721501	yes	up	N210D_M/N90D_M
MSTRG.20393.1	MSTRG.20393	0.168368	-2.57031	8.36857e-08	9.6276e-07	yes	down	N210D_M/N90D_M
MSTRG.20890.2	MSTRG.20890	22.4888	4.49113	0.00538479	0.0166281	yes	up	N210D_M/N90D_M
MSTRG.2158.2	MSTRG.2158	0.385434	-1.37545	2.0426e-07	2.11807e-06	yes	down	N210D_M/N90D_M
MSTRG.21669.2	MSTRG.21669	0.256428	-1.96337	0.0159921	0.0421673	yes	down	N210D_M/N90D_M
MSTRG.21840.8	MSTRG.21840	0.203764	-2.29503	0.000314599	0.00143491	yes	down	N210D_M/N90D_M
MSTRG.21888.1	MSTRG.21888	0.211628	-2.2404	0.000904301	0.00358687	yes	down	N210D_M/N90D_M
MSTRG.21896.1	MSTRG.21896	0.103283	-3.27533	1.0905e-09	1.92417e-08	yes	down	N210D_M/N90D_M
MSTRG.21897.1	MSTRG.21897	0.033556	-4.89729	0.000964121	0.00379611	yes	down	N210D_M/N90D_M
MSTRG.21897.2	MSTRG.21897	0.033556	-4.89729	0.000964121	0.00379611	yes	down	N210D_M/N90D_M
MSTRG.21897.3	MSTRG.21897	0.00653389	-7.25784	5.13652e-08	6.2265e-07	yes	down	N210D_M/N90D_M
MSTRG.21926.2	MSTRG.21926	0.184125	-2.44125	0.00750047	0.0221195	yes	down	N210D_M/N90D_M
MSTRG.21950.8	MSTRG.21950	0.243523	-2.03787	6.48734e-06	4.58567e-05	yes	down	N210D_M/N90D_M
MSTRG.21950.9	MSTRG.21950	0.148316	-2.75326	0.000307804	0.00140844	yes	down	N210D_M/N90D_M
MSTRG.22066.1	MSTRG.22066	4.04604	2.01651	0.00760096	0.0223793	yes	up	N210D_M/N90D_M
MSTRG.22192.1	MSTRG.22192	2.59173	1.37391	0.00506649	0.0157999	yes	up	N210D_M/N90D_M
MSTRG.22307.1	MSTRG.22307	6.09259	2.60706	0.00973172	0.027653	yes	up	N210D_M/N90D_M
MSTRG.22432.1	MSTRG.22432	2.63119	1.39572	7.37724e-07	6.63517e-06	yes	up	N210D_M/N90D_M
MSTRG.23005.1	MSTRG.23005	2.00678	1.00488	0.000723288	0.00296295	yes	up	N210D_M/N90D_M
MSTRG.23301.1	MSTRG.23301	3.28657	1.71658	0.000613497	0.00257151	yes	up	N210D_M/N90D_M
MSTRG.23366.1	MSTRG.23366	42.0792	5.39504	3.12667e-22	8.17377e-20	yes	up	N210D_M/N90D_M
MSTRG.23706.1	MSTRG.23706	0.125557	-2.99359	0.00934777	0.0267033	yes	down	N210D_M/N90D_M
MSTRG.23782.2	MSTRG.23782	7.50924	2.90867	0.0121065	0.0331312	yes	up	N210D_M/N90D_M
MSTRG.23784.1	MSTRG.23784	56.466	5.81931	5.65796e-06	4.04361e-05	yes	up	N210D_M/N90D_M
MSTRG.23785.1	MSTRG.23785	57.8084	5.85321	7.52955e-06	5.24362e-05	yes	up	N210D_M/N90D_M
MSTRG.23788.1	MSTRG.23788	52.3142	5.70913	1.681e-11	4.49504e-10	yes	up	N210D_M/N90D_M
MSTRG.23829.2	MSTRG.23829	15.3366	3.9389	0.0164874	0.0433126	yes	up	N210D_M/N90D_M
MSTRG.23955.1	MSTRG.23955	4.50164	2.17045	0.00561887	0.0172331	yes	up	N210D_M/N90D_M
MSTRG.24048.2	MSTRG.24048	2.7435	1.45602	1.54559e-09	2.65409e-08	yes	up	N210D_M/N90D_M
MSTRG.24083.1	MSTRG.24083	3.78482	1.92023	0.000190609	0.000926149	yes	up	N210D_M/N90D_M
MSTRG.24184.1	MSTRG.24184	6.93369	2.79362	2.5618e-22	6.78638e-20	yes	up	N210D_M/N90D_M
MSTRG.24237.1	MSTRG.24237	3.08404	1.62482	0.0107031	0.029917	yes	up	N210D_M/N90D_M
MSTRG.24299.2	MSTRG.24299	2.54883	1.34983	0.00994612	0.0281175	yes	up	N210D_M/N90D_M
MSTRG.24360.2	MSTRG.24360	9.58271	3.26043	0.0159679	0.0421092	yes	up	N210D_M/N90D_M
MSTRG.24450.2	MSTRG.24450	5.4925	2.45746	0.00255577	0.00876391	yes	up	N210D_M/N90D_M
MSTRG.24502.1	MSTRG.24502	3.21254	1.68371	0.0188001	0.0485092	yes	up	N210D_M/N90D_M
MSTRG.24592.2	MSTRG.24592	6.10345	2.60962	2.20905e-06	1.76475e-05	yes	up	N210D_M/N90D_M
MSTRG.24744.1	MSTRG.24744	10.0744	3.33262	5.7439e-12	1.70328e-10	yes	up	N210D_M/N90D_M
MSTRG.25030.3	MSTRG.25030	0.4934	-1.01917	0.00101605	0.00396519	yes	down	N210D_M/N90D_M
MSTRG.25790.1	MSTRG.25790	4.0816	2.02913	4.89297e-07	4.65583e-06	yes	up	N210D_M/N90D_M
MSTRG.25865.1	MSTRG.25865	2.40322	1.26497	0.0108999	0.0303986	yes	up	N210D_M/N90D_M
MSTRG.25868.1	MSTRG.25868	0.121567	-3.04018	0.000727048	0.00297774	yes	down	N210D_M/N90D_M
MSTRG.25922.10	MSTRG.25922	0.419231	-1.25418	0.000136953	0.000693069	yes	down	N210D_M/N90D_M
MSTRG.25922.11	MSTRG.25922	0.448419	-1.15708	0.000235866	0.00111152	yes	down	N210D_M/N90D_M
MSTRG.25922.14	MSTRG.25922	0.230515	-2.11707	0.0100348	0.0283238	yes	down	N210D_M/N90D_M
MSTRG.25922.21	MSTRG.25922	2.00229	1.00165	0.00846544	0.0245678	yes	up	N210D_M/N90D_M
MSTRG.25922.3	MSTRG.25922	3.35993	1.74843	4.8644e-07	4.63307e-06	yes	up	N210D_M/N90D_M
MSTRG.25924.11	MSTRG.25924	0.457221	-1.12904	0.00103808	0.00403454	yes	down	N210D_M/N90D_M
MSTRG.25955.1	MSTRG.25955	2.16341	1.11331	0.000671178	0.00277484	yes	up	N210D_M/N90D_M
MSTRG.26038.1	MSTRG.26038	3.59286	1.84513	5.20478e-06	3.75758e-05	yes	up	N210D_M/N90D_M
MSTRG.2665.2	MSTRG.2665	0.455749	-1.13369	0.00211725	0.00744392	yes	down	N210D_M/N90D_M
MSTRG.2673.8	MSTRG.2673	38.1929	5.25523	0.00152526	0.00561389	yes	up	N210D_M/N90D_M
MSTRG.26760.2	MSTRG.26760	4.49554	2.16849	0.000190576	0.000926149	yes	up	N210D_M/N90D_M
MSTRG.2693.1	MSTRG.2693	3.36085	1.74883	1.26042e-07	1.38277e-06	yes	up	N210D_M/N90D_M
MSTRG.26935.2	MSTRG.26935	6.56902	2.71568	0.0179428	0.0465813	yes	up	N210D_M/N90D_M
MSTRG.26940.1	MSTRG.26940	3.00644	1.58806	6.10935e-05	0.000340002	yes	up	N210D_M/N90D_M
MSTRG.26954.1	MSTRG.26954	3.18062	1.66931	0.0069527	0.0206853	yes	up	N210D_M/N90D_M
MSTRG.26972.4	MSTRG.26972	0.331348	-1.59358	0.00103267	0.00401667	yes	down	N210D_M/N90D_M
MSTRG.26988.1	MSTRG.26988	2.74744	1.45809	6.38549e-06	4.52288e-05	yes	up	N210D_M/N90D_M
MSTRG.27124.3	MSTRG.27124	2.95986	1.56553	0.0031249	0.010424	yes	up	N210D_M/N90D_M
MSTRG.27145.7	MSTRG.27145	2.21324	1.14616	0.0017547	0.00633172	yes	up	N210D_M/N90D_M
MSTRG.2752.1	MSTRG.2752	0.390279	-1.35742	0.00209277	0.00737479	yes	down	N210D_M/N90D_M
MSTRG.27763.2	MSTRG.27763	2.02146	1.0154	0.00388036	0.0125562	yes	up	N210D_M/N90D_M
MSTRG.2778.1	MSTRG.2778	2.24594	1.16732	0.00921624	0.0263693	yes	up	N210D_M/N90D_M
MSTRG.28036.1	MSTRG.28036	2.14237	1.09921	0.00182258	0.00653745	yes	up	N210D_M/N90D_M
MSTRG.28249.2	MSTRG.28249	0.367505	-1.44416	0.00140013	0.00522107	yes	down	N210D_M/N90D_M
MSTRG.28326.2	MSTRG.28326	0.0400934	-4.64049	5.04235e-05	0.000286478	yes	down	N210D_M/N90D_M
MSTRG.2837.1	MSTRG.2837	2.16332	1.11325	0.000176614	0.000865769	yes	up	N210D_M/N90D_M
MSTRG.28498.1	MSTRG.28498	0.0739409	-3.75748	0.00331164	0.0109714	yes	down	N210D_M/N90D_M
MSTRG.2877.3	MSTRG.2877	0.0356441	-4.81019	0.0118445	0.0325306	yes	down	N210D_M/N90D_M
MSTRG.29051.1	MSTRG.29051	0.380889	-1.39256	2.89657e-05	0.000174868	yes	down	N210D_M/N90D_M
MSTRG.29268.3	MSTRG.29268	0.350197	-1.51376	0.00022418	0.00106453	yes	down	N210D_M/N90D_M
MSTRG.29469.1	MSTRG.29469	2.01293	1.0093	0.0112482	0.0312209	yes	up	N210D_M/N90D_M
MSTRG.295.1	MSTRG.295	0.190158	-2.39473	5.89252e-08	7.03138e-07	yes	down	N210D_M/N90D_M
MSTRG.29538.2	MSTRG.29538	0.379175	-1.39906	0.00588702	0.0179364	yes	down	N210D_M/N90D_M
MSTRG.29637.1	MSTRG.29637	0.00712996	-7.13189	7.25436e-07	6.53365e-06	yes	down	N210D_M/N90D_M
MSTRG.29637.2	MSTRG.29637	13.2883	3.73209	0.00177473	0.00639468	yes	up	N210D_M/N90D_M
MSTRG.30089.1	MSTRG.30089	0.0621292	-4.00859	0.0117392	0.032313	yes	down	N210D_M/N90D_M
MSTRG.30257.1	MSTRG.30257	3.1737	1.66616	0.000158531	0.000786246	yes	up	N210D_M/N90D_M
MSTRG.30582.1	MSTRG.30582	2.08088	1.05719	0.00123498	0.00468526	yes	up	N210D_M/N90D_M
MSTRG.30668.1	MSTRG.30668	4.74922	2.24769	0.00105109	0.00407871	yes	up	N210D_M/N90D_M
MSTRG.30668.4	MSTRG.30668	8.03621	3.00651	0.00048693	0.00209901	yes	up	N210D_M/N90D_M
MSTRG.30668.5	MSTRG.30668	2.8286	1.50009	0.000590494	0.00248769	yes	up	N210D_M/N90D_M
MSTRG.31316.1	MSTRG.31316	3.33547	1.73789	0.000928957	0.00367367	yes	up	N210D_M/N90D_M
MSTRG.31827.5	MSTRG.31827	2.45045	1.29305	6.5598e-05	0.000361326	yes	up	N210D_M/N90D_M
MSTRG.31876.3	MSTRG.31876	5.51273	2.46277	9.33684e-07	8.15403e-06	yes	up	N210D_M/N90D_M
MSTRG.31878.1	MSTRG.31878	3.66368	1.8733	2.65542e-10	5.3898e-09	yes	up	N210D_M/N90D_M
MSTRG.31942.1	MSTRG.31942	0.312963	-1.67593	0.00234018	0.00810154	yes	down	N210D_M/N90D_M
MSTRG.32085.1	MSTRG.32085	10.6653	3.41485	0.00785046	0.023032	yes	up	N210D_M/N90D_M
MSTRG.32315.1	MSTRG.32315	0.447541	-1.15991	2.2064e-07	2.27842e-06	yes	down	N210D_M/N90D_M
MSTRG.3259.2	MSTRG.3259	0.241738	-2.04848	0.0123378	0.0337085	yes	down	N210D_M/N90D_M
MSTRG.32706.3	MSTRG.32706	3.8244	1.93523	0.00148663	0.00548746	yes	up	N210D_M/N90D_M
MSTRG.32821.1	MSTRG.32821	4.76004	2.25097	0.000125615	0.000642565	yes	up	N210D_M/N90D_M
MSTRG.32923.2	MSTRG.32923	7.09803	2.82742	0.0111723	0.0310537	yes	up	N210D_M/N90D_M
MSTRG.33136.2	MSTRG.33136	8.01334	3.0024	1.77441e-06	1.45437e-05	yes	up	N210D_M/N90D_M
MSTRG.33294.1	MSTRG.33294	0.113103	-3.1443	0.00557394	0.017119	yes	down	N210D_M/N90D_M
MSTRG.33339.1	MSTRG.33339	0.309903	-1.69011	0.00104886	0.00407246	yes	down	N210D_M/N90D_M
MSTRG.33405.1	MSTRG.33405	0.285544	-1.80822	0.0166937	0.043751	yes	down	N210D_M/N90D_M
MSTRG.33405.2	MSTRG.33405	0.230011	-2.12022	1.06589e-05	7.14238e-05	yes	down	N210D_M/N90D_M
MSTRG.33448.1	MSTRG.33448	2.37624	1.24868	7.59803e-05	0.000411329	yes	up	N210D_M/N90D_M
MSTRG.33579.1	MSTRG.33579	0.134889	-2.89015	0.00210532	0.00740591	yes	down	N210D_M/N90D_M
MSTRG.34271.1	MSTRG.34271	2.06433	1.04568	0.0097728	0.0277539	yes	up	N210D_M/N90D_M
MSTRG.34358.1	MSTRG.34358	2.53995	1.3448	0.00370928	0.0120734	yes	up	N210D_M/N90D_M
MSTRG.34363.4	MSTRG.34363	0.176977	-2.49836	0.00390943	0.012638	yes	down	N210D_M/N90D_M
MSTRG.34475.1	MSTRG.34475	2.01848	1.01327	0.000198758	0.000959643	yes	up	N210D_M/N90D_M
MSTRG.34671.1	MSTRG.34671	0.408548	-1.29142	1.70633e-06	1.4032e-05	yes	down	N210D_M/N90D_M
MSTRG.34950.1	MSTRG.34950	6.35408	2.66768	0.0033466	0.0110669	yes	up	N210D_M/N90D_M
MSTRG.35135.2	MSTRG.35135	3.93518	1.97643	1.47379e-05	9.56901e-05	yes	up	N210D_M/N90D_M
MSTRG.35255.2	MSTRG.35255	2.10109	1.07113	0.00957582	0.0272568	yes	up	N210D_M/N90D_M
MSTRG.35344.1	MSTRG.35344	3.41271	1.77092	0.000527868	0.00225348	yes	up	N210D_M/N90D_M
MSTRG.35437.1	MSTRG.35437	5.7569	2.52529	0.0080981	0.0236677	yes	up	N210D_M/N90D_M
MSTRG.36035.1	MSTRG.36035	4.77882	2.25666	0.00541217	0.016697	yes	up	N210D_M/N90D_M
MSTRG.36082.1	MSTRG.36082	2.259	1.17569	0.000839026	0.00336491	yes	up	N210D_M/N90D_M
MSTRG.36502.2	MSTRG.36502	10.3015	3.36479	0.00660753	0.0198066	yes	up	N210D_M/N90D_M
MSTRG.36563.2	MSTRG.36563	16.8721	4.07657	0.00796434	0.0233145	yes	up	N210D_M/N90D_M
MSTRG.36754.1	MSTRG.36754	19.4447	4.28131	0.0017821	0.00641661	yes	up	N210D_M/N90D_M
MSTRG.3679.1	MSTRG.3679	6.74974	2.75483	9.66128e-08	1.09371e-06	yes	up	N210D_M/N90D_M
MSTRG.36892.1	MSTRG.36892	0.214416	-2.22151	0.00794996	0.0232794	yes	down	N210D_M/N90D_M
MSTRG.37162.1	MSTRG.37162	2.07122	1.05048	0.00414899	0.0132934	yes	up	N210D_M/N90D_M
MSTRG.37316.1	MSTRG.37316	5.36826	2.42445	2.55019e-07	2.60232e-06	yes	up	N210D_M/N90D_M
MSTRG.37564.1	MSTRG.37564	2.4531	1.29461	0.000664117	0.00275004	yes	up	N210D_M/N90D_M
MSTRG.37692.1	MSTRG.37692	0.293765	-1.76726	0.00124867	0.00472455	yes	down	N210D_M/N90D_M
MSTRG.3776.1	MSTRG.3776	1.2696e+06	20.2759	8.07909e-25	3.34407e-22	yes	up	N210D_M/N90D_M
MSTRG.37901.1	MSTRG.37901	0.0624126	-4.00202	0.00131674	0.00495003	yes	down	N210D_M/N90D_M
MSTRG.38206.3	MSTRG.38206	5.53287	2.46803	0.00502086	0.0156622	yes	up	N210D_M/N90D_M
MSTRG.3826.2	MSTRG.3826	9.69313	3.27696	0.00163914	0.00595693	yes	up	N210D_M/N90D_M
MSTRG.3827.1	MSTRG.3827	10.2511	3.35771	1.41097e-07	1.52686e-06	yes	up	N210D_M/N90D_M
MSTRG.3829.2	MSTRG.3829	5.73021	2.51859	0.00917004	0.0262612	yes	up	N210D_M/N90D_M
MSTRG.38300.1	MSTRG.38300	19.6084	4.2934	1.45579e-07	1.56937e-06	yes	up	N210D_M/N90D_M
MSTRG.38367.1	MSTRG.38367	2.03508	1.02508	0.0171085	0.0446666	yes	up	N210D_M/N90D_M
MSTRG.38396.1	MSTRG.38396	2.10042	1.07068	0.0157025	0.0414863	yes	up	N210D_M/N90D_M
MSTRG.38627.2	MSTRG.38627	4.42509	2.14571	6.4425e-11	1.50943e-09	yes	up	N210D_M/N90D_M
MSTRG.38721.1	MSTRG.38721	2.16075	1.11153	0.0108374	0.0302497	yes	up	N210D_M/N90D_M
MSTRG.38887.1	MSTRG.38887	4.6854	2.22817	0.0146631	0.0391703	yes	up	N210D_M/N90D_M
MSTRG.38931.1	MSTRG.38931	8.29467	3.05218	0.0152363	0.0404698	yes	up	N210D_M/N90D_M
MSTRG.39419.1	MSTRG.39419	3.31639	1.72961	4.59651e-05	0.000264552	yes	up	N210D_M/N90D_M
MSTRG.39785.2	MSTRG.39785	4.09201	2.03281	0.00364711	0.0118964	yes	up	N210D_M/N90D_M
MSTRG.39958.1	MSTRG.39958	0.236595	-2.07951	0.00019178	0.000931154	yes	down	N210D_M/N90D_M
MSTRG.40234.1	MSTRG.40234	2.89357	1.53285	6.27996e-05	0.00034852	yes	up	N210D_M/N90D_M
MSTRG.40398.13	MSTRG.40398	27.0201	4.75596	5.23922e-05	0.000296476	yes	up	N210D_M/N90D_M
MSTRG.40464.1	MSTRG.40464	9.47325	3.24386	0.00126528	0.004781	yes	up	N210D_M/N90D_M
MSTRG.41068.3	MSTRG.41068	3.09256	1.6288	0.0175866	0.0457762	yes	up	N210D_M/N90D_M
MSTRG.41405.1	MSTRG.41405	3.39479	1.76332	0.000207941	0.000995271	yes	up	N210D_M/N90D_M
MSTRG.426.2	MSTRG.426	0.417428	-1.2604	0.0110422	0.0307522	yes	down	N210D_M/N90D_M
MSTRG.4278.1	MSTRG.4278	3.59178	1.8447	0.00332389	0.0110047	yes	up	N210D_M/N90D_M
MSTRG.42785.1	MSTRG.42785	0.317516	-1.6551	0.00273465	0.00929706	yes	down	N210D_M/N90D_M
MSTRG.42827.1	MSTRG.42827	2.80702	1.48904	0.00362029	0.0118225	yes	up	N210D_M/N90D_M
MSTRG.42938.3	MSTRG.42938	2.23679	1.16143	7.50101e-05	0.000407075	yes	up	N210D_M/N90D_M
MSTRG.42974.3	MSTRG.42974	2.78217	1.47621	3.94e-05	0.000230168	yes	up	N210D_M/N90D_M
MSTRG.43082.2	MSTRG.43082	6.24076	2.64172	0.00392737	0.0126856	yes	up	N210D_M/N90D_M
MSTRG.43509.1	MSTRG.43509	2.36262	1.24038	0.00849054	0.0246335	yes	up	N210D_M/N90D_M
MSTRG.4371.1	MSTRG.4371	3.32811	1.7347	0.00112478	0.00431994	yes	up	N210D_M/N90D_M
MSTRG.43716.1	MSTRG.43716	2.76461	1.46707	0.00289923	0.00977628	yes	up	N210D_M/N90D_M
MSTRG.44352.2	MSTRG.44352	0.266992	-1.90513	0.0104325	0.0293048	yes	down	N210D_M/N90D_M
MSTRG.45142.4	MSTRG.45142	2.61499	1.3868	0.000196253	0.000949392	yes	up	N210D_M/N90D_M
MSTRG.4854.1	MSTRG.4854	0.498134	-1.00539	0.0185526	0.047939	yes	down	N210D_M/N90D_M
MSTRG.5101.1	MSTRG.5101	0.0852829	-3.5516	0.0110063	0.0306653	yes	down	N210D_M/N90D_M
MSTRG.5153.4	MSTRG.5153	2.21341	1.14627	0.00558272	0.0171381	yes	up	N210D_M/N90D_M
MSTRG.5698.1	MSTRG.5698	3.13159	1.64689	3.16933e-05	0.000189721	yes	up	N210D_M/N90D_M
MSTRG.5867.1	MSTRG.5867	4.11015	2.03919	0.001134	0.00435117	yes	up	N210D_M/N90D_M
MSTRG.5871.1	MSTRG.5871	2.76729	1.46848	0.00144593	0.00536065	yes	up	N210D_M/N90D_M
MSTRG.6037.2	MSTRG.6037	2.1277	1.08929	6.70781e-06	4.72424e-05	yes	up	N210D_M/N90D_M
MSTRG.6515.2	MSTRG.6515	0.0113889	-6.45623	0.000384452	0.0017108	yes	down	N210D_M/N90D_M
MSTRG.6654.1	MSTRG.6654	0.411797	-1.28	5.83874e-05	0.00032668	yes	down	N210D_M/N90D_M
MSTRG.6948.2	MSTRG.6948	0.403478	-1.30944	1.72889e-07	1.82804e-06	yes	down	N210D_M/N90D_M
MSTRG.7031.5	MSTRG.7031	0.0721257	-3.79334	0.000741383	0.00302646	yes	down	N210D_M/N90D_M
MSTRG.7581.2	MSTRG.7581	0.209198	-2.25706	0.00044786	0.00195091	yes	down	N210D_M/N90D_M
MSTRG.7789.1	MSTRG.7789	2.08908	1.06287	0.000100732	0.000527922	yes	up	N210D_M/N90D_M
MSTRG.8247.1	MSTRG.8247	2.20798	1.14272	1.88464e-05	0.000119135	yes	up	N210D_M/N90D_M
MSTRG.8279.1	MSTRG.8279	2.33417	1.22291	0.000461338	0.00200185	yes	up	N210D_M/N90D_M
MSTRG.8329.3	MSTRG.8329	3.21004	1.68259	1.69085e-06	1.39221e-05	yes	up	N210D_M/N90D_M
MSTRG.8350.1	MSTRG.8350	3.11594	1.63967	0.0133078	0.0359971	yes	up	N210D_M/N90D_M
MSTRG.8351.1	MSTRG.8351	2.56878	1.36108	1.38311e-05	9.02153e-05	yes	up	N210D_M/N90D_M
MSTRG.860.1	MSTRG.860	3.01363	1.5915	0.000846547	0.00339097	yes	up	N210D_M/N90D_M
MSTRG.882.1	MSTRG.882	3.65922	1.87153	3.15872e-06	2.41375e-05	yes	up	N210D_M/N90D_M
MSTRG.9088.1	MSTRG.9088	0.41342	-1.27432	0.00720619	0.0213531	yes	down	N210D_M/N90D_M
MSTRG.963.1	MSTRG.963	0.190546	-2.39179	2.53676e-07	2.58995e-06	yes	down	N210D_M/N90D_M
MSTRG.9656.2	MSTRG.9656	2.72697	1.4473	0.000235107	0.00110874	yes	up	N210D_M/N90D_M
MSTRG.9680.1	MSTRG.9680	7.32965	2.87374	0.0140126	0.0376577	yes	up	N210D_M/N90D_M
MSTRG.10296.1	MSTRG.10296	2.37809	1.2498	2.55498e-07	2.32934e-05	yes	up	N210D_M/N150D_M
MSTRG.10299.1	MSTRG.10299	4.77964	2.2569	4.79466e-10	9.71699e-08	yes	up	N210D_M/N150D_M
MSTRG.1054.1	MSTRG.1054	0.449986	-1.15205	0.00536632	0.0463209	yes	down	N210D_M/N150D_M
MSTRG.11024.1	MSTRG.11024	3.8252	1.93554	0.000679497	0.0113875	yes	up	N210D_M/N150D_M
MSTRG.11937.2	MSTRG.11937	0.456238	-1.13214	0.00115746	0.0164546	yes	down	N210D_M/N150D_M
MSTRG.12102.1	MSTRG.12102	2.51238	1.32905	9.52503e-05	0.0026435	yes	up	N210D_M/N150D_M
MSTRG.12953.4	MSTRG.12953	3.10406	1.63416	0.000182388	0.00436653	yes	up	N210D_M/N150D_M
MSTRG.13041.1	MSTRG.13041	2.87106	1.52158	0.00366123	0.0362979	yes	up	N210D_M/N150D_M
MSTRG.13356.1	MSTRG.13356	0.365107	-1.45361	0.000466465	0.00857803	yes	down	N210D_M/N150D_M
MSTRG.13720.2	MSTRG.13720	3.75025	1.90699	0.000205325	0.00477148	yes	up	N210D_M/N150D_M
MSTRG.14096.2	MSTRG.14096	2.37528	1.2481	0.00137825	0.0186648	yes	up	N210D_M/N150D_M
MSTRG.1430.1	MSTRG.1430	5.33978	2.41678	0.000175526	0.00424895	yes	up	N210D_M/N150D_M
MSTRG.14694.1	MSTRG.14694	2.79536	1.48303	0.000260659	0.0056365	yes	up	N210D_M/N150D_M
MSTRG.15626.1	MSTRG.15626	0.00781807	-6.99897	2.43609e-06	0.000148978	yes	down	N210D_M/N150D_M
MSTRG.15647.1	MSTRG.15647	2.01981	1.01422	0.000201109	0.00471754	yes	up	N210D_M/N150D_M
MSTRG.16073.1	MSTRG.16073	2.07725	1.05467	0.00279895	0.0303754	yes	up	N210D_M/N150D_M
MSTRG.16270.1	MSTRG.16270	0.299341	-1.74014	0.00520369	0.045407	yes	down	N210D_M/N150D_M
MSTRG.16366.1	MSTRG.16366	2.39419	1.25954	0.000255795	0.00557282	yes	up	N210D_M/N150D_M
MSTRG.18175.1	MSTRG.18175	0.473451	-1.07871	0.00599857	0.0498803	yes	down	N210D_M/N150D_M
MSTRG.18228.1	MSTRG.18228	3.61061	1.85224	0.000698886	0.0115898	yes	up	N210D_M/N150D_M
MSTRG.18435.1	MSTRG.18435	2.06586	1.04674	0.00105709	0.0154694	yes	up	N210D_M/N150D_M
MSTRG.18454.2	MSTRG.18454	2.15584	1.10825	0.00527818	0.0457451	yes	up	N210D_M/N150D_M
MSTRG.18828.1	MSTRG.18828	2.1177	1.0825	0.00237625	0.0271076	yes	up	N210D_M/N150D_M
MSTRG.1893.1	MSTRG.1893	5.03339	2.33153	1.51207e-10	3.71181e-08	yes	up	N210D_M/N150D_M
MSTRG.21545.1	MSTRG.21545	2.53337	1.34106	4.18078e-07	3.42098e-05	yes	up	N210D_M/N150D_M
MSTRG.21999.1	MSTRG.21999	2335.9	11.1898	4.9794e-06	0.000272057	yes	up	N210D_M/N150D_M
MSTRG.22355.1	MSTRG.22355	0.0955819	-3.38712	0.00369576	0.0364535	yes	down	N210D_M/N150D_M
MSTRG.23005.1	MSTRG.23005	2.25487	1.17305	9.72011e-05	0.00268057	yes	up	N210D_M/N150D_M
MSTRG.23299.1	MSTRG.23299	2.03549	1.02538	0.000174563	0.00423152	yes	up	N210D_M/N150D_M
MSTRG.23366.1	MSTRG.23366	5.39014	2.43032	8.50278e-06	0.000417451	yes	up	N210D_M/N150D_M
MSTRG.23788.1	MSTRG.23788	19.6901	4.29939	3.81328e-07	3.19527e-05	yes	up	N210D_M/N150D_M
MSTRG.23864.1	MSTRG.23864	0.199115	-2.32833	0.00222091	0.0257183	yes	down	N210D_M/N150D_M
MSTRG.24083.1	MSTRG.24083	3.15161	1.65609	0.00109421	0.0158266	yes	up	N210D_M/N150D_M
MSTRG.24184.1	MSTRG.24184	6.79514	2.7645	9.2939e-22	1.47258e-18	yes	up	N210D_M/N150D_M
MSTRG.24286.2	MSTRG.24286	9.38415	3.23023	0.0059323	0.0495404	yes	up	N210D_M/N150D_M
MSTRG.24744.1	MSTRG.24744	7.88029	2.97825	4.56291e-10	9.35611e-08	yes	up	N210D_M/N150D_M
MSTRG.25044.3	MSTRG.25044	97.9917	6.61459	0.000610405	0.0105022	yes	up	N210D_M/N150D_M
MSTRG.25228.1	MSTRG.25228	2.06658	1.04725	1.21563e-05	0.00055319	yes	up	N210D_M/N150D_M
MSTRG.25922.20	MSTRG.25922	0.379722	-1.39698	0.00301033	0.0318403	yes	down	N210D_M/N150D_M
MSTRG.25922.6	MSTRG.25922	0.279125	-1.84101	9.37328e-05	0.00261387	yes	down	N210D_M/N150D_M
MSTRG.25924.1	MSTRG.25924	0.464869	-1.1051	0.000396101	0.00755323	yes	down	N210D_M/N150D_M
MSTRG.25924.11	MSTRG.25924	0.498873	-1.00326	0.00356158	0.0355934	yes	down	N210D_M/N150D_M
MSTRG.25924.3	MSTRG.25924	0.333826	-1.58283	0.00236945	0.0271028	yes	down	N210D_M/N150D_M
MSTRG.25925.1	MSTRG.25925	0.0497913	-4.32796	8.82704e-05	0.00250157	yes	down	N210D_M/N150D_M
MSTRG.2693.1	MSTRG.2693	2.19655	1.13524	0.000325084	0.00656621	yes	up	N210D_M/N150D_M
MSTRG.26954.1	MSTRG.26954	3.41767	1.77301	0.00523434	0.0455415	yes	up	N210D_M/N150D_M
MSTRG.27284.1	MSTRG.27284	2.01104	1.00794	0.00291801	0.0312048	yes	up	N210D_M/N150D_M
MSTRG.27718.2	MSTRG.27718	2.40968	1.26884	6.0777e-05	0.0019021	yes	up	N210D_M/N150D_M
MSTRG.28036.1	MSTRG.28036	2.83218	1.50191	3.25094e-05	0.00120299	yes	up	N210D_M/N150D_M
MSTRG.28326.2	MSTRG.28326	0.0996865	-3.32646	0.00402076	0.0383988	yes	down	N210D_M/N150D_M
MSTRG.28529.2	MSTRG.28529	46.3178	5.5335	2.71586e-05	0.00102678	yes	up	N210D_M/N150D_M
MSTRG.29637.1	MSTRG.29637	0.00814238	-6.94033	1.47503e-06	9.92595e-05	yes	down	N210D_M/N150D_M
MSTRG.30257.1	MSTRG.30257	2.76009	1.46472	0.000841019	0.0131463	yes	up	N210D_M/N150D_M
MSTRG.30668.1	MSTRG.30668	4.08284	2.02957	0.00300083	0.0318053	yes	up	N210D_M/N150D_M
MSTRG.33136.2	MSTRG.33136	3.95761	1.98463	0.000437294	0.00816946	yes	up	N210D_M/N150D_M
MSTRG.33633.1	MSTRG.33633	2.46337	1.30063	0.00156544	0.0202704	yes	up	N210D_M/N150D_M
MSTRG.34326.3	MSTRG.34326	4.01917	2.0069	0.00149104	0.0196576	yes	up	N210D_M/N150D_M
MSTRG.34950.1	MSTRG.34950	0.17247	-2.53558	0.00372462	0.0365932	yes	down	N210D_M/N150D_M
MSTRG.35135.2	MSTRG.35135	5.29598	2.4049	5.28867e-07	4.17087e-05	yes	up	N210D_M/N150D_M
MSTRG.35344.1	MSTRG.35344	3.41602	1.77232	0.000561461	0.00993337	yes	up	N210D_M/N150D_M
MSTRG.37316.1	MSTRG.37316	2.18306	1.12635	0.00437858	0.0406793	yes	up	N210D_M/N150D_M
MSTRG.37359.1	MSTRG.37359	0.136394	-2.87414	0.00107669	0.015638	yes	down	N210D_M/N150D_M
MSTRG.37937.1	MSTRG.37937	3.07741	1.62172	0.00208349	0.0246358	yes	up	N210D_M/N150D_M
MSTRG.38627.2	MSTRG.38627	2.81266	1.49194	1.52592e-06	0.000100608	yes	up	N210D_M/N150D_M
MSTRG.39055.1	MSTRG.39055	13.7465	3.781	0.000664794	0.0112492	yes	up	N210D_M/N150D_M
MSTRG.39419.1	MSTRG.39419	2.7473	1.45801	0.00053839	0.00959468	yes	up	N210D_M/N150D_M
MSTRG.39785.2	MSTRG.39785	14.8434	3.89175	1.72846e-07	1.73079e-05	yes	up	N210D_M/N150D_M
MSTRG.40668.1	MSTRG.40668	2.39929	1.26261	0.00366851	0.0363287	yes	up	N210D_M/N150D_M
MSTRG.41205.1	MSTRG.41205	2.06473	1.04595	0.00146104	0.0193646	yes	up	N210D_M/N150D_M
MSTRG.42058.2	MSTRG.42058	4.26892	2.09387	0.00398942	0.0381894	yes	up	N210D_M/N150D_M
MSTRG.42461.1	MSTRG.42461	2.1373	1.09579	0.000109166	0.00295442	yes	up	N210D_M/N150D_M
MSTRG.42974.3	MSTRG.42974	2.66773	1.41561	8.62215e-05	0.00248441	yes	up	N210D_M/N150D_M
MSTRG.43206.1	MSTRG.43206	2.45154	1.29369	0.00212024	0.024935	yes	up	N210D_M/N150D_M
MSTRG.43509.1	MSTRG.43509	2.93519	1.55345	0.00150758	0.0197858	yes	up	N210D_M/N150D_M
MSTRG.5188.1	MSTRG.5188	3.34045	1.74004	0.00374312	0.0366351	yes	up	N210D_M/N150D_M
MSTRG.5698.1	MSTRG.5698	5.15679	2.36647	4.63283e-09	7.14564e-07	yes	up	N210D_M/N150D_M
MSTRG.5786.102	MSTRG.5786	2.17297	1.11967	0.00450553	0.0413735	yes	up	N210D_M/N150D_M
MSTRG.6104.3	MSTRG.6104	0.230388	-2.11786	9.55475e-05	0.00264753	yes	down	N210D_M/N150D_M
MSTRG.6484.4	MSTRG.6484	0.00127057	-9.62031	3.05886e-14	1.71977e-11	yes	down	N210D_M/N150D_M
MSTRG.7574.2	MSTRG.7574	0.344378	-1.53793	0.00111358	0.0160136	yes	down	N210D_M/N150D_M
MSTRG.7633.1	MSTRG.7633	0.304737	-1.71436	0.000468695	0.00860789	yes	down	N210D_M/N150D_M
MSTRG.8329.3	MSTRG.8329	2.48951	1.31586	0.000114553	0.0030716	yes	up	N210D_M/N150D_M
MSTRG.8558.7	MSTRG.8558	4.10592	2.03771	0.00160151	0.0205846	yes	up	N210D_M/N150D_M
MSTRG.8824.1	MSTRG.8824	2.53473	1.34183	0.000476295	0.00870162	yes	up	N210D_M/N150D_M
MSTRG.9969.1	MSTRG.9969	0.0326758	-4.93563	0.00343673	0.034906	yes	down	N210D_M/N150D_M

## Sheet: Table S5-4
Table of differentially expressed circNRA details
circRNA id	Host gene id	FC(EXP/CON)	Log2FC(EXP/CON)	Pvalue	Padjust	Significant	Regulate	(EXP/CON)
Chr01_11575048_11579583		0.430136	-1.21713	0.0272431	0.322044	yes	down	N90D_M/N30D_M
Chr01_126588251_126599240	Pig.10719	0.178413	-2.48671	0.0075105	0.182965	yes	down	N90D_M/N30D_M
Chr01_134987666_135001147	Pig.02305	0.396415	-1.33492	0.00427238	0.137031	yes	down	N90D_M/N30D_M
Chr01_140491850_140520766	Pig.02268	5.3786	2.42723	0.039399	0.373984	yes	up	N90D_M/N30D_M
Chr01_176448874_176466186	Pig.00707	36.0971	5.17381	0.000172681	0.015254	yes	up	N90D_M/N30D_M
Chr01_222542490_222572939	Pig.03989	0.152098	-2.71693	0.0171188	0.275626	yes	down	N90D_M/N30D_M
Chr01_23826187_23836101	Pig.06453	3.03739	1.60283	0.00169004	0.0756196	yes	up	N90D_M/N30D_M
Chr01_243632999_243642380	Pig.05180	0.310606	-1.68684	0.0256972	0.314455	yes	down	N90D_M/N30D_M
Chr01_251561636_251563858		0.287208	-1.79983	0.00609812	0.162991	yes	down	N90D_M/N30D_M
Chr01_32467155_32487321	Pig.03310	5.06977	2.34192	0.0253311	0.313755	yes	up	N90D_M/N30D_M
Chr01_37897808_37898245	Pig.03277	4.38089	2.13122	0.00929783	0.203832	yes	up	N90D_M/N30D_M
Chr01_37930886_37959001	Pig.03277	0.30693	-1.70402	0.0180477	0.275626	yes	down	N90D_M/N30D_M
Chr01_50816744_50821922	Pig.16751,MSTRG.668	2.14908	1.10372	0.0329826	0.339756	yes	up	N90D_M/N30D_M
Chr01_84804013_84812312	Pig.02859	0.186559	-2.4223	0.00302956	0.11272	yes	down	N90D_M/N30D_M
Chr01_85074434_85082125		0.328668	-1.6053	0.0433951	0.394464	yes	down	N90D_M/N30D_M
Chr01_85074434_85093387		0.18645	-2.42314	0.00236564	0.0961082	yes	down	N90D_M/N30D_M
Chr01_90019121_90028359	Pig.02820	3.7622	1.91158	0.0256495	0.314455	yes	up	N90D_M/N30D_M
Chr01_95256133_95262693		2.3612	1.23952	8.77925e-06	0.00236699	yes	up	N90D_M/N30D_M
Chr02_10873867_10875081	Pig.14571	2.66105	1.412	0.000173645	0.015254	yes	up	N90D_M/N30D_M
Chr02_110029999_110048860	Pig.09907	0.0272034	-5.20007	0.0263823	1	yes	down	N90D_M/N30D_M
Chr02_12181017_12182283	Pig.14550,MSTRG.3715	2.24485	1.16662	0.0153148	0.26364	yes	up	N90D_M/N30D_M
Chr02_129557508_129571492	Pig.12557	0.0583406	-4.09936	0.0034134	0.119547	yes	down	N90D_M/N30D_M
Chr02_15158593_15165811	Pig.17377	27.3171	4.77173	0.00740406	0.181937	yes	up	N90D_M/N30D_M
Chr02_159713586_159713781		0.164197	-2.6065	0.0159447	0.268417	yes	down	N90D_M/N30D_M
Chr02_18121057_18128413	Pig.12410	0.0217664	-5.52175	0.000103795	0.0131777	yes	down	N90D_M/N30D_M
Chr02_18182174_18198641	Pig.12409	0.32729	-1.61136	0.0146384	0.260837	yes	down	N90D_M/N30D_M
Chr02_64288819_64298085	MSTRG.4458,MSTRG.4459,Pig.02491	2.41776	1.27367	0.0192975	0.282357	yes	up	N90D_M/N30D_M
Chr03_106108689_106112194	Pig.17772	0.401054	-1.31813	0.0262995	0.317995	yes	down	N90D_M/N30D_M
Chr03_126444700_126447071	Pig.21034	0.440266	-1.18355	0.0131544	0.247417	yes	down	N90D_M/N30D_M
Chr03_41600843_41603402	Pig.08256	2.00941	1.00677	0.00367137	0.120846	yes	up	N90D_M/N30D_M
Chr03_5673086_5684674	Pig.15960	3.38134	1.75759	0.00618541	0.163886	yes	up	N90D_M/N30D_M
Chr03_71892828_71898777	Pig.13433	3.74426	1.90468	3.56066e-05	0.00602741	yes	up	N90D_M/N30D_M
Chr03_71892828_71908759	Pig.13433	2.67916	1.42178	0.000127074	0.013915	yes	up	N90D_M/N30D_M
Chr03_76049281_76053526	MSTRG.8679,Pig.09469	2.05468	1.03892	0.00109187	0.0554489	yes	up	N90D_M/N30D_M
Chr03_94657206_94667073	Pig.09232	2.19108	1.13164	0.00712352	0.179383	yes	up	N90D_M/N30D_M
Chr04_105969655_105988484	Pig.01686,MSTRG.12330	9.52438	3.25163	0.00485869	0.148044	yes	up	N90D_M/N30D_M
Chr04_117301750_117319079	Pig.01755	0.357894	-1.4824	0.0167321	0.275581	yes	down	N90D_M/N30D_M
Chr04_22743270_22773855	Pig.03771	0.221904	-2.17199	0.000586345	0.0335331	yes	down	N90D_M/N30D_M
Chr04_30299278_30309026	Pig.08107	29.5034	4.88281	0.000482001	0.0287972	yes	up	N90D_M/N30D_M
Chr04_36821977_36836417	Pig.01495	3.95339	1.98309	0.000331756	0.0231575	yes	up	N90D_M/N30D_M
Chr04_42637595_42638483	Pig.01470	0.195515	-2.35465	0.0133581	0.249706	yes	down	N90D_M/N30D_M
Chr04_55472441_55495387		6.04772	2.59639	0.0272685	0.322044	yes	up	N90D_M/N30D_M
Chr04_64703098_64703528		3.3071	1.72556	0.00571471	0.156871	yes	up	N90D_M/N30D_M
Chr04_67550881_67619743	Pig.04920	0.0167922	-5.89607	1.41619e-05	0.00287675	yes	down	N90D_M/N30D_M
Chr04_81477534_81477997	Pig.10515,MSTRG.11588	0.281193	-1.83037	0.0432424	0.394464	yes	down	N90D_M/N30D_M
Chr05_24204646_24215675	Pig.14028	34.8716	5.12398	0.0137443	0.252283	yes	up	N90D_M/N30D_M
Chr05_31301375_31326900	Pig.05460	0.19462	-2.36127	0.00756602	0.182965	yes	down	N90D_M/N30D_M
Chr05_42398007_42403290	MSTRG.13728,Pig.20735	0.419181	-1.25435	0.0206403	0.289302	yes	down	N90D_M/N30D_M
Chr05_42533552_42543182	Pig.20738	5.8815	2.55619	0.0229799	0.303116	yes	up	N90D_M/N30D_M
Chr05_49300221_49310929	Pig.06583	6.65357	2.73413	0.00950977	0.205506	yes	up	N90D_M/N30D_M
Chr05_554154_555152	Pig.18444	17.1495	4.1001	0.0288044	1	yes	up	N90D_M/N30D_M
Chr05_60053380_60062312	Pig.09568	2.63024	1.39519	0.0114762	0.23627	yes	up	N90D_M/N30D_M
Chr05_60087028_60091213	Pig.09568	0.261172	-1.93693	0.0234405	0.3049	yes	down	N90D_M/N30D_M
Chr05_6091679_6092008		37.0708	5.21221	0.0375684	0.367344	yes	up	N90D_M/N30D_M
Chr05_93249552_93256413		2.88446	1.5283	0.00432806	0.137371	yes	up	N90D_M/N30D_M
Chr05_99164719_99181403	MSTRG.14656,Pig.11752	3.26798	1.7084	0.0224397	0.299885	yes	up	N90D_M/N30D_M
Chr06_12677380_12679356	Pig.12446	28.1579	4.81547	0.00561492	0.156871	yes	up	N90D_M/N30D_M
Chr06_128170774_128185608	Pig.15966	0.323362	-1.62878	0.000349272	0.0231575	yes	down	N90D_M/N30D_M
Chr06_136692294_136695881		2.50857	1.32687	0.0332918	0.339756	yes	up	N90D_M/N30D_M
Chr06_139797251_139798870	MSTRG.18233	0.456874	-1.13013	0.0249237	0.310783	yes	down	N90D_M/N30D_M
Chr06_160725112_160742417	Pig.15713	0.295521	-1.75867	0.0447544	0.396414	yes	down	N90D_M/N30D_M
Chr06_168400991_168401622		29.7628	4.89544	0.0183656	0.27703	yes	up	N90D_M/N30D_M
Chr06_20465710_20482544		0.200946	-2.31512	0.000236792	0.0192253	yes	down	N90D_M/N30D_M
Chr06_2663266_2674494	Pig.12657	2.54811	1.34943	0.0324039	0.336533	yes	up	N90D_M/N30D_M
Chr06_27510977_27516672	Pig.05292	4.65714	2.21944	0.0152947	0.26364	yes	up	N90D_M/N30D_M
Chr06_34537471_34546764		0.186078	-2.42602	0.000239765	0.0192253	yes	down	N90D_M/N30D_M
Chr06_40375921_40376408		2.73354	1.45077	0.0317995	0.332965	yes	up	N90D_M/N30D_M
Chr06_49238260_49238933	Pig.02789	3.00935	1.58945	0.03613	0.359765	yes	up	N90D_M/N30D_M
Chr06_49667205_49680000	Pig.02792	3.98695	1.99528	0.0179153	0.275626	yes	up	N90D_M/N30D_M
Chr06_54582012_54601840	Pig.03599	0.260947	-1.93817	0.00648481	0.168882	yes	down	N90D_M/N30D_M
Chr06_63650554_63691247		10.7544	3.42686	0.0316491	0.332533	yes	up	N90D_M/N30D_M
Chr06_79153469_79156262	Pig.03010	0.0978871	-3.35274	8.50098e-09	6.47562e-06	yes	down	N90D_M/N30D_M
Chr06_81552679_81556789		0.42936	-1.21974	0.0180495	0.275626	yes	down	N90D_M/N30D_M
Chr06_84760516_84766217	Pig.03089	0.189599	-2.39897	0.00859724	0.198453	yes	down	N90D_M/N30D_M
Chr06_86668446_86672730	Pig.03134	0.461717	-1.11492	0.000469675	0.028622	yes	down	N90D_M/N30D_M
Chr06_98861647_98869027		0.148831	-2.74826	0.00118482	0.0579282	yes	down	N90D_M/N30D_M
Chr07_109969272_109992959	Pig.09261	38.2867	5.25877	0.00177861	0.0774203	yes	up	N90D_M/N30D_M
Chr07_127317226_127327861	Pig.11473	0.007258	-7.10621	5.04712e-05	0.00768928	yes	down	N90D_M/N30D_M
Chr07_127317226_127328596	Pig.11473	0.282252	-1.82494	0.0406521	0.384417	yes	down	N90D_M/N30D_M
Chr07_127317226_127334618	Pig.11473	106.363	6.73286	0.0198478	0.285266	yes	up	N90D_M/N30D_M
Chr07_39050929_39057012	Pig.12037	23.1816	4.53491	0.0276231	1	yes	up	N90D_M/N30D_M
Chr07_40988315_41008484	MSTRG.19933,Pig.12022	3.18179	1.66984	0.0193303	0.282357	yes	up	N90D_M/N30D_M
Chr07_48628963_48631010	Pig.08878	2.14789	1.10292	0.0466449	0.40377	yes	up	N90D_M/N30D_M
Chr07_65935765_65977597	MSTRG.20331,Pig.04276	0.0118416	-6.39999	8.74908e-07	0.000380835	yes	down	N90D_M/N30D_M
Chr07_66020931_66031992	Pig.04276	5.22749	2.38612	0.0244351	0.308021	yes	up	N90D_M/N30D_M
Chr07_78284059_78313084	MSTRG.20541	0.003565	-8.13188	0.00257874	0.102587	yes	down	N90D_M/N30D_M
Chr07_88762220_88762547	Pig.08431	2.25949	1.17599	0.000313712	0.0231575	yes	up	N90D_M/N30D_M
Chr08_115962710_115977373	Pig.00658	2.73461	1.45133	0.0316404	0.332533	yes	up	N90D_M/N30D_M
Chr08_20846343_20878523	Pig.16697	2.04163	1.02972	0.0290244	0.32672	yes	up	N90D_M/N30D_M
Chr08_21598432_21612832	Pig.16690	0.332629	-1.58801	0.0147862	0.261441	yes	down	N90D_M/N30D_M
Chr08_73010185_73015011	Pig.08348	2.09747	1.06865	0.0366734	0.362459	yes	up	N90D_M/N30D_M
Chr08_82362096_82402170	Pig.01089	7.50512	2.90787	0.0302188	0.329749	yes	up	N90D_M/N30D_M
Chr09_109155145_109193076	Pig.11684	0.299558	-1.73909	0.0194935	0.282357	yes	down	N90D_M/N30D_M
Chr09_109163680_109193076	Pig.11684	0.466401	-1.10036	0.0282003	0.324778	yes	down	N90D_M/N30D_M
Chr09_109165747_109193076	Pig.11684	0.416854	-1.26239	0.00358553	0.120846	yes	down	N90D_M/N30D_M
Chr09_125742234_125752925	Pig.12876	3.63655	1.86257	0.0293027	0.32672	yes	up	N90D_M/N30D_M
Chr09_126761252_126807052	Pig.12861	2.06462	1.04587	0.0360588	0.359765	yes	up	N90D_M/N30D_M
Chr09_131363257_131386887		3.36262	1.74959	0.0239157	0.3049	yes	up	N90D_M/N30D_M
Chr09_16522266_16542844	Pig.04694	20.7149	4.3726	0.0091683	0.203832	yes	up	N90D_M/N30D_M
Chr09_16530586_16542844	Pig.04694	0.492418	-1.02204	0.0463033	0.40377	yes	down	N90D_M/N30D_M
Chr09_17271933_17273563	Pig.04684	33.0861	5.04815	0.00502375	1	yes	up	N90D_M/N30D_M
Chr09_20146396_20162610	Pig.04669	8.08066	3.01447	0.0204537	0.289302	yes	up	N90D_M/N30D_M
Chr09_23271876_23286452	Pig.04645	0.347252	-1.52595	0.0300452	0.329749	yes	down	N90D_M/N30D_M
Chr09_49973631_49975568		0.168163	-2.57206	0.0130983	0.247417	yes	down	N90D_M/N30D_M
Chr09_65616254_65623717	Pig.00428	2.17936	1.1239	0.00709212	0.179383	yes	up	N90D_M/N30D_M
Chr09_66558827_66565923	MSTRG.24574,Pig.00439	2.86529	1.51868	0.00500764	0.149591	yes	up	N90D_M/N30D_M
Chr09_8107518_8117610	Pig.14368	0.44247	-1.17635	0.0121464	0.239269	yes	down	N90D_M/N30D_M
Chr10_14474_14833		3.85471	1.94662	0.0100227	0.212078	yes	up	N90D_M/N30D_M
Chr10_16252337_16255697		0.185103	-2.4336	0.0284498	0.325529	yes	down	N90D_M/N30D_M
Chr10_22671725_22673756	Pig.11154	36.3747	5.18486	0.00986679	1	yes	up	N90D_M/N30D_M
Chr10_34281541_34341728		0.131955	-2.92188	0.00119773	0.0579282	yes	down	N90D_M/N30D_M
Chr10_58190961_58205038	Pig.13795	2.39179	1.25809	4.25467e-05	0.00682314	yes	up	N90D_M/N30D_M
Chr10_61841725_61864145	Pig.05022	2.85564	1.51381	0.0158572	0.268417	yes	up	N90D_M/N30D_M
Chr10_62136486_62138950	Pig.05023	15.5587	3.95965	0.00114869	0.0573781	yes	up	N90D_M/N30D_M
Chr10_71673526_71683181	MSTRG.27025,Pig.05070	0.415065	-1.26859	0.038424	0.3705	yes	down	N90D_M/N30D_M
Chr10_71673526_71700050	MSTRG.27025	0.43627	-1.19671	0.0275087	0.322707	yes	down	N90D_M/N30D_M
Chr10_79750648_79751650	Pig.09964,MSTRG.27211	4.46504	2.15867	0.000170998	0.015254	yes	up	N90D_M/N30D_M
Chr11_12201402_12205677	Pig.03511	2.32179	1.21524	1.58035e-06	0.000535037	yes	up	N90D_M/N30D_M
Chr11_12201402_12222536	Pig.03511	2.12638	1.0884	0.0286917	0.325529	yes	up	N90D_M/N30D_M
Chr11_25492746_25493528		6.79347	2.76415	0.0238527	0.3049	yes	up	N90D_M/N30D_M
Chr11_4643518_4687351		3.28188	1.71452	0.00425022	0.137031	yes	up	N90D_M/N30D_M
Chr11_52476173_52507914	Pig.04496	0.282571	-1.82332	0.00548686	0.156871	yes	down	N90D_M/N30D_M
Chr11_55174834_55186268	Pig.04507	0.200224	-2.32031	0.000135405	0.0142269	yes	down	N90D_M/N30D_M
Chr11_56028794_56032206	Pig.04511	4.41109	2.14113	4.71393e-09	4.78778e-06	yes	up	N90D_M/N30D_M
Chr11_56028794_56037997	Pig.04511	4.81511	2.26757	3.38583e-06	0.00103166	yes	up	N90D_M/N30D_M
Chr11_56028794_56048891	Pig.04511	3.26813	1.70846	0.0380281	0.369018	yes	up	N90D_M/N30D_M
Chr12_11806957_11891592	MSTRG.28723	0.309413	-1.69239	0.0392826	0.373984	yes	down	N90D_M/N30D_M
Chr12_15327650_15371282	Pig.18677,MSTRG.28969	0.0926408	-3.43221	0.00443375	0.138127	yes	down	N90D_M/N30D_M
Chr12_21007643_21024830	Pig.11860	2.29397	1.19784	0.00208676	0.0871007	yes	up	N90D_M/N30D_M
Chr12_23157554_23175557	Pig.11810	0.250806	-1.99536	0.00682805	0.1749	yes	down	N90D_M/N30D_M
Chr12_27312206_27315092	MSTRG.29412	1.47498e-08	-26.0147	4.43882e-08	2.25418e-05	yes	down	N90D_M/N30D_M
Chr12_27312206_27323763	MSTRG.29412,Pig.11225	9.10751e+06	23.1186	0.000420093	0.0261229	yes	up	N90D_M/N30D_M
Chr12_27312206_27340379	MSTRG.29412	6.20031e-08	-23.9431	1.24334e-08	7.57693e-06	yes	down	N90D_M/N30D_M
Chr12_28082367_28086865	Pig.11217	7.21023	2.85005	0.0121077	0.239269	yes	up	N90D_M/N30D_M
Chr12_32551425_32554892		4.95255	2.30817	0.0163862	0.271352	yes	up	N90D_M/N30D_M
Chr12_40853263_40853381	MSTRG.29689	0.221924	-2.17186	0.00990821	0.212078	yes	down	N90D_M/N30D_M
Chr12_48595782_48605968	Pig.19046	0.367164	-1.4455	0.0343965	0.34704	yes	down	N90D_M/N30D_M
Chr12_6060022_6064248	Pig.19289	0.264061	-1.92105	0.000822958	0.0455918	yes	down	N90D_M/N30D_M
Chr12_6060022_6072546	Pig.19289	0.0616112	-4.02066	0.0300292	0.329749	yes	down	N90D_M/N30D_M
Chr12_6061278_6072546	Pig.19289	0.119957	-3.05942	0.0352436	0.354413	yes	down	N90D_M/N30D_M
Chr12_6974079_7002516		5.585	2.48156	0.0030463	0.11272	yes	up	N90D_M/N30D_M
Chr12_6998922_7002516		5.53463	2.46849	0.0205915	0.289302	yes	up	N90D_M/N30D_M
Chr13_10234909_10246104		0.462486	-1.11252	1.00817e-06	0.000383987	yes	down	N90D_M/N30D_M
Chr13_10234909_10309163		0.196178	-2.34976	0.00148726	0.0676971	yes	down	N90D_M/N30D_M
Chr13_10327454_10331181	Pig.15846	2.0812	1.05742	0.0493174	0.423296	yes	up	N90D_M/N30D_M
Chr13_110968727_110983363	Pig.15072	0.248831	-2.00676	0.0125776	0.241031	yes	down	N90D_M/N30D_M
Chr13_12812644_12829260		21.5315	4.42838	0.0315115	0.332533	yes	up	N90D_M/N30D_M
Chr13_1453412_1456629	MSTRG.30515	0.320214	-1.64289	0.018636	0.279724	yes	down	N90D_M/N30D_M
Chr13_153304760_153311960	Pig.00962,MSTRG.32815	23.3862	4.54759	0.000527982	0.0309377	yes	up	N90D_M/N30D_M
Chr13_180597519_180621458		0.269652	-1.89083	0.000349085	0.0231575	yes	down	N90D_M/N30D_M
Chr13_181182501_181207763		0.236902	-2.07764	0.000116048	0.0135999	yes	down	N90D_M/N30D_M
Chr13_53391484_53428936	Pig.06070	0.445159	-1.16761	0.00944145	0.205486	yes	down	N90D_M/N30D_M
Chr13_55034018_55067505	Pig.06075	2.28188	1.19022	0.035834	0.359165	yes	up	N90D_M/N30D_M
Chr13_57321321_57326544		0.157055	-2.67066	0.0246981	0.309691	yes	down	N90D_M/N30D_M
Chr13_60625423_60715757	Pig.06117	2.35534	1.23594	0.0216797	0.294901	yes	up	N90D_M/N30D_M
Chr13_73668636_73669209	Pig.04725	3.7816	1.919	0.0465375	0.40377	yes	up	N90D_M/N30D_M
Chr13_7626662_7653595	MSTRG.30700,Pig.07899	0.348539	-1.52061	0.00919735	0.203832	yes	down	N90D_M/N30D_M
Chr13_86836296_86842481	Pig.11303	2.22608	1.15451	0.0180916	0.275626	yes	up	N90D_M/N30D_M
Chr13_98873441_98889700	Pig.06482	0.225929	-2.14606	0.0182356	0.276437	yes	down	N90D_M/N30D_M
Chr13_98885382_98889700	Pig.06482	0.379975	-1.39602	0.0122501	0.239269	yes	down	N90D_M/N30D_M
Chr14_101274591_101287518	Pig.01977	0.341897	-1.54837	0.0220338	0.297066	yes	down	N90D_M/N30D_M
Chr14_101787913_101794200	Pig.01974	3.06055	1.61379	0.00180534	0.077436	yes	up	N90D_M/N30D_M
Chr14_113362657_113380470		0.287345	-1.79915	0.00012787	0.013915	yes	down	N90D_M/N30D_M
Chr14_119577556_119593281	MSTRG.35758	0.0703233	-3.82985	0.0145389	0.260588	yes	down	N90D_M/N30D_M
Chr14_20015252_20015712	Pig.10671,MSTRG.33945	0.456429	-1.13154	0.0425878	0.390858	yes	down	N90D_M/N30D_M
Chr14_2788181_2788578	Pig.05853,MSTRG.33426	3.99286	1.99742	0.033296	0.339756	yes	up	N90D_M/N30D_M
Chr14_39164972_39170296	Pig.07737	2.76684	1.46824	0.0218444	0.295821	yes	up	N90D_M/N30D_M
Chr14_41912046_41931580	Pig.07715	2.02283	1.01638	0.0275365	0.322707	yes	up	N90D_M/N30D_M
Chr14_41930481_41931580	Pig.07715	2.48711	1.31447	1.11694e-05	0.00261794	yes	up	N90D_M/N30D_M
Chr14_41930481_41938885	Pig.07715	2.39047	1.2573	0.0202454	0.289302	yes	up	N90D_M/N30D_M
Chr14_73544473_73546621		6.71407	2.74719	0.0210639	0.293068	yes	up	N90D_M/N30D_M
Chr14_90028374_90034475	Pig.02027	2.92375	1.54782	0.00368425	0.120846	yes	up	N90D_M/N30D_M
Chr14_90028374_90037704	Pig.02027	2.76339	1.46644	0.000947929	0.0506727	yes	up	N90D_M/N30D_M
Chr14_97552461_97562490	Pig.02009,MSTRG.35312	7.84485	2.97174	0.0391202	0.373665	yes	up	N90D_M/N30D_M
Chr15_107692551_107693830	Pig.00015	0.442089	-1.17759	0.0297124	0.329213	yes	down	N90D_M/N30D_M
Chr15_107979484_107995904		21.6002	4.43297	0.00262612	0.102587	yes	up	N90D_M/N30D_M
Chr15_107979484_108030953		0.075599	-3.72549	0.00277672	0.106712	yes	down	N90D_M/N30D_M
Chr15_108009353_108030953		0.181957	-2.45833	0.0156275	0.266017	yes	down	N90D_M/N30D_M
Chr15_108518521_108523889	Pig.00007	0.361126	-1.46943	0.00589687	0.159007	yes	down	N90D_M/N30D_M
Chr15_111101369_111101489		0.0132022	-6.24307	0.0227482	0.301364	yes	down	N90D_M/N30D_M
Chr15_114471451_114507975	Pig.11726	3.57579	1.83826	0.0141181	0.257591	yes	up	N90D_M/N30D_M
Chr15_114471451_114560459		0.303012	-1.72255	0.000387018	0.0245676	yes	down	N90D_M/N30D_M
Chr15_114503744_114533637	MSTRG.37316,Pig.11726	2.10044	1.07069	0.00280176	0.106712	yes	up	N90D_M/N30D_M
Chr15_114503744_114560459	MSTRG.37316	0.237425	-2.07446	2.14377e-05	0.00384239	yes	down	N90D_M/N30D_M
Chr15_114533496_114560459	MSTRG.37316	0.296403	-1.75437	9.32191e-06	0.00236699	yes	down	N90D_M/N30D_M
Chr15_114559343_114560459	MSTRG.37316	0.388761	-1.36304	0.00567623	0.156871	yes	down	N90D_M/N30D_M
Chr15_121744453_121761784	Pig.14206	0.349702	-1.5158	0.0085935	0.198453	yes	down	N90D_M/N30D_M
Chr15_134979093_134991193		4.50784	2.17244	0.0440317	0.395816	yes	up	N90D_M/N30D_M
Chr15_16932689_16939205	Pig.04263	30.6217	4.93648	0.0161311	1	yes	up	N90D_M/N30D_M
Chr15_61746768_61755658	Pig.00267	0.0919702	-3.44269	1.71815e-05	0.00327201	yes	down	N90D_M/N30D_M
Chr15_61748345_61755658	Pig.00267	0.419714	-1.25252	0.000349605	0.0231575	yes	down	N90D_M/N30D_M
Chr15_85740264_85743393	MSTRG.36928	0.127541	-2.97096	0.0458958	0.40377	yes	down	N90D_M/N30D_M
Chr15_85772597_85773161	Pig.00129,MSTRG.36928	0.257835	-1.95548	0.0021224	0.0873913	yes	down	N90D_M/N30D_M
Chr16_45446435_45451682	Pig.01182	3.82275	1.93461	0.0188041	0.280863	yes	up	N90D_M/N30D_M
Chr16_53619992_53627836	Pig.01243	2.44876	1.29205	0.0382353	0.369851	yes	up	N90D_M/N30D_M
Chr16_56515608_56558089	Pig.01261	0.285267	-1.80961	0.0107967	0.22688	yes	down	N90D_M/N30D_M
Chr16_6840714_6840849		2.53746	1.34338	0.0464054	0.40377	yes	up	N90D_M/N30D_M
Chr17_36957879_36963159		0.318705	-1.64971	0.0119078	0.239269	yes	down	N90D_M/N30D_M
Chr17_51000006_51005416	Pig.09982	2.66286	1.41298	0.0333401	0.339756	yes	up	N90D_M/N30D_M
Chr18_18270856_18358987	MSTRG.40398	61.546	5.94359	6.75058e-05	0.00934955	yes	up	N90D_M/N30D_M
Chr18_25510138_25527479		0.43235	-1.20973	0.0160689	0.269022	yes	down	N90D_M/N30D_M
Chr18_2812373_2818304	Pig.15536	0.352932	-1.50254	0.0195528	0.282357	yes	down	N90D_M/N30D_M
Chr18_2812373_2825012	Pig.15536	0.450158	-1.1515	0.00492672	0.148631	yes	down	N90D_M/N30D_M
Chr18_55254219_55264445	Pig.17674	2.0187	1.01342	0.0172134	0.275626	yes	up	N90D_M/N30D_M
Chr18_55341894_55397915	Pig.17676	0.0998593	-3.32396	0.000317342	0.0231575	yes	down	N90D_M/N30D_M
Chr18_55387035_55397915	Pig.17676	0.162445	-2.62197	1.71546e-09	2.6135e-06	yes	down	N90D_M/N30D_M
ChrX_103903248_103914281		2.31304	1.20979	0.0203257	0.289302	yes	up	N90D_M/N30D_M
ChrX_21050389_21065144	Pig.01775	2.1268	1.08869	0.0336245	0.340378	yes	up	N90D_M/N30D_M
ChrX_63391855_63406228	Pig.10458	0.154485	-2.69446	0.000367353	0.0238154	yes	down	N90D_M/N30D_M
Scaffold1036_73233_75314		11.0826	3.47022	0.0264192	1	yes	up	N90D_M/N30D_M
Scaffold109_2537105_2542457	MSTRG.42720,Pig.10028	0.208026	-2.26516	0.00148858	0.0676971	yes	down	N90D_M/N30D_M
Scaffold118_4072397_4105880	Pig.10810	0.0210568	-5.56957	0.00307048	0.11272	yes	down	N90D_M/N30D_M
Scaffold1223_37884_38702	Pig.22107	0.311799	-1.68131	0.0291127	0.32672	yes	down	N90D_M/N30D_M
Scaffold124_4831155_4833214	Pig.11264	0.275933	-1.85761	0.0150668	0.26364	yes	down	N90D_M/N30D_M
Scaffold124_5184262_5193508	Pig.11269	0.397937	-1.32939	0.0367575	0.362459	yes	down	N90D_M/N30D_M
Scaffold124_5184262_5197695	Pig.11269	0.463029	-1.11083	0.0256686	0.314455	yes	down	N90D_M/N30D_M
Scaffold155_38709_43041	Pig.12772	2.62952	1.3948	0.0123589	0.239433	yes	up	N90D_M/N30D_M
Scaffold158_4430821_4444232		0.253087	-1.98229	0.00718764	0.179514	yes	down	N90D_M/N30D_M
Scaffold180_2562774_2570664	Pig.13867	2.37398	1.24731	0.000115166	0.0135999	yes	up	N90D_M/N30D_M
Scaffold1928_5311_22991		7.80008	2.96349	0.0278924	0.324778	yes	up	N90D_M/N30D_M
Scaffold288_845822_855512	Pig.17809	2.59177	1.37394	0.00444254	0.138127	yes	up	N90D_M/N30D_M
Scaffold288_850448_855512	Pig.17809	3.75068	1.90715	6.55697e-05	0.00934955	yes	up	N90D_M/N30D_M
Scaffold288_854949_855512	Pig.17809	52.5898	5.71671	0.000324217	0.0231575	yes	up	N90D_M/N30D_M
Chr01_120325301_120333334	Pig.03428	2.54281	1.34642	0.000105856	0.0250051	yes	up	N150D_M/N30D_M
Chr01_134883950_134888642	MSTRG.1863,Pig.02307	14.1389	3.8216	0.0126819	0.414765	yes	up	N150D_M/N30D_M
Chr01_134987666_135001147	Pig.02305	2.88463	1.52838	0.000128462	0.0268436	yes	up	N150D_M/N30D_M
Chr01_134990236_135001147	Pig.02305	4.59209	2.19915	0.00996127	0.384245	yes	up	N150D_M/N30D_M
Chr01_140491850_140520766	Pig.02268	5.09436	2.3489	0.0481006	0.711493	yes	up	N150D_M/N30D_M
Chr01_140717158_140759222	Pig.02266	20.3792	4.34903	0.013495	0.430602	yes	up	N150D_M/N30D_M
Chr01_140726906_140759222	Pig.02266	31.4543	4.97519	5.73252e-06	0.00304822	yes	up	N150D_M/N30D_M
Chr01_140733143_140759222	Pig.02266	9.40721	3.23377	6.17162e-06	0.00304822	yes	up	N150D_M/N30D_M
Chr01_143206410_143210729	Pig.02254	2.05856	1.04163	1.01192e-05	0.00422904	yes	up	N150D_M/N30D_M
Chr01_147821468_147848845	Pig.02228	0.390979	-1.35484	0.0361859	0.649197	yes	down	N150D_M/N30D_M
Chr01_150306573_150319472	Pig.02204	2.64093	1.40105	0.037966	0.649197	yes	up	N150D_M/N30D_M
Chr01_176448874_176466186	Pig.00707	40.3253	5.33361	0.000118339	0.0257173	yes	up	N150D_M/N30D_M
Chr01_181973310_182068263	Pig.00734	12.195	3.60822	0.0337765	0.646045	yes	up	N150D_M/N30D_M
Chr01_182615642_182642829	Pig.00740	7.3991	2.88735	0.0176967	0.476502	yes	up	N150D_M/N30D_M
Chr01_243632999_243642380	Pig.05180	0.283099	-1.82062	0.0245769	0.557888	yes	down	N150D_M/N30D_M
Chr01_248337313_248340068		0.368101	-1.44183	0.0487815	0.711493	yes	down	N150D_M/N30D_M
Chr01_24939833_24945056	Pig.06458	0.376274	-1.41014	0.0146188	0.443709	yes	down	N150D_M/N30D_M
Chr01_32467155_32487321	Pig.03310	4.32458	2.11256	0.0468009	0.711165	yes	up	N150D_M/N30D_M
Chr01_37930886_37959001	Pig.03277	4.14663	2.05194	0.0011415	0.106927	yes	up	N150D_M/N30D_M
Chr01_5158032_5164452	Pig.03809	2.51511	1.33062	0.00112051	0.106803	yes	up	N150D_M/N30D_M
Chr01_5158032_5168097	Pig.03809	2.63426	1.3974	3.32196e-06	0.00200536	yes	up	N150D_M/N30D_M
Chr01_5163195_5168097	Pig.03809	2.55942	1.35582	0.00271967	0.191896	yes	up	N150D_M/N30D_M
Chr02_1046946_1047881	Pig.20354	0.192075	-2.38026	0.0127491	0.414765	yes	down	N150D_M/N30D_M
Chr02_129529725_129544183	Pig.12557	2.4389	1.28623	0.0303296	0.625558	yes	up	N150D_M/N30D_M
Chr02_142242602_142243343		0.344189	-1.53873	0.000879536	0.0884911	yes	down	N150D_M/N30D_M
Chr02_15152164_15165811	Pig.17377	2.09491	1.06689	0.0218451	0.525153	yes	up	N150D_M/N30D_M
Chr02_15158593_15165811	Pig.17377	36.5834	5.19312	0.00362586	0.226428	yes	up	N150D_M/N30D_M
Chr02_15165110_15165811	Pig.17377	30.1074	4.91205	0.0288529	0.614737	yes	up	N150D_M/N30D_M
Chr02_15176625_15177107	Pig.17377	5.59685	2.48461	0.00942075	0.376345	yes	up	N150D_M/N30D_M
Chr02_155636386_155663230	Pig.20857	0.470357	-1.08817	0.00404965	0.240289	yes	down	N150D_M/N30D_M
Chr02_159713586_159713781		0.203202	-2.29901	0.0340919	0.646045	yes	down	N150D_M/N30D_M
Chr02_159782911_159783143	Pig.20682,MSTRG.6959	0.108128	-3.20918	0.0491091	0.711493	yes	down	N150D_M/N30D_M
Chr02_17228457_17230614	Pig.12421	32.3732	5.01673	0.00823591	0.355914	yes	up	N150D_M/N30D_M
Chr02_18600695_18607910	Pig.12406	11.6991	3.54833	8.72009e-05	0.0215347	yes	up	N150D_M/N30D_M
Chr02_37476471_37491627	Pig.05628	0.0613102	-4.02773	0.0388795	0.649946	yes	down	N150D_M/N30D_M
Chr02_64288819_64298085	MSTRG.4458,MSTRG.4459,Pig.02491	2.65719	1.4099	0.0103548	0.387984	yes	up	N150D_M/N30D_M
Chr02_64288819_64310703	MSTRG.4458,MSTRG.4459,Pig.02491	2.12811	1.08957	0.0042815	0.244857	yes	up	N150D_M/N30D_M
Chr02_64293568_64310703	MSTRG.4458,MSTRG.4459,Pig.02491	2.26379	1.17874	0.0492719	0.711953	yes	up	N150D_M/N30D_M
Chr02_64347276_64350833	MSTRG.4458,MSTRG.4459,Pig.02491	4.41062	2.14098	0.0376197	0.649197	yes	up	N150D_M/N30D_M
Chr02_92734565_92744854	MSTRG.5482	0.248229	-2.01026	0.00665873	0.320149	yes	down	N150D_M/N30D_M
Chr02_92738870_92744854	MSTRG.5482	0.206532	-2.27556	1.16762e-17	3.17185e-14	yes	down	N150D_M/N30D_M
Chr02_93039238_93079314	Pig.06424	0.164627	-2.60272	0.0339614	0.646045	yes	down	N150D_M/N30D_M
Chr03_15313209_15331615		0.396871	-1.33326	0.0486931	0.711493	yes	down	N150D_M/N30D_M
Chr03_20091718_20131946	Pig.20028	0.180647	-2.46875	0.00762652	0.341651	yes	down	N150D_M/N30D_M
Chr03_45601718_45637098	MSTRG.8253,Pig.04789,MSTRG.8254	0.311228	-1.68396	0.000116336	0.0257173	yes	down	N150D_M/N30D_M
Chr03_56761987_56769941	Pig.04857	0.206746	-2.27407	0.00317443	0.206224	yes	down	N150D_M/N30D_M
Chr03_59877081_59880275		7.17507	2.84299	0.0203578	0.509447	yes	up	N150D_M/N30D_M
Chr03_71892828_71898777	Pig.13433	2.80798	1.48953	0.00130262	0.116221	yes	up	N150D_M/N30D_M
Chr03_71892828_71908759	Pig.13433	2.23397	1.15961	0.0019	0.141772	yes	up	N150D_M/N30D_M
Chr03_77822466_77840328	MSTRG.8700,Pig.09456	0.419767	-1.25234	0.0104661	0.389468	yes	down	N150D_M/N30D_M
Chr03_84636714_84655608	Pig.13165	17.4218	4.12282	0.0156136	0.450362	yes	up	N150D_M/N30D_M
Chr03_84651591_84655608	Pig.13165	34.4171	5.10506	0.00848065	0.355914	yes	up	N150D_M/N30D_M
Chr03_97785863_97797486		0.3897	-1.35956	0.0108432	0.400755	yes	down	N150D_M/N30D_M
Chr04_105805169_105820433	Pig.01684	0.302015	-1.72731	0.00406895	0.240289	yes	down	N150D_M/N30D_M
Chr04_105969655_105988484	Pig.01686,MSTRG.12330	8.11536	3.02065	0.00910235	0.366319	yes	up	N150D_M/N30D_M
Chr04_110994123_110999920	Pig.01705	0.126522	-2.98254	0.0120686	0.405385	yes	down	N150D_M/N30D_M
Chr04_22743270_22752539	Pig.03771	2.57203	1.36291	0.00148624	0.118746	yes	up	N150D_M/N30D_M
Chr04_36821977_36836417	Pig.01495	3.47705	1.79786	0.00119815	0.110332	yes	up	N150D_M/N30D_M
Chr04_4049704_4061942	Pig.13340	0.239597	-2.06132	0.0156449	0.450362	yes	down	N150D_M/N30D_M
Chr04_55472441_55495387		10.5138	3.39421	0.00372183	0.227199	yes	up	N150D_M/N30D_M
Chr04_57443192_57444790	Pig.19195,MSTRG.11078	0.266584	-1.90734	0.0341923	0.646045	yes	down	N150D_M/N30D_M
Chr04_80181450_80184268	Pig.10564	0.168094	-2.57266	0.0153508	0.450362	yes	down	N150D_M/N30D_M
Chr04_9772083_9785803		5.05529	2.33779	0.00137273	0.116532	yes	up	N150D_M/N30D_M
Chr05_28548500_28549466	Pig.17267	2.97577	1.57326	0.00840983	0.355914	yes	up	N150D_M/N30D_M
Chr05_42398007_42403290	MSTRG.13728,Pig.20735	0.460417	-1.11899	0.0468337	0.711165	yes	down	N150D_M/N30D_M
Chr05_42533552_42543182	Pig.20738	8.02212	3.00398	0.00770297	0.341651	yes	up	N150D_M/N30D_M
Chr05_49300221_49310929	Pig.06583	5.6268	2.49231	0.0206245	0.509447	yes	up	N150D_M/N30D_M
Chr05_53447071_53451047	Pig.06567	4.27242	2.09505	0.0147045	0.443832	yes	up	N150D_M/N30D_M
Chr05_554154_555152	Pig.18444	35.4641	5.14829	0.00581216	0.292384	yes	up	N150D_M/N30D_M
Chr05_60053380_60062312	Pig.09568	5.11482	2.35468	1.89638e-05	0.00735932	yes	up	N150D_M/N30D_M
Chr05_61728003_61728231	Pig.18710	0.176164	-2.50501	0.00133822	0.116221	yes	down	N150D_M/N30D_M
Chr05_84175407_84176240	MSTRG.14449,Pig.04063	0.290188	-1.78494	0.000241181	0.0385393	yes	down	N150D_M/N30D_M
Chr06_117805683_117808196	Pig.20051	0.440729	-1.18204	0.0383702	0.649197	yes	down	N150D_M/N30D_M
Chr06_119036106_119051091	Pig.17188	0.0986162	-3.34203	0.00853529	0.355914	yes	down	N150D_M/N30D_M
Chr06_12665615_12666692	Pig.12446	2.07604	1.05383	5.98253e-05	0.0180573	yes	up	N150D_M/N30D_M
Chr06_12677380_12677786	Pig.12446	39.3937	5.29989	0.0320565	0.638597	yes	up	N150D_M/N30D_M
Chr06_12677380_12679356	Pig.12446	67.4464	6.07567	0.000446846	0.0578027	yes	up	N150D_M/N30D_M
Chr06_127929326_127934404	Pig.15970	2.88152	1.52683	0.0205854	0.509447	yes	up	N150D_M/N30D_M
Chr06_134537417_134576704	MSTRG.18159,Pig.13994	0.415057	-1.26862	0.014205	0.441006	yes	down	N150D_M/N30D_M
Chr06_160725112_160742417	Pig.15713	2.73684	1.45251	0.0364431	0.649197	yes	up	N150D_M/N30D_M
Chr06_168400991_168401622		46.4635	5.53803	0.00763169	0.341651	yes	up	N150D_M/N30D_M
Chr06_27510977_27516672	Pig.05292	4.36188	2.12495	0.0232896	0.540736	yes	up	N150D_M/N30D_M
Chr06_49667205_49680000	Pig.02792	10.385	3.37642	5.84572e-05	0.0180573	yes	up	N150D_M/N30D_M
Chr06_63650554_63671201		9.72298	3.2814	0.00190491	0.141772	yes	up	N150D_M/N30D_M
Chr06_63650554_63691247		73.4656	6.199	5.89986e-05	0.0180573	yes	up	N150D_M/N30D_M
Chr06_66564283_66595285	Pig.03664	25.1257	4.65109	0.00396105	0.239115	yes	up	N150D_M/N30D_M
Chr06_78493883_78508305	Pig.03001	0.101768	-3.29665	0.00481044	0.268551	yes	down	N150D_M/N30D_M
Chr06_79118478_79127999	Pig.03010	2.39571	1.26045	0.00892801	0.364706	yes	up	N150D_M/N30D_M
Chr06_81552679_81556789		0.36841	-1.44062	0.0112523	0.405385	yes	down	N150D_M/N30D_M
Chr06_86668446_86670657	Pig.03134	3.15125	1.65592	0.0430762	0.682312	yes	up	N150D_M/N30D_M
Chr06_95797547_95804911	Pig.08610	0.249366	-2.00366	0.0149518	0.446335	yes	down	N150D_M/N30D_M
Chr07_109969272_109992959	Pig.09261	68.5227	6.09851	0.00028441	0.0410149	yes	up	N150D_M/N30D_M
Chr07_128486884_128504793		0.168247	-2.57135	0.00824129	0.355914	yes	down	N150D_M/N30D_M
Chr07_13231702_13255523	Pig.06798,MSTRG.19302	5.88114	2.5561	0.0148408	0.445469	yes	up	N150D_M/N30D_M
Chr07_29778850_29779243		0.190233	-2.39416	0.0193611	0.491537	yes	down	N150D_M/N30D_M
Chr07_33729425_33731575	Pig.19099	2.93569	1.5537	0.00369425	0.227199	yes	up	N150D_M/N30D_M
Chr07_36723571_36725562		0.325537	-1.61911	0.000205007	0.0337516	yes	down	N150D_M/N30D_M
Chr07_78284059_78313084	MSTRG.20541	0.00061693	-10.6626	0.000201267	0.0337516	yes	down	N150D_M/N30D_M
Chr07_78284745_78314204	MSTRG.20541	920.13	9.84569	6.7018e-05	0.0188832	yes	up	N150D_M/N30D_M
Chr07_85433213_85452842	Pig.08415	91.6675	6.51834	9.04458e-07	0.000982784	yes	up	N150D_M/N30D_M
Chr07_85434688_85452842	Pig.08415	28.7848	4.84723	0.0222789	0.528564	yes	up	N150D_M/N30D_M
Chr07_85446229_85452842	Pig.08415	3.10931	1.6366	0.0154328	0.450362	yes	up	N150D_M/N30D_M
Chr07_86387061_86413156		6.54492	2.71038	0.00257995	0.184433	yes	up	N150D_M/N30D_M
Chr07_95086666_95087001	MSTRG.20849,Pig.17563	2.1767	1.12214	0.0303971	0.625558	yes	up	N150D_M/N30D_M
Chr07_97789171_97799770	Pig.08775	7.15449	2.83885	0.00412376	0.24073	yes	up	N150D_M/N30D_M
Chr08_20846343_20878523	Pig.16697	2.95225	1.56181	0.000955854	0.094421	yes	up	N150D_M/N30D_M
Chr08_27957202_27994675	Pig.12463	0.483986	-1.04696	0.0305233	0.625786	yes	down	N150D_M/N30D_M
Chr08_43322535_43360726	Pig.05313	2.16695	1.11567	0.0373419	0.649197	yes	up	N150D_M/N30D_M
Chr08_71418686_71512101		7.33851	2.87549	0.000780551	0.0831517	yes	up	N150D_M/N30D_M
Chr08_82362096_82402170	Pig.01089	9.73455	3.28311	0.0145446	0.443709	yes	up	N150D_M/N30D_M
Chr09_102928871_102935963	Pig.08203	3.24628	1.69879	0.0127011	0.414765	yes	up	N150D_M/N30D_M
Chr09_117431858_117432524	Pig.08148	4.05532	2.01982	0.00063503	0.0704105	yes	up	N150D_M/N30D_M
Chr09_125742234_125752925	Pig.12876	3.23708	1.69469	0.0495568	0.712926	yes	up	N150D_M/N30D_M
Chr09_134961058_134964794	Pig.10235	19.3578	4.27484	0.0178303	0.476502	yes	up	N150D_M/N30D_M
Chr09_140208927_140230748		21.4762	4.42467	0.00181331	0.138756	yes	up	N150D_M/N30D_M
Chr09_16522266_16542844	Pig.04694	19.3293	4.27272	0.0118783	0.405385	yes	up	N150D_M/N30D_M
Chr09_33496203_33504556	Pig.00298	6.48029	2.69606	0.00997213	0.384245	yes	up	N150D_M/N30D_M
Chr09_46064112_46077788		3.6193	1.85571	0.0373019	0.649197	yes	up	N150D_M/N30D_M
Chr09_46149144_46149865	Pig.00347	22.551	4.49512	0.00134768	0.116221	yes	up	N150D_M/N30D_M
Chr09_46149144_46155136	Pig.00347	46.986	5.55416	0.0214971	0.519082	yes	up	N150D_M/N30D_M
Chr09_66539763_66565923	MSTRG.24574,Pig.00439	9.26648	3.21202	0.013697	0.432649	yes	up	N150D_M/N30D_M
Chr09_72300530_72308474	Pig.00490	5.54237	2.4705	0.0320885	0.638597	yes	up	N150D_M/N30D_M
Chr09_8107518_8117610	Pig.14368	0.42398	-1.23793	0.0141395	0.441006	yes	down	N150D_M/N30D_M
Chr10_14523_14657		0.0027458	-8.50856	0.000842206	0.0879943	yes	down	N150D_M/N30D_M
Chr10_15356518_15357043		0.0960529	-3.38003	0.00416503	0.24073	yes	down	N150D_M/N30D_M
Chr10_15395333_15396840	Pig.10835	0.37097	-1.43063	0.0385023	0.649197	yes	down	N150D_M/N30D_M
Chr10_22671725_22673756	Pig.11154	16.8883	4.07796	0.0460739	0.711165	yes	up	N150D_M/N30D_M
Chr10_79750648_79751650	Pig.09964,MSTRG.27211	3.13724	1.64949	0.00551501	0.28609	yes	up	N150D_M/N30D_M
Chr11_11019668_11027351	Pig.03524	2.72104	1.44416	0.00349505	0.223395	yes	up	N150D_M/N30D_M
Chr11_12201402_12205677	Pig.03511	2.2091	1.14346	8.19517e-06	0.00371036	yes	up	N150D_M/N30D_M
Chr11_15417674_15431554	Pig.03492	0.184006	-2.44217	0.0181021	0.476502	yes	down	N150D_M/N30D_M
Chr11_25492746_25493528		8.41356	3.07272	0.0124161	0.413846	yes	up	N150D_M/N30D_M
Chr11_52476173_52507914	Pig.04496	0.38096	-1.39229	0.0342343	0.646045	yes	down	N150D_M/N30D_M
Chr11_56028794_56032206	Pig.04511	2.53783	1.3436	0.00029442	0.0410149	yes	up	N150D_M/N30D_M
Chr11_56028794_56037997	Pig.04511	3.66209	1.87267	0.000150045	0.0275112	yes	up	N150D_M/N30D_M
Chr11_56028794_56048891	Pig.04511	7.12713	2.83332	0.000481504	0.0581336	yes	up	N150D_M/N30D_M
Chr11_9883781_9888954	Pig.03530	8.27494	3.04875	0.0065859	0.320149	yes	up	N150D_M/N30D_M
Chr12_11781912_11845650	MSTRG.28723	26.4321	4.72422	0.0265546	0.582121	yes	up	N150D_M/N30D_M
Chr12_18397123_18397927	Pig.19653	2.74603	1.45735	0.0290736	0.616321	yes	up	N150D_M/N30D_M
Chr12_21007643_21024830	Pig.11860	2.22937	1.15664	0.00318725	0.206224	yes	up	N150D_M/N30D_M
Chr12_27312206_27348924	MSTRG.29412,Pig.11225	0.00558517	-7.48418	6.87982e-09	9.34451e-06	yes	down	N150D_M/N30D_M
Chr12_27320537_27340379	MSTRG.29412	156.539	7.29038	0.0466617	0.711165	yes	up	N150D_M/N30D_M
Chr12_28082367_28086865	Pig.11217	5.41361	2.43659	0.037591	0.649197	yes	up	N150D_M/N30D_M
Chr12_40853263_40853381	MSTRG.29689	0.0443927	-4.49353	8.68863e-05	0.0215347	yes	down	N150D_M/N30D_M
Chr12_48595782_48605968	Pig.19046	0.330945	-1.59534	0.0234341	0.541453	yes	down	N150D_M/N30D_M
Chr12_48641949_48684250		0.00532029	-7.55428	2.13622e-06	0.00165801	yes	down	N150D_M/N30D_M
Chr12_6494980_6514405	Pig.19284	0.0141029	-6.14786	0.0141347	0.441006	yes	down	N150D_M/N30D_M
Chr12_6535923_6536562		0.0823936	-3.60132	0.0117133	0.405385	yes	down	N150D_M/N30D_M
Chr12_6535923_6544653		0.149716	-2.7397	0.00306818	0.206224	yes	down	N150D_M/N30D_M
Chr12_6541810_6554029		0.0614304	-4.0249	0.000413449	0.0547871	yes	down	N150D_M/N30D_M
Chr12_6974079_7002516		3.44728	1.78546	0.0409323	0.669834	yes	up	N150D_M/N30D_M
Chr13_113016848_113038677		2.43639	1.28475	2.5547e-05	0.00925311	yes	up	N150D_M/N30D_M
Chr13_12812644_12829260		24.0495	4.58794	0.0265721	0.582121	yes	up	N150D_M/N30D_M
Chr13_153304760_153311960	Pig.00962,MSTRG.32815	30.1848	4.91575	0.000190861	0.03345	yes	up	N150D_M/N30D_M
Chr13_169351797_169415970	Pig.15023	0.00185967	-9.07074	6.9513e-05	0.0188832	yes	down	N150D_M/N30D_M
Chr13_180594582_180621458		10.9825	3.45714	0.0175308	0.476502	yes	up	N150D_M/N30D_M
Chr13_49534611_49537459		0.241937	-2.0473	0.0387946	0.649946	yes	down	N150D_M/N30D_M
Chr13_53391484_53428936	Pig.06070	2.83599	1.50385	0.000293397	0.0410149	yes	up	N150D_M/N30D_M
Chr13_60625423_60706987	Pig.06117	5.68705	2.50768	0.0464257	0.711165	yes	up	N150D_M/N30D_M
Chr13_60625423_60715757	Pig.06117	2.16835	1.1166	0.0418135	0.674222	yes	up	N150D_M/N30D_M
Chr13_7211491_7214578	Pig.07886,MSTRG.30668	51.6774	5.69146	0.0415565	0.674222	yes	up	N150D_M/N30D_M
Chr13_86632258_86638860	Pig.11305	37.3296	5.22225	0.000609539	0.0689921	yes	up	N150D_M/N30D_M
Chr13_86836296_86842481	Pig.11303	0.328606	-1.60557	0.00143212	0.117833	yes	down	N150D_M/N30D_M
Chr13_9451851_9452894	Pig.15877	3.52301	1.81681	0.00900842	0.365244	yes	up	N150D_M/N30D_M
Chr13_98873441_98889700	Pig.06482	4.23973	2.08397	0.00773478	0.341651	yes	up	N150D_M/N30D_M
Chr13_98885382_98889700	Pig.06482	3.31271	1.72801	0.000468128	0.0578031	yes	up	N150D_M/N30D_M
Chr14_104847735_104875171	Pig.01945	10.6792	3.41673	0.00219069	0.158694	yes	up	N150D_M/N30D_M
Chr14_18956851_18968133		0.0345895	-4.85352	0.0125535	0.414765	yes	down	N150D_M/N30D_M
Chr14_20015252_20015712	Pig.10671,MSTRG.33945	0.0744172	-3.74822	1.2959e-09	2.34688e-06	yes	down	N150D_M/N30D_M
Chr14_39164972_39170296	Pig.07737	2.50457	1.32456	0.0424726	0.678444	yes	up	N150D_M/N30D_M
Chr14_73544473_73546621		9.25585	3.21037	0.00718476	0.339433	yes	up	N150D_M/N30D_M
Chr14_7769451_7769958	Pig.05797	0.471416	-1.08493	0.0203292	0.509447	yes	down	N150D_M/N30D_M
Chr14_90028374_90037704	Pig.02027	2.0003	1.00022	0.0256706	0.576315	yes	up	N150D_M/N30D_M
Chr14_9266160_9274270	Pig.05775	2.6326	1.39649	2.07681e-06	0.00165801	yes	up	N150D_M/N30D_M
Chr14_97709841_97735566	Pig.02006	3.47893	1.79864	0.0418291	0.674222	yes	up	N150D_M/N30D_M
Chr15_105579889_105581573	Pig.00043	0.213789	-2.22574	0.0362744	0.649197	yes	down	N150D_M/N30D_M
Chr15_107692551_107693830	Pig.00015	0.271116	-1.88302	0.000859826	0.0881402	yes	down	N150D_M/N30D_M
Chr15_107979484_107995904		47.1382	5.55883	0.000144811	0.0275112	yes	up	N150D_M/N30D_M
Chr15_107979484_108030953		6.58163	2.71845	0.000151912	0.0275112	yes	up	N150D_M/N30D_M
Chr15_108518521_108523889	Pig.00007	0.346161	-1.53049	0.00736417	0.341651	yes	down	N150D_M/N30D_M
Chr15_111101369_111101489		0.0196444	-5.66974	0.0385957	0.649197	yes	down	N150D_M/N30D_M
Chr15_114471451_114507975	Pig.11726	3.2244	1.68903	0.0265376	0.582121	yes	up	N150D_M/N30D_M
Chr15_114471451_114533637	Pig.11726	2.00909	1.00654	0.0466272	0.711165	yes	up	N150D_M/N30D_M
Chr15_114503744_114533637	MSTRG.37316,Pig.11726	2.43007	1.281	0.000388903	0.0528227	yes	up	N150D_M/N30D_M
Chr15_114533496_114560459	MSTRG.37316	2.34566	1.22999	0.00130919	0.116221	yes	up	N150D_M/N30D_M
Chr15_121744453_121761784	Pig.14206	0.200517	-2.31821	0.000143118	0.0275112	yes	down	N150D_M/N30D_M
Chr15_139705972_139714817	Pig.16069	0.126636	-2.98124	0.00212915	0.15632	yes	down	N150D_M/N30D_M
Chr15_16010287_16022752	Pig.04255	0.158367	-2.65866	0.0308346	0.6286	yes	down	N150D_M/N30D_M
Chr15_3974623_4005298		3.29756	1.7214	0.0486727	0.711493	yes	up	N150D_M/N30D_M
Chr15_49079022_49080493	Pig.02682,MSTRG.36454	0.210514	-2.24801	0.00494295	0.268551	yes	down	N150D_M/N30D_M
Chr15_57751128_57770746	Pig.02634	0.238316	-2.06905	0.0120877	0.405385	yes	down	N150D_M/N30D_M
Chr15_77526292_77541510	Pig.00190	3.40698	1.76849	0.0158585	0.453471	yes	up	N150D_M/N30D_M
Chr15_85752835_85764319	Pig.00129,MSTRG.36928	3.45658	1.78934	0.00643396	0.317779	yes	up	N150D_M/N30D_M
Chr15_85761324_85761662	Pig.00129,MSTRG.36928	0.00077034	-10.3422	0.0161932	0.455843	yes	down	N150D_M/N30D_M
Chr16_35775308_35787304	Pig.01140	9.19538	3.20091	0.0144618	0.443709	yes	up	N150D_M/N30D_M
Chr16_35783210_35787304	Pig.01140	4.6027	2.20248	0.0499275	0.713831	yes	up	N150D_M/N30D_M
Chr16_35794581_35816115	Pig.01140	3.4362	1.78081	0.00565012	0.289595	yes	up	N150D_M/N30D_M
Chr16_45446435_45470707	Pig.01182	0.273772	-1.86895	0.0360131	0.649197	yes	down	N150D_M/N30D_M
Chr16_60541346_60541707	MSTRG.38732	0.13752	-2.86228	0.017893	0.476502	yes	down	N150D_M/N30D_M
Chr17_36068445_36101106		0.166851	-2.58337	0.0016623	0.129217	yes	down	N150D_M/N30D_M
Chr17_47415651_47416132	Pig.14975	0.304488	-1.71554	0.0455484	0.709067	yes	down	N150D_M/N30D_M
Chr17_51000006_51005416	Pig.09982	2.91659	1.54428	0.0208298	0.509768	yes	up	N150D_M/N30D_M
Chr18_1635118_1641276	MSTRG.40019	2.03677	1.02628	0.000563494	0.0651375	yes	up	N150D_M/N30D_M
Chr18_18270856_18358987	MSTRG.40398	23.1553	4.53327	0.00301151	0.206224	yes	up	N150D_M/N30D_M
Chr18_45729590_45754366	Pig.07095	0.212617	-2.23367	0.00885423	0.364432	yes	down	N150D_M/N30D_M
Chr18_5421103_5454693	Pig.13668	0.385389	-1.37561	0.0319279	0.638597	yes	down	N150D_M/N30D_M
Chr18_55221402_55264445	Pig.17674	0.253055	-1.98248	0.0151365	0.448223	yes	down	N150D_M/N30D_M
ChrX_103903248_103914281		2.91635	1.54416	0.00317322	0.206224	yes	up	N150D_M/N30D_M
ChrX_117725135_117726758	MSTRG.42462	5.75328	2.52439	3.26836e-06	0.00200536	yes	up	N150D_M/N30D_M
ChrX_94780501_94789821	Pig.02450,MSTRG.42159	0.310746	-1.68619	0.00729989	0.341651	yes	down	N150D_M/N30D_M
Scaffold1082_52013_54829	Pig.21957	0.243152	-2.04007	0.0398049	0.65933	yes	down	N150D_M/N30D_M
Scaffold288_850448_855512	Pig.17809	2.06381	1.04531	0.038516	0.649197	yes	up	N150D_M/N30D_M
Scaffold288_854949_855512	Pig.17809	20.8012	4.3786	0.00715061	0.339433	yes	up	N150D_M/N30D_M
Scaffold3265_5751_23150		77.2815	6.27205	0.0454771	0.709067	yes	up	N150D_M/N30D_M
Scaffold355_403360_409180	Pig.19337	2.15692	1.10897	0.0113183	0.405385	yes	up	N150D_M/N30D_M
Scaffold355_696928_702892	Pig.19342	0.0564503	-4.14687	0.0129531	0.418894	yes	down	N150D_M/N30D_M
Scaffold419_234994_255861		3.46057	1.79101	0.0411769	0.671814	yes	up	N150D_M/N30D_M
Scaffold4454_7885_7985	MSTRG.44768	0.14615	-2.77448	0.0368164	0.649197	yes	down	N150D_M/N30D_M
Chr01_129021689_129022227	Pig.14315	0.0821964	-3.60478	0.0321185	0.289424	yes	down	N210D_M/N30D_M
Chr01_134883950_134888642	MSTRG.1863,Pig.02307	68.2957	6.09372	3.65445e-05	0.00484136	yes	up	N210D_M/N30D_M
Chr01_134987666_135001147	Pig.02305	2.94533	1.55843	0.000118503	0.0119717	yes	up	N210D_M/N30D_M
Chr01_134990236_135001147	Pig.02305	3.51991	1.81554	0.0382016	0.315412	yes	up	N210D_M/N30D_M
Chr01_136529850_136532048		2.3839	1.25332	0.011204	0.179677	yes	up	N210D_M/N30D_M
Chr01_140717158_140759222	Pig.02266	28.7333	4.84465	0.00589571	0.119382	yes	up	N210D_M/N30D_M
Chr01_140726906_140759222	Pig.02266	171.074	7.41848	1.0806e-11	1.64629e-08	yes	up	N210D_M/N30D_M
Chr01_140733143_140759222	Pig.02266	19.0244	4.24978	2.57052e-09	2.61079e-06	yes	up	N210D_M/N30D_M
Chr01_147821468_147848845	Pig.02228	0.169247	-2.5628	0.0035335	0.0904753	yes	down	N210D_M/N30D_M
Chr01_17284893_17285134	Pig.03920	0.235913	-2.08367	0.0234967	0.263215	yes	down	N210D_M/N30D_M
Chr01_176448874_176466186	Pig.00707	21.6418	4.43575	0.00191669	0.0648907	yes	up	N210D_M/N30D_M
Chr01_203615212_203632331	Pig.00838	0.0440033	-4.50624	0.00409901	0.0960744	yes	down	N210D_M/N30D_M
Chr01_207420625_207465177	Pig.00864	4.05629	2.02016	0.00256445	0.0779692	yes	up	N210D_M/N30D_M
Chr01_214379127_214383038		0.375812	-1.41192	0.0059162	0.119382	yes	down	N210D_M/N30D_M
Chr01_227568437_227569760	Pig.04011	5.31731	2.4107	0.0410408	0.32313	yes	up	N210D_M/N30D_M
Chr01_23826187_23836101	Pig.06453	2.15279	1.10621	0.0338642	0.300529	yes	up	N210D_M/N30D_M
Chr01_243632999_243642380	Pig.05180	0.206566	-2.27533	0.0132802	0.199333	yes	down	N210D_M/N30D_M
Chr01_243674267_243679887	Pig.05179,MSTRG.3115	0.157407	-2.66743	0.0307973	0.28746	yes	down	N210D_M/N30D_M
Chr01_24939833_24945056	Pig.06458	0.299173	-1.74095	0.00717783	0.139465	yes	down	N210D_M/N30D_M
Chr01_251561636_251563858		0.181805	-2.45953	0.00133872	0.0503588	yes	down	N210D_M/N30D_M
Chr01_252818176_252821951	MSTRG.3267,Pig.09649,MSTRG.3268	0.286231	-1.80475	0.00916523	0.158673	yes	down	N210D_M/N30D_M
Chr01_25846709_25852197		2.31408	1.21044	0.0150167	0.21086	yes	up	N210D_M/N30D_M
Chr01_30290829_30291724		0.341344	-1.5507	0.0416698	0.325257	yes	down	N210D_M/N30D_M
Chr01_36216621_36217740	Pig.03295	0.0393519	-4.66742	0.000690194	0.0344758	yes	down	N210D_M/N30D_M
Chr01_37930886_37959001	Pig.03277	6.96324	2.79976	8.26069e-06	0.00166527	yes	up	N210D_M/N30D_M
Chr01_5158032_5164452	Pig.03809	2.29881	1.20089	0.00368745	0.0928568	yes	up	N210D_M/N30D_M
Chr01_5158032_5168097	Pig.03809	2.73092	1.44939	1.61039e-06	0.000408904	yes	up	N210D_M/N30D_M
Chr01_5163195_5164452	Pig.03809	7.1343	2.83477	0.0338255	0.300529	yes	up	N210D_M/N30D_M
Chr01_5163195_5168097	Pig.03809	2.84115	1.50648	0.000941863	0.0404205	yes	up	N210D_M/N30D_M
Chr01_72779231_72783251	Pig.02907	0.0327293	-4.93327	0.000441662	0.0264419	yes	down	N210D_M/N30D_M
Chr01_95256133_95262693		2.05921	1.04209	0.000262608	0.0205171	yes	up	N210D_M/N30D_M
Chr02_116577482_116581813	Pig.05904	0.0856457	-3.54548	0.0156327	0.213878	yes	down	N210D_M/N30D_M
Chr02_129529725_129544183	Pig.12557	3.14142	1.65142	0.00547344	0.11423	yes	up	N210D_M/N30D_M
Chr02_15158593_15165811	Pig.17377	14.7443	3.88208	0.035221	0.306624	yes	up	N210D_M/N30D_M
Chr02_159713586_159713781		0.0387841	-4.68839	7.42298e-05	0.0080778	yes	down	N210D_M/N30D_M
Chr02_159713586_159713945		0.0350696	-4.83364	0.00889734	0.154915	yes	down	N210D_M/N30D_M
Chr02_161624907_161630872	Pig.20939	0.0772071	-3.69512	0.030655	0.28746	yes	down	N210D_M/N30D_M
Chr02_17228457_17230614	Pig.12421	72.3263	6.17645	0.00106298	0.0431855	yes	up	N210D_M/N30D_M
Chr02_18600695_18607910	Pig.12406	6.42566	2.68384	0.00391957	0.0939302	yes	up	N210D_M/N30D_M
Chr02_430051_433856	Pig.19916	0.214142	-2.22336	0.0299993	0.28746	yes	down	N210D_M/N30D_M
Chr02_92989110_93068632	Pig.06424	1.96979e-05	-15.6316	0.0076514	0.140653	yes	down	N210D_M/N30D_M
Chr02_93039238_93079314	Pig.06424	7.98526	2.99734	0.000582069	0.0316708	yes	up	N210D_M/N30D_M
Chr03_108726174_108734617	Pig.18781	2.94736	1.55942	0.0273114	0.274348	yes	up	N210D_M/N30D_M
Chr03_116800433_116800867	Pig.16768	2.28693	1.19341	0.000416407	0.0258937	yes	up	N210D_M/N30D_M
Chr03_20352519_20375493	Pig.20026	3.3607	1.74876	0.0148269	0.21086	yes	up	N210D_M/N30D_M
Chr03_45601718_45637098	MSTRG.8253,Pig.04789,MSTRG.8254	0.418986	-1.25503	0.00431666	0.0988936	yes	down	N210D_M/N30D_M
Chr03_71892828_71898777	Pig.13433	2.94925	1.56035	0.000779978	0.0375558	yes	up	N210D_M/N30D_M
Chr03_76247636_76248435	Pig.09468,MSTRG.8682	0.229894	-2.12096	0.00384485	0.0939302	yes	down	N210D_M/N30D_M
Chr03_77822466_77838469	MSTRG.8700,Pig.09456	0.167466	-2.57806	0.0307476	0.28746	yes	down	N210D_M/N30D_M
Chr03_77822466_77840328	MSTRG.8700,Pig.09456	0.349951	-1.51477	0.0046818	0.103984	yes	down	N210D_M/N30D_M
Chr03_82677671_82678584	Pig.09378	0.331711	-1.592	0.0190205	0.233576	yes	down	N210D_M/N30D_M
Chr03_84636714_84655608	Pig.13165	21.4846	4.42523	0.00948989	0.162448	yes	up	N210D_M/N30D_M
Chr03_84651591_84655608	Pig.13165	62.4672	5.96503	0.00201917	0.0676091	yes	up	N210D_M/N30D_M
Chr03_97785863_97797486		0.307364	-1.70198	0.00359237	0.0912162	yes	down	N210D_M/N30D_M
Chr04_105955370_105988484	Pig.01686,MSTRG.12330	0.0240402	-5.37841	0.00164558	0.0581569	yes	down	N210D_M/N30D_M
Chr04_110994123_110999920	Pig.01705	0.188027	-2.41099	0.0385671	0.315412	yes	down	N210D_M/N30D_M
Chr04_117055265_117065883	MSTRG.12519,Pig.01753	0.0600591	-4.05747	0.00962558	0.162989	yes	down	N210D_M/N30D_M
Chr04_30299278_30309026	Pig.08107	19.2235	4.2648	0.00336443	0.0883744	yes	up	N210D_M/N30D_M
Chr04_36801646_36805402	Pig.01495	3.31391	1.72853	0.0448215	0.332537	yes	up	N210D_M/N30D_M
Chr04_36821977_36836417	Pig.01495	2.81003	1.49059	0.00761032	0.140653	yes	up	N210D_M/N30D_M
Chr04_57443192_57444790	Pig.19195,MSTRG.11078	0.122467	-3.02954	0.00739602	0.139973	yes	down	N210D_M/N30D_M
Chr04_59200171_59206911	Pig.14064	0.458462	-1.12512	0.00509447	0.110878	yes	down	N210D_M/N30D_M
Chr04_64703098_64703528		2.51096	1.32824	0.0390876	0.3157	yes	up	N210D_M/N30D_M
Chr04_64703098_64717765		4.04003	2.01437	0.00723676	0.139465	yes	up	N210D_M/N30D_M
Chr04_80611471_80623684	Pig.10548	0.457348	-1.12864	0.0313704	0.288232	yes	down	N210D_M/N30D_M
Chr04_81276788_81289066	Pig.10524	2.52705	1.33745	0.00033069	0.0240332	yes	up	N210D_M/N30D_M
Chr04_81477534_81477997	Pig.10515,MSTRG.11588	0.0218319	-5.51742	0.0001218	0.0119717	yes	down	N210D_M/N30D_M
Chr04_84437367_84462038	Pig.18107	0.375782	-1.41203	0.0360255	0.310962	yes	down	N210D_M/N30D_M
Chr04_84654052_84655582		0.104788	-3.25445	0.0370227	0.31362	yes	down	N210D_M/N30D_M
Chr04_9772083_9785803		6.78883	2.76316	0.000153732	0.0143306	yes	up	N210D_M/N30D_M
Chr05_11194767_11207749	Pig.07621	3.47917	1.79874	0.0383419	0.315412	yes	up	N210D_M/N30D_M
Chr05_21900001_21912003	Pig.14007	0.221055	-2.17752	0.00754451	0.140653	yes	down	N210D_M/N30D_M
Chr05_21900001_21921463	Pig.14007	0.0391615	-4.67442	0.00310983	0.084604	yes	down	N210D_M/N30D_M
Chr05_28548500_28555802	Pig.17267	3.35827	1.74772	0.0492612	0.34796	yes	up	N210D_M/N30D_M
Chr05_42398007_42403290	MSTRG.13728,Pig.20735	0.369949	-1.4346	0.0195273	0.235176	yes	down	N210D_M/N30D_M
Chr05_44746479_44761669	Pig.06608	0.217289	-2.20231	0.0308498	0.28746	yes	down	N210D_M/N30D_M
Chr05_554154_555152	Pig.18444	21.1036	4.39941	0.0204175	1	yes	up	N210D_M/N30D_M
Chr05_60053380_60062312	Pig.09568	4.8797	2.28679	3.48506e-05	0.00482681	yes	up	N210D_M/N30D_M
Chr05_61728003_61728231	Pig.18710	0.0112389	-6.47536	1.57962e-06	0.000408904	yes	down	N210D_M/N30D_M
Chr05_75858259_75868552	MSTRG.14257	0.0389748	-4.68131	0.0192739	0.233576	yes	down	N210D_M/N30D_M
Chr05_84175407_84176240	MSTRG.14449,Pig.04063	0.36291	-1.46232	0.00273801	0.0779692	yes	down	N210D_M/N30D_M
Chr05_93249552_93256413		2.58651	1.37101	0.0118696	0.186427	yes	up	N210D_M/N30D_M
Chr06_117805683_117808196	Pig.20051	0.434643	-1.2021	0.0382233	0.315412	yes	down	N210D_M/N30D_M
Chr06_12677380_12679356	Pig.12446	50.9856	5.67202	0.00112448	0.0433706	yes	up	N210D_M/N30D_M
Chr06_134537417_134576704	MSTRG.18159,Pig.13994	0.231103	-2.11339	0.000442579	0.0264419	yes	down	N210D_M/N30D_M
Chr06_142687539_142700706	Pig.14286	0.359901	-1.47433	0.00160563	0.0580657	yes	down	N210D_M/N30D_M
Chr06_168166374_168177472	Pig.15511	0.394795	-1.34083	0.0473385	0.341802	yes	down	N210D_M/N30D_M
Chr06_168366746_168367587	Pig.15509	0.167997	-2.5735	0.00525525	0.112656	yes	down	N210D_M/N30D_M
Chr06_168400991_168401622		46.8218	5.54911	0.00766274	0.140653	yes	up	N210D_M/N30D_M
Chr06_168903984_168904202	Pig.15506	4.45222	2.15452	0.0463911	0.33736	yes	up	N210D_M/N30D_M
Chr06_2639450_2674494	Pig.12657	0.328652	-1.60537	0.0229761	0.261303	yes	down	N210D_M/N30D_M
Chr06_32608626_32620129	Pig.05306	10.1485	3.3432	0.0474858	0.341992	yes	up	N210D_M/N30D_M
Chr06_34870541_34874753	MSTRG.15466,Pig.02745	0.314883	-1.66711	0.0390117	0.3157	yes	down	N210D_M/N30D_M
Chr06_49667205_49680000	Pig.02792	3.56358	1.83333	0.0312329	0.288232	yes	up	N210D_M/N30D_M
Chr06_59614387_59640281	Pig.03617	0.305731	-1.70967	0.0156248	0.213878	yes	down	N210D_M/N30D_M
Chr06_61228450_61234606	MSTRG.15623,Pig.03622	0.109932	-3.18531	0.0269833	0.27315	yes	down	N210D_M/N30D_M
Chr06_61228450_61283077	MSTRG.15623,Pig.03622	0.155864	-2.68164	0.00285968	0.0799399	yes	down	N210D_M/N30D_M
Chr06_63443339_63485048	Pig.03641	0.457075	-1.1295	0.0339292	0.300529	yes	down	N210D_M/N30D_M
Chr06_63650554_63671201		20.6622	4.36892	3.23671e-05	0.00469631	yes	up	N210D_M/N30D_M
Chr06_63650554_63691247		115.365	6.85006	8.74445e-06	0.00166527	yes	up	N210D_M/N30D_M
Chr06_63650554_63715863		49.087	5.61727	0.0274351	1	yes	up	N210D_M/N30D_M
Chr06_63668723_63715863		95.0344	6.57038	0.0354386	0.30764	yes	up	N210D_M/N30D_M
Chr06_66564283_66595285	Pig.03664	59.2992	5.88994	0.000222861	0.0188627	yes	up	N210D_M/N30D_M
Chr06_71718259_71725788	Pig.03686	0.200637	-2.31734	0.0227516	0.260617	yes	down	N210D_M/N30D_M
Chr06_79088008_79100251	Pig.03010	0.462981	-1.11098	0.0258439	0.267845	yes	down	N210D_M/N30D_M
Chr06_81552679_81556789		0.265994	-1.91053	0.00428466	0.0988936	yes	down	N210D_M/N30D_M
Chr07_101834903_101836115	Pig.08853	5.18689	2.37487	0.0169658	0.219233	yes	up	N210D_M/N30D_M
Chr07_125133345_125157395	Pig.13357	0.245501	-2.0262	0.0047436	0.103984	yes	down	N210D_M/N30D_M
Chr07_127317226_127328596	Pig.11473	0.190831	-2.38963	0.0142655	0.206004	yes	down	N210D_M/N30D_M
Chr07_127317226_127334618	Pig.11473	109.254	6.77154	0.0192958	0.233576	yes	up	N210D_M/N30D_M
Chr07_128486884_128504793		0.259409	-1.9467	0.0398779	0.318083	yes	down	N210D_M/N30D_M
Chr07_29778850_29779243		0.0564346	-4.14728	5.2753e-05	0.00636736	yes	down	N210D_M/N30D_M
Chr07_33729425_33731575	Pig.19099	2.69027	1.42775	0.0085662	0.152639	yes	up	N210D_M/N30D_M
Chr07_35015014_35023525	Pig.20280	0.0741692	-3.75304	0.030411	0.28746	yes	down	N210D_M/N30D_M
Chr07_36723571_36725562		0.241364	-2.05072	5.43326e-05	0.00636736	yes	down	N210D_M/N30D_M
Chr07_5561084_5568809	Pig.15440,MSTRG.19214	0.0729802	-3.77635	0.0303026	0.28746	yes	down	N210D_M/N30D_M
Chr07_65935765_65977597	MSTRG.20331,Pig.04276	0.258435	-1.95213	0.0157439	0.213878	yes	down	N210D_M/N30D_M
Chr07_78284059_78313084	MSTRG.20541	0.000834552	-10.2267	0.000363233	0.0245699	yes	down	N210D_M/N30D_M
Chr07_78295549_78323727	MSTRG.20541	4.38622e-08	-24.4424	0.000650792	0.0341197	yes	down	N210D_M/N30D_M
Chr07_85433213_85452842	Pig.08415	128.914	7.01026	1.25268e-07	5.45274e-05	yes	up	N210D_M/N30D_M
Chr07_85434688_85452842	Pig.08415	82.193	6.36094	0.00251604	0.0779692	yes	up	N210D_M/N30D_M
Chr07_85446229_85452842	Pig.08415	2.58281	1.36894	0.0458897	0.334884	yes	up	N210D_M/N30D_M
Chr07_86387061_86413156		10.501	3.39246	0.000155205	0.0143306	yes	up	N210D_M/N30D_M
Chr07_95086666_95087001	MSTRG.20849,Pig.17563	2.22827	1.15592	0.0286112	0.283115	yes	up	N210D_M/N30D_M
Chr08_117809709_117824540	Pig.00649	0.152263	-2.71536	0.029518	0.28746	yes	down	N210D_M/N30D_M
Chr08_118273370_118291983	Pig.00645	0.0727805	-3.7803	0.00583409	0.119382	yes	down	N210D_M/N30D_M
Chr08_120381689_120383512	Pig.00634	0.0628791	-3.99128	0.0443129	1	yes	down	N210D_M/N30D_M
Chr08_139877592_139902897	Pig.00525	0.0305005	-5.03502	0.000114498	0.0119717	yes	down	N210D_M/N30D_M
Chr08_20846343_20878523	Pig.16697	2.27534	1.18608	0.0169803	0.219233	yes	up	N210D_M/N30D_M
Chr08_27230303_27261524	Pig.12465	0.246313	-2.02144	0.034054	0.300761	yes	down	N210D_M/N30D_M
Chr08_27957202_27994675	Pig.12463	0.213049	-2.23074	0.000204703	0.0178209	yes	down	N210D_M/N30D_M
Chr08_71418686_71512101		6.73889	2.75251	0.00141404	0.0525435	yes	up	N210D_M/N30D_M
Chr08_71559017_71589737	Pig.08332	0.125792	-2.99089	0.0161772	0.215249	yes	down	N210D_M/N30D_M
Chr08_82362096_82402170	Pig.01089	7.62678	2.93107	0.0300507	0.28746	yes	up	N210D_M/N30D_M
Chr08_84469002_84469579		0.494239	-1.01672	0.0225991	0.260617	yes	down	N210D_M/N30D_M
Chr09_109172000_109193076	Pig.11684	2.07846	1.05551	0.0104326	0.170904	yes	up	N210D_M/N30D_M
Chr09_125072334_125077449	Pig.12884	0.268344	-1.89784	0.0273718	0.274348	yes	down	N210D_M/N30D_M
Chr09_134961058_134964794	Pig.10235	48.9463	5.61313	0.00161982	0.0580657	yes	up	N210D_M/N30D_M
Chr09_140208927_140230748		22.0255	4.4611	0.00171379	0.0593399	yes	up	N210D_M/N30D_M
Chr09_16522266_16542844	Pig.04694	132.317	7.04786	2.07617e-05	0.00332952	yes	up	N210D_M/N30D_M
Chr09_16530586_16542844	Pig.04694	2.15369	1.10681	0.02426	0.264405	yes	up	N210D_M/N30D_M
Chr09_16536395_16537017	Pig.04694	2.38649	1.25489	0.0230688	0.261303	yes	up	N210D_M/N30D_M
Chr09_16536395_16542844	Pig.04694	2.01097	1.00789	0.00879174	0.153956	yes	up	N210D_M/N30D_M
Chr09_17271933_17273563	Pig.04684	15.3006	3.93552	0.0344923	1	yes	up	N210D_M/N30D_M
Chr09_20192890_20206602	Pig.04669	0.0719365	-3.79713	0.015017	0.21086	yes	down	N210D_M/N30D_M
Chr09_23271876_23286452	Pig.04645	2.71003	1.43831	0.0151706	0.21204	yes	up	N210D_M/N30D_M
Chr09_33496203_33504556	Pig.00298	5.02156	2.32814	0.0295109	0.28746	yes	up	N210D_M/N30D_M
Chr09_46064112_46077788		3.58055	1.84018	0.0435347	0.328342	yes	up	N210D_M/N30D_M
Chr09_46149144_46149865	Pig.00347	18.8818	4.23893	0.00265307	0.0779692	yes	up	N210D_M/N30D_M
Chr09_46149144_46155136	Pig.00347	31.6205	4.98279	0.040309	1	yes	up	N210D_M/N30D_M
Chr09_60430146_60496454	Pig.00397	0.0389905	-4.68074	0.00321346	0.0866498	yes	down	N210D_M/N30D_M
Chr09_66539763_66565923	MSTRG.24574,Pig.00439	11.3602	3.50592	0.00720666	0.139465	yes	up	N210D_M/N30D_M
Chr09_66558827_66565923	MSTRG.24574,Pig.00439	2.23316	1.15909	0.0375404	0.315412	yes	up	N210D_M/N30D_M
Chr09_8107518_8117610	Pig.14368	0.27802	-1.84674	0.00217231	0.0708636	yes	down	N210D_M/N30D_M
Chr09_9089267_9089937	Pig.14355	0.0224498	-5.47715	0.00330609	0.087597	yes	down	N210D_M/N30D_M
Chr10_14474_14833		3.01768	1.59344	0.0384053	0.315412	yes	up	N210D_M/N30D_M
Chr10_16363_16990		4.65931	2.22012	0.0169706	0.219233	yes	up	N210D_M/N30D_M
Chr10_1913538_1919786	Pig.17959	6.97474e-08	-23.7733	5.51608e-13	1.68075e-09	yes	down	N210D_M/N30D_M
Chr10_53362294_53363531	Pig.16905	0.0960957	-3.37938	0.0316063	0.289202	yes	down	N210D_M/N30D_M
Chr10_58190961_58205038	Pig.13795	2.15447	1.10734	0.000407691	0.0258799	yes	up	N210D_M/N30D_M
Chr10_79750648_79751650	Pig.09964,MSTRG.27211	8.43048	3.07561	9.08379e-08	4.61305e-05	yes	up	N210D_M/N30D_M
Chr11_12201402_12222536	Pig.03511	2.4974	1.32042	0.0108013	0.175538	yes	up	N210D_M/N30D_M
Chr11_12222375_12278556	Pig.03511	0.0818993	-3.61001	0.0100308	0.167934	yes	down	N210D_M/N30D_M
Chr11_52476173_52507914	Pig.04496	0.244397	-2.0327	0.00225493	0.072324	yes	down	N210D_M/N30D_M
Chr11_56028794_56032206	Pig.04511	4.17179	2.06067	2.41122e-08	1.4694e-05	yes	up	N210D_M/N30D_M
Chr11_56028794_56037997	Pig.04511	5.50687	2.46123	5.79665e-07	0.000196249	yes	up	N210D_M/N30D_M
Chr11_56028794_56048891	Pig.04511	5.66566	2.50224	0.00256389	0.0779692	yes	up	N210D_M/N30D_M
Chr11_70460141_70466981	Pig.16068	16.3117	4.02784	0.015505	0.213878	yes	up	N210D_M/N30D_M
Chr11_73469919_73470694		0.365197	-1.45325	0.00931483	0.160352	yes	down	N210D_M/N30D_M
Chr11_7762796_7763348	Pig.03542	0.255184	-1.97039	0.00088666	0.0397302	yes	down	N210D_M/N30D_M
Chr11_8078661_8086592	Pig.03540	0.419784	-1.25228	0.000970807	0.0406927	yes	down	N210D_M/N30D_M
Chr12_11781912_11845650	MSTRG.28723	71.0853	6.15148	0.00387551	0.0939302	yes	up	N210D_M/N30D_M
Chr12_11843480_11891592	MSTRG.28723	0.00111291	-9.81145	9.98183e-07	0.000304146	yes	down	N210D_M/N30D_M
Chr12_15327650_15371282	Pig.18677,MSTRG.28969	2.88837	1.53025	0.0297466	0.28746	yes	up	N210D_M/N30D_M
Chr12_24088630_24104595	Pig.11798	0.0650149	-3.94309	0.017713	0.226771	yes	down	N210D_M/N30D_M
Chr12_24249907_24256251	Pig.11795	0.0212353	-5.55739	1.41725e-05	0.00254022	yes	down	N210D_M/N30D_M
Chr12_27312206_27323763	MSTRG.29412,Pig.11225	1.53345e+07	23.8703	0.000270779	0.0206266	yes	up	N210D_M/N30D_M
Chr12_40853263_40853381	MSTRG.29689	0.0416263	-4.58636	0.000339162	0.0240332	yes	down	N210D_M/N30D_M
Chr12_48595782_48605968	Pig.19046	0.270988	-1.8837	0.0103003	0.169649	yes	down	N210D_M/N30D_M
Chr12_6014140_6037875		0.492445	-1.02196	0.0240364	0.26345	yes	down	N210D_M/N30D_M
Chr12_6014140_6048979		0.406797	-1.29762	0.025967	0.268046	yes	down	N210D_M/N30D_M
Chr12_6060022_6072546	Pig.19289	8.97948	3.16663	0.0288206	0.284195	yes	up	N210D_M/N30D_M
Chr12_6535923_6536562		0.034207	-4.86956	0.00152341	0.0559257	yes	down	N210D_M/N30D_M
Chr12_6535923_6544653		0.144281	-2.79305	0.00473931	0.103984	yes	down	N210D_M/N30D_M
Chr12_6535923_6554029		0.0523147	-4.25664	0.0101063	0.168272	yes	down	N210D_M/N30D_M
Chr12_6535923_6560705		0.0432167	-4.53227	0.00614019	0.123087	yes	down	N210D_M/N30D_M
Chr12_6541810_6554029		0.223463	-2.16189	0.0248503	0.264427	yes	down	N210D_M/N30D_M
Chr13_110968727_110983363	Pig.15072	3.69473	1.88547	0.00445197	0.100483	yes	up	N210D_M/N30D_M
Chr13_113016848_113038677		2.49821	1.32089	1.71557e-05	0.00290409	yes	up	N210D_M/N30D_M
Chr13_123966963_123968567	Pig.02114	0.341485	-1.5501	0.0255904	0.266122	yes	down	N210D_M/N30D_M
Chr13_126811720_126850038	Pig.02081	0.385607	-1.3748	0.0451161	0.332537	yes	down	N210D_M/N30D_M
Chr13_126832355_126850038	Pig.02081	0.208071	-2.26486	2.49502e-06	0.000584795	yes	down	N210D_M/N30D_M
Chr13_12812644_12829260		46.8282	5.54931	0.00698728	0.137356	yes	up	N210D_M/N30D_M
Chr13_1453412_1456629	MSTRG.30515	10.5054	3.39306	2.78441e-07	0.000106051	yes	up	N210D_M/N30D_M
Chr13_159424139_159447362	Pig.00974	34.3005	5.10016	0.0351502	1	yes	up	N210D_M/N30D_M
Chr13_1670713_1672319	MSTRG.30523	0.396979	-1.33287	0.0415207	0.325228	yes	down	N210D_M/N30D_M
Chr13_180594582_180621458		20.3684	4.34826	0.0026406	0.0779692	yes	up	N210D_M/N30D_M
Chr13_181129183_181184025		0.352678	-1.50358	0.0097832	0.164693	yes	down	N210D_M/N30D_M
Chr13_181182501_181207763		0.408609	-1.29121	0.0193177	0.233576	yes	down	N210D_M/N30D_M
Chr13_186960416_186965103	Pig.15115	0.39572	-1.33745	0.0405096	0.319774	yes	down	N210D_M/N30D_M
Chr13_3790648_3799041	Pig.07833	9.30548	3.21808	0.0131584	0.199312	yes	up	N210D_M/N30D_M
Chr13_53391484_53428936	Pig.06070	5.10845	2.35289	1.13908e-08	8.67693e-06	yes	up	N210D_M/N30D_M
Chr13_55003824_55067505	Pig.06075	0.0628712	-3.99146	0.00525301	0.112656	yes	down	N210D_M/N30D_M
Chr13_7626662_7653595	MSTRG.30700,Pig.07899	0.333027	-1.58629	0.0169224	0.219233	yes	down	N210D_M/N30D_M
Chr13_86632258_86638860	Pig.11305	32.3468	5.01555	0.00112022	0.0433706	yes	up	N210D_M/N30D_M
Chr13_86836296_86842481	Pig.11303	3.08709	1.62625	0.000885536	0.0397302	yes	up	N210D_M/N30D_M
Chr13_9451851_9452894	Pig.15877	2.81389	1.49256	0.0349529	0.305161	yes	up	N210D_M/N30D_M
Chr13_9659551_9662950	Pig.15869	0.152967	-2.70871	0.0253191	0.266025	yes	down	N210D_M/N30D_M
Chr13_98873441_98889700	Pig.06482	5.8432	2.54676	0.00112313	0.0433706	yes	up	N210D_M/N30D_M
Chr13_98885382_98889700	Pig.06482	3.34731	1.743	0.000467903	0.0274173	yes	up	N210D_M/N30D_M
Chr13_99527027_99532398		0.312597	-1.67762	0.0156148	0.213878	yes	down	N210D_M/N30D_M
Chr14_104847735_104875171	Pig.01945	9.49388	3.247	0.00391743	0.0939302	yes	up	N210D_M/N30D_M
Chr14_20015252_20015712	Pig.10671,MSTRG.33945	0.331345	-1.59359	0.00528709	0.112656	yes	down	N210D_M/N30D_M
Chr14_2997882_3000726	Pig.05846	2.14009	1.09767	0.00541381	0.11423	yes	up	N210D_M/N30D_M
Chr14_39164972_39170296	Pig.07737	2.72266	1.44502	0.028429	0.283082	yes	up	N210D_M/N30D_M
Chr14_42930420_42931617	Pig.05610	0.130186	-2.94135	0.0322679	0.289424	yes	down	N210D_M/N30D_M
Chr14_62315698_62320947		0.169533	-2.56036	0.0422504	0.325257	yes	down	N210D_M/N30D_M
Chr14_65287728_65290729	Pig.07150	0.364392	-1.45644	0.0180989	0.228783	yes	down	N210D_M/N30D_M
Chr14_7769451_7769958	Pig.05797	0.431207	-1.21355	0.01482	0.21086	yes	down	N210D_M/N30D_M
Chr14_85833418_85836812	Pig.19868	6.15406	2.62154	0.00327773	0.087597	yes	up	N210D_M/N30D_M
Chr14_90028374_90037704	Pig.02027	2.4241	1.27745	0.00443595	0.100483	yes	up	N210D_M/N30D_M
Chr14_9266160_9274270	Pig.05775	2.62372	1.39161	2.91506e-06	0.000634443	yes	up	N210D_M/N30D_M
Chr14_97552461_97562490	Pig.02009,MSTRG.35312	10.4759	3.389	0.0197647	0.236372	yes	up	N210D_M/N30D_M
Chr15_103111260_103133434	Pig.00054	4.28083	2.09789	0.0364584	0.312047	yes	up	N210D_M/N30D_M
Chr15_105579889_105581573	Pig.00043	0.111957	-3.15899	0.0179786	0.228783	yes	down	N210D_M/N30D_M
Chr15_107979484_107995904		23.1126	4.53061	0.0025951	0.0779692	yes	up	N210D_M/N30D_M
Chr15_107979484_108030953		5.12199	2.3567	0.00117823	0.044876	yes	up	N210D_M/N30D_M
Chr15_108518521_108523889	Pig.00007	0.185934	-2.42714	0.00066067	0.0341197	yes	down	N210D_M/N30D_M
Chr15_114503744_114560459	MSTRG.37316	2.20711	1.14216	0.0138849	0.204458	yes	up	N210D_M/N30D_M
Chr15_114533496_114560459	MSTRG.37316	2.90227	1.53718	5.9455e-05	0.00670961	yes	up	N210D_M/N30D_M
Chr15_121744453_121761784	Pig.14206	0.155258	-2.68726	3.13033e-05	0.00469631	yes	down	N210D_M/N30D_M
Chr15_139705972_139714817	Pig.16069	0.0904821	-3.46622	0.00401462	0.0948259	yes	down	N210D_M/N30D_M
Chr15_16932689_16939205	Pig.04263	32.0688	5.0031	0.0155584	1	yes	up	N210D_M/N30D_M
Chr15_49079022_49080493	Pig.02682,MSTRG.36454	0.216077	-2.21038	0.00735048	0.139973	yes	down	N210D_M/N30D_M
Chr15_57751128_57770746	Pig.02634	0.232422	-2.10518	0.011863	0.186427	yes	down	N210D_M/N30D_M
Chr15_67621405_67628331	Pig.00244	2.45771	1.29732	0.0111525	0.179677	yes	up	N210D_M/N30D_M
Chr15_77516142_77527045	Pig.00190	2.45618	1.29642	0.00668815	0.132599	yes	up	N210D_M/N30D_M
Chr15_77526292_77541510	Pig.00190	3.42824	1.77747	0.0161324	0.215249	yes	up	N210D_M/N30D_M
Chr15_78580145_78637426	Pig.00183	0.0253825	-5.30002	0.000338886	0.0240332	yes	down	N210D_M/N30D_M
Chr15_85752835_85764319	Pig.00129,MSTRG.36928	5.34341	2.41776	0.000230647	0.0189941	yes	up	N210D_M/N30D_M
Chr15_85752835_85764659	Pig.00129,MSTRG.36928	2.82022	1.49581	0.0226828	0.260617	yes	up	N210D_M/N30D_M
Chr15_85761905_85764319	Pig.00129,MSTRG.36928	14.0546	3.81297	0.00811383	0.146289	yes	up	N210D_M/N30D_M
Chr16_35775308_35787304	Pig.01140	9.43789	3.23846	0.0138435	0.204458	yes	up	N210D_M/N30D_M
Chr16_35783210_35787304	Pig.01140	5.23354	2.38779	0.0344046	0.302165	yes	up	N210D_M/N30D_M
Chr16_35794581_35816115	Pig.01140	3.80005	1.92602	0.00302269	0.0837286	yes	up	N210D_M/N30D_M
Chr16_40041687_40063130	Pig.01158	0.178619	-2.48505	0.0180824	0.228783	yes	down	N210D_M/N30D_M
Chr16_43972316_43979789	Pig.01172	2.04256	1.03038	0.0268472	0.272678	yes	up	N210D_M/N30D_M
Chr16_45446435_45470707	Pig.01182	0.255117	-1.97077	0.0442975	0.33082	yes	down	N210D_M/N30D_M
Chr16_56704855_56725231	Pig.01262	0.0761957	-3.71415	0.0497739	1	yes	down	N210D_M/N30D_M
Chr16_7674073_7680254	Pig.12551	0.300375	-1.73517	0.0436617	0.328487	yes	down	N210D_M/N30D_M
Chr17_34930916_34943672	Pig.11892	2.42786	1.27969	0.0132133	0.199312	yes	up	N210D_M/N30D_M
Chr17_34930916_34945628	Pig.11892	2.06969	1.04941	0.0297178	0.28746	yes	up	N210D_M/N30D_M
Chr17_51000006_51005416	Pig.09982	2.99316	1.58167	0.0186181	0.230437	yes	up	N210D_M/N30D_M
Chr18_16093250_16098970	Pig.01293	0.0658198	-3.92533	0.0182973	0.229432	yes	down	N210D_M/N30D_M
Chr18_18270856_18323820	MSTRG.40398	11.1988	3.48527	0.0223711	0.26017	yes	up	N210D_M/N30D_M
Chr18_18270856_18358987	MSTRG.40398	49.2649	5.62249	0.00019627	0.0175893	yes	up	N210D_M/N30D_M
Chr18_25510138_25527479		0.484388	-1.04577	0.0422661	0.325257	yes	down	N210D_M/N30D_M
Chr18_2812373_2818304	Pig.15536	0.262494	-1.92964	0.0128036	0.195063	yes	down	N210D_M/N30D_M
Chr18_31666003_31703354	Pig.01383	0.151683	-2.72087	0.0149274	0.21086	yes	down	N210D_M/N30D_M
Chr18_3313147_3314482	Pig.15530	2.07111	1.0504	0.0487205	0.345444	yes	up	N210D_M/N30D_M
Chr18_34270406_34280336	MSTRG.40641,Pig.01392	0.298928	-1.74213	0.00273645	0.0779692	yes	down	N210D_M/N30D_M
Chr18_5421103_5454693	Pig.13668	0.391991	-1.35111	0.0430152	0.326038	yes	down	N210D_M/N30D_M
ChrX_103903248_103914281		3.06006	1.61356	0.00215804	0.0708636	yes	up	N210D_M/N30D_M
ChrX_11445105_11457569	Pig.06016	0.0603691	-4.05005	0.00384506	0.0939302	yes	down	N210D_M/N30D_M
ChrX_116987066_116999939	Pig.08395	4.25641	2.08964	0.0266566	0.271648	yes	up	N210D_M/N30D_M
ChrX_20814686_20820349	Pig.01772	0.0872338	-3.51897	0.0322955	0.289424	yes	down	N210D_M/N30D_M
ChrX_24791587_24795340		0.389985	-1.35851	0.00093036	0.0404205	yes	down	N210D_M/N30D_M
ChrX_94780501_94789821	Pig.02450,MSTRG.42159	0.267554	-1.9021	0.00280653	0.0791804	yes	down	N210D_M/N30D_M
Scaffold1223_37884_38702	Pig.22107	0.305334	-1.71154	0.0423784	0.325257	yes	down	N210D_M/N30D_M
Scaffold124_5105139_5113215	Pig.11268	3.71405	1.89299	0.0384406	0.315412	yes	up	N210D_M/N30D_M
Scaffold124_5184262_5193508	Pig.11269	0.356489	-1.48807	0.0311522	0.288232	yes	down	N210D_M/N30D_M
Scaffold158_4430821_4444232		3.11273	1.63818	0.0139914	0.204961	yes	up	N210D_M/N30D_M
Scaffold196_740027_748804	Pig.14393	0.242166	-2.04593	0.0429571	0.326038	yes	down	N210D_M/N30D_M
Scaffold288_854949_855512	Pig.17809	46.3186	5.53352	0.000575585	0.0316708	yes	up	N210D_M/N30D_M
Scaffold3265_5751_23150		76.9554	6.26595	0.0458371	0.334884	yes	up	N210D_M/N30D_M
Scaffold355_403360_409180	Pig.19337	2.75675	1.46297	0.000849842	0.0397302	yes	up	N210D_M/N30D_M
Scaffold419_205122_226753	Pig.20268	0.0378596	-4.7232	0.000937053	0.0404205	yes	down	N210D_M/N30D_M
Scaffold419_234994_255861		0.0901957	-3.4708	0.0161749	0.215249	yes	down	N210D_M/N30D_M
Scaffold4454_90_254	MSTRG.44768	0.00765726	-7.02896	0.0272146	0.274348	yes	down	N210D_M/N30D_M
Chr01_11575048_11579583		2.56432	1.35857	0.0121305	0.485898	yes	up	N150D_M/N90D_M
Chr01_126588251_126599240	Pig.10719	8.29968	3.05306	0.000779184	0.0877074	yes	up	N150D_M/N90D_M
Chr01_127279986_127292153	Pig.14349	14.4653	3.85452	0.00190609	0.157733	yes	up	N150D_M/N90D_M
Chr01_128470328_128472537	Pig.14318	2.77168	1.47076	0.000561318	0.0666195	yes	up	N150D_M/N90D_M
Chr01_134870766_134875868	MSTRG.1863,Pig.02307	3.68477	1.88157	0.039447	0.889531	yes	up	N150D_M/N90D_M
Chr01_134883950_134888642	MSTRG.1863,Pig.02307	23.7995	4.57286	0.00285831	0.206256	yes	up	N150D_M/N90D_M
Chr01_134987666_135001147	Pig.02305	7.27678	2.8633	2.49224e-11	7.49333e-08	yes	up	N150D_M/N90D_M
Chr01_134990236_135001147	Pig.02305	6.75371	2.75568	0.000937806	0.0995568	yes	up	N150D_M/N90D_M
Chr01_140726906_140759222	Pig.02266	6.87971	2.78235	0.00149312	0.135149	yes	up	N150D_M/N90D_M
Chr01_140733143_140759222	Pig.02266	8.54191	3.09456	7.12908e-06	0.00247324	yes	up	N150D_M/N90D_M
Chr01_146320093_146329661	Pig.02237	9.40893	3.23403	0.0116457	0.478659	yes	up	N150D_M/N90D_M
Chr01_162166054_162169510	Pig.08979	3.13327	1.64767	0.00309369	0.215284	yes	up	N150D_M/N90D_M
Chr01_173364048_173366484	Pig.07316	0.247026	-2.01726	0.0420829	0.925824	yes	down	N150D_M/N90D_M
Chr01_181973310_182068263	Pig.00734	77.1518	6.26963	0.000529917	0.0637314	yes	up	N150D_M/N90D_M
Chr01_220107896_220139531	Pig.03978,MSTRG.2821	12.1606	3.60414	0.0310479	0.793664	yes	up	N150D_M/N90D_M
Chr01_222542490_222572939	Pig.03989	9.50467	3.24864	0.00365004	0.236807	yes	up	N150D_M/N90D_M
Chr01_248337313_248340068		0.23693	-2.07747	0.00355406	0.232302	yes	down	N150D_M/N90D_M
Chr01_3467978_3519068	Pig.03801	0.19827	-2.33446	0.0118697	0.483986	yes	down	N150D_M/N90D_M
Chr01_37930886_37959001	Pig.03277	13.51	3.75596	3.49846e-08	3.15561e-05	yes	up	N150D_M/N90D_M
Chr01_64609502_64621380	Pig.05408	3.5249	1.81758	0.0194493	0.633331	yes	up	N150D_M/N90D_M
Chr01_84804013_84812312	Pig.02859	7.89284	2.98055	0.00019983	0.0327721	yes	up	N150D_M/N90D_M
Chr01_85074434_85093387		3.4451	1.78455	0.0269329	0.74292	yes	up	N150D_M/N90D_M
Chr01_85074434_85130540		8.02655	3.00478	0.0304103	0.789417	yes	up	N150D_M/N90D_M
Chr01_88880418_88881721	Pig.02830	0.0283041	-5.14285	0.00880031	0.413431	yes	down	N150D_M/N90D_M
Chr02_10873867_10875081	Pig.14571	0.467586	-1.0967	0.00307919	0.215284	yes	down	N150D_M/N90D_M
Chr02_110029999_110048860	Pig.09907	94.158	6.55701	0.00467008	0.269384	yes	up	N150D_M/N90D_M
Chr02_129529725_129544183	Pig.12557	4.52463	2.1778	0.000290253	0.0414368	yes	up	N150D_M/N90D_M
Chr02_129557508_129571492	Pig.12557	21.8836	4.45177	0.0013544	0.128218	yes	up	N150D_M/N90D_M
Chr02_142242602_142243343		0.406216	-1.29968	0.00416007	0.248502	yes	down	N150D_M/N90D_M
Chr02_15163734_15169181	Pig.17377	0.225499	-2.14881	0.0201793	0.646132	yes	down	N150D_M/N90D_M
Chr02_161624907_161630872	Pig.20939	0.105649	-3.24265	0.0352387	0.834259	yes	down	N150D_M/N90D_M
[truncated: 624 more rows]
