# Supplementary material for: Integrated analysis of circRNA, lncRNA, miRNA and mRNA to reveal the ceRNA regulatory network of postnatal skeletal muscle development in Ningxiang pig
Source: Front Cell Dev Biol. 2023 Jul 3;11:1185823. doi: 10.3389/fcell.2023.1185823 (PMC10350537; doi:10.3389/fcell.2023.1185823)
Supplement: Supplementary file 1 [file DataSheet1.ZIP › Supplementary Table S6 .xlsx]

## Sheet: Table S6-1
GO enrichment analysis of transcripts with TMP > 1 expression
Number	GO id	Term type	Ratio_in_study	Ratio_in_pop	pvalue	padjust	Description	genes/transcripts of skeletal muscle
28	GO:0030199	BP	28/5357	43/22080	4.60983e-07	0.000439905	collagen fibril organization
41	GO:0061077	BP	41/5357	78/22080	1.81471e-06	0.000439905	chaperone-mediated protein folding
75	GO:0071496	BP	75/5357	174/22080	1.82401e-06	0.000439905	cellular response to external stimulus
79	GO:0030198	BP	79/5357	174/22080	1.82401e-06	0.000439905	extracellular matrix organization
60	GO:0033673	BP	60/5357	138/22080	1.90579e-06	0.000439905	negative regulation of kinase activity
79	GO:0043062	BP	79/5357	175/22080	1.9709e-06	0.000439905	extracellular structure organization
55	GO:0034728	BP	55/5357	122/22080	2.01357e-06	0.000439905	nucleosome organization
32	GO:0035966	BP	32/5357	59/22080	2.19409e-06	0.000439905	response to topologically incorrect protein
83	GO:0071824	BP	83/5357	183/22080	2.31908e-06	0.000439905	protein-DNA complex subunit organization
83	GO:0016197	BP	83/5357	205/22080	2.47326e-06	0.000439905	endosomal transport
72	GO:0065004	BP	72/5357	153/22080	2.52287e-06	0.000439905	protein-DNA complex assembly
78	GO:0031396	BP	78/5357	192/22080	2.54167e-06	0.000439905	regulation of protein ubiquitination
68	GO:0051348	BP	68/5357	160/22080	2.63341e-06	0.000439905	negative regulation of transferase activity
104	GO:0001933	BP	104/5357	252/22080	2.64982e-06	0.000439905	negative regulation of protein phosphorylation
131	GO:0051272	BP	131/5357	349/22080	2.78492e-06	0.000439905	positive regulation of cellular component movement
24	GO:0051351	BP	24/5357	41/22080	2.88863e-06	0.000439905	positive regulation of ligase activity
41	GO:1903729	BP	41/5357	86/22080	3.00107e-06	0.000439905	regulation of plasma membrane organization
116	GO:0042326	BP	116/5357	280/22080	3.03434e-06	0.000439905	negative regulation of phosphorylation
149	GO:0043068	BP	149/5357	412/22080	3.06515e-06	0.000439905	positive regulation of programmed cell death
54	GO:0071229	BP	54/5357	121/22080	3.09434e-06	0.000439905	cellular response to acid chemical
149	GO:0034097	BP	149/5357	392/22080	3.12279e-06	0.000439905	response to cytokine
99	GO:0032970	BP	99/5357	264/22080	3.13421e-06	0.000439905	regulation of actin filament-based process
143	GO:1902532	BP	143/5357	382/22080	3.14376e-06	0.000439905	negative regulation of intracellular signal transduction
69	GO:0001525	BP	69/5357	168/22080	3.14796e-06	0.000439905	angiogenesis
112	GO:0007005	BP	112/5357	289/22080	3.15795e-06	0.000439905	mitochondrion organization
196	GO:0000122	BP	196/5357	538/22080	3.28413e-06	0.000439905	negative regulation of transcription from RNA polymerase II promoter
137	GO:0051347	BP	137/5357	374/22080	3.32207e-06	0.000439905	positive regulation of transferase activity
125	GO:0030335	BP	125/5357	326/22080	3.34054e-06	0.000439905	positive regulation of cell migration
108	GO:0045860	BP	108/5357	291/22080	3.37187e-06	0.000439905	positive regulation of protein kinase activity
166	GO:0006325	BP	166/5357	448/22080	3.43853e-06	0.000439905	chromatin organization
192	GO:0016310	BP	192/5357	553/22080	3.49557e-06	0.000439905	phosphorylation
84	GO:1903320	BP	84/5357	212/22080	3.50726e-06	0.000439905	regulation of protein modification by small protein conjugation or removal
166	GO:0031400	BP	166/5357	417/22080	3.53766e-06	0.000439905	negative regulation of protein modification process
135	GO:0045936	BP	135/5357	347/22080	3.57168e-06	0.000439905	negative regulation of phosphate metabolic process
135	GO:0010563	BP	135/5357	347/22080	3.57168e-06	0.000439905	negative regulation of phosphorus metabolic process
96	GO:0071417	BP	96/5357	251/22080	3.60739e-06	0.000439905	cellular response to organonitrogen compound
43	GO:0048568	BP	43/5357	92/22080	3.66435e-06	0.000439905	embryonic organ development
44	GO:0006334	BP	44/5357	92/22080	3.66435e-06	0.000439905	nucleosome assembly
165	GO:0019941	BP	165/5357	451/22080	3.67847e-06	0.000439905	modification-dependent protein catabolic process
176	GO:0051493	BP	176/5357	462/22080	3.67883e-06	0.000439905	regulation of cytoskeleton organization
90	GO:0006457	BP	90/5357	228/22080	3.71266e-06	0.000439905	protein folding
228	GO:0009628	BP	228/5357	660/22080	3.75075e-06	0.000439905	response to abiotic stimulus
154	GO:0030155	BP	154/5357	441/22080	3.7632e-06	0.000439905	regulation of cell adhesion
125	GO:2000147	BP	125/5357	339/22080	3.76348e-06	0.000439905	positive regulation of cell motility
187	GO:1901701	BP	187/5357	486/22080	3.79949e-06	0.000439905	cellular response to oxygen-containing compound
213	GO:2000145	BP	213/5357	595/22080	3.80402e-06	0.000439905	regulation of cell motility
155	GO:0055114	BP	155/5357	420/22080	3.81049e-06	0.000439905	oxidation-reduction process
135	GO:0043086	BP	135/5357	369/22080	3.82874e-06	0.000439905	negative regulation of catalytic activity
170	GO:0071495	BP	170/5357	475/22080	3.86068e-06	0.000439905	cellular response to endogenous stimulus
149	GO:0043065	BP	149/5357	410/22080	3.86135e-06	0.000439905	positive regulation of apoptotic process
195	GO:0070647	BP	195/5357	571/22080	3.88979e-06	0.000439905	protein modification by small protein conjugation or removal
230	GO:0040012	BP	230/5357	650/22080	3.98331e-06	0.000439905	regulation of locomotion
129	GO:0040017	BP	129/5357	360/22080	4.02206e-06	0.000439905	positive regulation of locomotion
185	GO:0043549	BP	185/5357	500/22080	4.02901e-06	0.000439905	regulation of kinase activity
261	GO:0034622	BP	261/5357	721/22080	4.08611e-06	0.000439905	cellular macromolecular complex assembly
225	GO:0022402	BP	225/5357	679/22080	4.10371e-06	0.000439905	cell cycle process
252	GO:0048513	BP	252/5357	765/22080	4.11366e-06	0.000439905	animal organ development
188	GO:0050776	BP	188/5357	548/22080	4.1212e-06	0.000439905	regulation of immune response
208	GO:0043069	BP	208/5357	600/22080	4.16131e-06	0.000439905	negative regulation of programmed cell death
171	GO:0045859	BP	171/5357	456/22080	4.16731e-06	0.000439905	regulation of protein kinase activity
158	GO:0006511	BP	158/5357	434/22080	4.17148e-06	0.000439905	ubiquitin-dependent protein catabolic process
155	GO:0006468	BP	155/5357	434/22080	4.17148e-06	0.000439905	protein phosphorylation
109	GO:0002683	BP	109/5357	288/22080	4.1943e-06	0.000439905	negative regulation of immune system process
179	GO:0051603	BP	179/5357	502/22080	4.23638e-06	0.000439905	proteolysis involved in cellular protein catabolic process
101	GO:1901699	BP	101/5357	271/22080	4.25429e-06	0.000439905	cellular response to nitrogen compound
157	GO:0010942	BP	157/5357	446/22080	4.29127e-06	0.000439905	positive regulation of cell death
196	GO:0051129	BP	196/5357	589/22080	4.30912e-06	0.000439905	negative regulation of cellular component organization
202	GO:0043066	BP	202/5357	589/22080	4.30912e-06	0.000439905	negative regulation of apoptotic process
90	GO:0007034	BP	90/5357	239/22080	4.33225e-06	0.000439905	vacuolar transport
226	GO:0051270	BP	226/5357	642/22080	4.38109e-06	0.000439905	regulation of cellular component movement
205	GO:0009894	BP	205/5357	604/22080	4.47179e-06	0.000439905	regulation of catabolic process
167	GO:0043632	BP	167/5357	459/22080	4.47972e-06	0.000439905	modification-dependent macromolecule catabolic process
183	GO:0016477	BP	183/5357	529/22080	4.5035e-06	0.000439905	cell migration
205	GO:0030334	BP	205/5357	566/22080	4.53894e-06	0.000439905	regulation of cell migration
264	GO:0034654	BP	264/5357	772/22080	4.55944e-06	0.000439905	nucleobase-containing compound biosynthetic process
235	GO:0043085	BP	235/5357	686/22080	4.57067e-06	0.000439905	positive regulation of catalytic activity
263	GO:1901700	BP	263/5357	773/22080	4.59852e-06	0.000439905	response to oxygen-containing compound
266	GO:0051248	BP	266/5357	715/22080	4.62385e-06	0.000439905	negative regulation of protein metabolic process
220	GO:0007010	BP	220/5357	632/22080	4.62473e-06	0.000439905	cytoskeleton organization
281	GO:0009057	BP	281/5357	850/22080	4.63317e-06	0.000439905	macromolecule catabolic process
238	GO:0044255	BP	238/5357	701/22080	4.63526e-06	0.000439905	cellular lipid metabolic process
196	GO:0002684	BP	196/5357	593/22080	4.64309e-06	0.000439905	positive regulation of immune system process
246	GO:0070727	BP	246/5357	759/22080	4.6551e-06	0.000439905	cellular macromolecule localization
322	GO:0051641	BP	322/5357	1000/22080	4.70889e-06	0.000439905	cellular localization
260	GO:0044265	BP	260/5357	745/22080	4.71233e-06	0.000439905	cellular macromolecule catabolic process
112	GO:0033674	BP	112/5357	309/22080	4.72346e-06	0.000439905	positive regulation of kinase activity
311	GO:0002682	BP	311/5357	916/22080	4.72844e-06	0.000439905	regulation of immune system process
286	GO:0006461	BP	286/5357	836/22080	4.7461e-06	0.000439905	protein complex assembly
230	GO:0019637	BP	230/5357	688/22080	4.76992e-06	0.000439905	organophosphate metabolic process
145	GO:0016567	BP	145/5357	418/22080	4.78749e-06	0.000439905	protein ubiquitination
70	GO:0032271	BP	70/5357	175/22080	4.79355e-06	0.000439905	regulation of protein polymerization
121	GO:0043254	BP	121/5357	337/22080	4.80472e-06	0.000439905	regulation of protein complex assembly
147	GO:0008285	BP	147/5357	429/22080	4.81558e-06	0.000439905	negative regulation of cell proliferation
150	GO:0031347	BP	150/5357	429/22080	4.81558e-06	0.000439905	regulation of defense response
308	GO:1902679	BP	308/5357	869/22080	4.83159e-06	0.000439905	negative regulation of RNA biosynthetic process
135	GO:1903047	BP	135/5357	387/22080	4.84038e-06	0.000439905	mitotic cell cycle process
219	GO:1902533	BP	219/5357	662/22080	4.84048e-06	0.000439905	positive regulation of intracellular signal transduction
304	GO:1903507	BP	304/5357	854/22080	4.86587e-06	0.000439905	negative regulation of nucleic acid-templated transcription
58	GO:0070482	BP	58/5357	137/22080	4.87538e-06	0.000439905	response to oxygen levels
218	GO:0051338	BP	218/5357	583/22080	4.88188e-06	0.000439905	regulation of transferase activity
309	GO:0051130	BP	309/5357	919/22080	4.89133e-06	0.000439905	positive regulation of cellular component organization
234	GO:1902580	BP	234/5357	719/22080	4.91132e-06	0.000439905	single-organism cellular localization
112	GO:0043623	BP	112/5357	310/22080	4.9421e-06	0.000439905	cellular protein complex assembly
321	GO:0051253	BP	321/5357	920/22080	4.94719e-06	0.000439905	negative regulation of RNA metabolic process
249	GO:0051726	BP	249/5357	749/22080	4.98327e-06	0.000439905	regulation of cell cycle
288	GO:0018130	BP	288/5357	840/22080	4.98531e-06	0.000439905	heterocycle biosynthetic process
292	GO:0009968	BP	292/5357	809/22080	5.00271e-06	0.000439905	negative regulation of signal transduction
118	GO:0071345	BP	118/5357	329/22080	5.00749e-06	0.000439905	cellular response to cytokine stimulus
68	GO:0045732	BP	68/5357	169/22080	5.01713e-06	0.000439905	positive regulation of protein catabolic process
214	GO:0044087	BP	214/5357	650/22080	5.0294e-06	0.000439905	regulation of cellular component biogenesis
337	GO:0033043	BP	337/5357	972/22080	5.05216e-06	0.000439905	regulation of organelle organization
80	GO:0006979	BP	80/5357	204/22080	5.06012e-06	0.000439905	response to oxidative stress
225	GO:0044092	BP	225/5357	598/22080	5.06939e-06	0.000439905	negative regulation of molecular function
196	GO:0048870	BP	196/5357	598/22080	5.06939e-06	0.000439905	cell motility
108	GO:0009896	BP	108/5357	293/22080	5.08184e-06	0.000439905	positive regulation of catabolic process
229	GO:0060548	BP	229/5357	665/22080	5.10077e-06	0.000439905	negative regulation of cell death
332	GO:0042127	BP	332/5357	1008/22080	5.11919e-06	0.000439905	regulation of cell proliferation
247	GO:0032269	BP	247/5357	666/22080	5.16057e-06	0.000439905	negative regulation of cellular protein metabolic process
245	GO:0034613	BP	245/5357	752/22080	5.19555e-06	0.000439905	cellular protein localization
70	GO:0097190	BP	70/5357	176/22080	5.21408e-06	0.000439905	apoptotic signaling pathway
92	GO:0032956	BP	92/5357	243/22080	5.22061e-06	0.000439905	regulation of actin cytoskeleton organization
305	GO:0023057	BP	305/5357	876/22080	5.2343e-06	0.000439905	negative regulation of signaling
344	GO:0071310	BP	344/5357	958/22080	5.23708e-06	0.000439905	cellular response to organic substance
22	GO:0032197	BP	22/5357	37/22080	5.24325e-06	0.000439905	transposition, RNA-mediated
22	GO:0035914	BP	22/5357	37/22080	5.24325e-06	0.000439905	skeletal muscle cell differentiation	GTF3C5；EGR2；HEYL；COPS2； FOS MSTRG.13018； MSTRG.36777； NR4A1； HMG20B； EGR1； MYOD1； ATF3； KLHL40； MYF5； KLF5； MEGF11； MYF6； KLF5； BTG1； CITED2； FOXN2； MYOG；
309	GO:0010648	BP	309/5357	892/22080	5.2598e-06	0.000439905	negative regulation of cell communication
292	GO:0006629	BP	292/5357	925/22080	5.26811e-06	0.000439905	lipid metabolic process
389	GO:0010629	BP	389/5357	1101/22080	5.30061e-06	0.000439905	negative regulation of gene expression
263	GO:0031401	BP	263/5357	830/22080	5.36634e-06	0.000439905	positive regulation of protein modification process
354	GO:0035556	BP	354/5357	1102/22080	5.36755e-06	0.000439905	intracellular signal transduction
362	GO:0010558	BP	362/5357	1030/22080	5.37255e-06	0.000439905	negative regulation of macromolecule biosynthetic process
309	GO:0001932	BP	309/5357	961/22080	5.37461e-06	0.000439905	regulation of protein phosphorylation
352	GO:2000113	BP	352/5357	995/22080	5.38483e-06	0.000439905	negative regulation of cellular macromolecule biosynthetic process
331	GO:0009967	BP	331/5357	1031/22080	5.41072e-06	0.000439905	positive regulation of signal transduction
359	GO:0043067	BP	359/5357	1067/22080	5.44461e-06	0.000439905	regulation of programmed cell death
401	GO:0071822	BP	401/5357	1160/22080	5.46006e-06	0.000439905	protein complex subunit organization
127	GO:0006753	BP	127/5357	361/22080	5.4756e-06	0.000439905	nucleoside phosphate metabolic process
356	GO:0032270	BP	356/5357	1104/22080	5.47621e-06	0.000439905	positive regulation of cellular protein metabolic process
329	GO:0045184	BP	329/5357	1068/22080	5.47707e-06	0.000439905	establishment of protein localization
416	GO:0070887	BP	416/5357	1142/22080	5.49234e-06	0.000439905	cellular response to chemical stimulus
399	GO:0050790	BP	399/5357	1161/22080	5.49679e-06	0.000439905	regulation of catalytic activity
285	GO:0019438	BP	285/5357	833/22080	5.53995e-06	0.000439905	aromatic compound biosynthetic process
26	GO:0051085	BP	26/5357	46/22080	5.55972e-06	0.000439905	chaperone mediated protein folding requiring cofactor
430	GO:0031399	BP	430/5357	1280/22080	5.57737e-06	0.000439905	regulation of protein modification process
365	GO:0048585	BP	365/5357	1088/22080	5.60943e-06	0.000439905	negative regulation of response to stimulus
354	GO:0042981	BP	354/5357	1053/22080	5.64752e-06	0.000439905	regulation of apoptotic process
300	GO:0044093	BP	300/5357	948/22080	5.66432e-06	0.000439905	positive regulation of molecular function
234	GO:0022603	BP	234/5357	729/22080	5.71661e-06	0.000439905	regulation of anatomical structure morphogenesis
311	GO:1901362	BP	311/5357	933/22080	5.74592e-06	0.000439905	organic cyclic compound biosynthetic process
316	GO:0015031	BP	316/5357	1002/22080	5.75994e-06	0.000439905	protein transport
370	GO:0019220	BP	370/5357	1166/22080	5.76209e-06	0.000439905	regulation of phosphate metabolic process
304	GO:0045892	BP	304/5357	852/22080	5.76934e-06	0.000439905	negative regulation of transcription, DNA-templated
259	GO:0016192	BP	259/5357	805/22080	5.78188e-06	0.000439905	vesicle-mediated transport
324	GO:0080134	BP	324/5357	1020/22080	5.79538e-06	0.000439905	regulation of response to stress
421	GO:0006357	BP	421/5357	1326/22080	5.80774e-06	0.000439905	regulation of transcription from RNA polymerase II promoter
378	GO:0009890	BP	378/5357	1092/22080	5.81736e-06	0.000439905	negative regulation of biosynthetic process
180	GO:0008284	BP	180/5357	542/22080	5.8303e-06	0.000439905	positive regulation of cell proliferation
217	GO:0040011	BP	217/5357	660/22080	5.84634e-06	0.000439905	locomotion
444	GO:0033036	BP	444/5357	1390/22080	5.86318e-06	0.000439905	macromolecule localization
374	GO:0031327	BP	374/5357	1074/22080	5.86576e-06	0.000439905	negative regulation of cellular biosynthetic process
411	GO:0006796	BP	411/5357	1207/22080	5.87604e-06	0.000439905	phosphate-containing compound metabolic process
392	GO:0051172	BP	392/5357	1131/22080	5.90943e-06	0.000439905	negative regulation of nitrogen compound metabolic process
226	GO:0009719	BP	226/5357	703/22080	5.92213e-06	0.000439905	response to endogenous stimulus
337	GO:0042325	BP	337/5357	1040/22080	5.93064e-06	0.000439905	regulation of phosphorylation
463	GO:1902589	BP	463/5357	1371/22080	5.95508e-06	0.000439905	single-organism organelle organization
337	GO:0044711	BP	337/5357	1006/22080	6.00234e-06	0.000439905	single-organism biosynthetic process
433	GO:0016070	BP	433/5357	1352/22080	6.04911e-06	0.000439905	RNA metabolic process
408	GO:0007166	BP	408/5357	1331/22080	6.04942e-06	0.000439905	cell surface receptor signaling pathway
372	GO:0051174	BP	372/5357	1172/22080	6.08304e-06	0.000439905	regulation of phosphorus metabolic process
447	GO:0051649	BP	447/5357	1395/22080	6.09675e-06	0.000439905	establishment of localization in cell
423	GO:0006793	BP	423/5357	1251/22080	6.09901e-06	0.000439905	phosphorus metabolic process
30	GO:0006458	BP	30/5357	57/22080	6.13048e-06	0.000439905	'de novo' protein folding
384	GO:0010941	BP	384/5357	1155/22080	6.16592e-06	0.000439905	regulation of cell death
365	GO:0045595	BP	365/5357	1193/22080	6.16762e-06	0.000439905	regulation of cell differentiation
345	GO:0051240	BP	345/5357	1099/22080	6.17871e-06	0.000439905	positive regulation of multicellular organismal process
212	GO:1901135	BP	212/5357	650/22080	6.21675e-06	0.000439905	carbohydrate derivative metabolic process
402	GO:0065003	BP	402/5357	1196/22080	6.30063e-06	0.000439905	macromolecular complex assembly
354	GO:0045934	BP	354/5357	1029/22080	6.33243e-06	0.000439905	negative regulation of nucleobase-containing compound metabolic process
467	GO:0010033	BP	467/5357	1444/22080	6.34122e-06	0.000439905	response to organic substance
97	GO:0043161	BP	97/5357	264/22080	6.34401e-06	0.000439905	proteasome-mediated ubiquitin-dependent protein catabolic process
401	GO:0044248	BP	401/5357	1197/22080	6.37405e-06	0.000439905	cellular catabolic process
348	GO:0002376	BP	348/5357	1121/22080	6.38597e-06	0.000439905	immune system process
447	GO:1901575	BP	447/5357	1402/22080	6.39057e-06	0.000439905	organic substance catabolic process
372	GO:0033554	BP	372/5357	1085/22080	6.44183e-06	0.000439905	cellular response to stress
351	GO:0023056	BP	351/5357	1141/22080	6.45127e-06	0.000439905	positive regulation of signaling
386	GO:0051247	BP	386/5357	1199/22080	6.4868e-06	0.000439905	positive regulation of protein metabolic process
420	GO:0009891	BP	420/5357	1383/22080	6.50487e-06	0.000439905	positive regulation of biosynthetic process
53	GO:0006469	BP	53/5357	123/22080	6.51724e-06	0.000439905	negative regulation of protein kinase activity
413	GO:1902531	BP	413/5357	1300/22080	6.5442e-06	0.000439905	regulation of intracellular signal transduction
227	GO:0061024	BP	227/5357	709/22080	6.56695e-06	0.000439905	membrane organization
358	GO:0010647	BP	358/5357	1162/22080	6.57469e-06	0.000439905	positive regulation of cell communication
624	GO:0043933	BP	624/5357	1827/22080	6.58448e-06	0.000439905	macromolecular complex subunit organization
345	GO:1902582	BP	345/5357	1033/22080	6.58819e-06	0.000439905	single-organism intracellular transport
452	GO:0044281	BP	452/5357	1450/22080	6.65099e-06	0.000439905	small molecule metabolic process
119	GO:0045786	BP	119/5357	338/22080	6.67461e-06	0.000439905	negative regulation of cell cycle
388	GO:0010557	BP	388/5357	1283/22080	6.69655e-06	0.000439905	positive regulation of macromolecule biosynthetic process
417	GO:0010628	BP	417/5357	1387/22080	6.69831e-06	0.000439905	positive regulation of gene expression
394	GO:0045935	BP	394/5357	1304/22080	6.75508e-06	0.000439905	positive regulation of nucleobase-containing compound metabolic process
426	GO:0051173	BP	426/5357	1410/22080	6.76627e-06	0.000439905	positive regulation of nitrogen compound metabolic process
27	GO:0071230	BP	27/5357	50/22080	6.76902e-06	0.000439905	cellular response to amino acid stimulus
534	GO:0065009	BP	534/5357	1636/22080	6.79541e-06	0.000439905	regulation of molecular function
249	GO:0006508	BP	249/5357	787/22080	6.82049e-06	0.000439905	proteolysis
232	GO:0006886	BP	232/5357	727/22080	6.84441e-06	0.000439905	intracellular protein transport
629	GO:0009892	BP	629/5357	1809/22080	6.84992e-06	0.000439905	negative regulation of metabolic process
468	GO:0048584	BP	468/5357	1478/22080	6.87851e-06	0.000439905	positive regulation of response to stimulus
438	GO:0008104	BP	438/5357	1370/22080	6.90642e-06	0.000439905	protein localization
621	GO:0051128	BP	621/5357	1836/22080	6.91293e-06	0.000439905	regulation of cellular component organization
582	GO:0006464	BP	582/5357	1762/22080	6.97786e-06	0.000439905	cellular protein modification process
582	GO:0036211	BP	582/5357	1762/22080	6.97786e-06	0.000439905	protein modification process
610	GO:0090304	BP	610/5357	1916/22080	6.99255e-06	0.000439905	nucleic acid metabolic process
41	GO:0044420	CC	41/5357	77/22080	6.52259e-07	0.000439905	extracellular matrix component
27	GO:0042611	CC	27/5357	42/22080	1.16267e-06	0.000439905	MHC protein complex
20	GO:0070069	CC	20/5357	28/22080	1.33321e-06	0.000439905	cytochrome complex
49	GO:0098803	CC	49/5357	90/22080	1.43857e-06	0.000439905	respiratory chain complex
64	GO:0000786	CC	64/5357	120/22080	1.72244e-06	0.000439905	nucleosome
70	GO:0098800	CC	70/5357	163/22080	2.1053e-06	0.000439905	inner mitochondrial membrane protein complex
85	GO:0032993	CC	85/5357	182/22080	2.10635e-06	0.000439905	protein-DNA complex
79	GO:0000323	CC	79/5357	197/22080	2.22007e-06	0.000439905	lytic vacuole
79	GO:0005764	CC	79/5357	197/22080	2.22007e-06	0.000439905	lysosome
68	GO:0044815	CC	68/5357	129/22080	2.3062e-06	0.000439905	DNA packaging complex
105	GO:0019866	CC	105/5357	258/22080	2.42724e-06	0.000439905	organelle inner membrane
92	GO:0005743	CC	92/5357	230/22080	2.78376e-06	0.000439905	mitochondrial inner membrane
46	GO:0005581	CC	46/5357	99/22080	2.80415e-06	0.000439905	collagen trimer
86	GO:0098798	CC	86/5357	202/22080	3.01089e-06	0.000439905	mitochondrial protein complex
128	GO:0043233	CC	128/5357	316/22080	3.20553e-06	0.000439905	organelle lumen
113	GO:0070013	CC	113/5357	273/22080	3.24422e-06	0.000439905	intracellular organelle lumen
110	GO:0044455	CC	110/5357	241/22080	3.27559e-06	0.000439905	mitochondrial membrane part
144	GO:0031966	CC	144/5357	364/22080	3.2889e-06	0.000439905	mitochondrial membrane
124	GO:0016607	CC	124/5357	308/22080	3.3376e-06	0.000439905	nuclear speck
148	GO:0031974	CC	148/5357	394/22080	3.36225e-06	0.000439905	membrane-enclosed lumen
131	GO:0005813	CC	131/5357	355/22080	3.37283e-06	0.000439905	centrosome
64	GO:0005759	CC	64/5357	152/22080	3.69926e-06	0.000439905	mitochondrial matrix
201	GO:0016604	CC	201/5357	558/22080	3.91062e-06	0.000439905	nuclear body
254	GO:0044427	CC	254/5357	751/22080	4.1614e-06	0.000439905	chromosomal part
212	GO:0005794	CC	212/5357	628/22080	4.31136e-06	0.000439905	Golgi apparatus
307	GO:0044429	CC	307/5357	784/22080	4.3648e-06	0.000439905	mitochondrial part
243	GO:0005730	CC	243/5357	643/22080	4.42412e-06	0.000439905	nucleolus
200	GO:0098805	CC	200/5357	604/22080	4.47179e-06	0.000439905	whole membrane
178	GO:0043230	CC	178/5357	529/22080	4.5035e-06	0.000439905	extracellular organelle
255	GO:0005783	CC	255/5357	700/22080	4.58331e-06	0.000439905	endoplasmic reticulum
299	GO:0044451	CC	299/5357	920/22080	4.94719e-06	0.000439905	nucleoplasm part
196	GO:0005773	CC	196/5357	573/22080	5.13283e-06	0.000439905	vacuole
176	GO:0070062	CC	176/5357	524/22080	5.19725e-06	0.000439905	extracellular exosome
235	GO:0044432	CC	235/5357	723/22080	5.21452e-06	0.000439905	endoplasmic reticulum part
164	GO:0005815	CC	164/5357	478/22080	5.33692e-06	0.000439905	microtubule organizing center
177	GO:1903561	CC	177/5357	527/22080	5.54357e-06	0.000439905	extracellular vesicle
318	GO:0005739	CC	318/5357	881/22080	5.56213e-06	0.000439905	mitochondrion
394	GO:0098588	CC	394/5357	1262/22080	5.66681e-06	0.000439905	bounding membrane of organelle
343	GO:0031982	CC	343/5357	1102/22080	6.38247e-06	0.000439905	vesicle
327	GO:1902494	CC	327/5357	1033/22080	6.58819e-06	0.000439905	catalytic complex
313	GO:0098796	CC	313/5357	1020/22080	6.95164e-06	0.000439905	membrane protein complex
21	GO:0051787	MF	21/5357	31/22080	3.80919e-07	0.000439905	misfolded protein binding
47	GO:0016627	MF	47/5357	98/22080	1.21469e-06	0.000439905	oxidoreductase activity, acting on the CH-CH group of donors
34	GO:0046332	MF	34/5357	62/22080	1.52844e-06	0.000439905	SMAD binding
54	GO:0019838	MF	54/5357	116/22080	1.8366e-06	0.000439905	growth factor binding
64	GO:0051082	MF	64/5357	141/22080	2.46586e-06	0.000439905	unfolded protein binding
165	GO:0004519	MF	165/5357	418/22080	2.71536e-06	0.000439905	endonuclease activity
125	GO:0003964	MF	125/5357	286/22080	2.73998e-06	0.000439905	RNA-directed DNA polymerase activity
51	GO:0031072	MF	51/5357	115/22080	2.89349e-06	0.000439905	heat shock protein binding
90	GO:0060589	MF	90/5357	232/22080	3.20634e-06	0.000439905	nucleoside-triphosphatase regulator activity
126	GO:0008047	MF	126/5357	345/22080	3.34623e-06	0.000439905	enzyme activator activity
133	GO:0034061	MF	133/5357	310/22080	3.56748e-06	0.000439905	DNA polymerase activity
146	GO:0046982	MF	146/5357	397/22080	3.66241e-06	0.000439905	protein heterodimerization activity
18	GO:0033765	MF	18/5357	27/22080	3.76815e-06	0.000439905	steroid dehydrogenase activity, acting on the CH-CH group of donors
18	GO:0003865	MF	18/5357	27/22080	3.76815e-06	0.000439905	3-oxo-5-alpha-steroid 4-dehydrogenase activity
177	GO:0004518	MF	177/5357	488/22080	4.05866e-06	0.000439905	nuclease activity
176	GO:0016779	MF	176/5357	435/22080	4.25672e-06	0.000439905	nucleotidyltransferase activity
342	GO:0046983	MF	342/5357	1042/22080	5.0699e-06	0.000439905	protein dimerization activity
349	GO:0016788	MF	349/5357	1049/22080	5.42672e-06	0.000439905	hydrolase activity, acting on ester bonds
254	GO:0008270	MF	254/5357	804/22080	5.68844e-06	0.000439905	zinc ion binding
102	GO:0031625	MF	102/5357	280/22080	6.05769e-06	0.000439905	ubiquitin protein ligase binding
482	GO:0016772	MF	482/5357	1443/22080	6.29513e-06	0.000439905	transferase activity, transferring phosphorus-containing groups
519	GO:0019899	MF	519/5357	1556/22080	6.3643e-06	0.000439905	enzyme binding
453	GO:0003723	MF	453/5357	1523/22080	6.89521e-06	0.000439905	RNA binding
333	GO:0098772	MF	333/5357	1093/22080	6.93664e-06	0.000439905	molecular function regulator
111	GO:0016874	MF	111/5357	311/22080	7.01197e-06	0.000439905	ligase activity
419	GO:2000026	BP	419/5357	1332/22080	7.10477e-06	0.000441723	regulation of multicellular organismal development
654	GO:0006996	BP	654/5357	1867/22080	7.10907e-06	0.000441723	organelle organization
425	GO:0046907	BP	425/5357	1291/22080	7.12245e-06	0.000441723	intracellular transport
549	GO:0050793	BP	549/5357	1766/22080	7.1374e-06	0.000441723	regulation of developmental process
114	GO:1901137	BP	114/5357	321/22080	7.19317e-06	0.000442187	carbohydrate derivative biosynthetic process
115	GO:0042176	BP	115/5357	321/22080	7.19317e-06	0.000442187	regulation of protein catabolic process
575	GO:0042221	BP	575/5357	1744/22080	7.23022e-06	0.0004426	response to chemical
624	GO:0043412	BP	624/5357	1897/22080	7.24821e-06	0.0004426	macromolecule modification
589	GO:0010605	BP	589/5357	1673/22080	7.32074e-06	0.000444068	negative regulation of macromolecule metabolic process
424	GO:0042802	MF	424/5357	1336/22080	7.32035e-06	0.000444068	identical protein binding
641	GO:0009058	BP	641/5357	2147/22080	7.41484e-06	0.000447399	biosynthetic process
413	GO:0031328	BP	413/5357	1359/22080	7.42449e-06	0.000447399	positive regulation of cellular biosynthetic process
473	GO:0009056	BP	473/5357	1514/22080	7.51745e-06	0.000450085	catabolic process
591	GO:0031324	BP	591/5357	1703/22080	7.56281e-06	0.000450085	negative regulation of cellular metabolic process
578	GO:0048869	BP	578/5357	1959/22080	7.58412e-06	0.000450085	cellular developmental process
186	GO:0051336	BP	186/5357	569/22080	7.64659e-06	0.000450085	regulation of hydrolase activity
292	GO:0051094	BP	292/5357	943/22080	7.68322e-06	0.000450085	positive regulation of developmental process
625	GO:0051239	BP	625/5357	2043/22080	7.6842e-06	0.000450085	regulation of multicellular organismal process
632	GO:0005654	CC	632/5357	1754/22080	7.65674e-06	0.000450085	nucleoplasm
106	GO:0044389	MF	106/5357	295/22080	7.60236e-06	0.000450085	ubiquitin-like protein ligase binding
597	GO:0003677	MF	597/5357	1934/22080	7.69019e-06	0.000450085	DNA binding
612	GO:0032268	BP	612/5357	1859/22080	7.79908e-06	0.000451682	regulation of cellular protein metabolic process
124	GO:0009117	BP	124/5357	353/22080	7.82754e-06	0.000451682	nucleotide metabolic process
625	GO:0006950	BP	625/5357	1913/22080	7.85947e-06	0.000451682	response to stress
530	GO:0022607	BP	530/5357	1662/22080	7.89084e-06	0.000451682	cellular component assembly
278	GO:0009605	BP	278/5357	895/22080	7.89186e-06	0.000451682	response to external stimulus
730	GO:2001141	BP	730/5357	2399/22080	7.89844e-06	0.000451682	regulation of RNA biosynthetic process
758	GO:0006139	BP	758/5357	2341/22080	7.99015e-06	0.000451682	nucleobase-containing compound metabolic process
576	GO:0032879	BP	576/5357	1890/22080	7.99718e-06	0.000451682	regulation of localization
728	GO:0010646	BP	728/5357	2403/22080	8.01807e-06	0.000451682	regulation of cell communication
662	GO:0051246	BP	662/5357	2025/22080	8.02366e-06	0.000451682	regulation of protein metabolic process
664	GO:0009966	BP	664/5357	2080/22080	8.03801e-06	0.000451682	regulation of signal transduction
14	GO:0045277	CC	14/5357	19/22080	7.83789e-06	0.000451682	respiratory chain complex IV
565	GO:0031090	CC	565/5357	1711/22080	7.91643e-06	0.000451682	organelle membrane
626	GO:0048856	BP	626/5357	2030/22080	8.2218e-06	0.000452361	anatomical structure development
800	GO:0046483	BP	800/5357	2473/22080	8.24754e-06	0.000452361	heterocycle metabolic process
86	GO:0006091	BP	86/5357	229/22080	8.28682e-06	0.000452361	generation of precursor metabolites and energy
617	GO:1901576	BP	617/5357	2060/22080	8.30185e-06	0.000452361	organic substance biosynthetic process
709	GO:0031325	BP	709/5357	2291/22080	8.31796e-06	0.000452361	positive regulation of cellular metabolic process
842	GO:1901360	BP	842/5357	2671/22080	8.33894e-06	0.000452361	organic cyclic compound metabolic process
705	GO:0044267	BP	705/5357	2322/22080	8.34995e-06	0.000452361	cellular protein metabolic process
677	GO:0051716	BP	677/5357	1979/22080	8.35603e-06	0.000452361	cellular response to stimulus
104	GO:2001233	BP	104/5357	289/22080	8.49099e-06	0.000452361	regulation of apoptotic signaling pathway
105	GO:0002694	BP	105/5357	289/22080	8.49099e-06	0.000452361	regulation of leukocyte activation
562	GO:0044249	BP	562/5357	1931/22080	8.58882e-06	0.000452361	cellular biosynthetic process
846	GO:2000112	BP	846/5357	2750/22080	8.66991e-06	0.000452361	regulation of cellular macromolecule biosynthetic process
323	GO:0045893	BP	323/5357	1062/22080	8.69955e-06	0.000452361	positive regulation of transcription, DNA-templated
323	GO:1903508	BP	323/5357	1062/22080	8.69955e-06	0.000452361	positive regulation of nucleic acid-templated transcription
798	GO:0006725	BP	798/5357	2488/22080	8.72447e-06	0.000452361	cellular aromatic compound metabolic process
900	GO:0031326	BP	900/5357	2928/22080	8.72502e-06	0.000452361	regulation of cellular biosynthetic process
717	GO:0010604	BP	717/5357	2304/22080	8.76629e-06	0.000452361	positive regulation of macromolecule metabolic process
134	GO:1903827	BP	134/5357	388/22080	8.80607e-06	0.000452361	regulation of cellular protein localization
765	GO:0009893	BP	765/5357	2462/22080	8.89417e-06	0.000452361	positive regulation of metabolic process
688	GO:1902578	BP	688/5357	2400/22080	8.91438e-06	0.000452361	single-organism localization
115	GO:0000785	CC	115/5357	325/22080	8.23293e-06	0.000452361	chromatin
981	GO:0005737	CC	981/5357	3116/22080	8.81836e-06	0.000452361	cytoplasm
624	GO:0032550	MF	624/5357	2172/22080	8.26521e-06	0.000452361	purine ribonucleoside binding
152	GO:0008134	MF	152/5357	451/22080	8.30775e-06	0.000452361	transcription factor binding
626	GO:0032549	MF	626/5357	2177/22080	8.4677e-06	0.000452361	ribonucleoside binding
712	GO:0097367	MF	712/5357	2481/22080	8.49118e-06	0.000452361	carbohydrate derivative binding
627	GO:0001882	MF	627/5357	2181/22080	8.60774e-06	0.000452361	nucleoside binding
633	GO:0017076	MF	633/5357	2212/22080	8.68e-06	0.000452361	purine nucleotide binding
636	GO:0032553	MF	636/5357	2212/22080	8.68e-06	0.000452361	ribonucleotide binding
730	GO:1901265	MF	730/5357	2490/22080	8.78631e-06	0.000452361	nucleoside phosphate binding
730	GO:0000166	MF	730/5357	2490/22080	8.78631e-06	0.000452361	nucleotide binding
253	GO:0030234	MF	253/5357	808/22080	8.90373e-06	0.000452361	enzyme regulator activity
764	GO:0006810	BP	764/5357	2660/22080	8.98883e-06	0.00045238	transport
881	GO:0016740	MF	881/5357	2830/22080	8.97532e-06	0.00045238	transferase activity
793	GO:0036094	MF	793/5357	2796/22080	8.97989e-06	0.00045238	small molecule binding
771	GO:0051252	BP	771/5357	2562/22080	9.03933e-06	0.000452981	regulation of RNA metabolic process
724	GO:0023051	BP	724/5357	2373/22080	9.05022e-06	0.000452981	regulation of signaling
724	GO:0006355	BP	724/5357	2374/22080	9.08259e-06	0.000453362	regulation of transcription, DNA-templated
621	GO:0035639	MF	621/5357	2166/22080	9.11371e-06	0.000453679	purine ribonucleoside triphosphate binding
630	GO:0032555	MF	630/5357	2196/22080	9.14585e-06	0.000454045	purine ribonucleotide binding
1062	GO:0050896	BP	1062/5357	3407/22080	9.20061e-06	0.000454182	response to stimulus
724	GO:1903506	BP	724/5357	2378/22080	9.2213e-06	0.000454182	regulation of nucleic acid-templated transcription
788	GO:0051234	BP	788/5357	2771/22080	9.28676e-06	0.000454182	establishment of localization
862	GO:0010556	BP	862/5357	2806/22080	9.29298e-06	0.000454182	regulation of macromolecule biosynthetic process
930	GO:0034641	BP	930/5357	3024/22080	9.34444e-06	0.000454182	cellular nitrogen compound metabolic process
917	GO:0009889	BP	917/5357	2988/22080	9.35751e-06	0.000454182	regulation of biosynthetic process
1015	GO:0005829	CC	1015/5357	2879/22080	9.34002e-06	0.000454182	cytosol
790	GO:0043228	CC	790/5357	2510/22080	9.43187e-06	0.000454182	non-membrane-bounded organelle
790	GO:0043232	CC	790/5357	2510/22080	9.43187e-06	0.000454182	intracellular non-membrane-bounded organelle
850	GO:0043168	MF	850/5357	2950/22080	9.33027e-06	0.000454182	anion binding
625	GO:0001883	MF	625/5357	2174/22080	9.42358e-06	0.000454182	purine nucleoside binding
868	GO:0048583	BP	868/5357	2814/22080	9.5199e-06	0.000456112	regulation of response to stimulus
932	GO:0044767	BP	932/5357	3143/22080	9.53605e-06	0.000456112	single-organism developmental process
847	GO:0019219	BP	847/5357	2817/22080	9.59114e-06	0.000456743	regulation of nucleobase-containing compound metabolic process
153	GO:0032446	BP	153/5357	458/22080	9.60706e-06	0.000456743	protein modification by small protein conjugation
931	GO:0051171	BP	931/5357	3072/22080	9.64896e-06	0.000456743	regulation of nitrogen compound metabolic process
929	GO:0010468	BP	929/5357	3072/22080	9.64896e-06	0.000456743	regulation of gene expression
847	GO:0019538	BP	847/5357	2857/22080	9.74292e-06	0.00045917	protein metabolic process
1176	GO:0048519	BP	1176/5357	3556/22080	9.76364e-06	0.00045917	negative regulation of biological process
82	GO:0040013	BP	82/5357	217/22080	9.92672e-06	0.00045917	negative regulation of locomotion
1175	GO:0048522	BP	1175/5357	3829/22080	9.95704e-06	0.00045917	positive regulation of cellular process
1015	GO:0006807	BP	1015/5357	3358/22080	9.97597e-06	0.00045917	nitrogen compound metabolic process
1180	GO:0005634	CC	1180/5357	3782/22080	9.91704e-06	0.00045917	nucleus
894	GO:0016787	MF	894/5357	3121/22080	9.94323e-06	0.00045917	hydrolase activity
1112	GO:0048523	BP	1112/5357	3322/22080	1.00767e-05	0.000462643	negative regulation of cellular process
158	GO:0018193	BP	158/5357	472/22080	1.01229e-05	0.000462741	peptidyl-amino acid modification
995	GO:0032502	BP	995/5357	3364/22080	1.01431e-05	0.000462741	developmental process
1069	GO:0044710	BP	1069/5357	3326/22080	1.01798e-05	0.000462741	single-organism metabolic process
1218	GO:0044428	CC	1218/5357	3448/22080	1.01697e-05	0.000462741	nuclear part
27	GO:0006986	BP	27/5357	51/22080	1.02691e-05	0.000464295	response to unfolded protein
27	GO:0051084	BP	27/5357	51/22080	1.02691e-05	0.000464295	'de novo' posttranslational protein folding
910	GO:0051179	BP	910/5357	3134/22080	1.02901e-05	0.000464295	localization
1036	GO:0043169	MF	1036/5357	3582/22080	1.03533e-05	0.000465999	cation binding
41	GO:0009108	BP	41/5357	90/22080	1.04993e-05	0.000469237	coenzyme biosynthetic process
733	GO:0065008	BP	733/5357	2606/22080	1.05246e-05	0.000469237	regulation of biological quality
1323	GO:0044260	BP	1323/5357	4189/22080	1.05298e-05	0.000469237	cellular macromolecule metabolic process
328	GO:1902680	BP	328/5357	1083/22080	1.05411e-05	0.000469237	positive regulation of RNA biosynthetic process
1328	GO:0016043	BP	1328/5357	3952/22080	1.06182e-05	0.000469842	cellular component organization
1020	GO:0046872	MF	1020/5357	3507/22080	1.06027e-05	0.000469842	metal ion binding
1347	GO:0071840	BP	1347/5357	4002/22080	1.0686e-05	0.000470626	cellular component organization or biogenesis
343	GO:0051254	BP	343/5357	1142/22080	1.07127e-05	0.000470626	positive regulation of RNA metabolic process
1341	GO:0060255	BP	1341/5357	4356/22080	1.08186e-05	0.000470626	regulation of macromolecule metabolic process
1327	GO:0080090	BP	1327/5357	4306/22080	1.08309e-05	0.000470626	regulation of primary metabolic process
80	GO:0031349	BP	80/5357	211/22080	1.08414e-05	0.000470626	positive regulation of defense response
1197	GO:0043234	CC	1197/5357	3823/22080	1.08203e-05	0.000470626	protein complex
278	GO:0016491	MF	278/5357	906/22080	1.07349e-05	0.000470626	oxidoreductase activity
1168	GO:0003676	MF	1168/5357	3961/22080	1.08e-05	0.000470626	nucleic acid binding
1415	GO:0043170	BP	1415/5357	4579/22080	1.10051e-05	0.000476603	macromolecule metabolic process
1264	GO:0048518	BP	1264/5357	4168/22080	1.10922e-05	0.000478114	positive regulation of biological process
628	GO:0044765	BP	628/5357	2216/22080	1.12333e-05	0.000482548	single-organism transport
29	GO:0002474	BP	29/5357	56/22080	1.12478e-05	0.000482548	antigen processing and presentation of peptide antigen via MHC class I
1353	GO:0031323	BP	1353/5357	4385/22080	1.13778e-05	0.000486984	regulation of cellular metabolic process
1693	GO:0043167	MF	1693/5357	5883/22080	1.15028e-05	0.000491187	ion binding
184	GO:0006974	BP	184/5357	566/22080	1.15604e-05	0.0004925	cellular response to DNA damage stimulus
169	GO:0032774	BP	169/5357	515/22080	1.16251e-05	0.000494109	RNA biosynthetic process
1445	GO:0019222	BP	1445/5357	4681/22080	1.18504e-05	0.000501359	regulation of metabolic process
1582	GO:0032991	CC	1582/5357	5154/22080	1.18421e-05	0.000501359	macromolecular complex
1986	GO:0043231	CC	1986/5357	6237/22080	1.20092e-05	0.000505741	intracellular membrane-bounded organelle
437	GO:0071702	BP	437/5357	1498/22080	1.2128e-05	0.000507801	organic substance transport
2061	GO:0043227	CC	2061/5357	6503/22080	1.21413e-05	0.000507801	membrane-bounded organelle
300	GO:0016301	MF	300/5357	987/22080	1.20883e-05	0.000507801	kinase activity
2265	GO:0044444	CC	2265/5357	6980/22080	1.22256e-05	0.000510163	cytoplasmic part
1944	GO:0071704	BP	1944/5357	6262/22080	1.23019e-05	0.000512178	organic substance metabolic process
2032	GO:0003824	MF	2032/5357	6899/22080	1.24031e-05	0.000515222	catalytic activity
1789	GO:0005515	MF	1789/5357	5734/22080	1.24743e-05	0.000517007	protein binding
19	GO:0014910	BP	19/5357	31/22080	1.25317e-05	0.000517205	regulation of smooth muscle cell migration
1829	GO:0044238	BP	1829/5357	5888/22080	1.25638e-05	0.000517205	primary metabolic process
2184	GO:0044446	CC	2184/5357	6721/22080	1.25483e-05	0.000517205	intracellular organelle part
1857	GO:0044237	BP	1857/5357	5894/22080	1.26317e-05	0.000518835	cellular metabolic process
1804	GO:0097159	MF	1804/5357	6298/22080	1.27571e-05	0.000522811	organic cyclic compound binding
2053	GO:0008152	BP	2053/5357	6579/22080	1.29904e-05	0.000528921	metabolic process
4210	GO:0008150	BP	4210/5357	15222/22080	1.29928e-05	0.000528921	biological_process
1791	GO:1901363	MF	1791/5357	6232/22080	1.29407e-05	0.000528921	heterocyclic compound binding
2394	GO:0043229	CC	2394/5357	7653/22080	1.3291e-05	0.000537468	intracellular organelle
2214	GO:0044422	CC	2214/5357	6890/22080	1.33071e-05	0.000537468	organelle part
2282	GO:0044763	BP	2282/5357	7671/22080	1.34221e-05	0.000538861	single-organism cellular process
3219	GO:0009987	BP	3219/5357	10614/22080	1.34533e-05	0.000538861	cellular process
2416	GO:0050789	BP	2416/5357	8917/22080	1.34814e-05	0.000538861	regulation of biological process
33	GO:0005788	CC	33/5357	68/22080	1.3414e-05	0.000538861	endoplasmic reticulum lumen
3424	GO:0005488	MF	3424/5357	12047/22080	1.35017e-05	0.000538861	binding
2519	GO:0065007	BP	2519/5357	9399/22080	1.35711e-05	0.000539144	biological regulation
2315	GO:0050794	BP	2315/5357	8565/22080	1.3597e-05	0.000539144	regulation of cellular process
2467	GO:0043226	CC	2467/5357	7951/22080	1.35761e-05	0.000539144	organelle
3540	GO:0044424	CC	3540/5357	11527/22080	1.43825e-05	0.00056661	intracellular part
2698	GO:0044699	BP	2698/5357	9126/22080	1.44703e-05	0.000568842	single-organism process
108	GO:0050865	BP	108/5357	305/22080	1.48333e-05	0.000581864	regulation of cell activation
84	GO:0032103	BP	84/5357	226/22080	1.51854e-05	0.000594403	positive regulation of response to external stimulus
162	GO:0031329	BP	162/5357	494/22080	1.59194e-05	0.000620159	regulation of cellular catabolic process
317	GO:0009653	BP	317/5357	1054/22080	1.59449e-05	0.000620159	anatomical structure morphogenesis
111	GO:0051186	BP	111/5357	317/22080	1.60361e-05	0.000622385	cofactor metabolic process
382	GO:0044271	BP	382/5357	1296/22080	1.61288e-05	0.00062466	cellular nitrogen compound biosynthetic process
87	GO:1903829	BP	87/5357	236/22080	1.62838e-05	0.000629331	positive regulation of cellular protein localization
18	GO:0070303	BP	18/5357	29/22080	1.66064e-05	0.00063833	negative regulation of stress-activated protein kinase signaling cascade
18	GO:0032873	BP	18/5357	29/22080	1.66064e-05	0.00063833	negative regulation of stress-activated MAPK cascade
106	GO:0005912	CC	106/5357	299/22080	1.66212e-05	0.00063833	adherens junction
438	GO:0044877	MF	438/5357	1506/22080	1.69197e-05	0.000648435	macromolecular complex binding
106	GO:0071900	BP	106/5357	300/22080	1.71315e-05	0.000655183	regulation of protein serine/threonine kinase activity
146	GO:0001817	BP	146/5357	438/22080	1.72988e-05	0.000660203	regulation of cytokine production
205	GO:0044802	BP	205/5357	647/22080	1.76179e-05	0.00067033	single-organism membrane organization
20	GO:0006490	BP	20/5357	34/22080	1.76374e-05	0.00067033	oligosaccharide-lipid intermediate biosynthetic process
34	GO:0071901	BP	34/5357	71/22080	1.83287e-05	0.000695163	negative regulation of protein serine/threonine kinase activity
48	GO:0045766	BP	48/5357	112/22080	1.90628e-05	0.000721512	positive regulation of angiogenesis
158	GO:0010564	BP	158/5357	480/22080	1.98038e-05	0.000746473	regulation of cell cycle process
215	GO:0032880	BP	215/5357	686/22080	2.00923e-05	0.000755794	regulation of protein localization
207	GO:1990234	CC	207/5357	657/22080	2.02564e-05	0.000760406	transferase complex
56	GO:0051188	BP	56/5357	137/22080	2.04766e-05	0.000767098	cofactor biosynthetic process
44	GO:0031398	BP	44/5357	101/22080	2.0542e-05	0.00076736	positive regulation of protein ubiquitination
86	GO:0031331	BP	86/5357	233/22080	2.05674e-05	0.00076736	positive regulation of cellular catabolic process
83	GO:0045088	BP	83/5357	225/22080	2.14146e-05	0.000797346	regulation of innate immune response
50	GO:0019882	BP	50/5357	119/22080	2.15123e-05	0.000799357	antigen processing and presentation
17	GO:0042612	CC	17/5357	27/22080	2.18685e-05	0.00081095	MHC class I protein complex
41	GO:0001568	BP	41/5357	92/22080	2.3084e-05	0.000854295	blood vessel development
153	GO:0010638	BP	153/5357	464/22080	2.337e-05	0.000863137	positive regulation of organelle organization
19	GO:0006488	BP	19/5357	32/22080	2.38266e-05	0.000876465	dolichol-linked oligosaccharide biosynthetic process
19	GO:0048661	BP	19/5357	32/22080	2.38266e-05	0.000876465	positive regulation of smooth muscle cell proliferation
287	GO:0060341	BP	287/5357	951/22080	2.41764e-05	0.000887551	regulation of cellular localization
50	GO:0006352	BP	50/5357	120/22080	2.48561e-05	0.000910677	DNA-templated transcription, initiation
70	GO:0031965	CC	70/5357	182/22080	2.54363e-05	0.000928223	nuclear membrane
109	GO:0070161	CC	109/5357	313/22080	2.58546e-05	0.00094161	anchoring junction
98	GO:0010498	BP	98/5357	275/22080	2.61653e-05	0.000949936	proteasomal protein catabolic process
38	GO:1904375	BP	38/5357	83/22080	2.61869e-05	0.000949936	regulation of protein localization to cell periphery
87	GO:0032886	BP	87/5357	239/22080	2.63752e-05	0.000954876	regulation of microtubule-based process
36	GO:1903076	BP	36/5357	78/22080	2.66032e-05	0.00096123	regulation of protein localization to plasma membrane
57	GO:0031668	BP	57/5357	141/22080	2.7209e-05	0.000981186	cellular response to extracellular stimulus
155	GO:0005856	CC	155/5357	474/22080	2.84718e-05	0.00102471	cytoskeleton
11	GO:0033630	BP	11/5357	14/22080	2.92048e-05	0.00104697	positive regulation of cell adhesion mediated by integrin
11	GO:0048407	MF	11/5357	14/22080	2.92048e-05	0.00104697	platelet-derived growth factor binding
49	GO:1904018	BP	49/5357	117/22080	2.98339e-05	0.00106351	positive regulation of vasculature development
38	GO:0022904	BP	38/5357	84/22080	2.99404e-05	0.00106351	respiratory electron transport chain
28	GO:0051340	BP	28/5357	56/22080	2.99563e-05	0.00106351	regulation of ligase activity
28	GO:0098573	CC	28/5357	56/22080	2.99563e-05	0.00106351	intrinsic component of mitochondrial membrane
28	GO:0032592	CC	28/5357	56/22080	2.99563e-05	0.00106351	integral component of mitochondrial membrane
73	GO:0000287	MF	73/5357	193/22080	3.01591e-05	0.00106864	magnesium ion binding
119	GO:0034248	BP	119/5357	349/22080	3.03592e-05	0.00107158	regulation of cellular amide metabolic process
167	GO:0019900	MF	167/5357	516/22080	3.0336e-05	0.00107158	kinase binding
33	GO:0042147	BP	33/5357	70/22080	3.2593e-05	0.00114821	retrograde transport, endosome to Golgi
89	GO:0002697	BP	89/5357	246/22080	3.42395e-05	0.0012039	regulation of immune effector process
89	GO:0006163	BP	89/5357	247/22080	3.55498e-05	0.00124758	purine nucleotide metabolic process
69	GO:0044085	BP	69/5357	181/22080	3.58699e-05	0.00125641	cellular component biogenesis
84	GO:0031301	CC	84/5357	231/22080	3.81543e-05	0.00133133	integral component of organelle membrane
223	GO:0019752	BP	223/5357	722/22080	3.90173e-05	0.00135886	carboxylic acid metabolic process
95	GO:1903706	BP	95/5357	268/22080	3.92406e-05	0.00136404	regulation of hemopoiesis
280	GO:0006928	BP	280/5357	930/22080	3.95647e-05	0.0013727	movement of cell or subcellular component
138	GO:0044454	CC	138/5357	417/22080	3.97799e-05	0.00137756	nuclear chromosome part
142	GO:0044437	CC	142/5357	430/22080	4.01264e-05	0.00138693	vacuolar part
44	GO:0034599	BP	44/5357	103/22080	4.10686e-05	0.00141417	cellular response to oxidative stress
356	GO:0046914	MF	356/5357	1215/22080	4.10001e-05	0.00141417	transition metal ion binding
135	GO:0007167	BP	135/5357	407/22080	4.16205e-05	0.00143048	enzyme linked receptor protein signaling pathway
72	GO:0030695	MF	72/5357	192/22080	4.26797e-05	0.00146414	GTPase regulator activity
458	GO:0044707	BP	458/5357	1602/22080	4.34069e-05	0.0014863	single-multicellular organism process
188	GO:0032101	BP	188/5357	596/22080	4.51308e-05	0.00154245	regulation of response to external stimulus
294	GO:0008092	MF	294/5357	985/22080	4.59508e-05	0.00156173	cytoskeletal protein binding
105	GO:0030029	BP	105/5357	303/22080	4.6819e-05	0.00158731	actin filament-based process
48	GO:0008022	MF	48/5357	116/22080	4.68768e-05	0.00158731	protein C-terminus binding
42	GO:0022900	BP	42/5357	98/22080	4.79986e-05	0.0016223	electron transport chain
232	GO:0006396	BP	232/5357	757/22080	4.83894e-05	0.0016325	RNA processing
7	GO:0047372	MF	7/5357	7/22080	4.93365e-05	0.00166139	acylglycerol lipase activity
83	GO:0051056	BP	83/5357	229/22080	4.94893e-05	0.00166347	regulation of small GTPase mediated signal transduction
94	GO:0030036	BP	94/5357	266/22080	5.02244e-05	0.00168509	actin cytoskeleton organization
30	GO:0007179	BP	30/5357	63/22080	5.14778e-05	0.00172399	transforming growth factor beta receptor signaling pathway
109	GO:0004842	MF	109/5357	317/22080	5.18271e-05	0.00173252	ubiquitin-protein transferase activity
128	GO:0008219	BP	128/5357	384/22080	5.36996e-05	0.00179184	cell death
39	GO:0010634	BP	39/5357	89/22080	5.3981e-05	0.00179796	positive regulation of epithelial cell migration
34	GO:0001936	BP	34/5357	74/22080	5.42766e-05	0.00180452	regulation of endothelial cell proliferation
29	GO:0034605	BP	29/5357	60/22080	5.47909e-05	0.00181503	cellular response to heat
29	GO:0005793	CC	29/5357	60/22080	5.47909e-05	0.00181503	endoplasmic reticulum-Golgi intermediate compartment
81	GO:0070507	BP	81/5357	223/22080	5.52077e-05	0.00182554	regulation of microtubule cytoskeleton organization
41	GO:0015980	BP	41/5357	95/22080	5.61006e-05	0.00185172	energy derivation by oxidation of organic compounds
172	GO:0044431	CC	172/5357	541/22080	5.79026e-05	0.00190777	Golgi apparatus part
18	GO:0044183	MF	18/5357	31/22080	5.91773e-05	0.00194626	protein binding involved in protein folding
22	GO:0032196	BP	22/5357	41/22080	5.95744e-05	0.00195269	transposition
123	GO:0009888	BP	123/5357	366/22080	5.95858e-05	0.00195269	tissue development
84	GO:0051249	BP	84/5357	234/22080	6.11215e-05	0.00199944	regulation of lymphocyte activation
130	GO:0032386	BP	130/5357	392/22080	6.36876e-05	0.00207967	regulation of intracellular transport
127	GO:0016887	MF	127/5357	381/22080	6.44302e-05	0.00210017	ATPase activity
34	GO:0033108	BP	34/5357	75/22080	6.61561e-05	0.0021526	mitochondrial respiratory chain complex assembly
41	GO:0043409	BP	41/5357	96/22080	6.64193e-05	0.00215733	negative regulation of MAPK cascade
67	GO:1901681	MF	67/5357	178/22080	6.80467e-05	0.00220628	sulfur compound binding
88	GO:0045785	BP	88/5357	248/22080	7.13408e-05	0.002309	positive regulation of cell adhesion
128	GO:0031344	BP	128/5357	386/22080	7.22691e-05	0.00233492	regulation of cell projection organization
54	GO:0000904	BP	54/5357	136/22080	7.43986e-05	0.00239949	cell morphogenesis involved in differentiation
19	GO:0033628	BP	19/5357	34/22080	7.60167e-05	0.00243433	regulation of cell adhesion mediated by integrin
19	GO:2001238	BP	19/5357	34/22080	7.60167e-05	0.00243433	positive regulation of extrinsic apoptotic signaling pathway
349	GO:0030154	BP	349/5357	1198/22080	7.64092e-05	0.00243433	cell differentiation
15	GO:0015002	MF	15/5357	24/22080	7.63955e-05	0.00243433	heme-copper terminal oxidase activity
15	GO:0004129	MF	15/5357	24/22080	7.63955e-05	0.00243433	cytochrome-c oxidase activity
15	GO:0016676	MF	15/5357	24/22080	7.63955e-05	0.00243433	oxidoreductase activity, acting on a heme group of donors, oxygen as acceptor
15	GO:0016675	MF	15/5357	24/22080	7.63955e-05	0.00243433	oxidoreductase activity, acting on a heme group of donors
89	GO:0048729	BP	89/5357	252/22080	8.12417e-05	0.0025838	tissue morphogenesis
81	GO:0005924	CC	81/5357	225/22080	8.2934e-05	0.00263305	cell-substrate adherens junction
144	GO:0032561	MF	144/5357	443/22080	8.38666e-05	0.00265805	guanyl ribonucleotide binding
21	GO:0035967	BP	21/5357	39/22080	8.64776e-05	0.00273106	cellular response to topologically incorrect protein
179	GO:0080135	BP	179/5357	569/22080	8.68608e-05	0.00273106	regulation of cellular response to stress
22	GO:0043407	BP	22/5357	42/22080	8.69155e-05	0.00273106	negative regulation of MAP kinase activity
22	GO:0042026	BP	22/5357	42/22080	8.69155e-05	0.00273106	protein refolding
36	GO:0048002	BP	36/5357	82/22080	8.82662e-05	0.00276875	antigen processing and presentation of peptide antigen
68	GO:2000146	BP	68/5357	183/22080	8.8944e-05	0.00278524	negative regulation of cell motility
184	GO:0009607	BP	184/5357	587/22080	9.07428e-05	0.0028353	response to biotic stimulus
38	GO:0031589	BP	38/5357	88/22080	9.08521e-05	0.0028353	cell-substrate adhesion
504	GO:0032559	MF	504/5357	1792/22080	9.13904e-05	0.00284725	adenyl ribonucleotide binding
40	GO:0010494	CC	40/5357	94/22080	9.19942e-05	0.00285634	cytoplasmic stress granule
40	GO:0042826	MF	40/5357	94/22080	9.19942e-05	0.00285634	histone deacetylase binding
10	GO:0014912	BP	10/5357	13/22080	9.54015e-05	0.00295148	negative regulation of smooth muscle cell migration
135	GO:0055086	BP	135/5357	412/22080	9.55472e-05	0.00295148	nucleobase-containing small molecule metabolic process
10	GO:0005583	CC	10/5357	13/22080	9.54015e-05	0.00295148	fibrillar collagen trimer
82	GO:0030055	CC	82/5357	229/22080	9.57027e-05	0.00295148	cell-substrate junction
507	GO:0030554	MF	507/5357	1805/22080	9.65738e-05	0.00297334	adenyl nucleotide binding
9	GO:1903587	BP	9/5357	11/22080	9.75253e-05	0.00299759	regulation of blood vessel endothelial cell proliferation involved in sprouting angiogenesis
79	GO:0005925	CC	79/5357	220/22080	9.90512e-05	0.0030394	focal adhesion
46	GO:1903322	BP	46/5357	113/22080	0.000102066	0.00312668	positive regulation of protein modification by small protein conjugation or removal
125	GO:0007346	BP	125/5357	379/22080	0.000105308	0.0032206	regulation of mitotic cell cycle
37	GO:0046129	BP	37/5357	85/22080	0.000106685	0.00324643	purine ribonucleoside biosynthetic process
37	GO:0042451	BP	37/5357	85/22080	0.000106685	0.00324643	purine nucleoside biosynthetic process
204	GO:0006259	BP	204/5357	663/22080	0.000108455	0.00329483	DNA metabolic process
151	GO:0034660	BP	151/5357	471/22080	0.000109505	0.00331573	ncRNA metabolic process
200	GO:0004672	MF	200/5357	648/22080	0.00010937	0.00331573	protein kinase activity
144	GO:0019001	MF	144/5357	445/22080	0.000109834	0.00332022	guanyl nucleotide binding
39	GO:2001236	BP	39/5357	91/22080	0.000110248	0.00332723	regulation of extrinsic apoptotic signaling pathway
77	GO:0050678	BP	77/5357	214/22080	0.00011107	0.00334105	regulation of epithelial cell proliferation
77	GO:0008135	MF	77/5357	214/22080	0.00011107	0.00334105	translation factor activity, RNA binding
137	GO:0005525	MF	137/5357	422/22080	0.000117235	0.00350921	GTP binding
58	GO:0045637	BP	58/5357	151/22080	0.000118567	0.00353752	regulation of myeloid cell differentiation
89	GO:0071396	BP	89/5357	255/22080	0.000123821	0.00368826	cellular response to lipid
84	GO:0006732	BP	84/5357	237/22080	0.000126015	0.00374751	coenzyme metabolic process
54	GO:0031012	CC	54/5357	138/22080	0.000128656	0.00381986	extracellular matrix
65	GO:0030336	BP	65/5357	175/22080	0.00012912	0.00382744	negative regulation of cell migration
108	GO:0006417	BP	108/5357	320/22080	0.000129407	0.00382973	regulation of translation
47	GO:0030178	BP	47/5357	117/22080	0.000132399	0.00389649	negative regulation of Wnt signaling pathway
87	GO:0071407	BP	87/5357	248/22080	0.000132513	0.00389649	cellular response to organic cyclic compound
128	GO:0004674	MF	128/5357	391/22080	0.000132872	0.00390078	protein serine/threonine kinase activity
66	GO:0016055	BP	66/5357	177/22080	0.000134185	0.00393301	Wnt signaling pathway
54	GO:0003743	MF	54/5357	139/22080	0.000138473	0.0040522	translation initiation factor activity
84	GO:0031300	CC	84/5357	239/22080	0.000140038	0.00409147	intrinsic component of organelle membrane
34	GO:0060759	BP	34/5357	77/22080	0.000142846	0.00416025	regulation of response to cytokine stimulus
17	GO:0006754	BP	17/5357	30/22080	0.000143931	0.00418518	ATP biosynthetic process
43	GO:0006839	BP	43/5357	105/22080	0.000144842	0.004205	mitochondrial transport
133	GO:0010243	BP	133/5357	409/22080	0.000146297	0.00424053	response to organonitrogen compound
15	GO:0015985	BP	15/5357	25/22080	0.000148132	0.00427342	energy coupled proton transport, down electrochemical gradient
15	GO:0015986	BP	15/5357	25/22080	0.000148132	0.00427342	ATP synthesis coupled proton transport
15	GO:0015215	MF	15/5357	25/22080	0.000148132	0.00427342	nucleotide transmembrane transporter activity
74	GO:0002764	BP	74/5357	205/22080	0.000149941	0.00431197	immune response-regulating signaling pathway
130	GO:0005768	CC	130/5357	398/22080	0.000150409	0.00431197	endosome
230	GO:0016773	MF	230/5357	762/22080	0.000150389	0.00431197	phosphotransferase activity, alcohol group as acceptor
496	GO:0005524	MF	496/5357	1770/22080	0.000150991	0.00432189	ATP binding
116	GO:0030163	BP	116/5357	350/22080	0.00015487	0.00442598	protein catabolic process
177	GO:0043207	BP	177/5357	568/22080	0.000158613	0.0045259	response to external biotic stimulus
149	GO:0019901	MF	149/5357	467/22080	0.000159955	0.0045571	protein kinase binding
46	GO:0034976	BP	46/5357	114/22080	0.000160751	0.00457266	response to endoplasmic reticulum stress
200	GO:0045597	BP	200/5357	652/22080	0.000167055	0.00474462	positive regulation of cell differentiation
139	GO:0033993	BP	139/5357	431/22080	0.00017146	0.00485561	response to lipid
124	GO:0022604	BP	124/5357	379/22080	0.000171493	0.00485561	regulation of cell morphogenesis
62	GO:0009165	BP	62/5357	166/22080	0.000172021	0.00486092	nucleotide biosynthetic process
42	GO:1903364	BP	42/5357	102/22080	0.000172211	0.00486092	positive regulation of cellular protein catabolic process
219	GO:0003690	MF	219/5357	723/22080	0.000173163	0.00488026	double-stranded DNA binding
46	GO:0006164	BP	46/5357	115/22080	0.000179784	0.00504359	purine nucleotide biosynthetic process
95	GO:0015631	MF	95/5357	278/22080	0.000179757	0.00504359	tubulin binding
46	GO:0003727	MF	46/5357	115/22080	0.000179784	0.00504359	single-stranded RNA binding
23	GO:0051258	BP	23/5357	46/22080	0.000181326	0.00507906	protein polymerization
21	GO:0070897	BP	21/5357	41/22080	0.00018368	0.00513716	DNA-templated transcriptional preinitiation complex assembly
75	GO:1901990	BP	75/5357	210/22080	0.000184406	0.00514959	regulation of mitotic cell cycle phase transition
19	GO:0071260	BP	19/5357	35/22080	0.00018775	0.005235	cellular response to mechanical stimulus
112	GO:0006915	BP	112/5357	337/22080	0.000192295	0.00535358	apoptotic process
42	GO:0010212	BP	42/5357	103/22080	0.000197778	0.005484	response to ionizing radiation
49	GO:0036293	BP	49/5357	124/22080	0.000197878	0.005484	response to decreased oxygen levels
49	GO:0005507	MF	49/5357	124/22080	0.000197878	0.005484	copper ion binding
14	GO:0046329	BP	14/5357	23/22080	0.000199782	0.00552841	negative regulation of JNK cascade
28	GO:0030964	CC	28/5357	60/22080	0.000202101	0.00556736	NADH dehydrogenase complex
28	GO:0005747	CC	28/5357	60/22080	0.000202101	0.00556736	mitochondrial respiratory chain complex I
28	GO:0045271	CC	28/5357	60/22080	0.000202101	0.00556736	respiratory chain complex I
6	GO:0070986	BP	6/5357	6/22080	0.000203523	0.00558972	left/right axis specification
6	GO:0022038	BP	6/5357	6/22080	0.000203523	0.00558972	corpus callosum development
82	GO:0009150	BP	82/5357	233/22080	0.000206783	0.00567074	purine ribonucleotide metabolic process
106	GO:0016568	BP	106/5357	317/22080	0.000208013	0.00569563	chromatin modification
58	GO:0003697	MF	58/5357	154/22080	0.000208312	0.00569563	single-stranded DNA binding
35	GO:2000045	BP	35/5357	81/22080	0.000211957	0.00578665	regulation of G1/S transition of mitotic cell cycle
11	GO:1902895	BP	11/5357	16/22080	0.000212967	0.00580557	positive regulation of pri-miRNA transcription from RNA polymerase II promoter
113	GO:0044089	BP	113/5357	342/22080	0.000217046	0.00589046	positive regulation of cellular component biogenesis
45	GO:0001667	BP	45/5357	112/22080	0.00022007	0.00596371	ameboidal-type cell migration
63	GO:1901293	BP	63/5357	171/22080	0.000221307	0.00598836	nucleoside phosphate biosynthetic process
61	GO:0019207	MF	61/5357	164/22080	0.000226613	0.00612288	kinase regulator activity
110	GO:0090407	BP	110/5357	332/22080	0.000227284	0.00612696	organophosphate biosynthetic process
31	GO:0051291	BP	31/5357	70/22080	0.000229606	0.00616737	protein heterooligomerization
41	GO:0097193	BP	41/5357	100/22080	0.000237403	0.00636748	intrinsic apoptotic signaling pathway
147	GO:0030162	BP	147/5357	464/22080	0.000239211	0.00640258	regulation of proteolysis
23	GO:0046580	BP	23/5357	47/22080	0.000241768	0.00642809	negative regulation of Ras protein signal transduction
23	GO:0001938	BP	23/5357	47/22080	0.000241768	0.00642809	positive regulation of endothelial cell proliferation
23	GO:1903293	CC	23/5357	47/22080	0.000241768	0.00642809	phosphatase complex
23	GO:0008287	CC	23/5357	47/22080	0.000241768	0.00642809	protein serine/threonine phosphatase complex
98	GO:0044419	BP	98/5357	290/22080	0.000242314	0.00643325	interspecies interaction between organisms
101	GO:0051052	BP	101/5357	301/22080	0.000245273	0.00650239	regulation of DNA metabolic process
442	GO:0044421	CC	442/5357	1571/22080	0.000246393	0.00652266	extracellular region part
95	GO:0000226	BP	95/5357	280/22080	0.000249293	0.0065804	microtubule cytoskeleton organization
54	GO:2001235	BP	54/5357	142/22080	0.000250248	0.00659611	positive regulation of apoptotic signaling pathway
115	GO:0072657	BP	115/5357	350/22080	0.000254686	0.00670343	protein localization to membrane
43	GO:0009152	BP	43/5357	107/22080	0.000257648	0.00676197	purine ribonucleotide biosynthetic process
43	GO:0015078	MF	43/5357	107/22080	0.000257648	0.00676197	hydrogen ion transmembrane transporter activity
64	GO:0005096	MF	64/5357	175/22080	0.000259684	0.00680564	GTPase activator activity
10	GO:0034723	BP	10/5357	14/22080	0.000260893	0.00680813	DNA replication-dependent nucleosome organization
10	GO:0006335	BP	10/5357	14/22080	0.000260893	0.00680813	DNA replication-dependent nucleosome assembly
10	GO:0035970	BP	10/5357	14/22080	0.000260893	0.00680813	peptidyl-threonine dephosphorylation
22	GO:0044259	BP	22/5357	44/22080	0.000264582	0.006875	multicellular organismal macromolecule metabolic process
22	GO:0009206	BP	22/5357	44/22080	0.000264582	0.006875	purine ribonucleoside triphosphate biosynthetic process
22	GO:0032963	BP	22/5357	44/22080	0.000264582	0.006875	collagen metabolic process
13	GO:0002931	BP	13/5357	21/22080	0.000268029	0.00695471	response to ischemia
48	GO:0001666	BP	48/5357	122/22080	0.000268853	0.00696027	response to hypoxia
50	GO:0072522	BP	50/5357	129/22080	0.000269488	0.00696027	purine-containing compound biosynthetic process
41	GO:0032273	BP	41/5357	101/22080	0.000270059	0.00696027	positive regulation of protein polymerization
75	GO:0051271	BP	75/5357	212/22080	0.000270384	0.00696027	negative regulation of cellular component movement
145	GO:0032989	BP	145/5357	458/22080	0.000271345	0.00697162	cellular component morphogenesis
154	GO:0048468	BP	154/5357	489/22080	0.000275384	0.00705797	cell development
57	GO:0044242	BP	57/5357	152/22080	0.000275476	0.00705797	cellular lipid catabolic process
18	GO:0034620	BP	18/5357	33/22080	0.000281403	0.00719975	cellular response to unfolded protein
55	GO:0010632	BP	55/5357	145/22080	0.000281922	0.00720298	regulation of epithelial cell migration
32	GO:0032436	BP	32/5357	73/22080	0.000286653	0.00729333	positive regulation of proteasomal ubiquitin-dependent protein catabolic process
32	GO:0001959	BP	32/5357	73/22080	0.000286653	0.00729333	regulation of cytokine-mediated signaling pathway
32	GO:0070271	BP	32/5357	73/22080	0.000286653	0.00729333	protein complex biogenesis
25	GO:0043535	BP	25/5357	53/22080	0.000296718	0.00753893	regulation of blood vessel endothelial cell migration
79	GO:0006631	BP	79/5357	225/22080	0.000297281	0.00754279	fatty acid metabolic process
28	GO:0009168	BP	28/5357	62/22080	0.000301478	0.00760712	purine ribonucleoside monophosphate biosynthetic process
28	GO:1901655	BP	28/5357	62/22080	0.000301478	0.00760712	cellular response to ketone
28	GO:0043620	BP	28/5357	62/22080	0.000301478	0.00760712	regulation of DNA-templated transcription in response to stress
28	GO:0009127	BP	28/5357	62/22080	0.000301478	0.00760712	purine nucleoside monophosphate biosynthetic process
65	GO:0002696	BP	65/5357	179/22080	0.000303097	0.00763747	positive regulation of leukocyte activation
38	GO:1902806	BP	38/5357	91/22080	0.000306132	0.00770334	regulation of cell cycle G1/S phase transition
235	GO:0043436	BP	235/5357	788/22080	0.000314919	0.00790018	oxoacid metabolic process
235	GO:0051241	BP	235/5357	788/22080	0.000314919	0.00790018	negative regulation of multicellular organismal process
42	GO:0018105	BP	42/5357	104/22080	0.000315248	0.00790018	peptidyl-serine phosphorylation
111	GO:0005774	CC	111/5357	337/22080	0.000318292	0.00795468	vacuolar membrane
111	GO:0019787	MF	111/5357	337/22080	0.000318292	0.00795468	ubiquitin-like protein transferase activity
187	GO:0042803	MF	187/5357	611/22080	0.000321995	0.00803628	protein homodimerization activity
48	GO:0031669	BP	48/5357	124/22080	0.000322961	0.00803847	cellular response to nutrient levels
48	GO:0018209	BP	48/5357	124/22080	0.000322961	0.00803847	peptidyl-serine modification
38	GO:1903707	BP	38/5357	92/22080	0.000336155	0.00835553	negative regulation of hemopoiesis
56	GO:0090092	BP	56/5357	149/22080	0.000342448	0.0085004	regulation of transmembrane receptor protein serine/threonine kinase signaling pathway
27	GO:0048660	BP	27/5357	59/22080	0.0003439	0.00852491	regulation of smooth muscle cell proliferation
22	GO:0009145	BP	22/5357	45/22080	0.000345823	0.00854943	purine nucleoside triphosphate biosynthetic process
22	GO:2000117	BP	22/5357	45/22080	0.000345823	0.00854943	negative regulation of cysteine-type endopeptidase activity
66	GO:0031110	BP	66/5357	183/22080	0.000351957	0.00868934	regulation of microtubule polymerization or depolymerization
61	GO:0031334	BP	61/5357	166/22080	0.000353012	0.00870368	positive regulation of protein complex assembly
12	GO:0034389	BP	12/5357	19/22080	0.000357024	0.00879076	lipid particle organization
146	GO:0043408	BP	146/5357	464/22080	0.000364666	0.00896688	regulation of MAPK cascade
80	GO:0044764	BP	80/5357	231/22080	0.000365374	0.00897223	multi-organism cellular process
18	GO:0051443	BP	18/5357	34/22080	0.00037116	0.00908995	positive regulation of ubiquitin-protein transferase activity
18	GO:1901677	MF	18/5357	34/22080	0.00037116	0.00908995	phosphate transmembrane transporter activity
151	GO:0019904	MF	151/5357	481/22080	0.000372606	0.00911318	protein domain specific binding
106	GO:0034655	BP	106/5357	321/22080	0.000377887	0.00923002	nucleobase-containing compound catabolic process
69	GO:0045087	BP	69/5357	194/22080	0.000385471	0.00937775	innate immune response
69	GO:0051494	BP	69/5357	194/22080	0.000385471	0.00937775	negative regulation of cytoskeleton organization
45	GO:0032944	BP	45/5357	114/22080	0.000388698	0.0094312	regulation of mononuclear cell proliferation
45	GO:0050670	BP	45/5357	114/22080	0.000388698	0.0094312	regulation of lymphocyte proliferation
54	GO:0010810	BP	54/5357	144/22080	0.00040087	0.00971367	regulation of cell-substrate adhesion
156	GO:0033365	BP	156/5357	501/22080	0.00040203	0.00972891	protein localization to organelle
31	GO:0050864	BP	31/5357	71/22080	0.000406964	0.00980945	regulation of B cell activation
73	GO:0000902	BP	73/5357	207/22080	0.000423273	0.0101891	cell morphogenesis
24	GO:0006101	BP	24/5357	51/22080	0.000426044	0.0102325	citrate metabolic process
91	GO:0019693	BP	91/5357	269/22080	0.00042619	0.0102325	ribose phosphate metabolic process
35	GO:1990830	BP	35/5357	83/22080	0.000429219	0.0102783	cellular response to leukemia inhibitory factor
35	GO:1990823	BP	35/5357	83/22080	0.000429219	0.0102783	response to leukemia inhibitory factor
26	GO:0044236	BP	26/5357	56/22080	0.000429983	0.0102831	multicellular organism metabolic process
118	GO:0012501	BP	118/5357	365/22080	0.000433825	0.0103615	programmed cell death
54	GO:0005765	CC	54/5357	145/22080	0.000439589	0.0104855	lysosomal membrane
104	GO:0032844	BP	104/5357	316/22080	0.000446458	0.0106216	regulation of homeostatic process
199	GO:0051093	BP	199/5357	660/22080	0.000451643	0.0107311	negative regulation of developmental process
55	GO:0005694	CC	55/5357	147/22080	0.000453953	0.010772	chromosome
79	GO:0030111	BP	79/5357	229/22080	0.000462505	0.0109466	regulation of Wnt signaling pathway
11	GO:1904707	BP	11/5357	17/22080	0.000470829	0.0111292	positive regulation of vascular smooth muscle cell proliferation
15	GO:0071331	BP	15/5357	27/22080	0.000474525	0.0111519	cellular response to hexose stimulus
15	GO:0071333	BP	15/5357	27/22080	0.000474525	0.0111519	cellular response to glucose stimulus
15	GO:0071326	BP	15/5357	27/22080	0.000474525	0.0111519	cellular response to monosaccharide stimulus
33	GO:1901800	BP	33/5357	78/22080	0.000475885	0.0111519	positive regulation of proteasomal protein catabolic process
71	GO:0045765	BP	71/5357	201/22080	0.000476052	0.0111519	regulation of angiogenesis
15	GO:0015605	MF	15/5357	27/22080	0.000474525	0.0111519	organophosphate ester transmembrane transporter activity
41	GO:0002218	BP	41/5357	103/22080	0.000476952	0.0111587	activation of innate immune response
242	GO:0051704	BP	242/5357	820/22080	0.000479724	0.0112093	multi-organism process
74	GO:1903362	BP	74/5357	211/22080	0.000481215	0.0112298	regulation of cellular protein catabolic process
21	GO:0043154	BP	21/5357	43/22080	0.000497179	0.0115728	negative regulation of cysteine-type endopeptidase activity involved in apoptotic process
21	GO:0001678	BP	21/5357	43/22080	0.000497179	0.0115728	cellular glucose homeostasis
39	GO:0002831	BP	39/5357	97/22080	0.000503262	0.0116996	regulation of response to biotic stimulus
13	GO:0010824	BP	13/5357	22/22080	0.000509773	0.0118359	regulation of centrosome duplication
124	GO:0048471	CC	124/5357	388/22080	0.000515407	0.0119516	perinuclear region of cytoplasm
86	GO:0051098	BP	86/5357	254/22080	0.000517621	0.0119877	regulation of binding
23	GO:0009201	BP	23/5357	48/22080	0.00051881	0.0120001	ribonucleoside triphosphate biosynthetic process
46	GO:0070663	BP	46/5357	119/22080	0.000525903	0.0121488	regulation of leukocyte proliferation
74	GO:1901342	BP	74/5357	213/22080	0.000529713	0.0122075	regulation of vasculature development
53	GO:0031461	CC	53/5357	142/22080	0.000529774	0.0122075	cullin-RING ubiquitin ligase complex
145	GO:0045596	BP	145/5357	463/22080	0.000538763	0.0123834	negative regulation of cell differentiation
214	GO:0045944	BP	214/5357	717/22080	0.000540664	0.0124116	positive regulation of transcription from RNA polymerase II promoter
61	GO:0016482	BP	61/5357	168/22080	0.000541726	0.0124204	cytosolic transport
28	GO:1990542	BP	28/5357	63/22080	0.000544143	0.0124486	mitochondrial transmembrane transport
17	GO:0071322	BP	17/5357	32/22080	0.000544469	0.0124486	cellular response to carbohydrate stimulus
35	GO:0045444	BP	35/5357	85/22080	0.000545675	0.0124486	fat cell differentiation
35	GO:0009408	BP	35/5357	85/22080	0.000545675	0.0124486	response to heat
33	GO:0051282	BP	33/5357	79/22080	0.000558753	0.0127311	regulation of sequestering of calcium ion
84	GO:0000151	CC	84/5357	247/22080	0.000561236	0.0127718	ubiquitin ligase complex
75	GO:0032870	BP	75/5357	216/22080	0.00056343	0.0128058	cellular response to hormone stimulus
30	GO:0071453	BP	30/5357	69/22080	0.000578435	0.0131306	cellular response to oxygen levels
40	GO:0030018	CC	40/5357	100/22080	0.000593137	0.013431	Z disc
49	GO:0030278	BP	49/5357	129/22080	0.000597344	0.0134861	regulation of ossification
168	GO:0048646	BP	168/5357	549/22080	0.000597778	0.0134861	anatomical structure formation involved in morphogenesis
49	GO:1990204	CC	49/5357	129/22080	0.000597344	0.0134861	oxidoreductase complex
26	GO:0043618	BP	26/5357	58/22080	0.000599607	0.0135107	regulation of transcription from RNA polymerase II promoter in response to stress
56	GO:0023014	BP	56/5357	153/22080	0.000611695	0.0137558	signal transduction by protein phosphorylation
10	GO:0042613	CC	10/5357	15/22080	0.000611985	0.0137558	MHC class II protein complex
23	GO:0051058	BP	23/5357	49/22080	0.000614293	0.0137738	negative regulation of small GTPase mediated signal transduction
85	GO:0009259	BP	85/5357	251/22080	0.000620679	0.0138831	ribonucleotide metabolic process
119	GO:0044283	BP	119/5357	372/22080	0.000624028	0.0139409	small molecule biosynthetic process
54	GO:0098852	CC	54/5357	146/22080	0.000631645	0.0140939	lytic vacuole membrane
28	GO:0001649	BP	28/5357	64/22080	0.000637152	0.0141995	osteoblast differentiation
49	GO:0035239	BP	49/5357	130/22080	0.00064217	0.0142939	tube morphogenesis
36	GO:1903052	BP	36/5357	88/22080	0.000643315	0.014302	positive regulation of proteolysis involved in cellular protein catabolic process
85	GO:0001558	BP	85/5357	252/22080	0.000647248	0.014372	regulation of cell growth
30	GO:0017015	BP	30/5357	70/22080	0.000658025	0.014576	regulation of transforming growth factor beta receptor signaling pathway
113	GO:0010639	BP	113/5357	350/22080	0.000661234	0.0146294	negative regulation of organelle organization
89	GO:1901657	BP	89/5357	265/22080	0.000664433	0.0146825	glycosyl compound metabolic process
21	GO:1903078	BP	21/5357	44/22080	0.000668583	0.0147563	positive regulation of protein localization to plasma membrane
12	GO:0060338	BP	12/5357	20/22080	0.000695608	0.0153344	regulation of type I interferon-mediated signaling pathway
60	GO:0009141	BP	60/5357	166/22080	0.000705189	0.0155266	nucleoside triphosphate metabolic process
62	GO:0001101	BP	62/5357	174/22080	0.00070662	0.0155266	response to acid chemical
45	GO:0008201	MF	45/5357	117/22080	0.00070687	0.0155266	heparin binding
65	GO:0050867	BP	65/5357	184/22080	0.000715682	0.0157013	positive regulation of cell activation
20	GO:0010332	BP	20/5357	41/22080	0.000718705	0.0157487	response to gamma radiation
36	GO:0009612	BP	36/5357	89/22080	0.000721241	0.0157522	response to mechanical stimulus
93	GO:0097659	BP	93/5357	280/22080	0.000721441	0.0157522	nucleic acid-templated transcription
93	GO:0006351	BP	93/5357	280/22080	0.000721441	0.0157522	transcription, DNA-templated
50	GO:0030833	BP	50/5357	133/22080	0.000726869	0.0158518	regulation of actin filament polymerization
118	GO:0009725	BP	118/5357	369/22080	0.000731229	0.0159279	response to hormone
55	GO:0009144	BP	55/5357	150/22080	0.000747424	0.0162614	purine nucleoside triphosphate metabolic process
87	GO:0044440	CC	87/5357	259/22080	0.000753507	0.0163742	endosomal part
71	GO:0032535	BP	71/5357	205/22080	0.000761157	0.0165209	regulation of cellular component size
18	GO:0002886	BP	18/5357	36/22080	0.000768368	0.0166183	regulation of myeloid leukocyte mediated immunity
18	GO:0043666	BP	18/5357	36/22080	0.000768368	0.0166183	regulation of phosphoprotein phosphatase activity
23	GO:0007266	BP	23/5357	50/22080	0.000771904	0.0166555	Rho protein signal transduction
23	GO:0051438	BP	23/5357	50/22080	0.000771904	0.0166555	regulation of ubiquitin-protein transferase activity
9	GO:0070208	BP	9/5357	13/22080	0.000778256	0.0167334	protein heterotrimerization
9	GO:0001935	BP	9/5357	13/22080	0.000778256	0.0167334	endothelial cell proliferation
9	GO:0005751	CC	9/5357	13/22080	0.000778256	0.0167334	mitochondrial respiratory chain complex IV
30	GO:1903844	BP	30/5357	71/22080	0.00078147	0.0167828	regulation of cellular response to transforming growth factor beta stimulus
90	GO:0035770	CC	90/5357	271/22080	0.000783053	0.0167971	ribonucleoprotein granule
58	GO:0018205	BP	58/5357	160/22080	0.000787227	0.0168669	peptidyl-lysine modification
48	GO:0043021	MF	48/5357	127/22080	0.000796751	0.017051	ribonucleoprotein complex binding
16	GO:0017004	BP	16/5357	30/22080	0.00080688	0.0172075	cytochrome complex assembly
16	GO:0030865	BP	16/5357	30/22080	0.00080688	0.0172075	cortical cytoskeleton organization
342	GO:0005102	MF	342/5357	1207/22080	0.000805725	0.0172075	receptor binding
237	GO:0006082	BP	237/5357	808/22080	0.000811541	0.0172868	organic acid metabolic process
171	GO:0016071	BP	171/5357	562/22080	0.000819191	0.0174294	mRNA metabolic process
29	GO:0034341	BP	29/5357	67/22080	0.000822856	0.0174871	response to interferon-gamma
81	GO:1901987	BP	81/5357	240/22080	0.00083557	0.0177166	regulation of cell cycle phase transition
5	GO:0048251	BP	5/5357	5/22080	0.000839457	0.0177166	elastic fiber assembly
5	GO:0035520	BP	5/5357	5/22080	0.000839457	0.0177166	monoubiquitinated protein deubiquitination
5	GO:0048296	BP	5/5357	5/22080	0.000839457	0.0177166	regulation of isotype switching to IgA isotypes
5	GO:0071295	BP	5/5357	5/22080	0.000839457	0.0177166	cellular response to vitamin
5	GO:0005584	CC	5/5357	5/22080	0.000839457	0.0177166	collagen type I trimer
19	GO:0045333	BP	19/5357	38/22080	0.000857086	0.0180678	cellular respiration
113	GO:0034470	BP	113/5357	352/22080	0.000860626	0.0181216	ncRNA processing
117	GO:0050778	BP	117/5357	366/22080	0.000866618	0.0182268	positive regulation of immune response
95	GO:0072521	BP	95/5357	289/22080	0.000881369	0.0184735	purine-containing compound metabolic process
39	GO:0019867	CC	39/5357	99/22080	0.00088063	0.0184735	outer membrane
39	GO:0031968	CC	39/5357	99/22080	0.00088063	0.0184735	organelle outer membrane
35	GO:0051250	BP	35/5357	86/22080	0.000889399	0.0186	negative regulation of lymphocyte activation
22	GO:1904377	BP	22/5357	47/22080	0.000889435	0.0186	positive regulation of protein localization to cell periphery
61	GO:0060828	BP	61/5357	172/22080	0.000909215	0.0189919	regulation of canonical Wnt signaling pathway
117	GO:0019439	BP	117/5357	368/22080	0.000911735	0.019001	aromatic compound catabolic process
41	GO:1901659	BP	41/5357	106/22080	0.000912509	0.019001	glycosyl compound biosynthetic process
13	GO:0032509	BP	13/5357	23/22080	0.000912761	0.019001	endosome transport via multivesicular body sorting pathway
59	GO:0061136	BP	59/5357	164/22080	0.000916128	0.0190494	regulation of proteasomal protein catabolic process
67	GO:0043405	BP	67/5357	192/22080	0.00091849	0.0190769	regulation of MAP kinase activity
31	GO:0045667	BP	31/5357	74/22080	0.000927779	0.019248	regulation of osteoblast differentiation
99	GO:0048037	MF	99/5357	304/22080	0.000939604	0.0194713	cofactor binding
11	GO:1903318	BP	11/5357	18/22080	0.000945325	0.0195456	negative regulation of protein maturation
11	GO:0010955	BP	11/5357	18/22080	0.000945325	0.0195456	negative regulation of protein processing
8	GO:0061081	BP	8/5357	11/22080	0.000955635	0.0196039	positive regulation of myeloid leukocyte cytokine production involved in immune response
8	GO:0060213	BP	8/5357	11/22080	0.000955635	0.0196039	positive regulation of nuclear-transcribed mRNA poly(A) tail shortening
8	GO:0060211	BP	8/5357	11/22080	0.000955635	0.0196039	regulation of nuclear-transcribed mRNA poly(A) tail shortening
8	GO:0003222	BP	8/5357	11/22080	0.000955635	0.0196039	ventricular trabecula myocardium morphogenesis
8	GO:0032964	BP	8/5357	11/22080	0.000955635	0.0196039	collagen biosynthetic process
96	GO:0042623	MF	96/5357	293/22080	0.000953774	0.0196039	ATPase activity, coupled
70	GO:0046578	BP	70/5357	203/22080	0.000964512	0.0197639	regulation of Ras protein signal transduction
216	GO:0010562	BP	216/5357	731/22080	0.000982285	0.0200831	positive regulation of phosphorus metabolic process
216	GO:0045937	BP	216/5357	731/22080	0.000982285	0.0200831	positive regulation of phosphate metabolic process
47	GO:0002703	BP	47/5357	125/22080	0.0010608	0.021568	regulation of leukocyte mediated immunity
29	GO:0043200	BP	29/5357	69/22080	0.0010836	0.0220071	response to amino acid
120	GO:0032787	BP	120/5357	380/22080	0.00108967	0.0221059	monocarboxylic acid metabolic process
16	GO:0090169	BP	16/5357	31/22080	0.00109247	0.0221137	regulation of spindle assembly
16	GO:1901673	BP	16/5357	31/22080	0.00109247	0.0221137	regulation of mitotic spindle assembly
81	GO:0010035	BP	81/5357	241/22080	0.00110059	0.0222535	response to inorganic substance
7	GO:0060346	BP	7/5357	9/22080	0.0011039	0.0222958	bone trabecula formation
49	GO:0043414	BP	49/5357	133/22080	0.00110555	0.0223045	macromolecule methylation
109	GO:0000139	CC	109/5357	340/22080	0.00110781	0.0223256	Golgi membrane
38	GO:0009411	BP	38/5357	96/22080	0.00111121	0.0223695	response to UV
26	GO:0031023	BP	26/5357	59/22080	0.0011163	0.0224474	microtubule organizing center organization
6	GO:0060340	BP	6/5357	7/22080	0.00112864	0.022621	positive regulation of type I interferon-mediated signaling pathway
6	GO:0043589	BP	6/5357	7/22080	0.00112864	0.022621	skin morphogenesis
6	GO:0016139	BP	6/5357	7/22080	0.00112864	0.022621	glycoside catabolic process
129	GO:0007275	BP	129/5357	413/22080	0.00115004	0.0230247	multicellular organism development
28	GO:0051897	BP	28/5357	65/22080	0.00117116	0.0234219	positive regulation of protein kinase B signaling
63	GO:0090287	BP	63/5357	180/22080	0.00117271	0.0234273	regulation of cellular response to growth factor stimulus
36	GO:0001501	BP	36/5357	90/22080	0.00117404	0.0234283	skeletal system development
38	GO:0044450	CC	38/5357	97/22080	0.00119489	0.0238186	microtubule organizing center part
15	GO:0005720	CC	15/5357	28/22080	0.00120914	0.0240764	nuclear heterochromatin
50	GO:0050730	BP	50/5357	136/22080	0.00121079	0.024083	regulation of peptidyl-tyrosine phosphorylation
47	GO:0009266	BP	47/5357	127/22080	0.00122898	0.0243391	response to temperature stimulus
34	GO:0016363	CC	34/5357	84/22080	0.0012287	0.0243391	nuclear matrix
34	GO:0051087	MF	34/5357	84/22080	0.0012287	0.0243391	chaperone binding
58	GO:0031114	BP	58/5357	163/22080	0.00123797	0.0244908	regulation of microtubule depolymerization
66	GO:1903050	BP	66/5357	191/22080	0.00123999	0.0245042	regulation of proteolysis involved in cellular protein catabolic process
131	GO:0010608	BP	131/5357	420/22080	0.00125361	0.02472	posttranscriptional regulation of gene expression
12	GO:0016529	CC	12/5357	21/22080	0.00126571	0.0249318	sarcoplasmic reticulum
32	GO:0009611	BP	32/5357	78/22080	0.00127102	0.0250094	response to wounding
10	GO:1900153	BP	10/5357	16/22080	0.00127702	0.0250732	positive regulation of nuclear-transcribed mRNA catabolic process, deadenylation-dependent decay
10	GO:1900151	BP	10/5357	16/22080	0.00127702	0.0250732	regulation of nuclear-transcribed mRNA catabolic process, deadenylation-dependent decay
53	GO:0051251	BP	53/5357	146/22080	0.00127836	0.0250732	positive regulation of lymphocyte activation
448	GO:1901564	BP	448/5357	1623/22080	0.00128209	0.0251194	organonitrogen compound metabolic process
30	GO:0098562	CC	30/5357	72/22080	0.00129588	0.0253353	cytoplasmic side of membrane
73	GO:0009991	BP	73/5357	215/22080	0.00132405	0.0258584	response to extracellular stimulus
38	GO:0000302	BP	38/5357	98/22080	0.00132775	0.0259031	response to reactive oxygen species
136	GO:0051707	BP	136/5357	440/22080	0.00134156	0.0261448	response to other organism
48	GO:0007033	BP	48/5357	130/22080	0.00134406	0.0261655	vacuole organization
83	GO:0016042	BP	83/5357	250/22080	0.00136616	0.0265675	lipid catabolic process
43	GO:0050679	BP	43/5357	114/22080	0.00136763	0.0265679	positive regulation of epithelial cell proliferation
194	GO:0001934	BP	194/5357	654/22080	0.00137885	0.0267575	positive regulation of protein phosphorylation
67	GO:0051346	BP	67/5357	195/22080	0.00138416	0.0268323	negative regulation of hydrolase activity
59	GO:0007162	BP	59/5357	167/22080	0.00141679	0.0274357	negative regulation of cell adhesion
51	GO:0045089	BP	51/5357	140/22080	0.001426	0.0275849	positive regulation of innate immune response
36	GO:0005741	CC	36/5357	92/22080	0.00143288	0.0276887	mitochondrial outer membrane
48	GO:0043393	BP	48/5357	131/22080	0.00144911	0.0279729	regulation of protein binding
74	GO:0031647	BP	74/5357	219/22080	0.00146268	0.0282013	regulation of protein stability
212	GO:0001067	MF	212/5357	722/22080	0.00146402	0.0282013	regulatory region nucleic acid binding
68	GO:0050662	MF	68/5357	198/22080	0.00146914	0.0282702	coenzyme binding
24	GO:0051297	BP	24/5357	55/22080	0.00148142	0.0283872	centrosome organization
24	GO:0072350	BP	24/5357	55/22080	0.00148142	0.0283872	tricarboxylic acid metabolic process
23	GO:0005604	CC	23/5357	51/22080	0.00147944	0.0283872	basement membrane
23	GO:0045171	CC	23/5357	51/22080	0.00147944	0.0283872	intercellular bridge
62	GO:0006399	BP	62/5357	178/22080	0.00149676	0.0286511	tRNA metabolic process
41	GO:0051100	BP	41/5357	108/22080	0.00150015	0.0286593	negative regulation of binding
39	GO:0002695	BP	39/5357	101/22080	0.00150107	0.0286593	negative regulation of leukocyte activation
113	GO:0044270	BP	113/5357	358/22080	0.00150212	0.0286593	cellular nitrogen compound catabolic process
71	GO:1901879	BP	71/5357	209/22080	0.00150344	0.0286593	regulation of protein depolymerization
126	GO:0003712	MF	126/5357	404/22080	0.00152006	0.0289159	transcription cofactor activity
18	GO:0071385	BP	18/5357	37/22080	0.00152869	0.0290198	cellular response to glucocorticoid stimulus
18	GO:0015932	MF	18/5357	37/22080	0.00152869	0.0290198	nucleobase-containing compound transmembrane transporter activity
16	GO:0051353	BP	16/5357	32/22080	0.00155289	0.0294136	positive regulation of oxidoreductase activity
16	GO:0010883	BP	16/5357	32/22080	0.00155289	0.0294136	regulation of lipid storage
65	GO:0002757	BP	65/5357	189/22080	0.0015708	0.0296961	immune response-activating signal transduction
15	GO:0000959	BP	15/5357	29/22080	0.00159205	0.0300668	mitochondrial RNA metabolic process
95	GO:0009314	BP	95/5357	294/22080	0.00159682	0.0301257	response to radiation
25	GO:0005201	MF	25/5357	57/22080	0.00160186	0.0301643	extracellular matrix structural constituent
127	GO:0000989	MF	127/5357	408/22080	0.00160216	0.0301643	transcription factor activity, transcription factor binding
46	GO:0009260	BP	46/5357	125/22080	0.00161458	0.0303179	ribonucleotide biosynthetic process
123	GO:0045664	BP	123/5357	394/22080	0.00163077	0.0305774	regulation of neuron differentiation
39	GO:0042455	BP	39/5357	102/22080	0.00163979	0.0306524	ribonucleoside biosynthetic process
39	GO:0009163	BP	39/5357	102/22080	0.00163979	0.0306524	nucleoside biosynthetic process
39	GO:0019783	MF	39/5357	102/22080	0.00163979	0.0306524	ubiquitin-like protein-specific protease activity
339	GO:0009059	BP	339/5357	1207/22080	0.00166737	0.0311362	macromolecule biosynthetic process
128	GO:0000988	MF	128/5357	412/22080	0.00168736	0.0314774	transcription factor activity, protein binding
82	GO:0019216	BP	82/5357	248/22080	0.00169178	0.0315278	regulation of lipid metabolic process
33	GO:0071383	BP	33/5357	82/22080	0.00169571	0.0315687	cellular response to steroid hormone stimulus
79	GO:0002253	BP	79/5357	237/22080	0.0017072	0.0317182	activation of immune response
9	GO:0019211	MF	9/5357	14/22080	0.00170951	0.031729	phosphatase activator activity
72	GO:0046128	BP	72/5357	214/22080	0.00174732	0.0323299	purine ribonucleoside metabolic process
66	GO:0071214	BP	66/5357	193/22080	0.00174853	0.0323299	cellular response to abiotic stimulus
11	GO:0036003	BP	11/5357	19/22080	0.00175424	0.0323299	positive regulation of transcription from RNA polymerase II promoter in response to stress
11	GO:0071549	BP	11/5357	19/22080	0.00175424	0.0323299	cellular response to dexamethasone stimulus
72	GO:0000790	CC	72/5357	214/22080	0.00174732	0.0323299	nuclear chromatin
11	GO:0031307	CC	11/5357	19/22080	0.00175424	0.0323299	integral component of mitochondrial outer membrane
11	GO:0031306	CC	11/5357	19/22080	0.00175424	0.0323299	intrinsic component of mitochondrial outer membrane
47	GO:0046390	BP	47/5357	128/22080	0.00176809	0.0325524	ribose phosphate biosynthetic process
73	GO:0042278	BP	73/5357	216/22080	0.00177444	0.0326038	purine nucleoside metabolic process
73	GO:0009617	BP	73/5357	216/22080	0.00177444	0.0326038	response to bacterium
37	GO:0090090	BP	37/5357	96/22080	0.00178505	0.0327659	negative regulation of canonical Wnt signaling pathway
151	GO:0044723	BP	151/5357	498/22080	0.00178972	0.0328187	single-organism carbohydrate metabolic process
25	GO:1903901	BP	25/5357	58/22080	0.00179433	0.0328704	negative regulation of viral life cycle
55	GO:0061630	MF	55/5357	155/22080	0.00179619	0.0328715	ubiquitin protein ligase activity
192	GO:0044712	BP	192/5357	649/22080	0.00181725	0.0331906	single-organism catabolic process
14	GO:0009225	BP	14/5357	26/22080	0.00183363	0.0334564	nucleotide-sugar metabolic process
20	GO:0002443	BP	20/5357	43/22080	0.00188741	0.0343276	leukocyte mediated immunity
52	GO:0009199	BP	52/5357	146/22080	0.00188887	0.0343276	ribonucleoside triphosphate metabolic process
52	GO:0019887	MF	52/5357	146/22080	0.00188887	0.0343276	protein kinase regulator activity
35	GO:0046434	BP	35/5357	90/22080	0.00193362	0.0350041	organophosphate catabolic process
35	GO:0002698	BP	35/5357	90/22080	0.00193362	0.0350041	negative regulation of immune effector process
53	GO:0030832	BP	53/5357	148/22080	0.00193374	0.0350041	regulation of actin filament length
53	GO:0008064	BP	53/5357	148/22080	0.00193374	0.0350041	regulation of actin polymerization or depolymerization
291	GO:0042592	BP	291/5357	1025/22080	0.00194024	0.0350871	homeostatic process
50	GO:0070646	BP	50/5357	139/22080	0.00197042	0.0355627	protein modification by small protein removal
50	GO:0050920	BP	50/5357	139/22080	0.00197042	0.0355627	regulation of chemotaxis
42	GO:0007178	BP	42/5357	113/22080	0.0019946	0.0359637	transmembrane receptor protein serine/threonine kinase signaling pathway
40	GO:0034249	BP	40/5357	106/22080	0.00200009	0.0359918	negative regulation of cellular amide metabolic process
40	GO:0015630	CC	40/5357	106/22080	0.00200009	0.0359918	microtubule cytoskeleton
38	GO:0032845	BP	38/5357	99/22080	0.00202274	0.0362924	negative regulation of homeostatic process
56	GO:0016050	BP	56/5357	159/22080	0.00205172	0.0367405	vesicle organization
56	GO:0061659	MF	56/5357	159/22080	0.00205172	0.0367405	ubiquitin-like protein ligase activity
74	GO:0016032	BP	74/5357	222/22080	0.00209677	0.0374738	viral process
74	GO:0044403	BP	74/5357	222/22080	0.00209677	0.0374738	symbiosis, encompassing mutualism through parasitism
25	GO:0048525	BP	25/5357	59/22080	0.00210654	0.0376118	negative regulation of viral process
59	GO:0045930	BP	59/5357	170/22080	0.0021588	0.0385074	negative regulation of mitotic cell cycle
51	GO:0009205	BP	51/5357	142/22080	0.0021678	0.0386303	purine ribonucleoside triphosphate metabolic process
12	GO:0001961	BP	12/5357	22/22080	0.00217284	0.038645	positive regulation of cytokine-mediated signaling pathway
12	GO:1902893	BP	12/5357	22/22080	0.00217284	0.038645	regulation of pri-miRNA transcription from RNA polymerase II promoter
38	GO:0043433	BP	38/5357	100/22080	0.00219373	0.0389408	negative regulation of sequence-specific DNA binding transcription factor activity
38	GO:0051896	BP	38/5357	100/22080	0.00219373	0.0389408	regulation of protein kinase B signaling
15	GO:0048146	BP	15/5357	30/22080	0.00222443	0.0394373	positive regulation of fibroblast proliferation
31	GO:0009156	BP	31/5357	78/22080	0.002226	0.0394373	ribonucleoside monophosphate biosynthetic process
85	GO:0036464	CC	85/5357	261/22080	0.00222858	0.0394448	cytoplasmic ribonucleoprotein granule
17	GO:0031113	BP	17/5357	35/22080	0.00225021	0.0395082	regulation of microtubule polymerization
8	GO:0019359	BP	8/5357	12/22080	0.00225588	0.0395082	nicotinamide nucleotide biosynthetic process
8	GO:0019363	BP	8/5357	12/22080	0.00225588	0.0395082	pyridine nucleotide biosynthetic process
8	GO:2000050	BP	8/5357	12/22080	0.00225588	0.0395082	regulation of non-canonical Wnt signaling pathway
8	GO:0036296	BP	8/5357	12/22080	0.00225588	0.0395082	response to increased oxygen levels
8	GO:0045649	BP	8/5357	12/22080	0.00225588	0.0395082	regulation of macrophage differentiation
8	GO:0043555	BP	8/5357	12/22080	0.00225588	0.0395082	regulation of translation in response to stress
8	GO:0031588	CC	8/5357	12/22080	0.00225588	0.0395082	nucleotide-activated protein kinase complex
8	GO:0099524	CC	8/5357	12/22080	0.00225588	0.0395082	postsynaptic cytosol
8	GO:0045275	CC	8/5357	12/22080	0.00225588	0.0395082	respiratory chain complex III
8	GO:0005750	CC	8/5357	12/22080	0.00225588	0.0395082	mitochondrial respiratory chain complex III
210	GO:0000975	MF	210/5357	720/22080	0.0022644	0.0395816	regulatory region DNA binding
210	GO:0044212	MF	210/5357	720/22080	0.0022644	0.0395816	transcription regulatory region DNA binding
199	GO:0042327	BP	199/5357	678/22080	0.00226698	0.0395889	positive regulation of phosphorylation
41	GO:0030027	CC	41/5357	109/22080	0.00226915	0.039589	lamellipodium
51	GO:0009167	BP	51/5357	143/22080	0.00227408	0.0396374	purine ribonucleoside monophosphate metabolic process
72	GO:0016570	BP	72/5357	215/22080	0.00228601	0.0398074	histone modification
14	GO:0007098	BP	14/5357	27/22080	0.00234083	0.0405693	centrosome cycle
14	GO:0045071	BP	14/5357	27/22080	0.00234083	0.0405693	negative regulation of viral genome replication
14	GO:0033116	CC	14/5357	27/22080	0.00234083	0.0405693	endoplasmic reticulum-Golgi intermediate compartment membrane
32	GO:0019903	MF	32/5357	80/22080	0.00233712	0.0405693	protein phosphatase binding
66	GO:0035091	MF	66/5357	194/22080	0.0023399	0.0405693	phosphatidylinositol binding
72	GO:0033218	MF	72/5357	216/22080	0.0023872	0.0413338	amide binding
144	GO:0005789	CC	144/5357	475/22080	0.00240677	0.0416332	endoplasmic reticulum membrane
41	GO:0046034	BP	41/5357	110/22080	0.00241136	0.0416733	ATP metabolic process
49	GO:0032434	BP	49/5357	136/22080	0.00242852	0.0418154	regulation of proteasomal ubiquitin-dependent protein catabolic process
10	GO:0001782	BP	10/5357	17/22080	0.00242871	0.0418154	B cell homeostasis
10	GO:0018158	BP	10/5357	17/22080	0.00242871	0.0418154	protein oxidation
10	GO:0051131	BP	10/5357	17/22080	0.00242871	0.0418154	chaperone-mediated protein complex assembly
51	GO:0009126	BP	51/5357	144/22080	0.00243527	0.0418889	purine nucleoside monophosphate metabolic process
22	GO:0010631	BP	22/5357	50/22080	0.00244008	0.041893	epithelial cell migration
22	GO:0045600	BP	22/5357	50/22080	0.00244008	0.041893	positive regulation of fat cell differentiation
76	GO:0045862	BP	76/5357	230/22080	0.00249152	0.042736	positive regulation of proteolysis
28	GO:0047485	MF	28/5357	68/22080	0.0025263	0.0432921	protein N-terminus binding
49	GO:2001234	BP	49/5357	137/22080	0.00255701	0.0437538	negative regulation of apoptotic signaling pathway
186	GO:0051050	BP	186/5357	632/22080	0.00256202	0.0437538	positive regulation of transport
26	GO:0009142	BP	26/5357	62/22080	0.00256279	0.0437538	nucleoside triphosphate biosynthetic process
26	GO:0010595	BP	26/5357	62/22080	0.00256279	0.0437538	positive regulation of endothelial cell migration
67	GO:0034110	BP	67/5357	198/22080	0.00259215	0.0440089	regulation of homotypic cell-cell adhesion
70	GO:0051301	BP	70/5357	209/22080	0.0025991	0.044086	cell division
128	GO:0002252	BP	128/5357	417/22080	0.00265639	0.0450161	immune effector process
39	GO:0010594	BP	39/5357	104/22080	0.00266207	0.0450707	regulation of endothelial cell migration
37	GO:0008360	BP	37/5357	97/22080	0.00272065	0.0459775	regulation of cell shape
70	GO:0010008	CC	70/5357	210/22080	0.00271874	0.0459775	endosome membrane
84	GO:0006066	BP	84/5357	259/22080	0.00273104	0.0461105	alcohol metabolic process
64	GO:0042277	MF	64/5357	189/22080	0.00277276	0.0467718	peptide binding
20	GO:0045661	BP	20/5357	45/22080	0.00280194	0.0471772	regulation of myoblast differentiation
20	GO:0070063	MF	20/5357	45/22080	0.00280194	0.0471772	RNA polymerase binding
50	GO:0032259	BP	50/5357	140/22080	0.00281291	0.0473183	methylation
7	GO:0035751	BP	7/5357	10/22080	0.00290603	0.048352	regulation of lysosomal lumen pH
7	GO:0007422	BP	7/5357	10/22080	0.00290603	0.048352	peripheral nervous system development
7	GO:2001185	BP	7/5357	10/22080	0.00290603	0.048352	regulation of CD8-positive, alpha-beta T cell activation
7	GO:0035455	BP	7/5357	10/22080	0.00290603	0.048352	response to interferon-alpha
7	GO:0060055	BP	7/5357	10/22080	0.00290603	0.048352	angiogenesis involved in wound healing
7	GO:0031010	CC	7/5357	10/22080	0.00290603	0.048352	ISWI-type complex
7	GO:0030688	CC	7/5357	10/22080	0.00290603	0.048352	preribosome, small subunit precursor
7	GO:0000295	MF	7/5357	10/22080	0.00290603	0.048352	adenine nucleotide transmembrane transporter activity
7	GO:0005346	MF	7/5357	10/22080	0.00290603	0.048352	purine ribonucleotide transmembrane transporter activity
7	GO:0015216	MF	7/5357	10/22080	0.00290603	0.048352	purine nucleotide transmembrane transporter activity
7	GO:0015926	MF	7/5357	10/22080	0.00290603	0.048352	glucosidase activity
39	GO:0031333	BP	39/5357	105/22080	0.002922	0.0485737	negative regulation of protein complex assembly
37	GO:0101005	MF	37/5357	98/22080	0.00293007	0.0486636	ubiquitinyl hydrolase activity
35	GO:0050921	BP	35/5357	91/22080	0.00296016	0.0491188	positive regulation of chemotaxis
113	GO:0046700	BP	113/5357	363/22080	0.00297184	0.049268	heterocycle catabolic process
56	GO:0051495	BP	56/5357	161/22080	0.00297918	0.049345	positive regulation of cytoskeleton organization
40	GO:0050866	BP	40/5357	107/22080	0.00302177	0.0499537	negative regulation of cell activation
30	GO:0007050	BP	30/5357	76/22080	0.00302684	0.0499537	cell cycle arrest
30	GO:0019888	MF	30/5357	76/22080	0.00302684	0.0499537	protein phosphatase regulator activity
30	GO:0009055	MF	30/5357	76/22080	0.00302684	0.0499537	electron carrier activity
45	GO:0044262	BP	45/5357	124/22080	0.0030399	0.0501241	cellular carbohydrate metabolic process
11	GO:0014911	BP	11/5357	20/22080	0.00304812	0.0501694	positive regulation of smooth muscle cell migration
11	GO:0035327	CC	11/5357	20/22080	0.00304812	0.0501694	transcriptionally active chromatin
93	GO:0007169	BP	93/5357	292/22080	0.00306467	0.0503512	transmembrane receptor protein tyrosine kinase signaling pathway
89	GO:0016791	MF	89/5357	278/22080	0.00306371	0.0503512	phosphatase activity
62	GO:1901652	BP	62/5357	183/22080	0.00315379	0.051769	response to peptide
40	GO:0009267	BP	40/5357	108/22080	0.00319267	0.0523604	cellular response to starvation
14	GO:1904705	BP	14/5357	28/22080	0.00320598	0.052391	regulation of vascular smooth muscle cell proliferation
14	GO:0034243	BP	14/5357	28/22080	0.00320598	0.052391	regulation of transcription elongation from RNA polymerase II promoter
14	GO:0030866	BP	14/5357	28/22080	0.00320598	0.052391	cortical actin cytoskeleton organization
14	GO:1990841	MF	14/5357	28/22080	0.00320598	0.052391	promoter-specific chromatin binding
35	GO:0007006	BP	35/5357	92/22080	0.00321347	0.0524667	mitochondrial membrane organization
19	GO:2000379	BP	19/5357	42/22080	0.00322774	0.0526059	positive regulation of reactive oxygen species metabolic process
19	GO:0008630	BP	19/5357	42/22080	0.00322774	0.0526059	intrinsic apoptotic signaling pathway in response to DNA damage
69	GO:0051169	BP	69/5357	207/22080	0.00324004	0.0527126	nuclear transport
59	GO:0008234	MF	59/5357	173/22080	0.00323902	0.0527126	cysteine-type peptidase activity
183	GO:0005975	BP	183/5357	623/22080	0.00324842	0.052802	carbohydrate metabolic process
48	GO:0010821	BP	48/5357	135/22080	0.00331083	0.053721	regulation of mitochondrion organization
16	GO:0043536	BP	16/5357	33/22080	0.00333293	0.0537837	positive regulation of blood vessel endothelial cell migration
9	GO:0006744	BP	9/5357	15/22080	0.0033558	0.0537837	ubiquinone biosynthetic process
9	GO:0006743	BP	9/5357	15/22080	0.0033558	0.0537837	ubiquinone metabolic process
9	GO:1901663	BP	9/5357	15/22080	0.0033558	0.0537837	quinone biosynthetic process
9	GO:1900034	BP	9/5357	15/22080	0.0033558	0.0537837	regulation of cellular response to heat
9	GO:0048821	BP	9/5357	15/22080	0.0033558	0.0537837	erythrocyte development
9	GO:0032516	BP	9/5357	15/22080	0.0033558	0.0537837	positive regulation of phosphoprotein phosphatase activity
9	GO:0072525	BP	9/5357	15/22080	0.0033558	0.0537837	pyridine-containing compound biosynthetic process
9	GO:0045948	BP	9/5357	15/22080	0.0033558	0.0537837	positive regulation of translational initiation
16	GO:0031305	CC	16/5357	33/22080	0.00333293	0.0537837	integral component of mitochondrial inner membrane
16	GO:0031304	CC	16/5357	33/22080	0.00333293	0.0537837	intrinsic component of mitochondrial inner membrane
9	GO:0000159	CC	9/5357	15/22080	0.0033558	0.0537837	protein phosphatase type 2A complex
9	GO:0071813	MF	9/5357	15/22080	0.0033558	0.0537837	lipoprotein particle binding
9	GO:0071814	MF	9/5357	15/22080	0.0033558	0.0537837	protein-lipid complex binding
66	GO:1903037	BP	66/5357	197/22080	0.00336308	0.0538534	regulation of leukocyte cell-cell adhesion
29	GO:0004843	MF	29/5357	72/22080	0.00338851	0.0542131	thiol-dependent ubiquitin-specific protease activity
4	GO:0010757	BP	4/5357	4/22080	0.00346196	0.0547665	negative regulation of plasminogen activation
4	GO:0046462	BP	4/5357	4/22080	0.00346196	0.0547665	monoacylglycerol metabolic process
4	GO:0071671	BP	4/5357	4/22080	0.00346196	0.0547665	regulation of smooth muscle cell chemotaxis
4	GO:0060484	BP	4/5357	4/22080	0.00346196	0.0547665	lung-associated mesenchyme development
4	GO:0048298	BP	4/5357	4/22080	0.00346196	0.0547665	positive regulation of isotype switching to IgA isotypes
4	GO:0017126	BP	4/5357	4/22080	0.00346196	0.0547665	nucleologenesis
4	GO:0010994	BP	4/5357	4/22080	0.00346196	0.0547665	free ubiquitin chain polymerization
4	GO:0052651	BP	4/5357	4/22080	0.00346196	0.0547665	monoacylglycerol catabolic process
4	GO:0090527	BP	4/5357	4/22080	0.00346196	0.0547665	actin filament reorganization
4	GO:0060712	BP	4/5357	4/22080	0.00346196	0.0547665	spongiotrophoblast layer development
4	GO:2000298	BP	4/5357	4/22080	0.00346196	0.0547665	regulation of Rho-dependent protein serine/threonine kinase activity
4	GO:0031904	CC	4/5357	4/22080	0.00346196	0.0547665	endosome lumen
4	GO:0003844	MF	4/5357	4/22080	0.00346196	0.0547665	1,4-alpha-glucan branching enzyme activity
13	GO:0060760	BP	13/5357	25/22080	0.00347592	0.0548453	positive regulation of response to cytokine stimulus
13	GO:1901020	BP	13/5357	25/22080	0.00347592	0.0548453	negative regulation of calcium ion transmembrane transporter activity
13	GO:0009060	BP	13/5357	25/22080	0.00347592	0.0548453	aerobic respiration
120	GO:0042578	MF	120/5357	391/22080	0.00349001	0.0550203	phosphoric ester hydrolase activity
33	GO:0019208	MF	33/5357	86/22080	0.00350895	0.0552713	phosphatase regulator activity
38	GO:2000377	BP	38/5357	102/22080	0.00353636	0.0556552	regulation of reactive oxygen species metabolic process
46	GO:0016579	BP	46/5357	128/22080	0.00354291	0.0557104	protein deubiquitination
6	GO:0043508	BP	6/5357	8/22080	0.00358162	0.0560784	negative regulation of JUN kinase activity
6	GO:0042535	BP	6/5357	8/22080	0.00358162	0.0560784	positive regulation of tumor necrosis factor biosynthetic process
6	GO:0034975	BP	6/5357	8/22080	0.00358162	0.0560784	protein folding in endoplasmic reticulum
6	GO:0006390	BP	6/5357	8/22080	0.00358162	0.0560784	transcription from mitochondrial promoter
6	GO:0035256	MF	6/5357	8/22080	0.00358162	0.0560784	G-protein coupled glutamate receptor binding
25	GO:0060415	BP	25/5357	60/22080	0.00360176	0.0562974	muscle tissue morphogenesis
25	GO:0002221	BP	25/5357	60/22080	0.00360176	0.0562974	pattern recognition receptor signaling pathway
77	GO:0070925	BP	77/5357	236/22080	0.00361052	0.0563863	organelle assembly
17	GO:0070206	BP	17/5357	37/22080	0.00366009	0.0570631	protein trimerization
17	GO:0045646	BP	17/5357	37/22080	0.00366009	0.0570631	regulation of erythrocyte differentiation
29	GO:0034111	BP	29/5357	73/22080	0.00366915	0.0571072	negative regulation of homotypic cell-cell adhesion
29	GO:1903038	BP	29/5357	73/22080	0.00366915	0.0571072	negative regulation of leukocyte cell-cell adhesion
67	GO:0010948	BP	67/5357	201/22080	0.00368669	0.0573314	negative regulation of cell cycle process
31	GO:0009124	BP	31/5357	80/22080	0.00381124	0.059218	nucleoside monophosphate biosynthetic process
36	GO:0036459	MF	36/5357	96/22080	0.00390644	0.0606458	thiol-dependent ubiquitinyl hydrolase activity
19	GO:0006749	BP	19/5357	43/22080	0.00396309	0.0612533	glutathione metabolic process
19	GO:1901292	BP	19/5357	43/22080	0.00396309	0.0612533	nucleoside phosphate catabolic process
46	GO:2001242	BP	46/5357	130/22080	0.00400387	0.0612533	regulation of intrinsic apoptotic signaling pathway
5	GO:0043435	BP	5/5357	6/22080	0.00401913	0.0612533	response to corticotropin-releasing hormone
5	GO:0045591	BP	5/5357	6/22080	0.00401913	0.0612533	positive regulation of regulatory T cell differentiation
5	GO:0071376	BP	5/5357	6/22080	0.00401913	0.0612533	cellular response to corticotropin-releasing hormone stimulus
5	GO:1903589	BP	5/5357	6/22080	0.00401913	0.0612533	positive regulation of blood vessel endothelial cell proliferation involved in sprouting angiogenesis
5	GO:0043558	BP	5/5357	6/22080	0.00401913	0.0612533	regulation of translational initiation in response to stress
5	GO:0007008	BP	5/5357	6/22080	0.00401913	0.0612533	outer mitochondrial membrane organization
5	GO:0002735	BP	5/5357	6/22080	0.00401913	0.0612533	positive regulation of myeloid dendritic cell cytokine production
5	GO:0002732	BP	5/5357	6/22080	0.00401913	0.0612533	positive regulation of dendritic cell cytokine production
5	GO:0002733	BP	5/5357	6/22080	0.00401913	0.0612533	regulation of myeloid dendritic cell cytokine production
5	GO:0045040	BP	5/5357	6/22080	0.00401913	0.0612533	protein import into mitochondrial outer membrane
55	GO:0044798	CC	55/5357	160/22080	0.00395719	0.0612533	nuclear transcription factor complex
34	GO:0030176	CC	34/5357	89/22080	0.00399102	0.0612533	integral component of endoplasmic reticulum membrane
5	GO:0030124	CC	5/5357	6/22080	0.00401913	0.0612533	AP-4 adaptor complex
5	GO:0043205	CC	5/5357	6/22080	0.00401913	0.0612533	fibril
5	GO:0016589	CC	5/5357	6/22080	0.00401913	0.0612533	NURF complex
5	GO:0001527	CC	5/5357	6/22080	0.00401913	0.0612533	microfibril
19	GO:0008138	MF	19/5357	43/22080	0.00396309	0.0612533	protein tyrosine/serine/threonine phosphatase activity
5	GO:0030169	MF	5/5357	6/22080	0.00401913	0.0612533	low-density lipoprotein particle binding
5	GO:0042605	MF	5/5357	6/22080	0.00401913	0.0612533	peptide antigen binding
25	GO:0051384	BP	25/5357	61/22080	0.00402451	0.0612844	response to glucocorticoid
41	GO:0006733	BP	41/5357	113/22080	0.00405829	0.0615617	oxidoreduction coenzyme metabolic process
18	GO:0000281	BP	18/5357	39/22080	0.00406331	0.0615617	mitotic cytokinesis
16	GO:0071353	BP	16/5357	34/22080	0.00406625	0.0615617	cellular response to interleukin-4
16	GO:0080171	BP	16/5357	34/22080	0.00406625	0.0615617	lytic vacuole organization
16	GO:0061448	BP	16/5357	34/22080	0.00406625	0.0615617	connective tissue development
16	GO:0007040	BP	16/5357	34/22080	0.00406625	0.0615617	lysosome organization
16	GO:0034968	BP	16/5357	34/22080	0.00406625	0.0615617	histone lysine methylation
21	GO:0006073	BP	21/5357	49/22080	0.00410277	0.0619609	cellular glucan metabolic process
21	GO:0044042	BP	21/5357	49/22080	0.00410277	0.0619609	glucan metabolic process
21	GO:0005977	BP	21/5357	49/22080	0.00410277	0.0619609	glycogen metabolic process
23	GO:0071346	BP	23/5357	55/22080	0.00411209	0.0620039	cellular response to interferon-gamma
29	GO:0097306	BP	29/5357	74/22080	0.00411238	0.0620039	cellular response to alcohol
65	GO:0048193	BP	65/5357	195/22080	0.00419642	0.0630648	Golgi vesicle transport
72	GO:0016569	BP	72/5357	219/22080	0.00419651	0.0630648	covalent chromatin modification
68	GO:0016829	MF	68/5357	206/22080	0.00419387	0.0630648	lyase activity
353	GO:0044430	CC	353/5357	1277/22080	0.00423839	0.0636418	cytoskeletal part
10	GO:0006120	BP	10/5357	18/22080	0.00428294	0.0641531	mitochondrial electron transport, NADH to ubiquinone
10	GO:0043304	BP	10/5357	18/22080	0.00428294	0.0641531	regulation of mast cell degranulation
10	GO:0090151	BP	10/5357	18/22080	0.00428294	0.0641531	establishment of protein localization to mitochondrial membrane
36	GO:1903169	BP	36/5357	97/22080	0.00428914	0.0641934	regulation of calcium ion transmembrane transport
34	GO:0000922	CC	34/5357	90/22080	0.00430107	0.0643194	spindle pole
103	GO:0051051	BP	103/5357	330/22080	0.00431668	0.0645001	negative regulation of transport
27	GO:0001503	BP	27/5357	68/22080	0.00440091	0.0655983	ossification
27	GO:0005814	CC	27/5357	68/22080	0.00440091	0.0655983	centriole
56	GO:0009123	BP	56/5357	164/22080	0.0044146	0.0656954	nucleoside monophosphate metabolic process
56	GO:0005769	CC	56/5357	164/22080	0.0044146	0.0656954	early endosome
42	GO:1901991	BP	42/5357	116/22080	0.0044482	0.0661417	negative regulation of mitotic cell cycle phase transition
87	GO:0090066	BP	87/5357	274/22080	0.00450379	0.0668597	regulation of anatomical structure size
87	GO:0006644	BP	87/5357	274/22080	0.00450379	0.0668597	phospholipid metabolic process
8	GO:0002576	BP	8/5357	13/22080	0.00462009	0.0680349	platelet degranulation
8	GO:0001573	BP	8/5357	13/22080	0.00462009	0.0680349	ganglioside metabolic process
8	GO:0043403	BP	8/5357	13/22080	0.00462009	0.0680349	skeletal muscle tissue regeneration	IFRD1； PAX7； GPX1； TARBP2； MSTRG.40639； GPX1； PPP3CA； GJA1
8	GO:0002566	BP	8/5357	13/22080	0.00462009	0.0680349	somatic diversification of immune receptors via somatic mutation
8	GO:0045117	BP	8/5357	13/22080	0.00462009	0.0680349	azole transport
8	GO:0045589	BP	8/5357	13/22080	0.00462009	0.0680349	regulation of regulatory T cell differentiation
8	GO:0016137	BP	8/5357	13/22080	0.00462009	0.0680349	glycoside metabolic process
8	GO:0016446	BP	8/5357	13/22080	0.00462009	0.0680349	somatic hypermutation of immunoglobulin genes
8	GO:0072542	MF	8/5357	13/22080	0.00462009	0.0680349	protein phosphatase activator activity
13	GO:1903432	BP	13/5357	26/22080	0.00465324	0.0680389	regulation of TORC1 signaling
18	GO:0071384	BP	18/5357	40/22080	0.00465379	0.0680389	cellular response to corticosteroid stimulus
18	GO:0030512	BP	18/5357	40/22080	0.00465379	0.0680389	negative regulation of transforming growth factor beta receptor signaling pathway
18	GO:0050672	BP	18/5357	40/22080	0.00465379	0.0680389	negative regulation of lymphocyte proliferation
18	GO:0032945	BP	18/5357	40/22080	0.00465379	0.0680389	negative regulation of mononuclear cell proliferation
13	GO:0001671	MF	13/5357	26/22080	0.00465324	0.0680389	ATPase activator activity
18	GO:0001540	MF	18/5357	40/22080	0.00465379	0.0680389	beta-amyloid binding
18	GO:0060590	MF	18/5357	40/22080	0.00465379	0.0680389	ATPase regulator activity
18	GO:0097110	MF	18/5357	40/22080	0.00465379	0.0680389	scaffold protein binding
25	GO:0045069	BP	25/5357	62/22080	0.00466077	0.0680866	regulation of viral genome replication
37	GO:1901654	BP	37/5357	100/22080	0.00468778	0.0684266	response to ketone
32	GO:0010977	BP	32/5357	84/22080	0.00471658	0.0687375	negative regulation of neuron projection development
32	GO:0002758	BP	32/5357	84/22080	0.00471658	0.0687375	innate immune response-activating signal transduction
54	GO:0010038	BP	54/5357	157/22080	0.00482994	0.0701662	response to metal ion
35	GO:0045598	BP	35/5357	93/22080	0.00488992	0.0709813	regulation of fat cell differentiation
97	GO:0043900	BP	97/5357	310/22080	0.00496315	0.0718666	regulation of multi-organism process
15	GO:0050732	BP	15/5357	31/22080	0.0049666	0.0718666	negative regulation of peptidyl-tyrosine phosphorylation
15	GO:0042060	BP	15/5357	31/22080	0.0049666	0.0718666	wound healing
15	GO:0070325	MF	15/5357	31/22080	0.0049666	0.0718666	lipoprotein particle receptor binding
20	GO:0006721	BP	20/5357	46/22080	0.00498151	0.0719687	terpenoid metabolic process
20	GO:0030968	BP	20/5357	46/22080	0.00498151	0.0719687	endoplasmic reticulum unfolded protein response
28	GO:0005811	CC	28/5357	71/22080	0.00502708	0.0725698	lipid particle
24	GO:0035567	BP	24/5357	58/22080	0.00505908	0.0729169	non-canonical Wnt signaling pathway
24	GO:0016229	MF	24/5357	58/22080	0.00505908	0.0729169	steroid dehydrogenase activity
37	GO:0031345	BP	37/5357	101/22080	0.00507901	0.0731466	negative regulation of cell projection organization
89	GO:1903649	BP	89/5357	282/22080	0.00508357	0.0731547	regulation of cytoplasmic transport
22	GO:0007160	BP	22/5357	52/22080	0.00509879	0.0732944	cell-matrix adhesion
51	GO:0003714	MF	51/5357	148/22080	0.00510128	0.0732944	transcription corepressor activity
30	GO:0010921	BP	30/5357	78/22080	0.00514665	0.0738883	regulation of phosphatase activity
45	GO:0000165	BP	45/5357	128/22080	0.00515761	0.0739876	MAPK cascade
43	GO:1901653	BP	43/5357	120/22080	0.00517559	0.0741295	cellular response to peptide
43	GO:0019898	CC	43/5357	120/22080	0.00517559	0.0741295	extrinsic component of membrane
67	GO:0006913	BP	67/5357	204/22080	0.00519099	0.0742614	nucleocytoplasmic transport
35	GO:1902107	BP	35/5357	94/22080	0.00519746	0.0742614	positive regulation of leukocyte differentiation
16	GO:0009166	BP	16/5357	35/22080	0.00521365	0.0742614	nucleotide catabolic process
16	GO:0034446	BP	16/5357	35/22080	0.00521365	0.0742614	substrate adhesion-dependent cell spreading
16	GO:0030888	BP	16/5357	35/22080	0.00521365	0.0742614	regulation of B cell proliferation
12	GO:0070536	BP	12/5357	23/22080	0.00521723	0.0742614	protein K63-linked deubiquitination
12	GO:2000272	BP	12/5357	23/22080	0.00521723	0.0742614	negative regulation of receptor activity
335	GO:1990904	CC	335/5357	1211/22080	0.00520238	0.0742614	ribonucleoprotein complex
54	GO:0001818	BP	54/5357	159/22080	0.00529488	0.0751332	negative regulation of cytokine production
54	GO:0009161	BP	54/5357	159/22080	0.00529488	0.0751332	ribonucleoside monophosphate metabolic process
82	GO:0006897	BP	82/5357	257/22080	0.00530074	0.0751581	endocytosis
26	GO:0042542	BP	26/5357	65/22080	0.00533475	0.0755234	response to hydrogen peroxide
26	GO:0050868	BP	26/5357	65/22080	0.00533475	0.0755234	negative regulation of T cell activation
33	GO:0090263	BP	33/5357	87/22080	0.00536887	0.0759478	positive regulation of canonical Wnt signaling pathway
55	GO:0051054	BP	55/5357	161/22080	0.00539631	0.076277	positive regulation of DNA metabolic process
46	GO:0071363	BP	46/5357	131/22080	0.00551026	0.0777676	cellular response to growth factor stimulus
46	GO:2000021	BP	46/5357	131/22080	0.00551026	0.0777676	regulation of ion homeostasis
49	GO:0032496	BP	49/5357	141/22080	0.00551808	0.0778181	response to lipopolysaccharide
55	GO:0042393	MF	55/5357	162/22080	0.00557588	0.0785728	histone binding
18	GO:0046503	BP	18/5357	41/22080	0.00561979	0.0789485	glycerolipid catabolic process
18	GO:0070664	BP	18/5357	41/22080	0.00561979	0.0789485	negative regulation of leukocyte proliferation
18	GO:1903845	BP	18/5357	41/22080	0.00561979	0.0789485	negative regulation of cellular response to transforming growth factor beta stimulus
18	GO:1901505	MF	18/5357	41/22080	0.00561979	0.0789485	carbohydrate derivative transporter activity
58	GO:0007015	BP	58/5357	173/22080	0.0056547	0.0793781	actin filament organization
22	GO:0006513	BP	22/5357	53/22080	0.00575006	0.0806549	protein monoubiquitination
20	GO:0050871	BP	20/5357	47/22080	0.00577908	0.0807528	positive regulation of B cell activation
20	GO:0097031	BP	20/5357	47/22080	0.00577908	0.0807528	mitochondrial respiratory chain complex I biogenesis
20	GO:0032981	BP	20/5357	47/22080	0.00577908	0.0807528	mitochondrial respiratory chain complex I assembly
20	GO:0010257	BP	20/5357	47/22080	0.00577908	0.0807528	NADH dehydrogenase complex assembly
20	GO:0033613	MF	20/5357	47/22080	0.00577908	0.0807528	activating transcription factor binding
49	GO:0016798	MF	49/5357	142/22080	0.00579359	0.0808939	hydrolase activity, acting on glycosyl bonds
43	GO:0051262	BP	43/5357	122/22080	0.00583907	0.0814609	protein tetramerization
46	GO:2000116	BP	46/5357	132/22080	0.00584309	0.0814609	regulation of cysteine-type endopeptidase activity
31	GO:0010811	BP	31/5357	81/22080	0.00586758	0.0817401	positive regulation of cell-substrate adhesion
15	GO:1901661	BP	15/5357	32/22080	0.00592244	0.082379	quinone metabolic process
15	GO:0043175	MF	15/5357	32/22080	0.00592244	0.082379	RNA polymerase core enzyme binding
38	GO:0035304	BP	38/5357	105/22080	0.0059533	0.0827454	regulation of protein dephosphorylation
59	GO:0043087	BP	59/5357	176/22080	0.00597822	0.0830288	regulation of GTPase activity
148	GO:0007017	BP	148/5357	500/22080	0.00600321	0.0830348	microtubule-based process
26	GO:2001243	BP	26/5357	66/22080	0.00600549	0.0830348	negative regulation of intrinsic apoptotic signaling pathway
9	GO:1904037	BP	9/5357	16/22080	0.00602851	0.0830348	positive regulation of epithelial cell apoptotic process
9	GO:1900746	BP	9/5357	16/22080	0.00602851	0.0830348	regulation of vascular endothelial growth factor signaling pathway
9	GO:0045132	BP	9/5357	16/22080	0.00602851	0.0830348	meiotic chromosome segregation
9	GO:1902547	BP	9/5357	16/22080	0.00602851	0.0830348	regulation of cellular response to vascular endothelial growth factor stimulus
9	GO:0051000	BP	9/5357	16/22080	0.00602851	0.0830348	positive regulation of nitric-oxide synthase activity
9	GO:0009226	BP	9/5357	16/22080	0.00602851	0.0830348	nucleotide-sugar biosynthetic process
9	GO:0043034	CC	9/5357	16/22080	0.00602851	0.0830348	costamere
9	GO:0004659	MF	9/5357	16/22080	0.00602851	0.0830348	prenyltransferase activity
73	GO:0043244	BP	73/5357	225/22080	0.006042	0.083158	regulation of protein complex disassembly
41	GO:0034504	BP	41/5357	115/22080	0.00613555	0.0843822	protein localization to nucleus
188	GO:1990837	MF	188/5357	651/22080	0.00614337	0.0844265	sequence-specific double-stranded DNA binding
110	GO:0006281	BP	110/5357	360/22080	0.0062893	0.0858131	DNA repair
160	GO:0006955	BP	160/5357	546/22080	0.00629744	0.0858131	immune response
33	GO:0007030	BP	33/5357	89/22080	0.0063107	0.0858131	Golgi organization
7	GO:0010889	BP	7/5357	11/22080	0.00631922	0.0858131	regulation of sequestering of triglyceride
7	GO:0009435	BP	7/5357	11/22080	0.00631922	0.0858131	NAD biosynthetic process
7	GO:0036295	BP	7/5357	11/22080	0.00631922	0.0858131	cellular response to increased oxygen levels
7	GO:0034551	BP	7/5357	11/22080	0.00631922	0.0858131	mitochondrial respiratory chain complex III assembly
7	GO:0017062	BP	7/5357	11/22080	0.00631922	0.0858131	respiratory chain complex III assembly
7	GO:0097033	BP	7/5357	11/22080	0.00631922	0.0858131	mitochondrial respiratory chain complex III biogenesis
7	GO:1901841	BP	7/5357	11/22080	0.00631922	0.0858131	regulation of high voltage-gated calcium channel activity
7	GO:0010968	BP	7/5357	11/22080	0.00631922	0.0858131	regulation of microtubule nucleation
7	GO:0032300	CC	7/5357	11/22080	0.00631922	0.0858131	mismatch repair complex
81	GO:0051020	MF	81/5357	254/22080	0.00628989	0.0858131	GTPase binding
7	GO:0015165	MF	7/5357	11/22080	0.00631922	0.0858131	pyrimidine nucleotide-sugar transmembrane transporter activity
7	GO:0016846	MF	7/5357	11/22080	0.00631922	0.0858131	carbon-sulfur lyase activity
7	GO:0016423	MF	7/5357	11/22080	0.00631922	0.0858131	tRNA (guanine) methyltransferase activity
70	GO:0031346	BP	70/5357	215/22080	0.00637065	0.0864474	positive regulation of cell projection organization
24	GO:0006720	BP	24/5357	60/22080	0.00639742	0.0867464	isoprenoid metabolic process
56	GO:1902105	BP	56/5357	167/22080	0.00644538	0.087332	regulation of leukocyte differentiation
13	GO:1901658	BP	13/5357	27/22080	0.00646099	0.0874142	glycosyl compound catabolic process
13	GO:0031112	BP	13/5357	27/22080	0.00646099	0.0874142	positive regulation of microtubule polymerization or depolymerization
145	GO:1901698	BP	145/5357	490/22080	0.00650687	0.0879701	response to nitrogen compound
34	GO:0034612	BP	34/5357	91/22080	0.0065309	0.0881648	response to tumor necrosis factor
34	GO:0042129	BP	34/5357	91/22080	0.0065309	0.0881648	regulation of T cell proliferation
47	GO:0043523	BP	47/5357	136/22080	0.00658102	0.0887106	regulation of neuron apoptotic process
47	GO:0002699	BP	47/5357	136/22080	0.00658102	0.0887106	positive regulation of immune effector process
44	GO:0043901	BP	44/5357	126/22080	0.00662786	0.0892107	negative regulation of multi-organism process
17	GO:0043542	BP	17/5357	38/22080	0.00672967	0.0903157	endothelial cell migration
17	GO:0032784	BP	17/5357	38/22080	0.00672967	0.0903157	regulation of DNA-templated transcription, elongation
22	GO:0004860	MF	22/5357	54/22080	0.00672633	0.0903157	protein kinase inhibitor activity
17	GO:0016776	MF	17/5357	38/22080	0.00672967	0.0903157	phosphotransferase activity, phosphate group as acceptor
12	GO:1902175	BP	12/5357	24/22080	0.00680795	0.0909	regulation of oxidative stress-induced intrinsic apoptotic signaling pathway
12	GO:0033014	BP	12/5357	24/22080	0.00680795	0.0909	tetrapyrrole biosynthetic process
12	GO:0031116	BP	12/5357	24/22080	0.00680795	0.0909	positive regulation of microtubule polymerization
39	GO:0071478	BP	39/5357	109/22080	0.00691258	0.0920288	cellular response to radiation
39	GO:0030705	BP	39/5357	109/22080	0.00691258	0.0920288	cytoskeleton-dependent intracellular transport
29	GO:0001952	BP	29/5357	76/22080	0.00693887	0.0923117	regulation of cell-matrix adhesion
108	GO:0048731	BP	108/5357	353/22080	0.00699576	0.0930009	system development
42	GO:2000736	BP	42/5357	119/22080	0.00704155	0.0935419	regulation of stem cell differentiation
57	GO:0007265	BP	57/5357	171/22080	0.00707213	0.09388	Ras protein signal transduction
19	GO:0045669	BP	19/5357	44/22080	0.00713137	0.0945294	positive regulation of osteoblast differentiation
19	GO:0006099	BP	19/5357	44/22080	0.00713137	0.0945294	tricarboxylic acid cycle
79	GO:0009116	BP	79/5357	248/22080	0.00714612	0.0946564	nucleoside metabolic process
87	GO:0010975	BP	87/5357	277/22080	0.00720006	0.095302	regulation of neuron projection development
108	GO:0051259	BP	108/5357	355/22080	0.00726128	0.0960429	protein oligomerization
37	GO:0060491	BP	37/5357	102/22080	0.00730718	0.0965802	regulation of cell projection assembly
25	GO:0006818	BP	25/5357	63/22080	0.00734709	0.0968981	hydrogen transport
25	GO:1902600	BP	25/5357	63/22080	0.00734709	0.0968981	hydrogen ion transmembrane transport
25	GO:0015992	BP	25/5357	63/22080	0.00734709	0.0968981	proton transport
250	GO:0032403	MF	250/5357	889/22080	0.00741335	0.0977015	protein complex binding
15	GO:0002449	BP	15/5357	33/22080	0.00745629	0.0981969	lymphocyte mediated immunity
45	GO:0090575	CC	45/5357	130/22080	0.00747668	0.0983946	RNA polymerase II transcription factor complex
27	GO:0071806	BP	27/5357	70/22080	0.00756476	0.0993396	protein transmembrane transport
27	GO:0043112	BP	27/5357	70/22080	0.00756476	0.0993396	receptor metabolic process
27	GO:0065002	BP	27/5357	70/22080	0.00756476	0.0993396	intracellular protein transmembrane transport
40	GO:0008033	BP	40/5357	112/22080	0.00757226	0.0993669	tRNA processing
65	GO:0008017	MF	65/5357	199/22080	0.00763873	0.100167	microtubule binding
32	GO:0016651	MF	32/5357	86/22080	0.00765838	0.100353	oxidoreductase activity, acting on NAD(P)H
55	GO:0032147	BP	55/5357	164/22080	0.00774652	0.101287	activation of protein kinase activity
23	GO:0097191	BP	23/5357	57/22080	0.00775176	0.101287	extrinsic apoptotic signaling pathway
23	GO:0045638	BP	23/5357	57/22080	0.00775176	0.101287	negative regulation of myeloid cell differentiation
23	GO:0019210	MF	23/5357	57/22080	0.00775176	0.101287	kinase inhibitor activity
37	GO:0022408	BP	37/5357	103/22080	0.00778204	0.10161	negative regulation of cell-cell adhesion
11	GO:0030511	BP	11/5357	21/22080	0.00792145	0.102917	positive regulation of transforming growth factor beta receptor signaling pathway
11	GO:0060716	BP	11/5357	21/22080	0.00792145	0.102917	labyrinthine layer blood vessel development
11	GO:1903846	BP	11/5357	21/22080	0.00792145	0.102917	positive regulation of cellular response to transforming growth factor beta stimulus
11	GO:0060612	BP	11/5357	21/22080	0.00792145	0.102917	adipose tissue development
11	GO:0035024	BP	11/5357	21/22080	0.00792145	0.102917	negative regulation of Rho protein signal transduction
11	GO:0010662	BP	11/5357	21/22080	0.00792145	0.102917	regulation of striated muscle cell apoptotic process
11	GO:0045191	BP	11/5357	21/22080	0.00792145	0.102917	regulation of isotype switching
17	GO:0030544	MF	17/5357	39/22080	0.00798896	0.103721	Hsp70 protein binding
120	GO:1901361	BP	120/5357	400/22080	0.00803014	0.10411	organic cyclic compound catabolic process
21	GO:0002224	BP	21/5357	51/22080	0.00804172	0.10411	toll-like receptor signaling pathway
317	GO:0030529	CC	317/5357	1150/22080	0.00803612	0.10411	intracellular ribonucleoprotein complex
21	GO:0017025	MF	21/5357	51/22080	0.00804172	0.10411	TBP-class protein binding
25	GO:0035383	BP	25/5357	64/22080	0.00818695	0.105692	thioester metabolic process
25	GO:0006637	BP	25/5357	64/22080	0.00818695	0.105692	acyl-CoA metabolic process
25	GO:1901532	BP	25/5357	64/22080	0.00818695	0.105692	regulation of hematopoietic progenitor cell differentiation
25	GO:0045778	BP	25/5357	64/22080	0.00818695	0.105692	positive regulation of ossification
49	GO:1990778	BP	49/5357	144/22080	0.00821435	0.105971	protein localization to cell periphery
98	GO:0009986	CC	98/5357	318/22080	0.00825111	0.10637	cell surface
46	GO:0043122	BP	46/5357	134/22080	0.00838537	0.108025	regulation of I-kappaB kinase/NF-kappaB signaling
43	GO:0042594	BP	43/5357	124/22080	0.00849545	0.108229	response to starvation
8	GO:0010866	BP	8/5357	14/22080	0.00850086	0.108229	regulation of triglyceride biosynthetic process
8	GO:0045724	BP	8/5357	14/22080	0.00850086	0.108229	positive regulation of cilium assembly
8	GO:2001026	BP	8/5357	14/22080	0.00850086	0.108229	regulation of endothelial cell chemotaxis
8	GO:0019377	BP	8/5357	14/22080	0.00850086	0.108229	glycolipid catabolic process
6	GO:1901524	BP	6/5357	9/22080	0.00853707	0.108229	regulation of macromitophagy
6	GO:2000303	BP	6/5357	9/22080	0.00853707	0.108229	regulation of ceramide biosynthetic process
6	GO:2001028	BP	6/5357	9/22080	0.00853707	0.108229	positive regulation of endothelial cell chemotaxis
6	GO:0019673	BP	6/5357	9/22080	0.00853707	0.108229	GDP-mannose metabolic process
6	GO:0019885	BP	6/5357	9/22080	0.00853707	0.108229	antigen processing and presentation of endogenous peptide antigen via MHC class I
6	GO:0002483	BP	6/5357	9/22080	0.00853707	0.108229	antigen processing and presentation of endogenous peptide antigen
6	GO:0090063	BP	6/5357	9/22080	0.00853707	0.108229	positive regulation of microtubule nucleation
6	GO:0042780	BP	6/5357	9/22080	0.00853707	0.108229	tRNA 3'-end processing
6	GO:0010649	BP	6/5357	9/22080	0.00853707	0.108229	regulation of cell communication by electrical coupling
6	GO:0090153	BP	6/5357	9/22080	0.00853707	0.108229	regulation of sphingolipid biosynthetic process
6	GO:1905038	BP	6/5357	9/22080	0.00853707	0.108229	regulation of membrane lipid metabolic process
6	GO:1904668	BP	6/5357	9/22080	0.00853707	0.108229	positive regulation of ubiquitin protein ligase activity
6	GO:2000291	BP	6/5357	9/22080	0.00853707	0.108229	regulation of myoblast proliferation
296	GO:0016817	MF	296/5357	1070/22080	0.00847519	0.108229	hydrolase activity, acting on acid anhydrides
8	GO:0043023	MF	8/5357	14/22080	0.00850086	0.108229	ribosomal large subunit binding
6	GO:0003994	MF	6/5357	9/22080	0.00853707	0.108229	aconitate hydratase activity
6	GO:0090484	MF	6/5357	9/22080	0.00853707	0.108229	drug transporter activity
165	GO:0000977	MF	165/5357	569/22080	0.00860718	0.108967	RNA polymerase II regulatory region sequence-specific DNA binding
74	GO:0009119	BP	74/5357	232/22080	0.00865277	0.109393	ribonucleoside metabolic process
28	GO:0008276	MF	28/5357	73/22080	0.00864913	0.109393	protein methyltransferase activity
14	GO:0090311	BP	14/5357	30/22080	0.00867206	0.10941	regulation of protein deacetylation
14	GO:0070566	MF	14/5357	30/22080	0.00867206	0.10941	adenylyltransferase activity
35	GO:0055088	BP	35/5357	97/22080	0.00875239	0.110348	lipid homeostasis
50	GO:0070848	BP	50/5357	147/22080	0.00880416	0.110924	response to growth factor
60	GO:0071902	BP	60/5357	182/22080	0.00891651	0.112262	positive regulation of protein serine/threonine kinase activity
38	GO:0007163	BP	38/5357	107/22080	0.00898736	0.113077	establishment or maintenance of cell polarity
150	GO:0003779	MF	150/5357	512/22080	0.00901456	0.113341	actin binding
44	GO:0017038	BP	44/5357	127/22080	0.00907252	0.113913	protein import
44	GO:0030308	BP	44/5357	127/22080	0.00907252	0.113913	negative regulation of cell growth
91	GO:0005667	CC	91/5357	294/22080	0.00909828	0.114159	transcription factor complex
12	GO:0018023	BP	12/5357	25/22080	0.00929318	0.116365	peptidyl-lysine trimethylation
12	GO:0006195	BP	12/5357	25/22080	0.00929318	0.116365	purine nucleotide catabolic process
12	GO:0043534	BP	12/5357	25/22080	0.00929318	0.116365	blood vessel endothelial cell migration
28	GO:0060968	BP	28/5357	74/22080	0.00933754	0.11684	regulation of gene silencing
26	GO:0008213	BP	26/5357	67/22080	0.00938895	0.117244	protein alkylation
26	GO:0006479	BP	26/5357	67/22080	0.00938895	0.117244	protein methylation
26	GO:0044264	BP	26/5357	67/22080	0.00938895	0.117244	cellular polysaccharide metabolic process
75	GO:0098552	CC	75/5357	237/22080	0.00946035	0.117995	side of membrane
60	GO:1901214	BP	60/5357	184/22080	0.00952536	0.118704	regulation of neuron death
44	GO:1903708	BP	44/5357	128/22080	0.00954134	0.118822	positive regulation of hemopoiesis
79	GO:0022407	BP	79/5357	252/22080	0.00965001	0.120094	regulation of cell-cell adhesion
19	GO:0032760	BP	19/5357	46/22080	0.00966859	0.120162	positive regulation of tumor necrosis factor production
19	GO:0019205	MF	19/5357	46/22080	0.00966859	0.120162	nucleobase-containing compound kinase activity
16	GO:0055010	BP	16/5357	36/22080	0.00975674	0.120929	ventricular cardiac muscle tissue morphogenesis
16	GO:0070670	BP	16/5357	36/22080	0.00975674	0.120929	response to interleukin-4
16	GO:0033013	BP	16/5357	36/22080	0.00975674	0.120929	tetrapyrrole metabolic process
16	GO:0031312	CC	16/5357	36/22080	0.00975674	0.120929	extrinsic component of organelle membrane
68	GO:0050727	BP	68/5357	212/22080	0.00980355	0.121427	regulation of inflammatory response
33	GO:0090288	BP	33/5357	91/22080	0.00983177	0.121664	negative regulation of cellular response to growth factor stimulus
39	GO:0035303	BP	39/5357	110/22080	0.00983596	0.121664	regulation of dephosphorylation
80	GO:0033044	BP	80/5357	255/22080	0.00994256	0.1229	regulation of chromosome organization
11	GO:0071548	BP	11/5357	22/22080	0.01005	0.123083	response to dexamethasone
11	GO:0061014	BP	11/5357	22/22080	0.01005	0.123083	positive regulation of mRNA catabolic process
11	GO:0070059	BP	11/5357	22/22080	0.01005	0.123083	intrinsic apoptotic signaling pathway in response to endoplasmic reticulum stress
9	GO:0000054	BP	9/5357	17/22080	0.0100783	0.123083	ribosomal subunit export from nucleus
9	GO:0071624	BP	9/5357	17/22080	0.0100783	0.123083	positive regulation of granulocyte chemotaxis
9	GO:0038034	BP	9/5357	17/22080	0.0100783	0.123083	signal transduction in absence of ligand
9	GO:0071426	BP	9/5357	17/22080	0.0100783	0.123083	ribonucleoprotein complex export from nucleus
9	GO:0071428	BP	9/5357	17/22080	0.0100783	0.123083	rRNA-containing ribonucleoprotein complex export from nucleus
9	GO:0010665	BP	9/5357	17/22080	0.0100783	0.123083	regulation of cardiac muscle cell apoptotic process
9	GO:0010664	BP	9/5357	17/22080	0.0100783	0.123083	negative regulation of striated muscle cell apoptotic process
9	GO:0043537	BP	9/5357	17/22080	0.0100783	0.123083	negative regulation of blood vessel endothelial cell migration
9	GO:0033750	BP	9/5357	17/22080	0.0100783	0.123083	ribosome localization
9	GO:0033753	BP	9/5357	17/22080	0.0100783	0.123083	establishment of ribosome localization
9	GO:0097192	BP	9/5357	17/22080	0.0100783	0.123083	extrinsic apoptotic signaling pathway in absence of ligand
165	GO:0001012	MF	165/5357	570/22080	0.0099664	0.123083	RNA polymerase II regulatory region DNA binding
11	GO:0001968	MF	11/5357	22/22080	0.01005	0.123083	fibronectin binding
9	GO:0051721	MF	9/5357	17/22080	0.0100783	0.123083	protein phosphatase 2A binding
9	GO:0070412	MF	9/5357	17/22080	0.0100783	0.123083	R-SMAD binding
24	GO:0031491	MF	24/5357	61/22080	0.0101029	0.123301	nucleosome binding
31	GO:0031032	BP	31/5357	84/22080	0.0101827	0.12411	actomyosin structure organization
31	GO:0006633	BP	31/5357	84/22080	0.0101827	0.12411	fatty acid biosynthetic process
18	GO:0008023	CC	18/5357	42/22080	0.0102157	0.124429	transcription elongation factor complex
26	GO:0005976	BP	26/5357	68/22080	0.0102363	0.124597	polysaccharide metabolic process
42	GO:0004553	MF	42/5357	121/22080	0.0102968	0.12525	hydrolase activity, hydrolyzing O-glycosyl compounds
295	GO:0016818	MF	295/5357	1069/22080	0.0104234	0.126706	hydrolase activity, acting on acid anhydrides, in phosphorus-containing anhydrides
186	GO:0060284	BP	186/5357	650/22080	0.0105628	0.128315	regulation of cell development
128	GO:0003682	MF	128/5357	432/22080	0.0106382	0.129146	chromatin binding
29	GO:0051592	BP	29/5357	77/22080	0.010646	0.129155	response to calcium ion
14	GO:0071559	BP	14/5357	31/22080	0.0107084	0.129313	response to transforming growth factor beta
14	GO:1902041	BP	14/5357	31/22080	0.0107084	0.129313	regulation of extrinsic apoptotic signaling pathway via death domain receptors
14	GO:0043491	BP	14/5357	31/22080	0.0107084	0.129313	protein kinase B signaling
14	GO:0005801	CC	14/5357	31/22080	0.0107084	0.129313	cis-Golgi network
14	GO:0003954	MF	14/5357	31/22080	0.0107084	0.129313	NADH dehydrogenase activity
14	GO:0030291	MF	14/5357	31/22080	0.0107084	0.129313	protein serine/threonine kinase inhibitor activity
22	GO:0051279	BP	22/5357	55/22080	0.0107443	0.129456	regulation of release of sequestered calcium ion into cytosol
34	GO:0050731	BP	34/5357	94/22080	0.0107556	0.129456	positive regulation of peptidyl-tyrosine phosphorylation
22	GO:0019005	CC	22/5357	55/22080	0.0107443	0.129456	SCF ubiquitin ligase complex
34	GO:0031227	CC	34/5357	94/22080	0.0107556	0.129456	intrinsic component of endoplasmic reticulum membrane
22	GO:0017124	MF	22/5357	55/22080	0.0107443	0.129456	SH3 domain binding
48	GO:0072659	BP	48/5357	143/22080	0.0109276	0.131353	protein localization to plasma membrane
31	GO:0043687	BP	31/5357	85/22080	0.0110273	0.132292	post-translational protein modification
31	GO:0045995	BP	31/5357	85/22080	0.0110273	0.132292	regulation of embryonic development
59	GO:0050863	BP	59/5357	180/22080	0.0110388	0.132342	regulation of T cell activation
62	GO:0004721	MF	62/5357	192/22080	0.0110684	0.132611	phosphoprotein phosphatase activity
20	GO:1902117	BP	20/5357	49/22080	0.0112442	0.133249	positive regulation of organelle assembly
20	GO:2000134	BP	20/5357	49/22080	0.0112442	0.133249	negative regulation of G1/S transition of mitotic cell cycle
5	GO:1904526	BP	5/5357	7/22080	0.0112453	0.133249	regulation of microtubule binding
5	GO:0030579	BP	5/5357	7/22080	0.0112453	0.133249	ubiquitin-dependent SMAD protein catabolic process
5	GO:0060576	BP	5/5357	7/22080	0.0112453	0.133249	intestinal epithelial cell development
5	GO:2000118	BP	5/5357	7/22080	0.0112453	0.133249	regulation of sodium-dependent phosphate transport
5	GO:1904923	BP	5/5357	7/22080	0.0112453	0.133249	regulation of mitophagy in response to mitochondrial depolarization
5	GO:0031670	BP	5/5357	7/22080	0.0112453	0.133249	cellular response to nutrient
5	GO:0002730	BP	5/5357	7/22080	0.0112453	0.133249	regulation of dendritic cell cytokine production
5	GO:0030877	CC	5/5357	7/22080	0.0112453	0.133249	beta-catenin destruction complex
5	GO:0031091	CC	5/5357	7/22080	0.0112453	0.133249	platelet alpha granule
5	GO:0032009	CC	5/5357	7/22080	0.0112453	0.133249	early phagosome
5	GO:0001849	MF	5/5357	7/22080	0.0112453	0.133249	complement component C1q binding
5	GO:0061133	MF	5/5357	7/22080	0.0112453	0.133249	endopeptidase activator activity
5	GO:0005347	MF	5/5357	7/22080	0.0112453	0.133249	ATP transmembrane transporter activity
5	GO:0015238	MF	5/5357	7/22080	0.0112453	0.133249	drug transmembrane transporter activity
59	GO:0002009	BP	59/5357	181/22080	0.011315	0.133863	morphogenesis of an epithelium
29	GO:2000278	BP	29/5357	78/22080	0.0113191	0.133863	regulation of DNA biosynthetic process
16	GO:0098781	BP	16/5357	37/22080	0.0113836	0.13428	ncRNA transcription
16	GO:0048741	BP	16/5357	37/22080	0.0113836	0.13428	skeletal muscle fiber development	MSTRG.36777； MSTRG.33055； MSTRG.30564； GPX1； XK； HOMER1； SMO； KLHL40； MYOD1； MYOG； LMOD2； GPX1； KLHL40； PPP3CA； MSTRG.4459； STAC3；
16	GO:0001523	BP	16/5357	37/22080	0.0113836	0.13428	retinoid metabolic process
16	GO:0031440	BP	16/5357	37/22080	0.0113836	0.13428	regulation of mRNA 3'-end processing
95	GO:0051345	BP	95/5357	312/22080	0.0114836	0.135372	positive regulation of hydrolase activity
18	GO:0016126	BP	18/5357	43/22080	0.0115032	0.135429	sterol biosynthetic process
18	GO:0061035	BP	18/5357	43/22080	0.0115032	0.135429	regulation of cartilage development
43	GO:1902115	BP	43/5357	125/22080	0.0115898	0.13636	regulation of organelle assembly
339	GO:0051049	BP	339/5357	1242/22080	0.0116564	0.137056	regulation of transport
142	GO:0050767	BP	142/5357	487/22080	0.0119751	0.139754	regulation of neurogenesis
49	GO:0090257	BP	49/5357	147/22080	0.0120046	0.139754	regulation of muscle system process
7	GO:0090136	BP	7/5357	12/22080	0.0120079	0.139754	epithelial cell-cell adhesion
7	GO:0097201	BP	7/5357	12/22080	0.0120079	0.139754	negative regulation of transcription from RNA polymerase II promoter in response to stress
7	GO:0070262	BP	7/5357	12/22080	0.0120079	0.139754	peptidyl-serine dephosphorylation
7	GO:0060337	BP	7/5357	12/22080	0.0120079	0.139754	type I interferon signaling pathway
7	GO:0032469	BP	7/5357	12/22080	0.0120079	0.139754	endoplasmic reticulum calcium ion homeostasis
7	GO:0044406	BP	7/5357	12/22080	0.0120079	0.139754	adhesion of symbiont to host
7	GO:1904994	BP	7/5357	12/22080	0.0120079	0.139754	regulation of leukocyte adhesion to vascular endothelial cell
7	GO:0031414	CC	7/5357	12/22080	0.0120079	0.139754	N-terminal protein acetyltransferase complex
7	GO:0034663	CC	7/5357	12/22080	0.0120079	0.139754	endoplasmic reticulum chaperone complex
7	GO:0048019	MF	7/5357	12/22080	0.0120079	0.139754	receptor antagonist activity
7	GO:0004652	MF	7/5357	12/22080	0.0120079	0.139754	polynucleotide adenylyltransferase activity
7	GO:0051019	MF	7/5357	12/22080	0.0120079	0.139754	mitogen-activated protein kinase binding
7	GO:0015211	MF	7/5357	12/22080	0.0120079	0.139754	purine nucleoside transmembrane transporter activity
7	GO:0072349	MF	7/5357	12/22080	0.0120079	0.139754	modified amino acid transmembrane transporter activity
22	GO:0042552	BP	22/5357	56/22080	0.0120299	0.139832	myelination
22	GO:0032272	BP	22/5357	56/22080	0.0120299	0.139832	negative regulation of protein polymerization
32	GO:0050660	MF	32/5357	88/22080	0.0120614	0.140109	flavin adenine dinucleotide binding
10	GO:0032770	BP	10/5357	19/22080	0.0121731	0.140872	positive regulation of monooxygenase activity
10	GO:0033006	BP	10/5357	19/22080	0.0121731	0.140872	regulation of mast cell activation involved in immune response
10	GO:0085029	BP	10/5357	19/22080	0.0121731	0.140872	extracellular matrix assembly
10	GO:0017049	MF	10/5357	19/22080	0.0121731	0.140872	GTP-Rho binding
10	GO:0030275	MF	10/5357	19/22080	0.0121731	0.140872	LRR domain binding
79	GO:0046486	BP	79/5357	254/22080	0.0122413	0.141571	glycerolipid metabolic process
29	GO:0032680	BP	29/5357	79/22080	0.0123442	0.14267	regulation of tumor necrosis factor production
112	GO:0001159	MF	112/5357	374/22080	0.0124706	0.14395	core promoter proximal region DNA binding
112	GO:0000987	MF	112/5357	374/22080	0.0124706	0.14395	core promoter proximal region sequence-specific DNA binding
35	GO:0006888	BP	35/5357	98/22080	0.0125156	0.144287	ER to Golgi vesicle-mediated transport
35	GO:0001763	BP	35/5357	98/22080	0.0125156	0.144287	morphogenesis of a branching structure
53	GO:0070372	BP	53/5357	161/22080	0.0125314	0.144361	regulation of ERK1 and ERK2 cascade
27	GO:0050729	BP	27/5357	72/22080	0.0125377	0.144361	positive regulation of inflammatory response
38	GO:1903036	BP	38/5357	108/22080	0.0127351	0.146059	positive regulation of response to wounding
13	GO:0018126	BP	13/5357	28/22080	0.0127649	0.146059	protein hydroxylation
13	GO:0046464	BP	13/5357	28/22080	0.0127649	0.146059	acylglycerol catabolic process
13	GO:0046461	BP	13/5357	28/22080	0.0127649	0.146059	neutral lipid catabolic process
13	GO:0010390	BP	13/5357	28/22080	0.0127649	0.146059	histone monoubiquitination
13	GO:1903170	BP	13/5357	28/22080	0.0127649	0.146059	negative regulation of calcium ion transmembrane transport
13	GO:0060674	BP	13/5357	28/22080	0.0127649	0.146059	placenta blood vessel development
13	GO:0071560	BP	13/5357	28/22080	0.0127649	0.146059	cellular response to transforming growth factor beta stimulus
38	GO:0001650	CC	38/5357	108/22080	0.0127351	0.146059	fibrillar center
13	GO:0005637	CC	13/5357	28/22080	0.0127649	0.146059	nuclear inner membrane
25	GO:0072655	BP	25/5357	65/22080	0.0127892	0.146154	establishment of protein localization to mitochondrion
25	GO:0000502	CC	25/5357	65/22080	0.0127892	0.146154	proteasome complex
20	GO:0071479	BP	20/5357	50/22080	0.0128294	0.146249	cellular response to ionizing radiation
20	GO:0006081	BP	20/5357	50/22080	0.0128294	0.146249	cellular aldehyde metabolic process
20	GO:0090174	BP	20/5357	50/22080	0.0128294	0.146249	organelle membrane fusion
20	GO:1903670	BP	20/5357	50/22080	0.0128294	0.146249	regulation of sprouting angiogenesis
32	GO:0032006	BP	32/5357	89/22080	0.0129009	0.146881	regulation of TOR signaling
32	GO:0002700	BP	32/5357	89/22080	0.0129009	0.146881	regulation of production of molecular mediator of immune response
44	GO:0032182	MF	44/5357	129/22080	0.0129622	0.147488	ubiquitin-like protein binding
50	GO:0002768	BP	50/5357	151/22080	0.013135	0.149268	immune response-regulating cell surface receptor signaling pathway
61	GO:0031667	BP	61/5357	189/22080	0.0131625	0.149488	response to nutrient levels
38	GO:0046165	BP	38/5357	109/22080	0.0132673	0.149707	alcohol biosynthetic process
11	GO:0070328	BP	11/5357	23/22080	0.0134536	0.149707	triglyceride homeostasis
11	GO:0055090	BP	11/5357	23/22080	0.0134536	0.149707	acylglycerol homeostasis
11	GO:0006379	BP	11/5357	23/22080	0.0134536	0.149707	mRNA cleavage
11	GO:0031442	BP	11/5357	23/22080	0.0134536	0.149707	positive regulation of mRNA 3'-end processing
11	GO:0003206	BP	11/5357	23/22080	0.0134536	0.149707	cardiac chamber morphogenesis
18	GO:0018022	BP	18/5357	44/22080	0.0134583	0.149707	peptidyl-lysine methylation
18	GO:0016571	BP	18/5357	44/22080	0.0134583	0.149707	histone methylation
73	GO:0007264	BP	73/5357	232/22080	0.013493	0.149707	small GTPase mediated signal transduction
141	GO:0030030	BP	141/5357	485/22080	0.013728	0.149707	cell projection organization
90	GO:0006520	BP	90/5357	295/22080	0.0137298	0.149707	cellular amino acid metabolic process
27	GO:0070665	BP	27/5357	73/22080	0.0137838	0.149707	positive regulation of leukocyte proliferation
27	GO:0032200	BP	27/5357	73/22080	0.0137838	0.149707	telomere organization
27	GO:0090100	BP	27/5357	73/22080	0.0137838	0.149707	positive regulation of transmembrane receptor protein serine/threonine kinase signaling pathway
16	GO:0016101	BP	16/5357	38/22080	0.0137916	0.149707	diterpenoid metabolic process
16	GO:0032642	BP	16/5357	38/22080	0.0137916	0.149707	regulation of chemokine production
25	GO:0006639	BP	25/5357	66/22080	0.0138239	0.149707	acylglycerol metabolic process
25	GO:0006638	BP	25/5357	66/22080	0.0138239	0.149707	neutral lipid metabolic process
41	GO:0043281	BP	41/5357	120/22080	0.0138416	0.149707	regulation of cysteine-type endopeptidase activity involved in apoptotic process
23	GO:1902106	BP	23/5357	59/22080	0.0138652	0.149707	negative regulation of leukocyte differentiation
4	GO:1904528	BP	4/5357	5/22080	0.013952	0.149707	positive regulation of microtubule binding
4	GO:1900060	BP	4/5357	5/22080	0.013952	0.149707	negative regulation of ceramide biosynthetic process
4	GO:0043654	BP	4/5357	5/22080	0.013952	0.149707	recognition of apoptotic cell
4	GO:0031666	BP	4/5357	5/22080	0.013952	0.149707	positive regulation of lipopolysaccharide-mediated signaling pathway
4	GO:0003094	BP	4/5357	5/22080	0.013952	0.149707	glomerular filtration
4	GO:0043376	BP	4/5357	5/22080	0.013952	0.149707	regulation of CD8-positive, alpha-beta T cell differentiation
4	GO:0038033	BP	4/5357	5/22080	0.013952	0.149707	positive regulation of endothelial cell chemotaxis by VEGF-activated vascular endothelial growth factor receptor signaling pathway
4	GO:0010269	BP	4/5357	5/22080	0.013952	0.149707	response to selenium ion
4	GO:0051567	BP	4/5357	5/22080	0.013952	0.149707	histone H3-K9 methylation
4	GO:0032510	BP	4/5357	5/22080	0.013952	0.149707	endosome to lysosome transport via multivesicular body sorting pathway
4	GO:0032534	BP	4/5357	5/22080	0.013952	0.149707	regulation of microvillus assembly
4	GO:0046184	BP	4/5357	5/22080	0.013952	0.149707	aldehyde biosynthetic process
4	GO:0034165	BP	4/5357	5/22080	0.013952	0.149707	positive regulation of toll-like receptor 9 signaling pathway
4	GO:0090219	BP	4/5357	5/22080	0.013952	0.149707	negative regulation of lipid kinase activity
4	GO:0031204	BP	4/5357	5/22080	0.013952	0.149707	posttranslational protein targeting to membrane, translocation
4	GO:0090270	BP	4/5357	5/22080	0.013952	0.149707	regulation of fibroblast growth factor production
4	GO:1903588	BP	4/5357	5/22080	0.013952	0.149707	negative regulation of blood vessel endothelial cell proliferation involved in sprouting angiogenesis
4	GO:0032763	BP	4/5357	5/22080	0.013952	0.149707	regulation of mast cell cytokine production
4	GO:1990180	BP	4/5357	5/22080	0.013952	0.149707	mitochondrial tRNA 3'-end processing
4	GO:0090155	BP	4/5357	5/22080	0.013952	0.149707	negative regulation of sphingolipid biosynthetic process
69	GO:0006402	BP	69/5357	219/22080	0.0139623	0.149707	mRNA catabolic process
33	GO:0061138	BP	33/5357	92/22080	0.014103	0.149707	morphogenesis of a branching epithelium
91	GO:1903034	BP	91/5357	298/22080	0.0141144	0.149707	regulation of response to wounding
15	GO:0046466	BP	15/5357	34/22080	0.0141752	0.149707	membrane lipid catabolic process
15	GO:0032418	BP	15/5357	34/22080	0.0141752	0.149707	lysosome localization
15	GO:0031145	BP	15/5357	34/22080	0.0141752	0.149707	anaphase-promoting complex-dependent catabolic process
3	GO:0033864	BP	3/5357	3/22080	0.0142752	0.149707	positive regulation of NAD(P)H oxidase activity
3	GO:0006104	BP	3/5357	3/22080	0.0142752	0.149707	succinyl-CoA metabolic process
3	GO:0044091	BP	3/5357	3/22080	0.0142752	0.149707	membrane biogenesis
3	GO:0035795	BP	3/5357	3/22080	0.0142752	0.149707	negative regulation of mitochondrial membrane permeability
3	GO:0000461	BP	3/5357	3/22080	0.0142752	0.149707	endonucleolytic cleavage to generate mature 3'-end of SSU-rRNA from (SSU-rRNA, 5.8S rRNA, LSU-rRNA)
3	GO:0071673	BP	3/5357	3/22080	0.0142752	0.149707	positive regulation of smooth muscle cell chemotaxis
3	GO:0018214	BP	3/5357	3/22080	0.0142752	0.149707	protein carboxylation
3	GO:0034638	BP	3/5357	3/22080	0.0142752	0.149707	phosphatidylcholine catabolic process
3	GO:0015817	BP	3/5357	3/22080	0.0142752	0.149707	histidine transport
3	GO:1903596	BP	3/5357	3/22080	0.0142752	0.149707	regulation of gap junction assembly
3	GO:1903722	BP	3/5357	3/22080	0.0142752	0.149707	regulation of centriole elongation
3	GO:2000653	BP	3/5357	3/22080	0.0142752	0.149707	regulation of genetic imprinting
3	GO:1901485	BP	3/5357	3/22080	0.0142752	0.149707	positive regulation of transcription factor catabolic process
3	GO:0070345	BP	3/5357	3/22080	0.0142752	0.149707	negative regulation of fat cell proliferation
3	GO:0035759	BP	3/5357	3/22080	0.0142752	0.149707	mesangial cell-matrix adhesion
3	GO:0014816	BP	3/5357	3/22080	0.0142752	0.149707	skeletal muscle satellite cell differentiation	KLF5； MEGF11
3	GO:1901483	BP	3/5357	3/22080	0.0142752	0.149707	regulation of transcription factor catabolic process
3	GO:0051792	BP	3/5357	3/22080	0.0142752	0.149707	medium-chain fatty acid biosynthetic process
3	GO:0071307	BP	3/5357	3/22080	0.0142752	0.149707	cellular response to vitamin K
3	GO:0071481	BP	3/5357	3/22080	0.0142752	0.149707	cellular response to X-ray
3	GO:0002159	BP	3/5357	3/22080	0.0142752	0.149707	desmosome assembly
3	GO:0046813	BP	3/5357	3/22080	0.0142752	0.149707	receptor-mediated virion attachment to host cell
3	GO:0015827	BP	3/5357	3/22080	0.0142752	0.149707	tryptophan transport
3	GO:0043584	BP	3/5357	3/22080	0.0142752	0.149707	nose development
3	GO:0090271	BP	3/5357	3/22080	0.0142752	0.149707	positive regulation of fibroblast growth factor production
3	GO:0015801	BP	3/5357	3/22080	0.0142752	0.149707	aromatic amino acid transport
3	GO:1904428	BP	3/5357	3/22080	0.0142752	0.149707	negative regulation of tubulin deacetylation
3	GO:0070676	BP	3/5357	3/22080	0.0142752	0.149707	intralumenal vesicle formation
3	GO:0048630	BP	3/5357	3/22080	0.0142752	0.149707	skeletal muscle tissue growth	CHRND； DLL1； CHRNA1
3	GO:0002581	BP	3/5357	3/22080	0.0142752	0.149707	negative regulation of antigen processing and presentation of peptide or polysaccharide antigen via MHC class II
3	GO:1902903	BP	3/5357	3/22080	0.0142752	0.149707	regulation of fibril organization
3	GO:0061042	BP	3/5357	3/22080	0.0142752	0.149707	vascular wound healing
3	GO:0017187	BP	3/5357	3/22080	0.0142752	0.149707	peptidyl-glutamic acid carboxylation
3	GO:1903108	BP	3/5357	3/22080	0.0142752	0.149707	regulation of transcription from mitochondrial promoter
3	GO:1903109	BP	3/5357	3/22080	0.0142752	0.149707	positive regulation of transcription from mitochondrial promoter
3	GO:0032497	BP	3/5357	3/22080	0.0142752	0.149707	detection of lipopolysaccharide
3	GO:0043490	BP	3/5357	3/22080	0.0142752	0.149707	malate-aspartate shuttle
3	GO:2000299	BP	3/5357	3/22080	0.0142752	0.149707	negative regulation of Rho-dependent protein serine/threonine kinase activity
11	GO:0030134	CC	11/5357	23/22080	0.0134536	0.149707	ER to Golgi transport vesicle
11	GO:0000788	CC	11/5357	23/22080	0.0134536	0.149707	nuclear nucleosome
11	GO:0033017	CC	11/5357	23/22080	0.0134536	0.149707	sarcoplasmic reticulum membrane
18	GO:0044439	CC	18/5357	44/22080	0.0134583	0.149707	peroxisomal part
18	GO:0044438	CC	18/5357	44/22080	0.0134583	0.149707	microbody part
16	GO:0030173	CC	16/5357	38/22080	0.0137916	0.149707	integral component of Golgi membrane
25	GO:0031902	CC	25/5357	66/22080	0.0138239	0.149707	late endosome membrane
4	GO:0097413	CC	4/5357	5/22080	0.013952	0.149707	Lewy body
4	GO:0034448	CC	4/5357	5/22080	0.013952	0.149707	EGO complex
4	GO:0032389	CC	4/5357	5/22080	0.013952	0.149707	MutLalpha complex
15	GO:0031463	CC	15/5357	34/22080	0.0141752	0.149707	Cul3-RING ubiquitin ligase complex
3	GO:0005588	CC	3/5357	3/22080	0.0142752	0.149707	collagen type V trimer
3	GO:0097443	CC	3/5357	3/22080	0.0142752	0.149707	sorting endosome
3	GO:0035749	CC	3/5357	3/22080	0.0142752	0.149707	myelin sheath adaxonal region
3	GO:0005896	CC	3/5357	3/22080	0.0142752	0.149707	interleukin-6 receptor complex
11	GO:0050750	MF	11/5357	23/22080	0.0134536	0.149707	low-density lipoprotein particle receptor binding
109	GO:0000978	MF	109/5357	365/22080	0.0136962	0.149707	RNA polymerase II core promoter proximal region sequence-specific DNA binding
4	GO:0030235	MF	4/5357	5/22080	0.013952	0.149707	nitric-oxide synthase regulator activity
4	GO:0070326	MF	4/5357	5/22080	0.013952	0.149707	very-low-density lipoprotein particle receptor binding
4	GO:0004176	MF	4/5357	5/22080	0.013952	0.149707	ATP-dependent peptidase activity
4	GO:0004679	MF	4/5357	5/22080	0.013952	0.149707	AMP-activated protein kinase activity
4	GO:0043184	MF	4/5357	5/22080	0.013952	0.149707	vascular endothelial growth factor receptor 2 binding
4	GO:0032407	MF	4/5357	5/22080	0.013952	0.149707	MutSalpha complex binding
4	GO:0008241	MF	4/5357	5/22080	0.013952	0.149707	peptidyl-dipeptidase activity
4	GO:0030911	MF	4/5357	5/22080	0.013952	0.149707	TPR domain binding
293	GO:0016462	MF	293/5357	1067/22080	0.0141362	0.149707	pyrophosphatase activity
3	GO:0070568	MF	3/5357	3/22080	0.0142752	0.149707	guanylyltransferase activity
3	GO:0005522	MF	3/5357	3/22080	0.0142752	0.149707	profilin binding
3	GO:0047493	MF	3/5357	3/22080	0.0142752	0.149707	ceramide cholinephosphotransferase activity
3	GO:0045322	MF	3/5357	3/22080	0.0142752	0.149707	unmethylated CpG binding
3	GO:0016531	MF	3/5357	3/22080	0.0142752	0.149707	copper chaperone activity
3	GO:0033188	MF	3/5357	3/22080	0.0142752	0.149707	sphingomyelin synthase activity
3	GO:0090599	MF	3/5357	3/22080	0.0142752	0.149707	alpha-glucosidase activity
3	GO:0017150	MF	3/5357	3/22080	0.0142752	0.149707	tRNA dihydrouridine synthase activity
3	GO:0008192	MF	3/5357	3/22080	0.0142752	0.149707	RNA guanylyltransferase activity
3	GO:0000309	MF	3/5357	3/22080	0.0142752	0.149707	nicotinamide-nucleotide adenylyltransferase activity
3	GO:0004723	MF	3/5357	3/22080	0.0142752	0.149707	calcium-dependent protein serine/threonine phosphatase activity
3	GO:0061649	MF	3/5357	3/22080	0.0142752	0.149707	ubiquitinated histone binding
3	GO:0019981	MF	3/5357	3/22080	0.0142752	0.149707	interleukin-6 binding
3	GO:0004473	MF	3/5357	3/22080	0.0142752	0.149707	malate dehydrogenase (decarboxylating) (NADP+) activity
3	GO:0043183	MF	3/5357	3/22080	0.0142752	0.149707	vascular endothelial growth factor receptor 1 binding
3	GO:0001875	MF	3/5357	3/22080	0.0142752	0.149707	lipopolysaccharide receptor activity
3	GO:0019797	MF	3/5357	3/22080	0.0142752	0.149707	procollagen-proline 3-dioxygenase activity
3	GO:0098639	MF	3/5357	3/22080	0.0142752	0.149707	collagen binding involved in cell-matrix adhesion
3	GO:0004515	MF	3/5357	3/22080	0.0142752	0.149707	nicotinate-nucleotide adenylyltransferase activity
3	GO:0008426	MF	3/5357	3/22080	0.0142752	0.149707	protein kinase C inhibitor activity
3	GO:0016453	MF	3/5357	3/22080	0.0142752	0.149707	C-acetyltransferase activity
28	GO:0004197	MF	28/5357	75/22080	0.0142768	0.149707	cysteine-type endopeptidase activity
28	GO:0017048	MF	28/5357	75/22080	0.0142768	0.149707	Rho GTPase binding
78	GO:0006401	BP	78/5357	251/22080	0.0143156	0.14994	RNA catabolic process
8	GO:0006107	BP	8/5357	15/22080	0.0143809	0.14994	oxaloacetate metabolic process
8	GO:0007035	BP	8/5357	15/22080	0.0143809	0.14994	vacuolar acidification
8	GO:0010884	BP	8/5357	15/22080	0.0143809	0.14994	positive regulation of lipid storage
8	GO:0034453	BP	8/5357	15/22080	0.0143809	0.14994	microtubule anchoring
8	GO:0035518	BP	8/5357	15/22080	0.0143809	0.14994	histone H2A monoubiquitination
8	GO:0032968	BP	8/5357	15/22080	0.0143809	0.14994	positive regulation of transcription elongation from RNA polymerase II promoter
8	GO:0031083	CC	8/5357	15/22080	0.0143809	0.14994	BLOC-1 complex
8	GO:0046933	MF	8/5357	15/22080	0.0143809	0.14994	proton-transporting ATP synthase activity, rotational mechanism
36	GO:1901136	BP	36/5357	102/22080	0.0144098	0.150155	carbohydrate derivative catabolic process
66	GO:0017016	MF	66/5357	208/22080	0.0145282	0.151304	Ras GTPase binding
17	GO:1902653	BP	17/5357	40/22080	0.0146351	0.152157	secondary alcohol biosynthetic process
17	GO:0046854	BP	17/5357	40/22080	0.0146351	0.152157	phosphatidylinositol phosphorylation
17	GO:0006695	BP	17/5357	40/22080	0.0146351	0.152157	cholesterol biosynthetic process
83	GO:0051640	BP	83/5357	269/22080	0.0147404	0.153165	organelle localization
21	GO:0043022	MF	21/5357	53/22080	0.0148707	0.154431	ribosome binding
33	GO:0010822	BP	33/5357	93/22080	0.0149261	0.154905	positive regulation of mitochondrion organization
66	GO:0000956	BP	66/5357	209/22080	0.0149796	0.154905	nuclear-transcribed mRNA catabolic process
10	GO:0019400	BP	10/5357	20/22080	0.014984	0.154905	alditol metabolic process
10	GO:0016358	BP	10/5357	20/22080	0.014984	0.154905	dendrite development
10	GO:0014031	BP	10/5357	20/22080	0.014984	0.154905	mesenchymal cell development
10	GO:0070316	BP	10/5357	20/22080	0.014984	0.154905	regulation of G0 to G1 transition
10	GO:0030904	CC	10/5357	20/22080	0.014984	0.154905	retromer complex
10	GO:0031082	CC	10/5357	20/22080	0.014984	0.154905	BLOC complex
48	GO:0043434	BP	48/5357	145/22080	0.0150155	0.155056	response to peptide hormone
48	GO:0050821	BP	48/5357	145/22080	0.0150155	0.155056	protein stabilization
36	GO:0046328	BP	36/5357	103/22080	0.0150608	0.155436	regulation of JNK cascade
28	GO:0072329	BP	28/5357	76/22080	0.0150796	0.155454	monocarboxylic acid catabolic process
102	GO:0003924	MF	102/5357	339/22080	0.0150745	0.155454	GTPase activity
128	GO:0040008	BP	128/5357	436/22080	0.0151154	0.155736	regulation of growth
23	GO:0070585	BP	23/5357	60/22080	0.0151502	0.155832	protein localization to mitochondrion
23	GO:0000910	BP	23/5357	60/22080	0.0151502	0.155832	cytokinesis
23	GO:0061640	BP	23/5357	60/22080	0.0151502	0.155832	cytoskeleton-dependent cytokinesis
107	GO:0008610	BP	107/5357	358/22080	0.0151792	0.156043	lipid biosynthetic process
42	GO:0043566	MF	42/5357	124/22080	0.0154041	0.158176	structure-specific DNA binding
13	GO:0031952	BP	13/5357	29/22080	0.0154458	0.158339	regulation of protein autophosphorylation
13	GO:0042130	BP	13/5357	29/22080	0.0154458	0.158339	negative regulation of T cell proliferation
13	GO:0045581	BP	13/5357	29/22080	0.0154458	0.158339	negative regulation of T cell differentiation
19	GO:0032413	BP	19/5357	47/22080	0.0157114	0.160881	negative regulation of ion transmembrane transporter activity
19	GO:1903557	BP	19/5357	47/22080	0.0157114	0.160881	positive regulation of tumor necrosis factor superfamily cytokine production
84	GO:0001819	BP	84/5357	274/22080	0.0157232	0.160913	positive regulation of cytokine production
49	GO:0006366	BP	49/5357	148/22080	0.0157564	0.161162	transcription from RNA polymerase II promoter
39	GO:0030177	BP	39/5357	114/22080	0.015786	0.161375	positive regulation of Wnt signaling pathway
17	GO:0032008	BP	17/5357	41/22080	0.0162436	0.165613	positive regulation of TOR signaling
17	GO:0035307	BP	17/5357	41/22080	0.0162436	0.165613	positive regulation of protein dephosphorylation
15	GO:0071622	BP	15/5357	35/22080	0.0162548	0.165613	regulation of granulocyte chemotaxis
15	GO:2000008	BP	15/5357	35/22080	0.0162548	0.165613	regulation of protein localization to cell surface
15	GO:0002637	BP	15/5357	35/22080	0.0162548	0.165613	regulation of immunoglobulin production
15	GO:0018024	MF	15/5357	35/22080	0.0162548	0.165613	histone-lysine N-methyltransferase activity
34	GO:0045834	BP	34/5357	96/22080	0.0162999	0.16598	positive regulation of lipid metabolic process
46	GO:0070302	BP	46/5357	138/22080	0.0164279	0.16719	regulation of stress-activated protein kinase signaling cascade
21	GO:0032410	BP	21/5357	54/22080	0.0164697	0.16743	negative regulation of transporter activity
21	GO:1901992	BP	21/5357	54/22080	0.0164697	0.16743	positive regulation of mitotic cell cycle phase transition
173	GO:0000976	MF	173/5357	609/22080	0.0165559	0.168119	transcription regulatory region sequence-specific DNA binding
26	GO:0034763	BP	26/5357	70/22080	0.0167917	0.17042	negative regulation of transmembrane transport
40	GO:0016298	MF	40/5357	117/22080	0.0168106	0.170517	lipase activity
31	GO:0002064	BP	31/5357	87/22080	0.0168801	0.170853	epithelial cell development
6	GO:0045655	BP	6/5357	10/22080	0.0169836	0.170853	regulation of monocyte differentiation
6	GO:0046463	BP	6/5357	10/22080	0.0169836	0.170853	acylglycerol biosynthetic process
6	GO:0046460	BP	6/5357	10/22080	0.0169836	0.170853	neutral lipid biosynthetic process
6	GO:0006047	BP	6/5357	10/22080	0.0169836	0.170853	UDP-N-acetylglucosamine metabolic process
6	GO:0046386	BP	6/5357	10/22080	0.0169836	0.170853	deoxyribose phosphate catabolic process
6	GO:1990440	BP	6/5357	10/22080	0.0169836	0.170853	positive regulation of transcription from RNA polymerase II promoter in response to endoplasmic reticulum stress
6	GO:0042532	BP	6/5357	10/22080	0.0169836	0.170853	negative regulation of tyrosine phosphorylation of STAT protein
6	GO:1902043	BP	6/5357	10/22080	0.0169836	0.170853	positive regulation of extrinsic apoptotic signaling pathway via death domain receptors
6	GO:0046599	BP	6/5357	10/22080	0.0169836	0.170853	regulation of centriole replication
6	GO:0000188	BP	6/5357	10/22080	0.0169836	0.170853	inactivation of MAPK activity
6	GO:0010997	MF	6/5357	10/22080	0.0169836	0.170853	anaphase-promoting complex binding
37	GO:0002819	BP	37/5357	107/22080	0.0170515	0.171441	regulation of adaptive immune response
24	GO:0090101	BP	24/5357	63/22080	0.0173732	0.17458	negative regulation of transmembrane receptor protein serine/threonine kinase signaling pathway
40	GO:0006275	BP	40/5357	118/22080	0.017588	0.176642	regulation of DNA replication
91	GO:0008380	BP	91/5357	301/22080	0.0176564	0.176916	RNA splicing
19	GO:0031623	BP	19/5357	48/22080	0.0177062	0.176916	receptor internalization
19	GO:0072665	BP	19/5357	48/22080	0.0177062	0.176916	protein localization to vacuole
54	GO:0060249	BP	54/5357	166/22080	0.0177143	0.176916	anatomical structure homeostasis
171	GO:0031410	CC	171/5357	601/22080	0.0179774	0.179275	cytoplasmic vesicle
37	GO:0001085	MF	37/5357	108/22080	0.0180111	0.179513	RNA polymerase II transcription factor binding
171	GO:0097708	CC	171/5357	602/22080	0.0181086	0.180218	intracellular vesicle
32	GO:0019003	MF	32/5357	90/22080	0.01843	0.183289	GDP binding
24	GO:0010522	BP	24/5357	64/22080	0.018625	0.185129	regulation of calcium ion transport into cytosol
51	GO:0002237	BP	51/5357	156/22080	0.0186726	0.185501	response to molecule of bacterial origin
17	GO:0035306	BP	17/5357	42/22080	0.0187396	0.185864	positive regulation of dephosphorylation
17	GO:1903793	BP	17/5357	42/22080	0.0187396	0.185864	positive regulation of anion transport
17	GO:0005876	CC	17/5357	42/22080	0.0187396	0.185864	spindle microtubule
12	GO:0033003	BP	12/5357	26/22080	0.0188832	0.186783	regulation of mast cell activation
12	GO:2001239	BP	12/5357	26/22080	0.0188832	0.186783	regulation of extrinsic apoptotic signaling pathway in absence of ligand
12	GO:0090049	BP	12/5357	26/22080	0.0188832	0.186783	regulation of cell migration involved in sprouting angiogenesis
12	GO:0045259	CC	12/5357	26/22080	0.0188832	0.186783	proton-transporting ATP synthase complex
12	GO:0005753	CC	12/5357	26/22080	0.0188832	0.186783	mitochondrial proton-transporting ATP synthase complex
22	GO:0050688	BP	22/5357	57/22080	0.0189825	0.187158	regulation of defense response to virus
22	GO:0036294	BP	22/5357	57/22080	0.0189825	0.187158	cellular response to decreased oxygen levels
22	GO:0006112	BP	22/5357	57/22080	0.0189825	0.187158	energy reserve metabolic process
29	GO:0048284	BP	29/5357	81/22080	0.0190746	0.187764	organelle fusion
29	GO:0071248	BP	29/5357	81/22080	0.0190746	0.187764	cellular response to metal ion
29	GO:1903555	BP	29/5357	81/22080	0.0190746	0.187764	regulation of tumor necrosis factor superfamily cytokine production
51	GO:0043242	BP	51/5357	157/22080	0.0192422	0.189209	negative regulation of protein complex disassembly
51	GO:1901880	BP	51/5357	157/22080	0.0192422	0.189209	negative regulation of protein depolymerization
15	GO:0070373	BP	15/5357	36/22080	0.0193855	0.189884	negative regulation of ERK1 and ERK2 cascade
15	GO:0002763	BP	15/5357	36/22080	0.0193855	0.189884	positive regulation of myeloid leukocyte differentiation
15	GO:0061515	BP	15/5357	36/22080	0.0193855	0.189884	myeloid cell development
35	GO:0002822	BP	35/5357	101/22080	0.0194035	0.189884	regulation of adaptive immune response based on somatic recombination of immune receptors built from immunoglobulin superfamily domains
32	GO:1902652	BP	32/5357	91/22080	0.019404	0.189884	secondary alcohol metabolic process
32	GO:0008203	BP	32/5357	91/22080	0.019404	0.189884	cholesterol metabolic process
15	GO:0016877	MF	15/5357	36/22080	0.0193855	0.189884	ligase activity, forming carbon-sulfur bonds
10	GO:0071867	BP	10/5357	21/22080	0.019621	0.190784	response to monoamine
10	GO:0071868	BP	10/5357	21/22080	0.019621	0.190784	cellular response to monoamine stimulus
10	GO:0071869	BP	10/5357	21/22080	0.019621	0.190784	response to catecholamine
10	GO:0060343	BP	10/5357	21/22080	0.019621	0.190784	trabecula formation
10	GO:0009262	BP	10/5357	21/22080	0.019621	0.190784	deoxyribonucleotide metabolic process
10	GO:0051125	BP	10/5357	21/22080	0.019621	0.190784	regulation of actin nucleation
10	GO:0050869	BP	10/5357	21/22080	0.019621	0.190784	negative regulation of B cell activation
10	GO:0071870	BP	10/5357	21/22080	0.019621	0.190784	cellular response to catecholamine stimulus
10	GO:1901385	BP	10/5357	21/22080	0.019621	0.190784	regulation of voltage-gated calcium channel activity
10	GO:0030890	BP	10/5357	21/22080	0.019621	0.190784	positive regulation of B cell proliferation
10	GO:0042169	MF	10/5357	21/22080	0.019621	0.190784	SH2 domain binding
10	GO:0004602	MF	10/5357	21/22080	0.019621	0.190784	glutathione peroxidase activity
80	GO:0045787	BP	80/5357	261/22080	0.0198377	0.192789	positive regulation of cell cycle
27	GO:0002761	BP	27/5357	74/22080	0.0200287	0.194439	regulation of myeloid leukocyte differentiation
27	GO:0000980	MF	27/5357	74/22080	0.0200287	0.194439	RNA polymerase II distal enhancer sequence-specific DNA binding
24	GO:0009062	BP	24/5357	65/22080	0.0204891	0.197319	fatty acid catabolic process
20	GO:0030324	BP	20/5357	51/22080	0.020542	0.197319	lung development
22	GO:0007272	BP	22/5357	58/22080	0.0205501	0.197319	ensheathment of neurons
22	GO:0008366	BP	22/5357	58/22080	0.0205501	0.197319	axon ensheathment
45	GO:0032872	BP	45/5357	136/22080	0.0205676	0.197319	regulation of stress-activated MAPK cascade
14	GO:0045652	BP	14/5357	32/22080	0.0206254	0.197319	regulation of megakaryocyte differentiation
14	GO:0046605	BP	14/5357	32/22080	0.0206254	0.197319	regulation of centrosome cycle
14	GO:0048592	BP	14/5357	32/22080	0.0206254	0.197319	eye morphogenesis
7	GO:0080182	BP	7/5357	13/22080	0.020627	0.197319	histone H3-K4 trimethylation
7	GO:0033599	BP	7/5357	13/22080	0.020627	0.197319	regulation of mammary gland epithelial cell proliferation
7	GO:0000266	BP	7/5357	13/22080	0.020627	0.197319	mitochondrial fission
7	GO:0001829	BP	7/5357	13/22080	0.020627	0.197319	trophectodermal cell differentiation
7	GO:0040037	BP	7/5357	13/22080	0.020627	0.197319	negative regulation of fibroblast growth factor receptor signaling pathway
7	GO:0007528	BP	7/5357	13/22080	0.020627	0.197319	neuromuscular junction development
7	GO:0009200	BP	7/5357	13/22080	0.020627	0.197319	deoxyribonucleoside triphosphate metabolic process
7	GO:0010804	BP	7/5357	13/22080	0.020627	0.197319	negative regulation of tumor necrosis factor-mediated signaling pathway
7	GO:0034142	BP	7/5357	13/22080	0.020627	0.197319	toll-like receptor 4 signaling pathway
7	GO:0046597	BP	7/5357	13/22080	0.020627	0.197319	negative regulation of viral entry into host cell
7	GO:0018206	BP	7/5357	13/22080	0.020627	0.197319	peptidyl-methionine modification
7	GO:0007000	BP	7/5357	13/22080	0.020627	0.197319	nucleolus organization
7	GO:0010667	BP	7/5357	13/22080	0.020627	0.197319	negative regulation of cardiac muscle cell apoptotic process
22	GO:0032432	CC	22/5357	58/22080	0.0205501	0.197319	actin filament bundle
20	GO:0050840	MF	20/5357	51/22080	0.020542	0.197319	extracellular matrix binding
7	GO:0035173	MF	7/5357	13/22080	0.020627	0.197319	histone kinase activity
7	GO:0004467	MF	7/5357	13/22080	0.020627	0.197319	long-chain fatty acid-CoA ligase activity
7	GO:0005338	MF	7/5357	13/22080	0.020627	0.197319	nucleotide-sugar transmembrane transporter activity
7	GO:0004745	MF	7/5357	13/22080	0.020627	0.197319	retinol dehydrogenase activity
7	GO:0016615	MF	7/5357	13/22080	0.020627	0.197319	malate dehydrogenase activity
95	GO:0009887	BP	95/5357	317/22080	0.0206911	0.197623	organ morphogenesis
42	GO:1902275	BP	42/5357	125/22080	0.0207417	0.1979	regulation of chromatin organization
42	GO:0034330	BP	42/5357	125/22080	0.0207417	0.1979	cell junction organization
33	GO:0017148	BP	33/5357	94/22080	0.0211524	0.201713	negative regulation of translation
42	GO:0031111	BP	42/5357	126/22080	0.0214608	0.204547	negative regulation of microtubule polymerization or depolymerization
81	GO:0051276	BP	81/5357	267/22080	0.0215689	0.205471	chromosome organization
86	GO:1904951	BP	86/5357	285/22080	0.021619	0.205841	positive regulation of establishment of protein localization
18	GO:0030837	BP	18/5357	45/22080	0.0219272	0.208342	negative regulation of actin filament polymerization
18	GO:0046834	BP	18/5357	45/22080	0.0219272	0.208342	lipid phosphorylation
18	GO:0001098	MF	18/5357	45/22080	0.0219272	0.208342	basal transcription machinery binding
18	GO:0001099	MF	18/5357	45/22080	0.0219272	0.208342	basal RNA polymerase II transcription machinery binding
33	GO:0032868	BP	33/5357	95/22080	0.0220847	0.20973	response to insulin
12	GO:0021782	BP	12/5357	27/22080	0.0223764	0.211841	glial cell development
12	GO:0050687	BP	12/5357	27/22080	0.0223764	0.211841	negative regulation of defense response to virus
12	GO:0098840	BP	12/5357	27/22080	0.0223764	0.211841	protein transport along microtubule
12	GO:0043550	BP	12/5357	27/22080	0.0223764	0.211841	regulation of lipid kinase activity
12	GO:0071398	BP	12/5357	27/22080	0.0223764	0.211841	cellular response to fatty acid
12	GO:0017147	MF	12/5357	27/22080	0.0223764	0.211841	Wnt-protein binding
20	GO:0000077	BP	20/5357	52/22080	0.0225117	0.212483	DNA damage checkpoint
20	GO:1902807	BP	20/5357	52/22080	0.0225117	0.212483	negative regulation of cell cycle G1/S phase transition
9	GO:0007223	BP	9/5357	18/22080	0.0225834	0.212483	Wnt signaling pathway, calcium modulating pathway
9	GO:0031663	BP	9/5357	18/22080	0.0225834	0.212483	lipopolysaccharide-mediated signaling pathway
9	GO:0019731	BP	9/5357	18/22080	0.0225834	0.212483	antibacterial humoral response
9	GO:0071774	BP	9/5357	18/22080	0.0225834	0.212483	response to fibroblast growth factor
9	GO:0034694	BP	9/5357	18/22080	0.0225834	0.212483	response to prostaglandin
9	GO:0015936	BP	9/5357	18/22080	0.0225834	0.212483	coenzyme A metabolic process
9	GO:0032878	BP	9/5357	18/22080	0.0225834	0.212483	regulation of establishment or maintenance of cell polarity
9	GO:0060976	BP	9/5357	18/22080	0.0225834	0.212483	coronary vasculature development
9	GO:0061384	BP	9/5357	18/22080	0.0225834	0.212483	heart trabecula morphogenesis
9	GO:0017112	MF	9/5357	18/22080	0.0225834	0.212483	Rab guanyl-nucleotide exchange factor activity
61	GO:0032388	BP	61/5357	194/22080	0.0228645	0.214907	positive regulation of intracellular transport
16	GO:1904035	BP	16/5357	39/22080	0.0229366	0.215254	regulation of epithelial cell apoptotic process
16	GO:0014904	BP	16/5357	39/22080	0.0229366	0.215254	myotube cell development
16	GO:0031234	CC	16/5357	39/22080	0.0229366	0.215254	extrinsic component of cytoplasmic side of plasma membrane
14	GO:0010799	BP	14/5357	33/22080	0.0232506	0.217755	regulation of peptidyl-threonine phosphorylation
14	GO:0045620	BP	14/5357	33/22080	0.0232506	0.217755	negative regulation of lymphocyte differentiation
14	GO:0043462	BP	14/5357	33/22080	0.0232506	0.217755	regulation of ATPase activity
33	GO:1902493	CC	33/5357	96/22080	0.023476	0.219641	acetyltransferase complex
33	GO:0031248	CC	33/5357	96/22080	0.023476	0.219641	protein acetyltransferase complex
23	GO:1901222	BP	23/5357	61/22080	0.0235253	0.219654	regulation of NIK/NF-kappaB signaling
23	GO:0006446	BP	23/5357	61/22080	0.0235253	0.219654	regulation of translational initiation
23	GO:0034614	BP	23/5357	61/22080	0.0235253	0.219654	cellular response to reactive oxygen species
23	GO:0048747	BP	23/5357	61/22080	0.0235253	0.219654	muscle fiber development
40	GO:0045727	BP	40/5357	119/22080	0.0236864	0.220878	positive regulation of translation
104	GO:0072594	BP	104/5357	352/22080	0.0238448	0.220878	establishment of protein localization to organelle
5	GO:0051788	BP	5/5357	8/22080	0.0240182	0.220878	response to misfolded protein
5	GO:0010966	BP	5/5357	8/22080	0.0240182	0.220878	regulation of phosphate transport
5	GO:0045651	BP	5/5357	8/22080	0.0240182	0.220878	positive regulation of macrophage differentiation
5	GO:0038111	BP	5/5357	8/22080	0.0240182	0.220878	interleukin-7-mediated signaling pathway
5	GO:1901844	BP	5/5357	8/22080	0.0240182	0.220878	regulation of cell communication by electrical coupling involved in cardiac conduction
5	GO:0070344	BP	5/5357	8/22080	0.0240182	0.220878	regulation of fat cell proliferation
5	GO:1904886	BP	5/5357	8/22080	0.0240182	0.220878	beta-catenin destruction complex disassembly
5	GO:0042776	BP	5/5357	8/22080	0.0240182	0.220878	mitochondrial ATP synthesis coupled proton transport
5	GO:0009204	BP	5/5357	8/22080	0.0240182	0.220878	deoxyribonucleoside triphosphate catabolic process
5	GO:0046459	BP	5/5357	8/22080	0.0240182	0.220878	short-chain fatty acid metabolic process
5	GO:0035437	BP	5/5357	8/22080	0.0240182	0.220878	maintenance of protein localization in endoplasmic reticulum
5	GO:0002890	BP	5/5357	8/22080	0.0240182	0.220878	negative regulation of immunoglobulin mediated immune response
5	GO:0007084	BP	5/5357	8/22080	0.0240182	0.220878	mitotic nuclear envelope reassembly
5	GO:1900221	BP	5/5357	8/22080	0.0240182	0.220878	regulation of beta-amyloid clearance
5	GO:1900242	BP	5/5357	8/22080	0.0240182	0.220878	regulation of synaptic vesicle endocytosis
5	GO:0090646	BP	5/5357	8/22080	0.0240182	0.220878	mitochondrial tRNA processing
5	GO:0007042	BP	5/5357	8/22080	0.0240182	0.220878	lysosomal lumen acidification
5	GO:0002713	BP	5/5357	8/22080	0.0240182	0.220878	negative regulation of B cell mediated immunity
5	GO:0071986	CC	5/5357	8/22080	0.0240182	0.220878	Ragulator complex
5	GO:0005614	CC	5/5357	8/22080	0.0240182	0.220878	interstitial matrix
5	GO:0016593	CC	5/5357	8/22080	0.0240182	0.220878	Cdc73/Paf1 complex
5	GO:0070064	MF	5/5357	8/22080	0.0240182	0.220878	proline-rich region binding
5	GO:0034236	MF	5/5357	8/22080	0.0240182	0.220878	protein kinase A catalytic subunit binding
5	GO:0044548	MF	5/5357	8/22080	0.0240182	0.220878	S100 protein binding
5	GO:0016679	MF	5/5357	8/22080	0.0240182	0.220878	oxidoreductase activity, acting on diphenols and related substances as donors
5	GO:0035374	MF	5/5357	8/22080	0.0240182	0.220878	chondroitin sulfate binding
5	GO:0016681	MF	5/5357	8/22080	0.0240182	0.220878	oxidoreductase activity, acting on diphenols and related substances as donors, cytochrome as acceptor
5	GO:0008121	MF	5/5357	8/22080	0.0240182	0.220878	ubiquinol-cytochrome-c reductase activity
25	GO:0006942	BP	25/5357	69/22080	0.0242668	0.22294	regulation of striated muscle contraction
47	GO:0045665	BP	47/5357	144/22080	0.024374	0.223813	negative regulation of neuron differentiation
18	GO:0046626	BP	18/5357	46/22080	0.0244132	0.223949	regulation of insulin receptor signaling pathway
18	GO:0042054	MF	18/5357	46/22080	0.0244132	0.223949	histone methyltransferase activity
43	GO:0008757	MF	43/5357	131/22080	0.024554	0.225128	S-adenosylmethionine-dependent methyltransferase activity
34	GO:0043524	BP	34/5357	99/22080	0.0249111	0.228173	negative regulation of neuron apoptotic process
67	GO:0005681	CC	67/5357	216/22080	0.0251757	0.230482	spliceosomal complex
106	GO:0006397	BP	106/5357	360/22080	0.0254348	0.232737	mRNA processing
21	GO:0071456	BP	21/5357	55/22080	0.0259127	0.236284	cellular response to hypoxia
21	GO:2001244	BP	21/5357	55/22080	0.0259127	0.236284	positive regulation of intrinsic apoptotic signaling pathway
21	GO:0034637	BP	21/5357	55/22080	0.0259127	0.236284	cellular carbohydrate biosynthetic process
16	GO:0043392	BP	16/5357	40/22080	0.0260925	0.237569	negative regulation of DNA binding
16	GO:0030119	CC	16/5357	40/22080	0.0260925	0.237569	AP-type membrane coat adaptor complex
16	GO:0031228	CC	16/5357	40/22080	0.0260925	0.237569	intrinsic component of Golgi membrane
55	GO:0000209	BP	55/5357	174/22080	0.0263324	0.239515	protein polyubiquitination
26	GO:0090279	BP	26/5357	72/22080	0.0265124	0.240913	regulation of calcium ion import
41	GO:1903039	BP	41/5357	124/22080	0.0269231	0.244402	positive regulation of leukocyte cell-cell adhesion
64	GO:0010506	BP	64/5357	206/22080	0.0271231	0.246096	regulation of autophagy
29	GO:0045807	BP	29/5357	82/22080	0.0272175	0.24683	positive regulation of endocytosis
14	GO:0048260	BP	14/5357	34/22080	0.0272842	0.246916	positive regulation of receptor-mediated endocytosis
23	GO:0008344	BP	23/5357	63/22080	0.0272943	0.246916	adult locomotory behavior
23	GO:1901989	BP	23/5357	63/22080	0.0272943	0.246916	positive regulation of cell cycle phase transition
14	GO:0005689	CC	14/5357	34/22080	0.0272842	0.246916	U12-type spliceosomal complex
14	GO:0009898	CC	14/5357	34/22080	0.0272842	0.246916	cytoplasmic side of plasma membrane
138	GO:0070201	BP	138/5357	482/22080	0.0274738	0.248416	regulation of establishment of protein localization
12	GO:0032655	BP	12/5357	28/22080	0.027565	0.248505	regulation of interleukin-12 production
12	GO:0050873	BP	12/5357	28/22080	0.027565	0.248505	brown fat cell differentiation
12	GO:0042795	BP	12/5357	28/22080	0.027565	0.248505	snRNA transcription from RNA polymerase II promoter
12	GO:0009301	BP	12/5357	28/22080	0.027565	0.248505	snRNA transcription
12	GO:0002200	BP	12/5357	28/22080	0.027565	0.248505	somatic diversification of immune receptors
12	GO:0044390	MF	12/5357	28/22080	0.027565	0.248505	ubiquitin-like protein conjugating enzyme binding
21	GO:0032922	BP	21/5357	56/22080	0.0278054	0.250303	circadian regulation of gene expression
21	GO:0032092	BP	21/5357	56/22080	0.0278054	0.250303	positive regulation of protein binding
21	GO:1900076	BP	21/5357	56/22080	0.0278054	0.250303	regulation of cellular response to insulin stimulus
35	GO:0051053	BP	35/5357	103/22080	0.0278721	0.250781	negative regulation of DNA metabolic process
11	GO:0010922	BP	11/5357	24/22080	0.0280609	0.251614	positive regulation of phosphatase activity
11	GO:0002888	BP	11/5357	24/22080	0.0280609	0.251614	positive regulation of myeloid leukocyte mediated immunity
11	GO:2000010	BP	11/5357	24/22080	0.0280609	0.251614	positive regulation of protein localization to cell surface
11	GO:0061098	BP	11/5357	24/22080	0.0280609	0.251614	positive regulation of protein tyrosine kinase activity
11	GO:0043300	BP	11/5357	24/22080	0.0280609	0.251614	regulation of leukocyte degranulation
11	GO:0048864	BP	11/5357	24/22080	0.0280609	0.251614	stem cell development
38	GO:0006937	BP	38/5357	114/22080	0.0281154	0.251979	regulation of muscle contraction
19	GO:0018210	BP	19/5357	49/22080	0.0283057	0.25319	peptidyl-threonine modification
19	GO:0001570	BP	19/5357	49/22080	0.0283057	0.25319	vasculogenesis
19	GO:0090559	BP	19/5357	49/22080	0.0283057	0.25319	regulation of membrane permeability
19	GO:0030010	BP	19/5357	49/22080	0.0283057	0.25319	establishment of cell polarity
32	GO:0050777	BP	32/5357	93/22080	0.0284269	0.25415	negative regulation of immune response
29	GO:0061025	BP	29/5357	83/22080	0.0286215	0.25564	membrane fusion
29	GO:0004521	MF	29/5357	83/22080	0.0286215	0.25564	endoribonuclease activity
9	GO:0003300	BP	9/5357	19/22080	0.0288571	0.25672	cardiac muscle hypertrophy
9	GO:0009261	BP	9/5357	19/22080	0.0288571	0.25672	ribonucleotide catabolic process
9	GO:0061383	BP	9/5357	19/22080	0.0288571	0.25672	trabecula morphogenesis
9	GO:0009154	BP	9/5357	19/22080	0.0288571	0.25672	purine ribonucleotide catabolic process
9	GO:1900078	BP	9/5357	19/22080	0.0288571	0.25672	positive regulation of cellular response to insulin stimulus
9	GO:0090322	BP	9/5357	19/22080	0.0288571	0.25672	regulation of superoxide metabolic process
9	GO:0005337	MF	9/5357	19/22080	0.0288571	0.25672	nucleoside transmembrane transporter activity
69	GO:0006790	BP	69/5357	226/22080	0.0290667	0.257856	sulfur compound metabolic process
35	GO:0030099	BP	35/5357	104/22080	0.029187	0.2585	myeloid cell differentiation
74	GO:1901565	BP	74/5357	244/22080	0.0293128	0.2585	organonitrogen compound catabolic process
128	GO:0001775	BP	128/5357	446/22080	0.0294859	0.2585	cell activation
6	GO:1902914	BP	6/5357	11/22080	0.0297809	0.2585	regulation of protein polyubiquitination
6	GO:0043173	BP	6/5357	11/22080	0.0297809	0.2585	nucleotide salvage
6	GO:0010712	BP	6/5357	11/22080	0.0297809	0.2585	regulation of collagen metabolic process
6	GO:0032695	BP	6/5357	11/22080	0.0297809	0.2585	negative regulation of interleukin-12 production
6	GO:0060644	BP	6/5357	11/22080	0.0297809	0.2585	mammary gland epithelial cell differentiation
6	GO:0030950	BP	6/5357	11/22080	0.0297809	0.2585	establishment or maintenance of actin cytoskeleton polarity
6	GO:0032801	BP	6/5357	11/22080	0.0297809	0.2585	receptor catabolic process
6	GO:0009264	BP	6/5357	11/22080	0.0297809	0.2585	deoxyribonucleotide catabolic process
6	GO:0040016	BP	6/5357	11/22080	0.0297809	0.2585	embryonic cleavage
6	GO:0046716	BP	6/5357	11/22080	0.0297809	0.2585	muscle cell cellular homeostasis
6	GO:0097067	BP	6/5357	11/22080	0.0297809	0.2585	cellular response to thyroid hormone stimulus
6	GO:0046325	BP	6/5357	11/22080	0.0297809	0.2585	negative regulation of glucose import
6	GO:0048566	BP	6/5357	11/22080	0.0297809	0.2585	embryonic digestive tract development
6	GO:0044650	BP	6/5357	11/22080	0.0297809	0.2585	adhesion of symbiont to host cell
6	GO:0014850	BP	6/5357	11/22080	0.0297809	0.2585	response to muscle activity
6	GO:0042574	BP	6/5357	11/22080	0.0297809	0.2585	retinal metabolic process
6	GO:0018342	BP	6/5357	11/22080	0.0297809	0.2585	protein prenylation
6	GO:0045647	BP	6/5357	11/22080	0.0297809	0.2585	negative regulation of erythrocyte differentiation
6	GO:0006491	BP	6/5357	11/22080	0.0297809	0.2585	N-glycan processing
6	GO:0019062	BP	6/5357	11/22080	0.0297809	0.2585	virion attachment to host cell
6	GO:0046457	BP	6/5357	11/22080	0.0297809	0.2585	prostanoid biosynthetic process
6	GO:0097354	BP	6/5357	11/22080	0.0297809	0.2585	prenylation
6	GO:0060315	BP	6/5357	11/22080	0.0297809	0.2585	negative regulation of ryanodine-sensitive calcium-release channel activity
6	GO:0045683	BP	6/5357	11/22080	0.0297809	0.2585	negative regulation of epidermis development
6	GO:0032463	BP	6/5357	11/22080	0.0297809	0.2585	negative regulation of protein homooligomerization
6	GO:0042255	BP	6/5357	11/22080	0.0297809	0.2585	ribosome assembly
6	GO:0032331	BP	6/5357	11/22080	0.0297809	0.2585	negative regulation of chondrocyte differentiation
6	GO:0051280	BP	6/5357	11/22080	0.0297809	0.2585	negative regulation of release of sequestered calcium ion into cytosol
6	GO:0001516	BP	6/5357	11/22080	0.0297809	0.2585	prostaglandin biosynthetic process
6	GO:0002042	BP	6/5357	11/22080	0.0297809	0.2585	cell migration involved in sprouting angiogenesis
6	GO:0000963	BP	6/5357	11/22080	0.0297809	0.2585	mitochondrial RNA processing
6	GO:0044246	BP	6/5357	11/22080	0.0297809	0.2585	regulation of multicellular organismal metabolic process
24	GO:0045639	BP	24/5357	66/22080	0.0298448	0.2585	positive regulation of myeloid cell differentiation
266	GO:0003700	MF	266/5357	978/22080	0.0296546	0.2585	transcription factor activity, sequence-specific DNA binding
266	GO:0001071	MF	266/5357	978/22080	0.0296546	0.2585	nucleic acid binding transcription factor activity
6	GO:0071617	MF	6/5357	11/22080	0.0297809	0.2585	lysophospholipid acyltransferase activity
6	GO:0001848	MF	6/5357	11/22080	0.0297809	0.2585	complement binding
6	GO:0001846	MF	6/5357	11/22080	0.0297809	0.2585	opsonin binding
6	GO:0016881	MF	6/5357	11/22080	0.0297809	0.2585	acid-amino acid ligase activity
6	GO:0051861	MF	6/5357	11/22080	0.0297809	0.2585	glycolipid binding
6	GO:0035014	MF	6/5357	11/22080	0.0297809	0.2585	phosphatidylinositol 3-kinase regulator activity
6	GO:0046935	MF	6/5357	11/22080	0.0297809	0.2585	1-phosphatidylinositol-3-kinase regulator activity
6	GO:0000900	MF	6/5357	11/22080	0.0297809	0.2585	translation repressor activity, nucleic acid binding
13	GO:0007249	BP	13/5357	30/22080	0.0300329	0.259638	I-kappaB kinase/NF-kappaB signaling
13	GO:0009395	BP	13/5357	30/22080	0.0300329	0.259638	phospholipid catabolic process
70	GO:0005874	CC	70/5357	230/22080	0.0304237	0.262644	microtubule
278	GO:0017111	MF	278/5357	1025/22080	0.0304384	0.262648	nucleoside-triphosphatase activity
17	GO:0018107	BP	17/5357	43/22080	0.0305475	0.262868	peptidyl-threonine phosphorylation
17	GO:1903725	BP	17/5357	43/22080	0.0305475	0.262868	regulation of phospholipid metabolic process
17	GO:0001837	BP	17/5357	43/22080	0.0305475	0.262868	epithelial to mesenchymal transition
17	GO:1901863	BP	17/5357	43/22080	0.0305475	0.262868	positive regulation of muscle tissue development
42	GO:0034250	BP	42/5357	129/22080	0.0305644	0.262868	positive regulation of cellular amide metabolic process
50	GO:0044452	CC	50/5357	156/22080	0.0305609	0.262868	nucleolar part
17	GO:0051539	MF	17/5357	43/22080	0.0305475	0.262868	4 iron, 4 sulfur cluster binding
19	GO:0007569	BP	19/5357	50/22080	0.0307061	0.263963	cell aging
39	GO:0007507	BP	39/5357	118/22080	0.0308395	0.264986	heart development
27	GO:0048754	BP	27/5357	76/22080	0.0308582	0.265021	branching morphogenesis of an epithelial tube
101	GO:1901615	BP	101/5357	344/22080	0.0309212	0.265438	organic hydroxy compound metabolic process
36	GO:0019902	MF	36/5357	107/22080	0.0309566	0.265618	phosphatase binding
106	GO:0010720	BP	106/5357	364/22080	0.0309822	0.265713	positive regulation of cell development
46	GO:1903900	BP	46/5357	143/22080	0.0310829	0.266327	regulation of viral life cycle
46	GO:0001227	MF	46/5357	143/22080	0.0310829	0.266327	transcriptional repressor activity, RNA polymerase II transcription regulatory region sequence-specific binding
30	GO:0006470	BP	30/5357	86/22080	0.0311221	0.266414	protein dephosphorylation
30	GO:0043271	BP	30/5357	86/22080	0.0311221	0.266414	negative regulation of ion transport
54	GO:0006575	BP	54/5357	171/22080	0.0311604	0.266617	cellular modified amino acid metabolic process
96	GO:0043410	BP	96/5357	325/22080	0.0312109	0.266924	positive regulation of MAPK cascade
67	GO:0031267	MF	67/5357	218/22080	0.0316667	0.27057	small GTPase binding
33	GO:0016125	BP	33/5357	97/22080	0.0318625	0.272116	sterol metabolic process
15	GO:0034198	BP	15/5357	37/22080	0.0323665	0.276035	cellular response to amino acid starvation
15	GO:0051057	BP	15/5357	37/22080	0.0323665	0.276035	positive regulation of small GTPase mediated signal transduction
15	GO:0034121	BP	15/5357	37/22080	0.0323665	0.276035	regulation of toll-like receptor signaling pathway
11	GO:2000107	BP	11/5357	25/22080	0.032555	0.277126	negative regulation of leukocyte apoptotic process
11	GO:0044380	BP	11/5357	25/22080	0.032555	0.277126	protein localization to cytoskeleton
11	GO:0030488	BP	11/5357	25/22080	0.032555	0.277126	tRNA methylation
11	GO:0043516	BP	11/5357	25/22080	0.032555	0.277126	regulation of DNA damage response, signal transduction by p53 class mediator
63	GO:0016072	BP	63/5357	205/22080	0.0332235	0.278554	rRNA metabolic process
13	GO:0006303	BP	13/5357	31/22080	0.0332983	0.278554	double-strand break repair via nonhomologous end joining
13	GO:0002889	BP	13/5357	31/22080	0.0332983	0.278554	regulation of immunoglobulin mediated immune response
13	GO:0097009	BP	13/5357	31/22080	0.0332983	0.278554	energy homeostasis
13	GO:0002460	BP	13/5357	31/22080	0.0332983	0.278554	adaptive immune response based on somatic recombination of immune receptors built from immunoglobulin superfamily domains
13	GO:0060485	BP	13/5357	31/22080	0.0332983	0.278554	mesenchyme development
13	GO:2001258	BP	13/5357	31/22080	0.0332983	0.278554	negative regulation of cation channel activity
13	GO:0002833	BP	13/5357	31/22080	0.0332983	0.278554	positive regulation of response to biotic stimulus
13	GO:0002712	BP	13/5357	31/22080	0.0332983	0.278554	regulation of B cell mediated immunity
22	GO:0034766	BP	22/5357	60/22080	0.0335156	0.278554	negative regulation of ion transmembrane transport
22	GO:0031570	BP	22/5357	60/22080	0.0335156	0.278554	DNA integrity checkpoint
17	GO:0051701	BP	17/5357	44/22080	0.0336117	0.278554	interaction with host
17	GO:0055117	BP	17/5357	44/22080	0.0336117	0.278554	regulation of cardiac muscle contraction
17	GO:0007032	BP	17/5357	44/22080	0.0336117	0.278554	endosome organization
[truncated: 396 more rows]

## Sheet: Table S6-2
KEGG enrichment analysis of skeletal muscle related genes
Number	Pathway id	Description	Ratio_in_study	Ratio_in_pop	pvalue	padjust	First Category	Second Category	genes
4	map04010	MAPK signaling pathway	4/41	355/17855	0.00871678	0.114563	Environmental Information Processing	Signal transduction	PPP3CA； FOS； NR4A1； MSTRG.13018
3	map04068	FoxO signaling pathway	3/41	148/17855	0.0047243	0.144878	Environmental Information Processing	Signal transduction	PRKAA1； MSTRG.4459； HOMER1
1	map04341	Hedgehog signaling pathway - fly	1/41	32/17855	0.070984	0.241871	Environmental Information Processing	Signal transduction	SMO
3	map04151	PI3K-Akt signaling pathway	3/41	464/17855	0.0900808	0.267336	Environmental Information Processing	Signal transduction	PRKAA1； NR4A1； MSTRG.13018
1	map04340	Hedgehog signaling pathway	1/41	47/17855	0.102542	0.285874	Environmental Information Processing	Signal transduction	SMO
1	map04330	Notch signaling pathway	1/41	52/17855	0.112827	0.296573	Environmental Information Processing	Signal transduction	DLL1
1	map04370	VEGF signaling pathway	1/41	67/17855	0.142996	0.346202	Environmental Information Processing	Signal transduction	PPP3CA
2	map04080	Neuroactive ligand-receptor interaction	2/41	306/17855	0.155693	0.367276	Environmental Information Processing	Signaling molecules and interaction	CHRND； CHRNA1
1	map04668	TNF signaling pathway	1/41	129/17855	0.257424	0.415491	Environmental Information Processing	Signal transduction	FOS
1	map04150	mTOR signaling pathway	1/41	182/17855	0.343308	0.415584	Environmental Information Processing	Signal transduction	PRKAA1
1	map04152	AMPK signaling pathway	1/41	163/17855	0.313697	0.418262	Environmental Information Processing	Signal transduction	PRKAA1
1	map04310	Wnt signaling pathway	1/41	158/17855	0.30569	0.419754	Environmental Information Processing	Signal transduction	PPP3CA
1	map04022	cGMP-PKG signaling pathway	1/41	219/17855	0.397438	0.457054	Environmental Information Processing	Signal transduction	PPP3CA
1	map04024	cAMP signaling pathway	1/41	247/17855	0.435483	0.482704	Environmental Information Processing	Signal transduction	FOS
1	map04020	Calcium signaling pathway	1/41	275/17855	0.471181	0.504054	Environmental Information Processing	Signal transduction	PPP3CA
1	map04060	Cytokine-cytokine receptor interaction	1/41	311/17855	0.513856	0.531177	Environmental Information Processing	Signaling molecules and interaction	MSTN
