# Supplementary material for: Integrated analysis of circRNA, lncRNA, miRNA and mRNA to reveal the ceRNA regulatory network of postnatal skeletal muscle development in Ningxiang pig
Source: Front Cell Dev Biol. 2023 Jul 3;11:1185823. doi: 10.3389/fcell.2023.1185823 (PMC10350537; doi:10.3389/fcell.2023.1185823)
Supplement: Supplementary file 1 [file DataSheet1.ZIP › Supplementary Table S7 .xlsx]

## Sheet: Table S7-1
Centiscape2.2 Analysis of Human protein-protein interaction
Betweenness	Betweenness unDir	Bridging unDir	Centroid unDir	Closeness	Closeness unDir	Degree unDir	Eccentricity unDir	EigenVector unDir	MCODE::Clusters (1)	MCODE::Node Status (1)	MCODE::Score (1)	name	Radiality unDir	selected	shared name	Stress unDir
345.267	345.267	4.98734	8	0.65	0.025	24	0.5	0.42992	Cluster 1	Clustered	5	MYOD1	3.46154	FALSE	MYOD1	542
128.133	128.133	5.45248	-12	0.5	0.0192308	10	0.333333	0.156585		Unclustered	2	MYOCD	3	FALSE	MYOCD	228
110.9	110.9	8.66406	-14	0.481481	0.0185185	12	0.333333	0.124129	Cluster 2	Clustered	3.73333	EGR2	2.92308	FALSE	EGR2	184
109.4	109.4	2.31011	-8	0.541667	0.0208333	20	0.333333	0.4067	Cluster 1	Clustered	5	MYOG	3.15385	FALSE	MYOG	220
76.3333	76.3333	1.99378	-13	0.490566	0.0188679	16	0.333333	0.354987	Cluster 1	Clustered	5	PAX7	2.96154	FALSE	PAX7	132
51	51	1.94286	-14	0.481481	0.0185185	14	0.333333	0.340903	Cluster 1	Clustered	5	MYF5	2.92308	FALSE	MYF5	72
50	50	6.25	-21	0.42623	0.0163934	6	0.333333	0.0982957		Unclustered	2	KLHL40	2.65385	FALSE	KLHL40	62
39.3667	39.3667	2.7723	-12	0.40625	0.015625	12	0.25	0.086247	Cluster 2	Clustered	3.73333	FOS	2.53846	FALSE	FOS	64
34	34	14.5714	-22	0.419355	0.016129	4	0.333333	0.0728055		Unclustered	0.666667	DDX5	2.61538	FALSE	DDX5	44
20.6667	20.6667	2.17272	-16	0.464286	0.0178571	10	0.333333	0.262548	Cluster 1	Clustered	4	HEYL	2.84615	FALSE	HEYL	56
18.2333	18.2333	1.02434	-14	0.382353	0.0147059	12	0.25	0.0676782	Cluster 2	Clustered	3.73333	EGR1	2.38462	FALSE	EGR1	30
15.1333	15.1333	1.86066	-19	0.440678	0.0169492	8	0.333333	0.165221		Unclustered	1.4	CHRND	2.73077	FALSE	CHRND	32
14.9333	14.9333	13.1765	-20	0.433333	0.0166667	4	0.333333	0.080111		Unclustered	0.666667	IFRD1	2.69231	FALSE	IFRD1	38
14.8	14.8	1.07135	-15	0.472727	0.0181818	12	0.333333	0.312962	Cluster 1	Seed	5	MYF6	2.88462	FALSE	MYF6	36
9.6	9.6	0.8	-16	0.371429	0.0142857	10	0.25	0.0680092	Cluster 2	Clustered	4	ATF3	2.30769	FALSE	ATF3	18
5.33333	5.33333	2	-22	0.342105	0.0131579	4	0.25	0.0226022		Unclustered	0.666667	TARBP2	2.07692	FALSE	TARBP2	10
0.9	0.9	0.0947368	-16	0.371429	0.0142857	10	0.25	0.0645458	Cluster 2	Clustered	3.73333	NR4A1	2.30769	FALSE	NR4A1	4
0	0	0	-22	0.371429	0.0142857	4	0.25	0.0920156		Unclustered	2	CHRNA1	2.30769	FALSE	CHRNA1	0
0	0	0	-24	0.337662	0.012987	4	0.25	0.0993541		Unclustered	2	DLL1	2.03846	FALSE	DLL1	0
0	0	0	-18	0.361111	0.0138889	8	0.25	0.0551203	Cluster 2	Seed	4	HOMER1	2.23077	FALSE	HOMER1	0
0	0	0	-25	0.337662	0.012987	2	0.25	0.0251927		Unclustered	1	GJA1	2.03846	FALSE	GJA1	0
0	0	0	-25	0.337662	0.012987	2	0.25	0.0251927		Unclustered	1	KLF5	2.03846	FALSE	KLF5	0
0	0	0	-25	0.302326	0.0116279	2	0.25	0.0158146		Unclustered	1	LMOD2	1.69231	FALSE	LMOD2	0
0	0	0	-16	0.464286	0.0178571	10	0.333333	0.296915	Cluster 1	Clustered	5	MSTN	2.84615	FALSE	MSTN	0
0	0	0	-25	0.329114	0.0126582	2	0.25	0.0548473		Unclustered	1	NR1D2	1.96154	FALSE	NR1D2	0
0	0	0	-24	0.361111	0.0138889	4	0.25	0.115785		Unclustered	2	STAC3	2.23077	FALSE	STAC3	0
0	0	0	-25	0.333333	0.0128205	2	0.25	0.0571132		Unclustered	1	PRKAA1	2	FALSE	PRKAA1	0

## Sheet: Table S7-2
Centiscape2.2 Analysis of mouse protein-protein interaction
Betweenness unDir	Bridging unDir	Centroid unDir	Closeness unDir	Degree unDir	Eccentricity unDir	EigenVector unDir	MCODE::Clusters (2)	MCODE::Node Status (2)	MCODE::Score (2)	name	Radiality unDir	selected	shared name	Stress unDir
358.344	5.71103	9	0.0243902	20	0.333333	0.399051	Cluster 2	Clustered	2.7	Myod1	4.36	FALSE	Myod1	696
142.889	5.16466	-11	0.0192308	10	0.333333	0.108115		Unclustered	0.333333	Myocd	3.92	FALSE	Myocd	254
117.667	2.7319	-9	0.02	18	0.25	0.433095		Unclustered	3.46667	Myog	4	FALSE	Myog	234
109.333	11.9273	-14	0.0181818	10	0.333333	0.13907	Cluster 1	Clustered	4	Egr2	3.8	FALSE	Egr2	240
77.3111	2.61579	-11	0.0192308	14	0.25	0.370377		Unclustered	3.46667	Pax7	3.92	FALSE	Pax7	164
59.8333	3.21685	-13	0.0153846	12	0.25	0.0986585	Cluster 1	Clustered	4	Fos	3.4	FALSE	Fos	130
54.8444	3.60668	-13	0.0185185	10	0.25	0.293952	Cluster 2	Clustered	2.7	Heyl	3.84	FALSE	Heyl	108
24.3111	2.84684	-14	0.0181818	10	0.25	0.313381	Cluster 2	Seed	2.7	Mstn	3.8	FALSE	Mstn	90
21.6222	2.58777	-16	0.0175439	8	0.25	0.199194		Unclustered	1.4	Chrnd	3.72	FALSE	Chrnd	52
18.7778	3.68192	-20	0.0163934	6	0.25	0.11934		Unclustered	2	Klhl40	3.56	FALSE	Klhl40	48
15	12.5	-18	0.0169492	4	0.333333	0.0912413		Unclustered	0.666667	Ifrd1	3.64	FALSE	Ifrd1	40
13.8333	1.05063	-15	0.0144928	10	0.25	0.0816806	Cluster 1	Seed	4	Egr1	3.24	FALSE	Egr1	48
12	0.672359	-16	0.0151515	12	0.2	0.320653	Cluster 2	Clustered	2.7	Myf5	3.36	FALSE	Myf5	32
9	0.683544	-14	0.0144928	10	0.25	0.0907331	Cluster 1	Clustered	4	Atf3	3.24	FALSE	Atf3	12
4.16667	1.95312	-20	0.0138889	4	0.25	0.0423724		Unclustered	0.666667	Lmod2	3.12	FALSE	Lmod2	10
3.06667	0.836364	-21	0.0140845	6	0.2	0.170045		Unclustered	2	Stac3	3.16	FALSE	Stac3	12
2	0.492958	-21	0.0136986	6	0.2	0.159054		Unclustered	2	Myf6	3.08	FALSE	Myf6	6
0	0	-15	0.0142857	8	0.25	0.076405	Cluster 1	Clustered	4	Nr4a1	3.2	FALSE	Nr4a1	0
0	0	-21	0.0140845	4	0.2	0.117789		Unclustered	2	Chrna1	3.16	FALSE	Chrna1	0
0	0	-24	0.0153846	2	0.25	0.0743387		Unclustered	1	Ddx5	3.4	FALSE	Ddx5	0
0	0	-24	0.0128205	2	0.2	0.05476		Unclustered	1	Dll1	2.88	FALSE	Dll1	0
0	0	-23	0.0113636	4	0.2	0.0335952		Unclustered	2	Homer1	2.48	FALSE	Homer1	0
0	0	-24	0.0131579	2	0.25	0.0201407		Unclustered	1	Gja1	2.96	FALSE	Gja1	0
0	0	-24	0.0131579	2	0.25	0.0201407		Unclustered	1	Klf5	2.96	FALSE	Klf5	0
0	0	-23	0.0136986	4	0.2	0.140415		Unclustered	2	Nr1d2	3.08	FALSE	Nr1d2	0
0	0	-24	0.0131579	2	0.2	0.0689971		Unclustered	1	Prkaa1	2.96	FALSE	Prkaa1	0

## Sheet: Table S7-3
Centiscape2.2 Analysis of pig protein-protein interaction
Betweenness unDir	Bridging unDir	Centroid unDir	Closeness unDir	Degree unDir	Eccentricity unDir	EigenVector unDir	MCODE::Clusters (3)	MCODE::Node Status (3)	MCODE::Score (3)	name	Radiality unDir	selected	shared name	Stress unDir
169.667	6.29172	4	0.0322581	14	0.333333	0.405169	Cluster 2	Seed	3	MYOD1	5.27778	FALSE	MYOD1	274
108	10.3562	-7	0.0263158	10	0.25	0.309939	Cluster 1	Clustered	4	EGR2	4.88889	FALSE	EGR2	160
63.3333	2.34858	-4	0.0285714	14	0.25	0.39085		Unclustered	1.85714	MYOG	5.05556	FALSE	MYOG	112
44.6667	3.75801	-9	0.025	8	0.25	0.243843		Unclustered	1.66667	HEYL	4.77778	FALSE	HEYL	88
44.6667	3.75801	-9	0.025	8	0.25	0.243843		Unclustered	1.66667	MSTN	4.77778	FALSE	MSTN	88
40.6667	1.89778	-10	0.0222222	10	0.2	0.23998		Unclustered	1.4	MYF5	4.5	FALSE	MYF5	88
34	1.78947	-11	0.0204082	10	0.2	0.245948	Cluster 1	Clustered	4	EGR1	4.27778	FALSE	EGR1	42
34	2.625	-10	0.0243902	8	0.25	0.241988	Cluster 2	Clustered	3	KLHL40	4.72222	FALSE	KLHL40	44
12	8.75	-11	0.0238095	4	0.25	0.14945		Unclustered	0.666667	IFRD1	4.66667	FALSE	IFRD1	32
9	0.642857	-11	0.0204082	10	0.2	0.263209	Cluster 1	Clustered	4	ATF3	4.27778	FALSE	ATF3	10
0	0	-12	0.02	8	0.2	0.235898	Cluster 1	Clustered	4	FOS	4.22222	FALSE	FOS	0
0	0	-12	0.02	8	0.2	0.235898	Cluster 1	Seed	4	NR4A1	4.22222	FALSE	NR4A1	0
0	0	-11	0.0238095	6	0.25	0.2321	Cluster 2	Clustered	3	CHRND	4.66667	FALSE	CHRND	0
0	0	-17	0.0175439	2	0.2	0.0545236		Unclustered	1	DLL1	3.83333	FALSE	DLL1	0
0	0	-17	0.0151515	2	0.166667	0.0549944		Unclustered	1	KLF5	3.33333	FALSE	KLF5	0
0	0	-17	0.0172414	2	0.2	0.0541088		Unclustered	1	LMOD2	3.77778	FALSE	LMOD2	0
0	0	-17	0.0175439	2	0.2	0.0545236		Unclustered	1	MYF6	3.83333	FALSE	MYF6	0
0	0	-17	0.016129	2	0.166667	0.05366		Unclustered	1	NR1D2	3.55556	FALSE	NR1D2	0
0	0	-15	0.02	4	0.2	0.141055		Unclustered	2	STAC3	4.22222	FALSE	STAC3	0
