# Supplementary material for: Integrated analysis of circRNA, lncRNA, miRNA and mRNA to reveal the ceRNA regulatory network of postnatal skeletal muscle development in Ningxiang pig
Source: Front Cell Dev Biol. 2023 Jul 3;11:1185823. doi: 10.3389/fcell.2023.1185823 (PMC10350537; doi:10.3389/fcell.2023.1185823)
Supplement: Supplementary file 1 [file DataSheet1.ZIP › Supplementary Table S8.xlsx]

## Sheet: Table S8
Temporal expression profiles of transcripts of 12 skeletal muscle-related transcription factors
Transcript id	Gene id	Gene name	NX210dM1	NX210dM2	NX210dM3	NX210dM	NX150dM1	NX150dM2	NX150dM3	NX150dM	NX90dM1	NX90dM2	NX90dM3	NX90dM	NX30dM1	NX30dM2	NX30dM3	NX30dM
Pig.14362.1	Pig.14362	ATF3-201	369.13	389.15	196.13	318.137	1525.03	1091.54	69.03	895.2	39.98	7.95	28.87	25.6	48.69	73.22	58.66	60.19
Pig.14566.1	Pig.14566	EGR1-201	175.21	172.11	284.87	210.73	141.5	277.09	104.27	174.287	17.56	4.25	5.94	9.25	29.62	57.92	28.13	38.5567
Pig.10706.1	Pig.10706	EGR2-201	4.21	4.98	6.73	5.30667	5.39	4.84	4.8	5.01	1	0.2	0.66	0.62	1.87	2.42	2.32	2.20333
Pig.19282.1	Pig.19282	FOS-201	335.76	321.4	256.08	304.413	651.83	616.14	68.19	445.387	16.17	3.82	5.58	8.52333	13.51	36.47	19.55	23.1767
Pig.02957.1	Pig.02957	HEYL-201	5.24	4.43	3.96	4.54333	3.62	0.41	18.91	7.64667	4.34	6.78	4.77	5.29667	13.05	13.93	17.14	14.7067
Pig.04181.1	Pig.04181	KLF5-201	3.71	3.94	5.83	4.49333	3.56	3.98	0.48	2.67333	0.13	0	0.06	0.063333	0.21	0.46	0.81	0.493333
Pig.04490.1	Pig.04490	KLF5-201	71.95	81.67	41.95	65.19	36.28	47.07	27.43	36.9267	3.75	3.87	4.31	3.97667	10.84	20.51	16.73	16.0267
Pig.11750.1	Pig.11750	MYF5-202	5.2	4.32	2.49	4.00333	2.85	3.52	1.82	2.73	0.77	0.85	0.71	0.776667	1.75	1.48	2.73	1.98667
Pig.11749.1	Pig.11749	MYF6-202	297.03	275.35	207.2	259.86	275.44	190.1	182.3	215.947	63.4	33.97	35.6	44.3233	177.59	230.9	171.5	193.33
Pig.16715.1	Pig.16715	MYOD1-201	9.96	9.65	9.12	9.57667	15.57	12.97	7.93	12.1567	10.45	28.09	11.69	16.7433	10.64	9.84	9.59	10.0233
Pig.04633.1	Pig.04633	MYOG-201	21.91	15.08	36.23	24.4067	38.68	29.58	61.92	43.3933	38.81	36.1	47.14	40.6833	43.74	52.04	46.55	47.4433
Pig.13220.1	Pig.13220	NR1D2	27.44	28.72	30.23	28.7967	32.28	14.9	19.26	22.1467	6.97	7.11	6.52	6.86667	12.06	10.46	10.55	11.0233
Pig.07639.1	Pig.07639	NR4A1-201	0.03	0	0	0.01	46.54	39.6	11.06	32.4	12.84	10.72	2.39	8.65	4.72	11.17	0.01	5.3
