# Supplementary material for: Integrated analysis of circRNA, lncRNA, miRNA and mRNA to reveal the ceRNA regulatory network of postnatal skeletal muscle development in Ningxiang pig
Source: Front Cell Dev Biol. 2023 Jul 3;11:1185823. doi: 10.3389/fcell.2023.1185823 (PMC10350537; doi:10.3389/fcell.2023.1185823)
Supplement: Supplementary file 1 [file DataSheet1.ZIP › Supplementary Table S9 .xlsx]

## Sheet: Table S9-1
CeRNA regulatory network predicted by miRanda software
miRNA	Target transcript id	Target RNA type	Target gene id	Target gene name	Target gene description	Corr	pvalue	padjust
ssc-miR-1343	Chr06_82676264_82679124	circRNA	Pig.03071,MSTRG.16092	SERINC2-201,		-0.683382	0.014286	0.343424
ssc-miR-490-5p	Chr04_36807602_36836417	circRNA	Pig.01495	WWP1-201	NEDD4-like E3 ubiquitin-protein ligase WWP1 isoform X1 [Sus scrofa]	-0.651808	0.0216389	0.383323
ssc-miR-361-3p	Chr08_71559017_71589737	circRNA	Pig.08332	MTHFD2-201	PREDICTED: probable bifunctional methylenetetrahydrofolate dehydrogenase/cyclohydrolase 2 [Bos mutus]	-0.626776	0.0291781	0.41496
ssc-miR-361-5p	Chr08_114267606_114312296	circRNA	Pig.00676	EGF-201	pro-epidermal growth factor precursor [Sus scrofa]	-0.593441	0.0419383	0.463764
ssc-miR-4331-3p	Chr18_18270856_18358987	circRNA	MSTRG.40398			-0.748759	0.00507736	0.244032
ssc-miR-181d-3p	Chr11_2927453_2949124	circRNA				-0.758591	0.0042345	0.234415
ssc-miR-181b	Chr06_142687539_142700706	circRNA	Pig.14286	NUDT21-201	cleavage and polyadenylation specificity factor subunit 5 [Sus scrofa]	-0.685315	0.013906	0.338452
ssc-miR-29a-3p	ChrX_94780501_94789821	circRNA	Pig.02450,MSTRG.42159	AMOT-201,		-0.608392	0.035806	0.441775
ssc-miR-128	Chr09_134635583_134640111	circRNA	Pig.10238	PAK1-202	PREDICTED: serine/threonine-protein kinase PAK 1 [Ceratotherium simum simum]	-0.915516	2.9375e-05	0.0460522
ssc-miR-185	Chr18_48365250_48392464	circRNA				-0.619315	0.0317509	0.426899
ssc-miR-769-3p	Chr10_62183746_62267949	circRNA	Pig.05023	ZEB1-201	LOW QUALITY PROTEIN: zinc finger E-box-binding homeobox 1 [Sus scrofa]	-0.867133	0.000259812	0.0965159
ssc-miR-652	Scaffold118_4243406_4252571	circRNA	Pig.10811	VIRMA-202	protein virilizer homolog isoform X1 [Sus scrofa]	-0.6972	0.0117306	0.321017
ssc-miR-34c	Chr01_229086010_229128907	circRNA	MSTRG.2920			-0.789329	0.0022666	0.189149
ssc-miR-6529	Chr06_79088008_79100251	circRNA	Pig.03010	ZMYM4-201	zinc finger MYM-type protein 4 isoform X2 [Sus scrofa]	-0.678322	0.0153173	0.349889
ssc-miR-23a	Chr13_86813187_86842481	circRNA	Pig.11303	PHC3-201	polyhomeotic-like protein 3 isoform X1 [Sus scrofa]	-0.746061	0.00532943	0.247551
ssc-miR-7135-3p	Chr10_22671725_22673756	circRNA	Pig.11154	TGFB2-201	transforming growth factor beta-2 isoform X1 [Sus scrofa]	-0.653359	0.0212242	0.383323
ssc-miR-181d-3p	Chr05_20526478_20543229	circRNA	Pig.19106	TBC1D22A-201	LOW QUALITY PROTEIN: TBC1 domain family member 22A [Sus scrofa]	-0.6976	0.0116622	0.321017
ssc-miR-874	Chr01_127276783_127277963	circRNA	Pig.14349	ZNF106-201	zinc finger protein 106 isoform X1 [Sus scrofa]	-0.647789	0.0227409	0.388903
ssc-miR-1271-5p	Chr04_51998739_52003998	circRNA	Pig.01428	SLCO5A1-201	LOW QUALITY PROTEIN: solute carrier organic anion transporter family member 5A1 [Sus scrofa]	-0.643357	0.0240032	0.394186
ssc-miR-30e-5p	Chr12_11693177_11785342	circRNA	MSTRG.28723			-0.768621	0.00348837	0.216512
ssc-miR-769-3p	Chr08_114306283_114312296	circRNA	Pig.00676	EGF-201	pro-epidermal growth factor precursor [Sus scrofa]	-0.65035	0.0220342	0.383323
ssc-miR-1468	Chr12_6481490_6510785	circRNA	Pig.19284	AKAP10-203	A-kinase anchor protein 10, mitochondrial [Sus scrofa]	-0.664336	0.0184527	0.372646
ssc-miR-2320-5p	Chr07_30617232_30635413	circRNA	Pig.14931	EML1-201	echinoderm microtubule-associated protein-like 1 isoform X3 [Sus scrofa]	-0.72028	0.00823977	0.285901
ssc-miR-370	Chr01_220053789_220118227	circRNA	Pig.03978,MSTRG.2821	TRDN-202,		-0.609096	0.0355341	0.441775
ssc-miR-370	Chr15_77526292_77541510	circRNA	Pig.00190	UBR3-203	LOW QUALITY PROTEIN: E3 ubiquitin-protein ligase UBR3 [Sus scrofa]	-0.678322	0.0153173	0.349889
ssc-miR-769-3p	Chr13_55034018_55041324	circRNA	Pig.06075	PCCB-205	propionyl-CoA carboxylase beta chain, mitochondrial precursor [Sus scrofa]	-0.629371	0.0283197	0.408257
ssc-miR-1343	Chr07_66020931_66031992	circRNA	Pig.04276	CHD2	chromodomain-helicase-DNA-binding protein 2 isoform X1 [Sus scrofa]	-0.630849	0.0278388	0.408257
ssc-miR-16	Chr18_55221402_55260430	circRNA	Pig.17674	SUGCT-201	succinate--hydroxymethylglutarate CoA-transferase [Sus scrofa]	-0.626776	0.0291781	0.41496
ssc-miR-221-5p	Chr03_20352519_20375493	circRNA	Pig.20026	RAB10-203	ras-related protein Rab-10 [Mus musculus]	-0.727273	0.00735503	0.274974
ssc-miR-7-5p	Chr02_129529725_129544183	circRNA	Pig.12557	QSER1-205	glutamine and serine-rich protein 1 [Sus scrofa]	-0.867133	0.000259812	0.0965159
ssc-let-7c	Chr08_71559017_71632364	circRNA	Pig.08332	MTHFD2-201	PREDICTED: probable bifunctional methylenetetrahydrofolate dehydrogenase/cyclohydrolase 2 [Bos mutus]	-0.622378	0.0306759	0.418402
ssc-miR-874	Scaffold1325_15926_19922	circRNA	Pig.22241	PCGF3-201	polycomb group RING finger protein 3 isoform X1 [Sus scrofa]	-0.661998	0.0190195	0.376816
ssc-miR-1842	Chr13_51664314_51672703	circRNA	Pig.06056	NPHP3	nephrocystin-3 isoform X1 [Sus scrofa]	-0.672505	0.0165693	0.362833
ssc-miR-874	Chr11_4643518_4687351	circRNA				-0.643357	0.0240032	0.394186
ssc-miR-365-5p	Chr05_32203123_32242667	circRNA	Pig.05468	MSRB3-201	methionine-R-sulfoxide reductase B3 isoform X2 [Sus scrofa]	-0.64261	0.0242208	0.394366
ssc-miR-127	Chr13_1453412_1456647	circRNA	MSTRG.30515			-0.624169	0.0300595	0.418402
ssc-miR-324	Chr10_71673526_71700050	circRNA	MSTRG.27025			-0.713287	0.00920178	0.294637
ssc-miR-660	Chr02_38506570_38532534	circRNA				-0.732413	0.00675165	0.266374
ssc-miR-342	Chr09_109177641_109193076	circRNA	Pig.11684	PICALM-207	phosphatidylinositol-binding clathrin assembly protein isoform X6 [Sus scrofa]	-0.734266	0.00654349	0.264432
ssc-miR-490-3p	Chr07_10704853_10747768	circRNA				-0.633333	0.027044	0.405929
ssc-miR-212	Chr07_101198745_101201007	circRNA				-0.783217	0.00258621	0.195873
ssc-miR-136-5p	Chr01_85074434_85130540	circRNA				-0.755245	0.00450844	0.235402
ssc-miR-345-3p	Chr15_139220846_139244991	circRNA	Pig.16079	LRRFIP1-201	leucine-rich repeat flightless-interacting protein 1 isoform X37 [Sus scrofa]	-0.664336	0.0184527	0.372646
ssc-miR-7137-3p	Chr06_169608196_169618090	circRNA	Pig.15499	MTHFSD-201	methenyltetrahydrofolate synthase domain-containing protein isoform X1 [Sus scrofa]	-0.608392	0.035806	0.441775
ssc-miR-185	Chr02_49689591_49766895	circRNA				-0.626776	0.0291781	0.41496
ssc-miR-99a-5p	Chr09_24222838_24243829	circRNA				-0.647903	0.0227091	0.388903
ssc-miR-7144-5p	Chr01_127171889_127186030	circRNA	Pig.10708,MSTRG.1683	GANC,		-0.683013	0.0143594	0.343424
ssc-miR-1842	Chr03_20074622_20095543	circRNA	Pig.20028	ASXL2-201	putative Polycomb group protein ASXL2 isoform X1 [Sus scrofa]	-0.718328	0.00850036	0.289546
ssc-miR-132	Chr12_21007643_21039228	circRNA	Pig.11860	SSH1-201	LOW QUALITY PROTEIN: protein phosphatase Slingshot homolog 2 [Sus scrofa]	-0.594406	0.0415215	0.463764
ssc-miR-493-5p	Chr03_20352519_20375493	circRNA	Pig.20026	RAB10-203	ras-related protein Rab-10 [Mus musculus]	-0.587413	0.0446093	0.468348
ssc-miR-4331-3p	Chr09_126761252_126807052	circRNA	Pig.12861	RNF169-201	E3 ubiquitin-protein ligase RNF169 [Sus scrofa]	-0.686516	0.0136736	0.338452
ssc-miR-499-3p	Chr03_18435982_18447872	circRNA	Pig.09345	ATAD2B-201	ATPase family AAA domain-containing protein 2B isoform X1 [Sus scrofa]	-0.622874	0.030504	0.418402
ssc-miR-361-3p	Chr06_124537421_124559486	circRNA	Pig.16111,MSTRG.17872	RYR3-201,		-0.755245	0.00450844	0.235402
ssc-miR-4331-3p	Chr16_53729322_53741947	circRNA	Pig.01244,MSTRG.38604	OXCT1-203,		-0.704029	0.0106012	0.310374
ssc-miR-361-3p	Chr15_47277169_47298388	circRNA				-0.825175	0.000951363	0.144102
ssc-miR-24-3p	Chr06_21251698_21271057	circRNA	Pig.05259	PGM1-201	phosphoglucomutase-1 isoform X2 [Sus scrofa]	-0.664336	0.0184527	0.372646
ssc-miR-10382	Chr03_77822466_77838469	circRNA	MSTRG.8700,Pig.09456	,REV1-202		-0.649123	0.0223708	0.387413
ssc-miR-9820-5p	Chr01_127273916_127277963	circRNA	Pig.14349	ZNF106-201	zinc finger protein 106 isoform X1 [Sus scrofa]	-0.679242	0.0151258	0.349889
ssc-miR-652	Chr05_79182843_79198779	circRNA	Pig.13120	NT5DC3-201	LOW QUALITY PROTEIN: 5'-nucleotidase domain-containing protein 3 [Sus scrofa]	-0.657343	0.0201855	0.383053
ssc-miR-338	Chr15_114503744_114560459	circRNA	MSTRG.37316			-0.867133	0.000259812	0.0965159
ssc-miR-1842	Chr05_35967866_35983232	circRNA	MSTRG.13636			-0.594406	0.0415215	0.463764
ssc-miR-769-5p	Chr03_118967715_118988965	circRNA	Pig.17929	FAM120A-203	constitutive coactivator of PPAR-gamma-like protein 1 isoform X1 [Sus scrofa]	-0.671329	0.0168315	0.362833
ssc-miR-125a	Chr06_49702478_49713302	circRNA	Pig.02792	FHOD3-206	FH1/FH2 domain-containing protein 3 isoform X2 [Sus scrofa]	-0.790374	0.00221511	0.186077
ssc-miR-574-5p	Chr15_66087214_66104895	circRNA	Pig.00251	ACVR1-202	PREDICTED: activin receptor type-1 isoform X1 [Pteropus alecto]	-0.630474	0.0279603	0.408257
ssc-miR-342	Chr01_25846709_25885179	circRNA				-0.58042	0.047856	0.481473
ssc-miR-105-1	Chr14_130697758_130700895	circRNA	Pig.12089	C10H10orf88	uncharacterized protein C10orf88 isoform X1 [Sus scrofa]	-0.673759	0.0162933	0.362816
ssc-miR-1842	Chr12_21007643_21047934	circRNA	Pig.11860	SSH1-201	LOW QUALITY PROTEIN: protein phosphatase Slingshot homolog 2 [Sus scrofa]	-0.765246	0.00372726	0.224932
ssc-miR-1842	Chr03_25652991_25656804	circRNA	Pig.06700	MEMO1-201	protein MEMO1 isoform 1 [Homo sapiens]	-0.678322	0.0153173	0.349889
ssc-miR-6782-3p	Chr09_9089267_9089937	circRNA	Pig.14355	VASH2-201	vasohibin-2 isoform X1 [Sus scrofa]	-0.872024	0.000217238	0.0921737
ssc-miR-4331-3p	Chr12_27759712_27760921	circRNA	Pig.11220,MSTRG.29425	SYNRG-201,		-0.688146	0.0133629	0.338452
ssc-let-7g	Chr01_120325301_120346784	circRNA	Pig.03428	PIAS1-201	E3 SUMO-protein ligase PIAS1 [Sus scrofa]	-0.622378	0.0306759	0.418402
ssc-miR-9820-5p	Chr07_23444137_23455147	circRNA	Pig.19585	TUBB2B-205	Tubulin beta-2A chain [Fukomys damarensis]	-0.624169	0.0300595	0.418402
ssc-miR-17-3p	Chr01_229086010_229128907	circRNA	MSTRG.2920			-0.788752	0.00229539	0.189475
ssc-miR-17-5p	Chr11_56037904_56048891	circRNA	Pig.04511	NDFIP2-202	NEDD4 family-interacting protein 2 [Sus scrofa]	-0.791595	0.0021561	0.186077
ssc-miR-499-5p	Chr12_11793022_11856208	circRNA	MSTRG.28723			-0.578274	0.0488847	0.486899
ssc-miR-34a	Chr13_87611340_87622848	circRNA	Pig.11295	TNIK-201	TRAF2 and NCK-interacting protein kinase isoform X11 [Sus scrofa]	-0.719759	0.00830862	0.287499
ssc-miR-490-5p	Chr01_255681370_255749091	circRNA	MSTRG.3307,Pig.16879	,QKI-201		-0.639436	0.0251615	0.394366
ssc-miR-6782-3p	Chr06_100219067_100265828	circRNA	Pig.08550	KIF1A-202	kinesin-like protein KIF1B isoform X2 [Sus scrofa]	-0.711034	0.00952876	0.299045
ssc-miR-676-5p	Chr07_127317226_127334618	circRNA	Pig.11473	Tnxb	tenascin-X isoform X5 [Sus scrofa]	-0.623783	0.0301913	0.418402
ssc-miR-10384	Chr02_103734250_103773139	circRNA	Pig.06137,MSTRG.5788	OBSCN,		-0.640982	0.0247	0.394366
ssc-miR-361-3p	Scaffold196_740027_766655	circRNA	Pig.14393	PTK2-202	focal adhesion kinase 1 isoform X4 [Sus scrofa]	-0.654946	0.0208059	0.383323
ssc-miR-9820-5p	Chr12_24088630_24104595	circRNA	Pig.11798	RHOT1-201	PREDICTED: mitochondrial Rho GTPase 1, partial [Manis javanica]	-0.67275	0.0165151	0.362833
ssc-miR-106a	Chr06_34815019_34841036	circRNA	MSTRG.15463			-0.589708	0.0435783	0.468348
ssc-miR-361-3p	Chr15_55576898_55590845	circRNA	Pig.02646	GSR-201	glutathione reductase, mitochondrial [Sus scrofa]	-0.676073	0.0157928	0.355726
ssc-miR-432-5p	Chr12_32551425_32554892	circRNA				-0.629371	0.0283197	0.408257
ssc-miR-505	Chr02_161624907_161630872	circRNA	Pig.20939	EHMT2-201	histone-lysine N-methyltransferase EHMT1 isoform X3 [Sus scrofa]	-0.67182	0.0167217	0.362833
ssc-miR-339-5p	Chr07_30617232_30635413	circRNA	Pig.14931	EML1-201	echinoderm microtubule-associated protein-like 1 isoform X3 [Sus scrofa]	-0.755245	0.00450844	0.235402
ssc-miR-664-3p	Chr09_40294554_40366868	circRNA	Pig.00327	CACNA2D1-201	voltage-dependent calcium channel subunit alpha-2/delta-1 isoform X5 [Sus scrofa]	-0.616463	0.032776	0.430597
ssc-miR-9-1	Chr03_19074204_19097839	circRNA				-0.763574	0.00385009	0.226527
ssc-miR-532-5p	Chr01_140717158_140759222	circRNA	Pig.02266	TEX9-202	testis-expressed sequence 9 protein [Sus scrofa]	-0.791595	0.0021561	0.186077
ssc-miR-151-5p	Chr06_2604907_2674494	circRNA	Pig.12657	ERI3-203	ERI1 exoribonuclease 3 isoform X1 [Sus scrofa]	-0.725045	0.00762875	0.276927
ssc-miR-342	Chr02_64288819_64298085	circRNA	MSTRG.4458,MSTRG.4459,Pig.02491	,,HOMER1-205		-0.65035	0.0220342	0.383323
ssc-miR-100	Chr13_55034018_55041324	circRNA	Pig.06075	PCCB-205	propionyl-CoA carboxylase beta chain, mitochondrial precursor [Sus scrofa]	-0.867133	0.000259812	0.0965159
ssc-miR-2366	Chr02_162778048_162784074	circRNA	Pig.21711	RXRA-201	retinoic acid receptor RXR-alpha isoform X2 [Sus scrofa]	-0.797203	0.00190037	0.177104
ssc-miR-7135-3p	Chr01_151532417_151542472	circRNA	Pig.02203	TCF4-206	transcription factor 4 isoform X1 [Sus scrofa]	-0.723847	0.00777907	0.281145
ssc-miR-24-3p	Chr10_71673526_71700050	circRNA	MSTRG.27025			-0.811189	0.00136332	0.160055
ssc-miR-103	Chr17_34930916_34943672	circRNA	Pig.11892	CBFA2T2-201	protein CBFA2T2 isoform X1 [Sus scrofa]	-0.587413	0.0446093	0.468348
ssc-miR-676-5p	Chr09_46526821_46537054	circRNA				-0.751907	0.00479482	0.240887
ssc-miR-1343	Chr02_29175878_29183185	circRNA	Pig.07286	DMXL1-201	dmX-like protein 1 isoform X7 [Sus scrofa]	-0.72028	0.00823977	0.285901
ssc-let-7e	Chr15_25222238_25299620	circRNA				-0.655032	0.0207834	0.383323
ssc-miR-181d-5p	Chr06_142687539_142700706	circRNA	Pig.14286	NUDT21-201	cleavage and polyadenylation specificity factor subunit 5 [Sus scrofa]	-0.587413	0.0446093	0.468348
ssc-miR-15b	Chr07_93364322_93374732	circRNA	Pig.08467	ADPGK-201	ADP-dependent glucokinase isoform X1 [Sus scrofa]	-0.591564	0.0427573	0.463764
ssc-miR-499-3p	Chr01_220258058_220272429	circRNA	Pig.03978,MSTRG.2821	TRDN-202,		-0.594406	0.0415215	0.463764
ssc-miR-4331-3p	Chr11_56028794_56032206	circRNA	Pig.04511	NDFIP2-202	NEDD4 family-interacting protein 2 [Sus scrofa]	-0.640982	0.0247	0.394366
ssc-miR-1839-5p	Chr18_15476777_15496865	circRNA				-0.726642	0.00743182	0.276927
ssc-miR-4331-3p	Chr13_55034018_55041324	circRNA	Pig.06075	PCCB-205	propionyl-CoA carboxylase beta chain, mitochondrial precursor [Sus scrofa]	-0.577934	0.0490488	0.486899
ssc-miR-361-3p	Chr15_32091371_32147077	circRNA				-0.643357	0.0240032	0.394186
ssc-miR-4331-3p	Chr05_66006614_66013845	circRNA	Pig.07499	KDM5A-201	lysine-specific demethylase 5A [Sus scrofa]	-0.626971	0.0291129	0.41496
ssc-miR-505	Chr13_73664120_73669209	circRNA	Pig.04725	SLC33A1-201	acetyl-coenzyme A transporter 1 [Sus scrofa]	-0.739055	0.00602782	0.25807
ssc-miR-365-5p	Chr07_97779337_97799770	circRNA	Pig.08775	FBXO22-202	ubiquitin-conjugating enzyme E2 Q2 isoform X1 [Sus scrofa]	-0.584191	0.0460852	0.475349
ssc-miR-107	Chr13_181207680_181218699	circRNA				-0.587413	0.0446093	0.468348
ssc-miR-424-5p	Chr04_81182357_81276967	circRNA				-0.788092	0.00232868	0.190592
ssc-miR-214-3p	Chr07_125086601_125157395	circRNA	Pig.13357	MLIP-201	muscular LMNA-interacting protein isoform X3 [Sus scrofa]	-0.605955	0.0367585	0.448508
ssc-miR-125a	Chr05_20526478_20543229	circRNA	Pig.19106	TBC1D22A-201	LOW QUALITY PROTEIN: TBC1 domain family member 22A [Sus scrofa]	-0.776224	0.00299286	0.20523
ssc-miR-10384	Chr12_6481490_6495078	circRNA	Pig.19284	AKAP10-203	A-kinase anchor protein 10, mitochondrial [Sus scrofa]	-0.643357	0.0240032	0.394186
ssc-miR-18a	Chr01_140717158_140759222	circRNA	Pig.02266	TEX9-202	testis-expressed sequence 9 protein [Sus scrofa]	-0.938705	6.14423e-06	0.0301518
ssc-let-7e	Chr04_88002539_88004855	circRNA	Pig.13003,MSTRG.11945	PDE4DIP-203,		-0.78171	0.00267007	0.197707
ssc-miR-1842	Chr08_71559017_71573617	circRNA	Pig.08332	MTHFD2-201	PREDICTED: probable bifunctional methylenetetrahydrofolate dehydrogenase/cyclohydrolase 2 [Bos mutus]	-0.831007	0.000811316	0.136551
ssc-miR-10b	Chr08_43322535_43386440	circRNA	Pig.05313	ADGRA3-201	adhesion G protein-coupled receptor A3 isoform X1 [Sus scrofa]	-0.685315	0.013906	0.338452
ssc-miR-34c	Chr14_103619050_103628217	circRNA	Pig.01957	TBC1D12-201	TBC1 domain family member 12 isoform X1 [Sus scrofa]	-0.727804	0.0072908	0.274974
ssc-miR-361-5p	Chr13_99116136_99117594	circRNA	Pig.06485	MCF2L2-201	probable guanine nucleotide exchange factor MCF2L2 isoform X1 [Sus scrofa]	-0.6381	0.0255651	0.397342
ssc-miR-455-3p	Chr18_55221402_55264445	circRNA	Pig.17674	SUGCT-201	succinate--hydroxymethylglutarate CoA-transferase [Sus scrofa]	-0.902098	5.99786e-05	0.062657
ssc-miR-361-3p	Chr15_57751128_57770746	circRNA	Pig.02634	HERC2-201	E3 ubiquitin-protein ligase HERC2 isoform X1 [Sus scrofa]	-0.629371	0.0283197	0.408257
ssc-miR-7138-5p	Chr02_156786043_156804267	circRNA	Pig.17102	PPP6R3-201	serine/threonine-protein phosphatase 6 regulatory subunit 3 isoform X6 [Sus scrofa]	-0.652602	0.0214257	0.383323
ssc-miR-769-3p	Chr08_82233245_82248693	circRNA	Pig.01089	ARHGAP10-201	rho GTPase-activating protein 10 isoform X1 [Sus scrofa]	-0.832168	0.000785442	0.135543
ssc-miR-140-3p	Chr01_14271312_14291554	circRNA	MSTRG.212			-0.686516	0.0136736	0.338452
ssc-miR-378b-3p	Chr06_66564283_66595285	circRNA	Pig.03664	SMCHD1-201	structural maintenance of chromosomes flexible hinge domain-containing protein 1 isoform X1 [Sus scrofa]	-0.589708	0.0435783	0.468348
ssc-miR-376c	Chr15_114471451_114560459	circRNA				-0.727273	0.00735503	0.274974
ssc-miR-4331-3p	Chr07_125113842_125144444	circRNA	Pig.13357	MLIP-201	muscular LMNA-interacting protein isoform X3 [Sus scrofa]	-0.616463	0.032776	0.430597
ssc-miR-345-5p	Chr14_39143918_39170296	circRNA	Pig.07737	PPP3CA-201	serine/threonine-protein phosphatase 2B catalytic subunit gamma isoform isoform X1 [Sus scrofa]	-0.690019	0.0130122	0.332198
ssc-miR-532-5p	Chr01_140726906_140785773	circRNA				-0.619908	0.0315405	0.425913
ssc-miR-1842	Chr13_49949943_49952296	circRNA	Pig.06033	EEFSEC-201	selenocysteine-specific elongation factor isoform X1 [Sus scrofa]	-0.795794	0.00196229	0.179556
ssc-miR-342	Chr10_9642298_9696380	circRNA	Pig.12150	DENND1B-201	LOW QUALITY PROTEIN: DENN domain-containing protein 1B [Sus scrofa]	-0.601399	0.0385885	0.453808
ssc-miR-500-5p	Chr16_35775308_35787304	circRNA	Pig.01140	ERBIN-201	erbin isoform X1 [Sus scrofa]	-0.802837	0.00166751	0.170558
ssc-miR-424-3p	Chr15_78604943_78637426	circRNA	Pig.00183	TLK1-201	serine/threonine-protein kinase tousled-like 1 isoform X1 [Sus scrofa]	-0.671329	0.0168315	0.362833
ssc-miR-103	Chr01_250407540_250490265	circRNA	Pig.09625	ARID1B-201	AT-rich interactive domain-containing protein 1B isoform X5 [Sus scrofa]	-0.809108	0.00143474	0.162909
ssc-miR-125b	Chr08_111170827_111219113	circRNA				-0.608392	0.035806	0.441775
ssc-miR-542-3p	Chr16_56515608_56558089	circRNA	Pig.01261	LIFR-205	PREDICTED: leukemia inhibitory factor receptor [Lipotes vexillifer]	-0.594406	0.0415215	0.463764
ssc-miR-15b	Chr01_32467155_32487321	circRNA	Pig.03310	CBWD1	COBW domain-containing protein 2 isoform X1 [Sus scrofa]	-0.622378	0.0306759	0.418402
ssc-miR-361-3p	Chr07_25053230_25077001	circRNA	Pig.19390	EXOC2-204	exocyst complex component 2 isoform X1 [Sus scrofa]	-0.75354	0.00465308	0.237831
ssc-miR-455-3p	Chr14_103592358_103628217	circRNA	Pig.01957	TBC1D12-201	TBC1 domain family member 12 isoform X1 [Sus scrofa]	-0.678322	0.0153173	0.349889
ssc-miR-582-5p	Chr07_14939485_14970337	circRNA	MSTRG.19316,Pig.06792	,RANBP9-201		-0.797203	0.00190037	0.177104
ssc-miR-1307	Chr06_2639450_2692570	circRNA	Pig.12657	ERI3-203	ERI1 exoribonuclease 3 isoform X1 [Sus scrofa]	-0.769231	0.00344645	0.215994
ssc-miR-505	Chr08_103821701_103827202	circRNA	Pig.01006	BBS7-201	PREDICTED: Bardet-Biedl syndrome 7 protein isoform X2 [Chinchilla lanigera]	-0.612961	0.0340673	0.437651
ssc-miR-132	Chr13_60625423_60715757	circRNA	Pig.06117	TFDP2-201	transcription factor Dp-2 isoform X1 [Sus scrofa]	-0.72028	0.00823977	0.285901
ssc-miR-125b	ChrX_11445105_11457569	circRNA	Pig.06016	WWC3-201	protein WWC3 [Sus scrofa]	-0.633552	0.0269747	0.405027
ssc-miR-29c	Chr15_121690857_121761784	circRNA	Pig.14206	TNS1-207	PREDICTED: tensin-1 isoform X1 [Orcinus orca]	-0.672704	0.0165253	0.362833
ssc-miR-132	Chr07_125133345_125178886	circRNA	Pig.13357	MLIP-201	muscular LMNA-interacting protein isoform X3 [Sus scrofa]	-0.776224	0.00299286	0.20523
ssc-miR-1842	Chr12_6481490_6495078	circRNA	Pig.19284	AKAP10-203	A-kinase anchor protein 10, mitochondrial [Sus scrofa]	-0.678322	0.0153173	0.349889
ssc-miR-9851-3p	Chr02_38506570_38532534	circRNA				-0.585546	0.0454601	0.473928
ssc-miR-7135-5p	Chr02_156786043_156804267	circRNA	Pig.17102	PPP6R3-201	serine/threonine-protein phosphatase 6 regulatory subunit 3 isoform X6 [Sus scrofa]	-0.601434	0.0385741	0.453808
ssc-miR-365-5p	Chr06_2604907_2674494	circRNA	Pig.12657	ERI3-203	ERI1 exoribonuclease 3 isoform X1 [Sus scrofa]	-0.581108	0.0475293	0.481473
ssc-miR-7857-3p	Chr09_126761252_126807052	circRNA	Pig.12861	RNF169-201	E3 ubiquitin-protein ligase RNF169 [Sus scrofa]	-0.662027	0.0190123	0.376816
ssc-let-7f-5p	Chr06_61228450_61283077	circRNA	MSTRG.15623,Pig.03622	,OSBPL1A-205		-0.577934	0.0490488	0.486899
ssc-miR-365-5p	Scaffold196_740027_766655	circRNA	Pig.14393	PTK2-202	focal adhesion kinase 1 isoform X4 [Sus scrofa]	-0.606098	0.0367023	0.448508
ssc-miR-615	Chr14_41912046_41938885	circRNA	Pig.07715	KCTD9-201	BTB/POZ domain-containing protein KCTD9 [Sus scrofa]	-0.699301	0.0113742	0.316588
ssc-miR-339-5p	Chr03_98810789_98847046	circRNA	Pig.10357	CREBBP-201	CREB-binding protein [Sus scrofa]	-0.647987	0.0226858	0.388903
ssc-miR-361-3p	Chr14_25459336_25471007	circRNA	Pig.12214	ERO1B-201	ERO1-like protein beta [Sus scrofa]	-0.591564	0.0427573	0.463764
ssc-miR-4331-3p	Chr15_30370333_30377717	circRNA	Pig.06806	CLASP1-202	CLIP-associating protein 1 isoform X28 [Sus scrofa]	-0.846573	0.000514459	0.121517
ssc-miR-24-2-5p	Chr01_229086010_229128907	circRNA	MSTRG.2920			-0.577479	0.0492696	0.486899
ssc-miR-1307	Chr06_82676264_82679124	circRNA	Pig.03071,MSTRG.16092	SERINC2-201,		-0.722534	0.00794628	0.285901
ssc-miR-31	Chr08_114267606_114312296	circRNA	Pig.00676	EGF-201	pro-epidermal growth factor precursor [Sus scrofa]	-0.621745	0.0308959	0.421161
ssc-miR-222	Chr08_82233245_82248693	circRNA	Pig.01089	ARHGAP10-201	rho GTPase-activating protein 10 isoform X1 [Sus scrofa]	-0.58042	0.047856	0.481473
ssc-miR-9-2	Chr14_85694650_85732652	circRNA	MSTRG.35168			-0.706294	0.0102452	0.30523
ssc-miR-365-5p	Chr13_95685291_95687289	circRNA	Pig.13039	USP13-201	ubiquitin carboxyl-terminal hydrolase 13 isoform X1 [Sus scrofa]	-0.66801	0.0175871	0.369805
ssc-miR-1343	Chr05_88632344_88632893	circRNA	Pig.04094	UBE2NL-201	NR:NA	-0.605649	0.0368796	0.448508
ssc-miR-664-3p	Chr06_2639450_2692570	circRNA	Pig.12657	ERI3-203	ERI1 exoribonuclease 3 isoform X1 [Sus scrofa]	-0.79021	0.00222314	0.186077
ssc-miR-6782-3p	Chr04_77111344_77113896	circRNA	Pig.10645,MSTRG.11433	CASQ1-201,		-0.594406	0.0415215	0.463764
ssc-miR-128	Chr02_56247505_56259953	circRNA	Pig.02459	MEF2C-204	PREDICTED: myocyte-specific enhancer factor 2C isoform X2 [Sorex araneus]	-0.902098	5.99786e-05	0.062657
ssc-miR-664-5p	Chr06_82809042_82819570	circRNA	Pig.03074	SNRNP40-202	PREDICTED: U5 small nuclear ribonucleoprotein 40 kDa protein [Equus caballus]	-0.594406	0.0415215	0.463764
ssc-miR-1842	Chr13_9659551_9662950	circRNA	Pig.15869	USP4-201	ubiquitin carboxyl-terminal hydrolase 4 isoform X1 [Sus scrofa]	-0.880304	0.000157757	0.082791
ssc-miR-4331-3p	Chr14_85694650_85732652	circRNA	MSTRG.35168			-0.595447	0.0410748	0.463764
ssc-miR-20a-5p	Chr06_63668723_63715863	circRNA				-0.82663	0.000914801	0.144102
ssc-miR-301	Chr15_103111260_103133434	circRNA	Pig.00054	BOLL-201	protein boule-like isoform X1 [Sus scrofa]	-0.615385	0.0331699	0.430597
ssc-miR-103	Chr16_45610455_45616147	circRNA	Pig.01183,MSTRG.38422	PLPP1-203,		-0.622378	0.0306759	0.418402
ssc-miR-4331-3p	Chr06_139911007_139917575	circRNA	MSTRG.18233,Pig.14993	,CHD9-201		-0.617293	0.0324755	0.430597
ssc-miR-342	Chr09_40294554_40366868	circRNA	Pig.00327	CACNA2D1-201	voltage-dependent calcium channel subunit alpha-2/delta-1 isoform X5 [Sus scrofa]	-0.739055	0.00602782	0.25807
ssc-miR-181b	ChrX_94764251_94789821	circRNA	Pig.02450,MSTRG.42159	AMOT-201,		-0.734266	0.00654349	0.264432
ssc-miR-361-3p	Chr04_80611471_80622183	circRNA	Pig.10548	CCT3-202	T-complex protein 1 subunit gamma [Sus scrofa]	-0.839161	0.000642826	0.127183
ssc-miR-493-5p	Chr07_85434688_85452842	circRNA	Pig.08415	STRN-201	striatin-3 isoform X1 [Sus scrofa]	-0.819379	0.00110835	0.152042
ssc-miR-212	Chr09_134671472_134677374	circRNA	Pig.10238	PAK1-202	PREDICTED: serine/threonine-protein kinase PAK 1 [Ceratotherium simum simum]	-0.704243	0.0105672	0.310374
ssc-miR-7-5p	Chr15_85752835_85769522	circRNA	Pig.00129,MSTRG.36928	TTN,		-0.709618	0.00973881	0.302715
ssc-miR-4331-3p	Chr15_16941102_16950848	circRNA	Pig.04263	RAB3GAP1-201	LOW QUALITY PROTEIN: rab3 GTPase-activating protein catalytic subunit [Sus scrofa]	-0.6	0.0391629	0.457676
ssc-miR-370	Chr02_129513642_129544183	circRNA				-0.751009	0.00487425	0.244032
ssc-miR-361-3p	Chr12_28871621_28878345	circRNA	Pig.11205	USP32	ubiquitin carboxyl-terminal hydrolase 32 isoform X1 [Sus scrofa]	-0.697619	0.0116589	0.321017
ssc-miR-342	Chr06_2639450_2692570	circRNA	Pig.12657	ERI3-203	ERI1 exoribonuclease 3 isoform X1 [Sus scrofa]	-0.713287	0.00920178	0.294637
ssc-miR-212	Chr09_132854062_132873591	circRNA	Pig.10255	UVRAG-201	UV radiation resistance-associated gene protein isoform X2 [Sus scrofa]	-0.713287	0.00920178	0.294637
ssc-miR-9820-5p	Chr10_71630399_71659985	circRNA	MSTRG.27025,Pig.05070	,UBAP2-202		-0.744798	0.00545056	0.252626
ssc-miR-129a-5p	Chr01_255681370_255749091	circRNA	MSTRG.3307,Pig.16879	,QKI-201		-0.58042	0.047856	0.481473
ssc-miR-27b-5p	Chr13_10239822_10274147	circRNA	Pig.15846	RBM6-201	RNA-binding protein 6 isoform X1 [Sus scrofa]	-0.633976	0.0268409	0.404247
ssc-miR-424-5p	Chr12_15327650_15371282	circRNA	Pig.18677,MSTRG.28969	RABEP1-201,		-0.78171	0.00267007	0.197707
ssc-miR-361-3p	Chr06_140334959_140351034	circRNA	Pig.20606	FTO-205	fat mass and obesity associated protein [Sus scrofa]	-0.58042	0.047856	0.481473
ssc-miR-365-5p	Chr07_40988315_41008484	circRNA	MSTRG.19933,Pig.12022	,ZC3H14-201		-0.667105	0.0177977	0.372418
ssc-miR-1842	Chr03_115420446_115432145	circRNA	Pig.16762	COG7-201	conserved oligomeric Golgi complex subunit 7 isoform X1 [Sus scrofa]	-0.809108	0.00143474	0.162909
ssc-miR-328	Chr18_55221402_55260430	circRNA	Pig.17674	SUGCT-201	succinate--hydroxymethylglutarate CoA-transferase [Sus scrofa]	-0.838049	0.000664043	0.128259
ssc-miR-6529	Chr15_32091371_32109278	circRNA	Pig.08949	PTPN4-201	band 4.1-like protein 5 isoform X1 [Sus scrofa]	-0.754118	0.00460361	0.237831
ssc-miR-432-5p	Chr01_227568437_227569760	circRNA	Pig.04011	MED23-201	mediator of RNA polymerase II transcription subunit 23 isoform X1 [Sus scrofa]	-0.601399	0.0385885	0.453808
ssc-miR-125b	Chr08_89371697_89392735	circRNA				-0.734266	0.00654349	0.264432
ssc-miR-132	Chr07_125113842_125144444	circRNA	Pig.13357	MLIP-201	muscular LMNA-interacting protein isoform X3 [Sus scrofa]	-0.881119	0.000152674	0.082791
ssc-miR-744	Chr11_2595866_2602589	circRNA	Pig.18467	ATP11A-201	probable phospholipid-transporting ATPase IH isoform X1 [Sus scrofa]	-0.608392	0.035806	0.441775
ssc-miR-490	Chr07_10704853_10747768	circRNA				-0.633333	0.027044	0.405929
ssc-miR-361-3p	Chr04_80611471_80620253	circRNA	Pig.10548	CCT3-202	T-complex protein 1 subunit gamma [Sus scrofa]	-0.832168	0.000785442	0.135543
ssc-miR-2320-5p	Chr03_118967715_118988965	circRNA	Pig.17929	FAM120A-203	constitutive coactivator of PPAR-gamma-like protein 1 isoform X1 [Sus scrofa]	-0.706294	0.0102452	0.30523
ssc-miR-136-5p	Chr04_81182357_81276967	circRNA				-0.777584	0.00291017	0.20523
ssc-miR-504	Chr13_95698281_95739739	circRNA	Pig.13039	USP13-201	ubiquitin carboxyl-terminal hydrolase 13 isoform X1 [Sus scrofa]	-0.889669	0.0001067	0.0783314
ssc-miR-129b	ChrX_47639139_47639690	circRNA	Pig.09826	GRIPAP1-201	GRIP1-associated protein 1 isoform X1 [Sus scrofa]	-0.804196	0.00161477	0.169285
ssc-miR-1307	Chr14_25995544_25998373	circRNA				-0.690158	0.0129864	0.332198
ssc-miR-504	Chr03_77822466_77838469	circRNA	MSTRG.8700,Pig.09456	,REV1-202		-0.6655	0.0181751	0.372646
ssc-miR-181b	Chr06_95232929_95233559	circRNA				-0.683116	0.014339	0.343424
ssc-miR-361-3p	Chr02_92738870_92744854	circRNA	MSTRG.5482			-0.587413	0.0446093	0.468348
ssc-miR-196a	Chr18_45729590_45754366	circRNA	Pig.07095	HIBADH-202	3-hydroxyisobutyrate dehydrogenase, mitochondrial [Sus scrofa]	-0.872155	0.000216175	0.0919622
ssc-miR-103	Chr03_20074622_20095543	circRNA	Pig.20028	ASXL2-201	putative Polycomb group protein ASXL2 isoform X1 [Sus scrofa]	-0.661988	0.0190217	0.376816
ssc-miR-10a-5p	Chr10_50763943_50794597	circRNA	Pig.09670	MLLT10-201	protein AF-10 isoform X3 [Sus scrofa]	-0.683013	0.0143594	0.343424
ssc-miR-129a-3p	Chr18_25510138_25527479	circRNA				-0.678322	0.0153173	0.349889
ssc-miR-28-3p	Chr12_11860643_11913970	circRNA	MSTRG.28723			-0.683017	0.0143587	0.343424
ssc-miR-10383	Chr07_86387061_86413156	circRNA				-0.741259	0.00580115	0.256739
ssc-miR-30d	Chr02_49689591_49766895	circRNA				-0.732413	0.00675165	0.266374
ssc-miR-6529	Chr08_82233245_82248693	circRNA	Pig.01089	ARHGAP10-201	rho GTPase-activating protein 10 isoform X1 [Sus scrofa]	-0.615385	0.0331699	0.430597
ssc-miR-181d-3p	Chr06_101705365_101714538	circRNA	Pig.08532	RERE	arginine-glutamic acid dipeptide (RE) repeats, isoform CRA_c [Homo sapiens]	-0.706779	0.0101701	0.30523
ssc-miR-342	Chr07_125113842_125157395	circRNA	Pig.13357	MLIP-201	muscular LMNA-interacting protein isoform X3 [Sus scrofa]	-0.818182	0.00114311	0.152042
ssc-miR-376a-5p	Chr01_181973310_182068263	circRNA	Pig.00734	REV3L-201	DNA polymerase zeta catalytic subunit isoform X1 [Sus scrofa]	-0.634496	0.0266776	0.404247
ssc-miR-7135-3p	Chr03_96789698_96804486	circRNA	Pig.10269,MSTRG.9426	UNKL,		-0.73811	0.00612711	0.260489
ssc-miR-24-3p	Chr07_86387061_86413156	circRNA				-0.832168	0.000785442	0.135543
ssc-miR-499-3p	Chr04_113748733_113771031	circRNA	Pig.01735	ZNF644-207	zinc finger protein 644 isoform X1 [Sus scrofa]	-0.612691	0.0341681	0.437651
ssc-miR-1343	Chr03_71892828_71898777	circRNA	Pig.13433	UXS1-201	UDP-glucuronic acid decarboxylase 1 isoform b [Sus scrofa]	-0.755245	0.00450844	0.235402
ssc-miR-874	Chr04_86395408_86418333	circRNA	Pig.20616,MSTRG.11878	RNF115-201,		-0.741259	0.00580115	0.256739
ssc-miR-500-3p	Chr01_36661246_36681271	circRNA				-0.652602	0.0214257	0.383323
ssc-miR-1307	Chr17_51000006_51005921	circRNA	Pig.09982	NFATC2-201	nuclear factor of activated T-cells, cytoplasmic 2 isoform X1 [Sus scrofa]	-0.608392	0.035806	0.441775
ssc-miR-212	Chr14_127898929_127901428	circRNA	Pig.12068	MCMBP-201	mini-chromosome maintenance complex-binding protein [Sus scrofa]	-0.741259	0.00580115	0.256739
ssc-miR-140-3p	Chr03_45601718_45637098	circRNA	MSTRG.8253,Pig.04789,MSTRG.8254	,FANCL-202,		-0.587413	0.0446093	0.468348
ssc-miR-10b	Chr04_51998739_52020533	circRNA	Pig.01428	SLCO5A1-201	LOW QUALITY PROTEIN: solute carrier organic anion transporter family member 5A1 [Sus scrofa]	-0.654946	0.0208059	0.383323
ssc-miR-325	Chr03_19074204_19097839	circRNA				-0.744798	0.00545056	0.252626
ssc-miR-769-3p	Chr04_48625429_48666494	circRNA				-0.699301	0.0113742	0.316588
ssc-miR-183	Chr03_26042218_26057444	circRNA	Pig.06706	BIRC6-201	LOW QUALITY PROTEIN: baculoviral IAP repeat-containing protein 6 [Sus scrofa]	-0.692308	0.012593	0.327754
ssc-miR-103	Chr06_86640375_86642833	circRNA	Pig.03134	ARID1A-201	AT-rich interactive domain-containing protein 1A isoform X1 [Sus scrofa]	-0.609458	0.0353946	0.441775
ssc-miR-223	Chr07_78284059_78313084	circRNA	MSTRG.20541			-0.631638	0.0275846	0.408257
ssc-miR-140-3p	Chr14_24727751_24760271	circRNA	Pig.12220	B3GALNT2-201	UDP-GalNAc:beta-1,3-N-acetylgalactosaminyltransferase 2 [Sus scrofa]	-0.783217	0.00258621	0.195873
ssc-miR-10384	Chr02_103772864_103796812	circRNA	Pig.06137,MSTRG.5788	OBSCN,		-0.713287	0.00920178	0.294637
ssc-miR-15b	Chr04_48625429_48666494	circRNA				-0.727273	0.00735503	0.274974
ssc-miR-615	Chr12_6986673_7002516	circRNA				-0.601519	0.0385394	0.453808
ssc-miR-30e-5p	Chr09_66541500_66565923	circRNA	MSTRG.24574,Pig.00439	,KRIT1		-0.658467	0.0198991	0.383053
ssc-miR-151-5p	Chr02_170120249_170138243	circRNA	Pig.10210	MVB12B-201	PREDICTED: multivesicular body subunit 12B [Camelus dromedarius]	-0.584522	0.045932	0.473928
ssc-miR-140-3p	Chr06_124596062_124607837	circRNA	MSTRG.17872			-0.577934	0.0490488	0.486899
ssc-miR-1343	Chr10_3258956_3260260	circRNA	Pig.12486	PARP1-201	LOW QUALITY PROTEIN: poly [ADP-ribose]	-0.818182	0.00114311	0.152042
ssc-miR-1842	Chr05_55626460_55652955	circRNA	Pig.09595	AEBP2-201	PREDICTED: zinc finger protein AEBP2 [Equus przewalskii]	-0.636364	0.0260969	0.397342
ssc-miR-425-5p	Scaffold196_740027_748804	circRNA	Pig.14393	PTK2-202	focal adhesion kinase 1 isoform X4 [Sus scrofa]	-0.713287	0.00920178	0.294637
ssc-miR-769-3p	Chr07_23414882_23455147	circRNA				-0.630474	0.0279603	0.408257
ssc-miR-452	Chr07_125126698_125157395	circRNA	Pig.13357	MLIP-201	muscular LMNA-interacting protein isoform X3 [Sus scrofa]	-0.601399	0.0385885	0.453808
ssc-miR-196a	Chr09_134635583_134640111	circRNA	Pig.10238	PAK1-202	PREDICTED: serine/threonine-protein kinase PAK 1 [Ceratotherium simum simum]	-0.661988	0.0190217	0.376816
ssc-miR-342	Chr02_93039238_93079314	circRNA	Pig.06424	CYP4F8-201	cytochrome P450, family 4, subfamily F, polypeptide 55 isoform X3 [Sus scrofa]	-0.637112	0.0258669	0.397342
ssc-miR-2320-5p	Chr01_229086010_229128907	circRNA	MSTRG.2920			-0.619734	0.0316024	0.425913
ssc-miR-7136-5p	ChrX_116987066_116999939	circRNA	Pig.08395	ATP11C-201	phospholipid-transporting ATPase IG isoform X1 [Sus scrofa]	-0.760582	0.00407753	0.228325
ssc-miR-148a-3p	Chr07_86387061_86413156	circRNA				-0.643357	0.0240032	0.394186
ssc-miR-1343	Chr11_4643518_4687351	circRNA				-0.713287	0.00920178	0.294637
ssc-miR-7138-5p	Chr12_6974079_7002516	circRNA				-0.605078	0.0371059	0.450683
ssc-miR-130b-5p	Chr07_14957406_14970337	circRNA	MSTRG.19316,Pig.06792	,RANBP9-201		-0.676008	0.0158067	0.355726
ssc-miR-2320-5p	Chr15_32075801_32147077	circRNA				-0.713287	0.00920178	0.294637
ssc-miR-125b	Chr08_76990050_77079624	circRNA	Pig.19598	TMEM131L-202	transmembrane protein 131-like [Sus scrofa]	-0.587413	0.0446093	0.468348
ssc-miR-378	Chr03_71892828_71908759	circRNA	Pig.13433	UXS1-201	UDP-glucuronic acid decarboxylase 1 isoform b [Sus scrofa]	-0.594406	0.0415215	0.463764
ssc-miR-7-5p	Chr06_71794909_71818899	circRNA	Pig.03687	ANKRD12-201	ankyrin repeat domain-containing protein 12 isoform X1 [Sus scrofa]	-0.734266	0.00654349	0.264432
ssc-miR-183	Chr11_12201402_12245406	circRNA	Pig.03511	PAN3-201	PAB-dependent poly(A)-specific ribonuclease subunit PAN3 isoform X1 [Sus scrofa]	-0.727273	0.00735503	0.274974
ssc-miR-365-5p	Chr10_9673831_9696380	circRNA	Pig.12150	DENND1B-201	LOW QUALITY PROTEIN: DENN domain-containing protein 1B [Sus scrofa]	-0.696109	0.011919	0.323915
ssc-miR-4331-3p	Chr03_57850463_57862190	circRNA	Pig.04873	DYSF-204	LOW QUALITY PROTEIN: dysferlin [Sus scrofa]	-0.60224	0.0382457	0.453808
ssc-miR-139-5p	Chr13_55034018_55067505	circRNA	Pig.06075	PCCB-205	propionyl-CoA carboxylase beta chain, mitochondrial precursor [Sus scrofa]	-0.72028	0.00823977	0.285901
ssc-miR-10384	Scaffold124_4666473_4688914	circRNA	Pig.11261	MYPN-201	myopalladin isoform X1 [Sus scrofa]	-0.587413	0.0446093	0.468348
ssc-miR-582-5p	Chr15_114471451_114507975	circRNA	Pig.11726	KANSL1L-201	LOW QUALITY PROTEIN: KAT8 regulatory NSL complex subunit 1-like protein [Sus scrofa]	-0.685315	0.013906	0.338452
ssc-miR-365-5p	Chr01_88880418_88881721	circRNA	Pig.02830	COG3-204	PREDICTED: kidney mitochondrial carrier protein 1 isoform X1 [Camelus dromedarius]	-0.576645	0.0496758	0.488536
ssc-miR-10384	Chr18_51785136_51785698	circRNA	Pig.15572	NUDCD3-201	nudC domain-containing protein 3 isoform X2 [Sus scrofa]	-0.657353	0.020183	0.383053
ssc-miR-1842	Chr13_60070249_60099009	circRNA	Pig.06112	RASA2-203	ras GTPase-activating protein 2 isoform X2 [Sus scrofa]	-0.70336	0.0107081	0.312056
ssc-miR-1307	Chr06_123346934_123348914	circRNA	Pig.16163	C19orf47-202	uncharacterized protein C19orf47 homolog isoform X4 [Sus scrofa]	-0.622378	0.0306759	0.418402
ssc-miR-370	Chr18_1635118_1641276	circRNA	MSTRG.40019			-0.615385	0.0331699	0.430597
ssc-miR-874	Chr12_24088630_24104595	circRNA	Pig.11798	RHOT1-201	PREDICTED: mitochondrial Rho GTPase 1, partial [Manis javanica]	-0.587282	0.0446686	0.468348
ssc-miR-374a-3p	Chr15_61745444_61755658	circRNA	Pig.00267	PRPF40A-201	pre-mRNA-processing factor 40 homolog A isoform X5 [Sus scrofa]	-0.612197	0.0343538	0.43929
ssc-miR-130b-5p	Chr16_60541346_60541707	circRNA	MSTRG.38732			-0.658467	0.0198991	0.383053
ssc-miR-128	Chr15_47277169_47298388	circRNA				-0.727273	0.00735503	0.274974
ssc-miR-4331-3p	Chr07_125086601_125157395	circRNA	Pig.13357	MLIP-201	muscular LMNA-interacting protein isoform X3 [Sus scrofa]	-0.62807	0.0287476	0.412955
ssc-miR-874	Chr13_60625423_60715757	circRNA	Pig.06117	TFDP2-201	transcription factor Dp-2 isoform X1 [Sus scrofa]	-0.671329	0.0168315	0.362833
ssc-miR-1842	ChrX_24540453_24548534	circRNA	Pig.01788	APOO-201	MICOS complex subunit MIC26 [Sus scrofa]	-0.597959	0.0400118	0.46241
ssc-miR-4331-3p	Chr15_114471451_114533637	circRNA	Pig.11726	KANSL1L-201	LOW QUALITY PROTEIN: KAT8 regulatory NSL complex subunit 1-like protein [Sus scrofa]	-0.602453	0.0381595	0.453808
ssc-miR-10382	Chr15_121744453_121769437	circRNA	Pig.14206	TNS1-207	PREDICTED: tensin-1 isoform X1 [Orcinus orca]	-0.647987	0.0226858	0.388903
ssc-miR-7135-5p	Chr01_250407540_250460068	circRNA	Pig.09625	ARID1B-201	AT-rich interactive domain-containing protein 1B isoform X5 [Sus scrofa]	-0.626057	0.0294192	0.417707
ssc-miR-4331-3p	Chr02_110034616_110038253	circRNA	Pig.09907	USP47-201	ubiquitin carboxyl-terminal hydrolase 47 isoform X2 [Sus scrofa]	-0.795098	0.00199349	0.179556
ssc-miR-30d	Chr10_15305573_15357043	circRNA				-0.605955	0.0367585	0.448508
ssc-miR-199a-5p	Chr09_16530586_16542844	circRNA	Pig.04694	CEP350	LOW QUALITY PROTEIN: centrosome-associated protein 350 [Sus scrofa]	-0.713287	0.00920178	0.294637
ssc-miR-7857-3p	Chr02_114580003_114665451	circRNA	Pig.16704	SOX6-201	transcription factor SOX-6 isoform X1 [Sus scrofa]	-0.89338	9.05039e-05	0.0728154
ssc-miR-181d-3p	Chr04_112634411_112648116	circRNA	Pig.01723	RPAP2-201	putative RNA polymerase II subunit B1 CTD phosphatase RPAP2 [Sus scrofa]	-0.599619	0.0393202	0.459038
ssc-miR-29c	Chr12_11860643_11913970	circRNA	MSTRG.28723			-0.653158	0.0212776	0.383323
ssc-miR-15b	Chr06_101714413_101778525	circRNA	Pig.08532	RERE	arginine-glutamic acid dipeptide (RE) repeats, isoform CRA_c [Homo sapiens]	-0.776224	0.00299286	0.20523
ssc-miR-504	Chr07_78284059_78313084	circRNA	MSTRG.20541			-0.62384	0.030172	0.418402
ssc-miR-140-3p	Chr03_58737296_58748905	circRNA	Pig.04876	EXOC6B-201	LOW QUALITY PROTEIN: exocyst complex component 6B [Sus scrofa]	-0.595447	0.0410748	0.463764
ssc-miR-143-3p	Chr06_63668723_63715863	circRNA				-0.601844	0.0384066	0.453808
ssc-miR-34a	Chr12_48595782_48599010	circRNA	Pig.19046	EZH1-201	histone-lysine N-methyltransferase EZH1 [Sus scrofa]	-0.594406	0.0415215	0.463764
ssc-miR-1249	Chr18_3313147_3314482	circRNA	Pig.15530	PAXIP1-201	PAX-interacting protein 1 isoform X1 [Sus scrofa]	-0.748252	0.00512408	0.244032
ssc-miR-4331-3p	Chr07_118135739_118186680	circRNA	Pig.13512	ZFAND3-201	AN1-type zinc finger protein 3 isoform X1 [Sus scrofa]	-0.838596	0.000653528	0.128259
ssc-miR-2320-3p	Chr06_100219067_100265828	circRNA	Pig.08550	KIF1A-202	kinesin-like protein KIF1B isoform X2 [Sus scrofa]	-0.679511	0.0150702	0.349889
ssc-miR-15b	Chr01_90019121_90028359	circRNA	Pig.02820	LRCH1-201	leucine-rich repeat and calponin homology domain-containing protein 1 isoform X1 [Sus scrofa]	-0.79021	0.00222314	0.186077
ssc-miR-6529	Chr01_250407540_250490265	circRNA	Pig.09625	ARID1B-201	AT-rich interactive domain-containing protein 1B isoform X5 [Sus scrofa]	-0.58494	0.0457391	0.473928
ssc-miR-361-5p	Chr01_127171889_127186030	circRNA	Pig.10708,MSTRG.1683	GANC,		-0.748252	0.00512408	0.244032
ssc-miR-1271-3p	Chr04_77139477_77185246	circRNA				-0.590117	0.0433965	0.46781
ssc-miR-454	Chr10_73318405_73340619	circRNA				-0.672704	0.0165253	0.362833
ssc-miR-205	Chr06_14232183_14246715	circRNA	Pig.12450	PRKAA2-201	5'-AMP-activated protein kinase catalytic subunit alpha-2 [Sus scrofa]	-0.636364	0.0260969	0.397342
ssc-miR-22-3p	Chr02_103734250_103796812	circRNA	Pig.06137,MSTRG.5788	OBSCN,		-0.752674	0.00472788	0.23793
ssc-miR-421-3p	Chr06_139911007_139917575	circRNA	MSTRG.18233,Pig.14993	,CHD9-201		-0.78171	0.00267007	0.197707
ssc-miR-129a-3p	Chr15_78580145_78637426	circRNA	Pig.00183	TLK1-201	serine/threonine-protein kinase tousled-like 1 isoform X1 [Sus scrofa]	-0.608244	0.0358633	0.441775
ssc-miR-4331-3p	Chr02_170808813_170825077	circRNA				-0.676008	0.0158067	0.355726
ssc-miR-150	Chr14_20014711_20014871	circRNA	MSTRG.33945			-0.683116	0.014339	0.343424
ssc-miR-361-3p	Chr03_105294932_105321005	circRNA	Pig.16535	CLEC16A-201	protein CLEC16A isoform X1 [Sus scrofa]	-0.669003	0.0173586	0.365883
ssc-miR-9	Chr01_220107896_220122815	circRNA	Pig.03978,MSTRG.2821	TRDN-202,		-0.664336	0.0184527	0.372646
ssc-miR-150	Chr07_78284059_78313084	circRNA	MSTRG.20541			-0.748608	0.00509129	0.244032
ssc-miR-504	Chr17_12219923_12243444	circRNA	Pig.13480	PSD3-201	PREDICTED: PH and SEC7 domain-containing protein 3 isoform X3 [Ovis aries musimon]	-0.619966	0.0315202	0.425913
ssc-miR-1842	Chr12_6535923_6560705	circRNA				-0.587342	0.0446412	0.468348
ssc-miR-107	Chr10_34281541_34303953	circRNA				-0.636364	0.0260969	0.397342
ssc-miR-206	Chr07_84134001_84147684	circRNA	Pig.09696	PRKD1-201	serine/threonine-protein kinase D1 isoform X2 [Sus scrofa]	-0.605955	0.0367585	0.448508
ssc-miR-140-3p	Scaffold355_696928_702892	circRNA	Pig.19342	NFYC-201	nuclear transcription factor Y subunit gamma isoform X1 [Sus scrofa]	-0.751009	0.00487425	0.244032
ssc-miR-145-5p	Chr03_84636714_84655608	circRNA	Pig.13165	ZC3H6-201	zinc finger CCCH domain-containing protein 6 [Sus scrofa]	-0.601519	0.0385394	0.453808
ssc-miR-769-3p	Chr05_6091679_6092008	circRNA				-0.600446	0.0389791	0.455909
ssc-miR-107	Chr06_583884_613584	circRNA	Pig.18894	FOXJ3-202	forkhead box protein J3 isoform X1 [Sus scrofa]	-0.58042	0.047856	0.481473
ssc-miR-183	Chr13_88727580_88746200	circRNA	Pig.11291	FNDC3B-201	fibronectin type III domain-containing protein 3B isoform X1 [Sus scrofa]	-0.636364	0.0260969	0.397342
ssc-let-7i-5p	Chr09_24222838_24243829	circRNA				-0.640861	0.0247359	0.394366
ssc-miR-7136-3p	Chr01_140717158_140759222	circRNA	Pig.02266	TEX9-202	testis-expressed sequence 9 protein [Sus scrofa]	-0.710862	0.0095542	0.299615
ssc-miR-1839-5p	Chr08_82362096_82402170	circRNA	Pig.01089	ARHGAP10-201	rho GTPase-activating protein 10 isoform X1 [Sus scrofa]	-0.591564	0.0427573	0.463764
ssc-miR-148b-5p	ChrX_33150927_33223629	circRNA	Pig.01823	DMD-205	dystrophin isoform X1 [Sus scrofa]	-0.706294	0.0102452	0.30523
ssc-miR-361-3p	Chr09_109408178_109416362	circRNA	Pig.11683	EED-201	polycomb protein EED isoform X1 [Sus scrofa]	-0.906956	4.68941e-05	0.0550684
ssc-miR-15b	Chr14_104813480_104823072	circRNA	Pig.01945,MSTRG.35468	SORBS1-203,		-0.735269	0.00643281	0.264432
ssc-miR-504	Chr13_48146150_48147848	circRNA	MSTRG.31444,Pig.17823,MSTRG.31443	,TMEM43-201,		-0.608392	0.035806	0.441775
ssc-miR-139-5p	Chr12_21007643_21039228	circRNA	Pig.11860	SSH1-201	LOW QUALITY PROTEIN: protein phosphatase Slingshot homolog 2 [Sus scrofa]	-0.713287	0.00920178	0.294637
ssc-miR-214-3p	ChrX_56197879_56209146	circRNA	Pig.11779	OPHN1-201	oligophrenin-1 isoform X1 [Sus scrofa]	-0.78171	0.00267007	0.197707
ssc-miR-361-3p	Scaffold118_4250367_4260547	circRNA	Pig.10811	VIRMA-202	protein virilizer homolog isoform X1 [Sus scrofa]	-0.762238	0.00395045	0.226527
ssc-miR-423-5p	Chr04_84973545_84979068	circRNA	Pig.18333	SEMA6C-201	semaphorin-6C isoform X3 [Sus scrofa]	-0.783217	0.00258621	0.195873
ssc-miR-34c	Scaffold124_4861467_4864153	circRNA	Pig.11265	RUFY2-202	LOW QUALITY PROTEIN: RUN and FYVE domain-containing protein 2 [Sus scrofa]	-0.770535	0.00335813	0.215994
ssc-miR-432-3p	Chr14_130697758_130700895	circRNA	Pig.12089	C10H10orf88	uncharacterized protein C10orf88 isoform X1 [Sus scrofa]	-0.616428	0.0327888	0.430597
ssc-miR-183	Chr06_61228450_61283077	circRNA	MSTRG.15623,Pig.03622	,OSBPL1A-205		-0.721542	0.00807444	0.285901
ssc-miR-217	Chr04_113700873_113752559	circRNA				-0.58042	0.047856	0.481473
ssc-miR-378	Chr06_97707621_97742948	circRNA				-0.588442	0.0441448	0.468348
ssc-miR-365-5p	Chr08_27211064_27213664	circRNA	Pig.12465	LIMCH1-207	LOW QUALITY PROTEIN: LIM and calponin homology domains-containing protein 1 [Sus scrofa]	-0.623598	0.0302549	0.418402
ssc-miR-28-3p	Scaffold1727_15283_27013	circRNA	Pig.22643	LDB2-201	LIM domain-binding protein 2 [Odocoileus virginianus texanus]	-0.608392	0.035806	0.441775
ssc-miR-1343	Chr06_124611397_124611942	circRNA	MSTRG.17872			-0.678426	0.0152956	0.349889
ssc-miR-4331-3p	Chr02_114580003_114665451	circRNA	Pig.16704	SOX6-201	transcription factor SOX-6 isoform X1 [Sus scrofa]	-0.581437	0.0473736	0.481473
ssc-miR-107	Chr16_2590898_2678306	circRNA				-0.581437	0.0473736	0.481473
ssc-miR-205	Chr15_16941102_16950848	circRNA	Pig.04263	RAB3GAP1-201	LOW QUALITY PROTEIN: rab3 GTPase-activating protein catalytic subunit [Sus scrofa]	-0.774082	0.00312666	0.209061
ssc-miR-212	Chr08_73010185_73015011	circRNA	Pig.08348	SDAD1-201	protein SDA1 homolog isoform X1 [Sus scrofa]	-0.797203	0.00190037	0.177104
ssc-miR-146b	Chr13_95677985_95685433	circRNA	Pig.13039	USP13-201	ubiquitin carboxyl-terminal hydrolase 13 isoform X1 [Sus scrofa]	-0.664336	0.0184527	0.372646
ssc-miR-342	Chr07_52604953_52620618	circRNA	Pig.18733	GPATCH2L-201	G patch domain-containing protein 2-like [Sus scrofa]	-0.697024	0.011761	0.321017
ssc-miR-21-5p	Chr09_140208927_140230748	circRNA				-0.690158	0.0129864	0.332198
ssc-miR-628-3p	Chr04_36861805_36875034	circRNA				-0.633976	0.0268409	0.404247
ssc-miR-582-3p	Chr12_11806957_11843364	circRNA	MSTRG.28723			-0.608392	0.035806	0.441775
ssc-miR-4331-3p	Chr10_71656721_71659985	circRNA	MSTRG.27025,Pig.05070	,UBAP2-202		-0.697024	0.011761	0.321017
ssc-miR-33b-3p	Chr02_29365034_29391399	circRNA	Pig.07287	DTWD2-201	DTW domain-containing protein 2 isoform X3 [Sus scrofa]	-0.679082	0.0151589	0.349889
ssc-miR-132	Chr13_16849956_16853113	circRNA	Pig.10906	APPL1-201	DCC-interacting protein 13-alpha [Sus scrofa]	-0.615385	0.0331699	0.430597
ssc-miR-4331-3p	Chr01_25846709_25852197	circRNA				-0.591945	0.0425902	0.463764
ssc-miR-2320-5p	ChrX_92332569_92409828	circRNA	Pig.02436	TMEM164-201	transmembrane protein 164 isoform X1 [Sus scrofa]	-0.657343	0.0201855	0.383053
ssc-miR-342	Chr10_9673831_9696423	circRNA	Pig.12150	DENND1B-201	LOW QUALITY PROTEIN: DENN domain-containing protein 1B [Sus scrofa]	-0.580091	0.0480125	0.481473
ssc-miR-135	Chr06_32608626_32620129	circRNA	Pig.05306	ACADM-205	RecName: Full=Medium-chain specific acyl-CoA dehydrogenase, mitochondrial; Short=MCAD; Flags: PrecursorAAW30430.1 medium-chain acyl-coA dehydrogenase [Sus scrofa]	-0.610238	0.035096	0.441775
ssc-miR-217	Chr01_229086010_229128907	circRNA	MSTRG.2920			-0.746497	0.00528802	0.247533
ssc-miR-361-3p	ChrX_124837765_124858706	circRNA	Pig.17963	MTM1-201	myotubularin isoform X4 [Sus scrofa]	-0.804196	0.00161477	0.169285
ssc-miR-2320-5p	Chr15_66099298_66104895	circRNA	Pig.00251	ACVR1-202	PREDICTED: activin receptor type-1 isoform X1 [Pteropus alecto]	-0.633976	0.0268409	0.404247
ssc-miR-325	Chr05_66431827_66438635	circRNA	Pig.07501	WNK1-201	LOW QUALITY PROTEIN: serine/threonine-protein kinase WNK1 [Sus scrofa]	-0.605811	0.0368157	0.448508
ssc-miR-145-5p	Chr12_11829870_11864136	circRNA	MSTRG.28723			-0.671329	0.0168315	0.362833
ssc-miR-125a	Chr08_89371697_89392735	circRNA				-0.622378	0.0306759	0.418402
ssc-miR-150	Chr12_6541810_6554029	circRNA				-0.704243	0.0105672	0.310374
ssc-miR-10384	Chr05_71877189_71887620	circRNA	Pig.07532	YAF2-201	YY1-associated factor 2 isoform X1 [Sus scrofa]	-0.598606	0.0397413	0.459937
ssc-miR-504	Chr02_114662333_114712737	circRNA	Pig.16704	SOX6-201	transcription factor SOX-6 isoform X1 [Sus scrofa]	-0.608244	0.0358633	0.441775
ssc-miR-532-5p	Chr16_35794581_35816115	circRNA	Pig.01140	ERBIN-201	erbin isoform X1 [Sus scrofa]	-0.629371	0.0283197	0.408257
ssc-miR-7857-3p	Chr07_10704853_10747768	circRNA				-0.663187	0.0187296	0.376816
ssc-miR-361-3p	Chr10_34829590_34846779	circRNA	Pig.14082	LARP4B	la-related protein 4B isoform X3 [Sus scrofa]	-0.844134	0.000554262	0.123954
ssc-miR-24-1-5p	Chr03_58737296_58748905	circRNA	Pig.04876	EXOC6B-201	LOW QUALITY PROTEIN: exocyst complex component 6B [Sus scrofa]	-0.633976	0.0268409	0.404247
ssc-miR-9841-3p	Chr02_156755532_156786156	circRNA				-0.671329	0.0168315	0.362833
ssc-miR-1842	Chr15_47277169_47298388	circRNA				-0.58042	0.047856	0.481473
ssc-miR-100	Chr06_22480849_22499952	circRNA				-0.65035	0.0220342	0.383323
ssc-miR-7135-3p	Scaffold310_1275672_1310317	circRNA	MSTRG.44188			-0.638269	0.0255139	0.397342
ssc-miR-26a	Chr08_82174982_82248693	circRNA	Pig.01089	ARHGAP10-201	rho GTPase-activating protein 10 isoform X1 [Sus scrofa]	-0.755245	0.00450844	0.235402
ssc-miR-4331-3p	Chr11_12201402_12222536	circRNA	Pig.03511	PAN3-201	PAB-dependent poly(A)-specific ribonuclease subunit PAN3 isoform X1 [Sus scrofa]	-0.637479	0.0257544	0.397342
ssc-miR-361-3p	Chr06_2604907_2676026	circRNA	Pig.12657	ERI3-203	ERI1 exoribonuclease 3 isoform X1 [Sus scrofa]	-0.714537	0.00902393	0.294637
ssc-miR-4331-3p	Chr04_36805153_36807236	circRNA	Pig.01495	WWP1-201	NEDD4-like E3 ubiquitin-protein ligase WWP1 isoform X1 [Sus scrofa]	-0.640982	0.0247	0.394366
ssc-miR-769-3p	Chr03_25652991_25679699	circRNA	Pig.06700	MEMO1-201	protein MEMO1 isoform 1 [Homo sapiens]	-0.776224	0.00299286	0.20523
ssc-miR-769-3p	Chr13_8255032_8277881	circRNA	Pig.07907	SMARCC1-201	LOW QUALITY PROTEIN: SWI/SNF complex subunit SMARCC1 [Sus scrofa]	-0.58042	0.047856	0.481473
ssc-miR-210	Chr08_114276995_114283459	circRNA	Pig.00676	EGF-201	pro-epidermal growth factor precursor [Sus scrofa]	-0.629371	0.0283197	0.408257
ssc-miR-1249	Chr16_43988195_43991098	circRNA	Pig.01172	GPBP1-202	vasculin isoform X1 [Sus scrofa]	-0.658495	0.0198921	0.383053
ssc-miR-342	Chr13_119053809_119073324	circRNA				-0.608392	0.035806	0.441775
ssc-miR-1842	Chr15_801011_805676	circRNA	MSTRG.36032,Pig.04214	,NEB-201		-0.762238	0.00395045	0.226527
ssc-miR-9-2	Chr04_69553190_69560508	circRNA	Pig.04945	DCAF6-204	DDB1- and CUL4-associated factor 6 isoform X5 [Sus scrofa]	-0.748252	0.00512408	0.244032
ssc-miR-9820-5p	Chr08_120381689_120383512	circRNA	Pig.00634	NFKB1-201	nuclear factor of kappa light polypeptide enhancer in B-cells 1 [Sus scrofa]	-0.599619	0.0393202	0.459038
ssc-miR-423-5p	Chr08_82174982_82248693	circRNA	Pig.01089	ARHGAP10-201	rho GTPase-activating protein 10 isoform X1 [Sus scrofa]	-0.699301	0.0113742	0.316588
ssc-miR-769-3p	Chr13_55034018_55067505	circRNA	Pig.06075	PCCB-205	propionyl-CoA carboxylase beta chain, mitochondrial precursor [Sus scrofa]	-0.608392	0.035806	0.441775
ssc-miR-340	Chr14_39143918_39170296	circRNA	Pig.07737	PPP3CA-201	serine/threonine-protein phosphatase 2B catalytic subunit gamma isoform isoform X1 [Sus scrofa]	-0.595447	0.0410748	0.463764
ssc-let-7d-5p	Chr02_49689591_49766895	circRNA				-0.577479	0.0492696	0.486899
ssc-miR-125a	Chr18_5421103_5454693	circRNA	Pig.13668	KMT2C-201	histone-lysine N-methyltransferase 2C isoform X1 [Sus scrofa]	-0.833626	0.000753851	0.135543
ssc-miR-671-3p	Chr14_3923800_3930511	circRNA	Pig.05831	ACACA-203	acetyl-CoA carboxylase 2 precursor [Sus scrofa]	-0.587413	0.0446093	0.468348
ssc-miR-301	Chr02_129513642_129544183	circRNA				-0.690501	0.0129231	0.332198
ssc-miR-9820-5p	Chr14_110914412_110918121	circRNA	Pig.16368,MSTRG.35634	FBXW4-201,		-0.587453	0.0445911	0.468348
ssc-miR-7857-3p	Chr07_118135739_118186680	circRNA	Pig.13512	ZFAND3-201	AN1-type zinc finger protein 3 isoform X1 [Sus scrofa]	-0.627532	0.0289262	0.41496
ssc-miR-342	Chr10_9673831_9696380	circRNA	Pig.12150	DENND1B-201	LOW QUALITY PROTEIN: DENN domain-containing protein 1B [Sus scrofa]	-0.832168	0.000785442	0.135543
ssc-miR-133a-3p	Chr06_2604907_2674494	circRNA	Pig.12657	ERI3-203	ERI1 exoribonuclease 3 isoform X1 [Sus scrofa]	-0.626971	0.0291129	0.41496
ssc-miR-493-3p	Chr06_63668723_63715863	circRNA				-0.667105	0.0177977	0.372418
ssc-miR-15b	Chr06_515429_613584	circRNA	Pig.18894	FOXJ3-202	forkhead box protein J3 isoform X1 [Sus scrofa]	-0.654908	0.0208158	0.383323
ssc-miR-26b-5p	Chr17_34930916_34938623	circRNA	Pig.11892	CBFA2T2-201	protein CBFA2T2 isoform X1 [Sus scrofa]	-0.79021	0.00222314	0.186077
ssc-miR-671-3p	ChrX_11445105_11457569	circRNA	Pig.06016	WWC3-201	protein WWC3 [Sus scrofa]	-0.708297	0.00993769	0.30523
ssc-miR-504	Chr15_25222238_25299620	circRNA				-0.748608	0.00509129	0.244032
ssc-miR-365-5p	Chr06_51489047_51492055	circRNA	Pig.02809	DTNA-201	PREDICTED: dystrobrevin alpha isoform X1 [Tursiops truncatus]	-0.592004	0.0425644	0.463764
ssc-miR-212	Chr12_21007643_21039228	circRNA	Pig.11860	SSH1-201	LOW QUALITY PROTEIN: protein phosphatase Slingshot homolog 2 [Sus scrofa]	-0.608392	0.035806	0.441775
ssc-miR-103	Chr14_25820678_25832858	circRNA	Pig.12210	ACTN2-201	alpha-actinin-2 [Sus scrofa]	-0.58494	0.0457391	0.473928
ssc-miR-1842	Chr05_66006614_66013845	circRNA	Pig.07499	KDM5A-201	lysine-specific demethylase 5A [Sus scrofa]	-0.839161	0.000642826	0.127183
ssc-miR-7136-5p	Chr11_12201402_12222536	circRNA	Pig.03511	PAN3-201	PAB-dependent poly(A)-specific ribonuclease subunit PAN3 isoform X1 [Sus scrofa]	-0.647903	0.0227091	0.388903
ssc-miR-196a	Chr12_11820232_11909477	circRNA	MSTRG.28723			-0.70336	0.0107081	0.312056
ssc-miR-361-3p	ChrX_92332569_92363277	circRNA	Pig.02436	TMEM164-201	transmembrane protein 164 isoform X1 [Sus scrofa]	-0.832168	0.000785442	0.135543
ssc-miR-9858-5p	Chr02_76149795_76150226	circRNA	Pig.12348	CSNK1G2-202	casein kinase I [Sus scrofa]	-0.641794	0.0244601	0.394366
ssc-miR-6529	Chr06_124287191_124288206	circRNA	Pig.16124	SIRT2-202	NAD-dependent protein deacetylase sirtuin-2 [Sus scrofa]	-0.608392	0.035806	0.441775
ssc-miR-100	Chr13_55033981_55067505	circRNA	Pig.06075	PCCB-205	propionyl-CoA carboxylase beta chain, mitochondrial precursor [Sus scrofa]	-0.690019	0.0130122	0.332198
ssc-miR-2366	Scaffold180_2562774_2570664	circRNA	Pig.13867	PFKFB1-201	6-phosphofructo-2-kinase/fructose-2,6-bisphosphatase 1 isoform X2 [Sus scrofa]	-0.678322	0.0153173	0.349889
ssc-miR-196b-3p	ChrX_92332569_92363277	circRNA	Pig.02436	TMEM164-201	transmembrane protein 164 isoform X1 [Sus scrofa]	-0.692308	0.012593	0.327754
ssc-miR-10a-5p	Chr03_71892828_71908759	circRNA	Pig.13433	UXS1-201	UDP-glucuronic acid decarboxylase 1 isoform b [Sus scrofa]	-0.601399	0.0385885	0.453808
ssc-miR-326	Chr01_37930886_37959001	circRNA	Pig.03277	KIAA2026-201	uncharacterized protein KIAA2026 homolog isoform X1 [Sus scrofa]	-0.58042	0.047856	0.481473
ssc-miR-182	Chr07_118135739_118186680	circRNA	Pig.13512	ZFAND3-201	AN1-type zinc finger protein 3 isoform X1 [Sus scrofa]	-0.603509	0.0377332	0.453808
ssc-miR-500-5p	Chr01_220107896_220139531	circRNA	Pig.03978,MSTRG.2821	TRDN-202,		-0.608392	0.035806	0.441775
ssc-miR-9858-5p	Chr11_52477801_52507914	circRNA	Pig.04496	LMO7-201	LIM domain only protein 7 isoform X1 [Sus scrofa]	-0.684211	0.0141222	0.343092
ssc-miR-17-3p	Chr06_71794909_71818899	circRNA	Pig.03687	ANKRD12-201	ankyrin repeat domain-containing protein 12 isoform X1 [Sus scrofa]	-0.587413	0.0446093	0.468348
ssc-miR-34a	Chr16_56525648_56541857	circRNA	Pig.01261	LIFR-205	PREDICTED: leukemia inhibitory factor receptor [Lipotes vexillifer]	-0.790374	0.00221511	0.186077
ssc-let-7g	Chr15_25222238_25299620	circRNA				-0.58485	0.0457805	0.473928
ssc-miR-505	Chr11_12201402_12245406	circRNA	Pig.03511	PAN3-201	PAB-dependent poly(A)-specific ribonuclease subunit PAN3 isoform X1 [Sus scrofa]	-0.636364	0.0260969	0.397342
ssc-miR-342	Chr05_20526478_20543229	circRNA	Pig.19106	TBC1D22A-201	LOW QUALITY PROTEIN: TBC1 domain family member 22A [Sus scrofa]	-0.832168	0.000785442	0.135543
ssc-miR-450b-3p	Chr13_53391484_53428936	circRNA	Pig.06070	CEP63-201	centrosomal protein of 63 kDa isoform X1 [Sus scrofa]	-0.608392	0.035806	0.441775
ssc-miR-339	Chr07_76414473_76415599	circRNA	MSTRG.20436,Pig.10980	,ARHGEF40		-0.636364	0.0260969	0.397342
ssc-miR-107	Chr16_45610455_45616147	circRNA	Pig.01183,MSTRG.38422	PLPP1-203,		-0.587413	0.0446093	0.468348
ssc-miR-214-3p	Chr06_2663266_2674494	circRNA	Pig.12657	ERI3-203	ERI1 exoribonuclease 3 isoform X1 [Sus scrofa]	-0.727273	0.00735503	0.274974
ssc-miR-10384	Chr06_3732683_3758580	circRNA	MSTRG.14981			-0.587413	0.0446093	0.468348
ssc-miR-151-3p	Chr07_125133345_125157395	circRNA	Pig.13357	MLIP-201	muscular LMNA-interacting protein isoform X3 [Sus scrofa]	-0.65035	0.0220342	0.383323
ssc-miR-574-5p	Chr05_75269998_75283400	circRNA				-0.58042	0.047856	0.481473
ssc-miR-212	Chr06_59501294_59527059	circRNA	Pig.03615	TAF4B-201	transcription initiation factor TFIID subunit 4B [Sus scrofa]	-0.643357	0.0240032	0.394186
ssc-miR-33b-5p	Chr15_114471451_114560459	circRNA				-0.643357	0.0240032	0.394186
ssc-miR-500-5p	Chr09_24222838_24243829	circRNA				-0.774667	0.00308965	0.207937
ssc-miR-423-5p	Chr12_47326220_47338575	circRNA	Pig.18012	ITGA2B-203	G patch domain-containing protein 8 isoform X1 [Sus scrofa]	-0.633552	0.0269747	0.405027
ssc-miR-424-5p	Chr04_117301750_117319079	circRNA	Pig.01755	SH3GLB1-201	endophilin-B1 isoform X1 [Sus scrofa]	-0.615385	0.0331699	0.430597
ssc-miR-103	Chr01_127171889_127186030	circRNA	Pig.10708,MSTRG.1683	GANC,		-0.839161	0.000642826	0.127183
ssc-miR-4331-3p	Chr06_12665615_12667843	circRNA	Pig.12446	USP24-201	ubiquitin carboxyl-terminal hydrolase 24 isoform X1 [Sus scrofa]	-0.616914	0.0326125	0.430597
ssc-miR-769-3p	Chr17_30226777_30248333	circRNA	Pig.09479	PTPRA-205	receptor-type tyrosine-protein phosphatase alpha isoform X2 [Sus scrofa]	-0.643357	0.0240032	0.394186
ssc-miR-574-5p	Chr14_129964524_129979809	circRNA				-0.629371	0.0283197	0.408257
ssc-miR-361-3p	Chr08_71559017_71632364	circRNA	Pig.08332	MTHFD2-201	PREDICTED: probable bifunctional methylenetetrahydrofolate dehydrogenase/cyclohydrolase 2 [Bos mutus]	-0.692308	0.012593	0.327754
ssc-miR-2483	Chr04_51998739_52020533	circRNA	Pig.01428	SLCO5A1-201	LOW QUALITY PROTEIN: solute carrier organic anion transporter family member 5A1 [Sus scrofa]	-0.690158	0.0129864	0.332198
ssc-miR-10384	Scaffold118_4250367_4260547	circRNA	Pig.10811	VIRMA-202	protein virilizer homolog isoform X1 [Sus scrofa]	-0.636364	0.0260969	0.397342
ssc-miR-125b	Chr17_36068445_36076577	circRNA				-0.664336	0.0184527	0.372646
ssc-miR-2366	Chr02_170808813_170825077	circRNA				-0.594406	0.0415215	0.463764
ssc-miR-100	Chr13_55034018_55067505	circRNA	Pig.06075	PCCB-205	propionyl-CoA carboxylase beta chain, mitochondrial precursor [Sus scrofa]	-0.741259	0.00580115	0.256739
ssc-miR-10383	Chr06_63668723_63715863	circRNA				-0.833881	0.000748445	0.135543
ssc-miR-4331-3p	Chr06_96048045_96062663	circRNA	Pig.08606	DDI1-201	PREDICTED: protein DDI1 homolog 2 isoform X2 [Orcinus orca]	-0.581437	0.0473736	0.481473
ssc-miR-338	Chr15_107979484_108030953	circRNA				-0.770579	0.00335518	0.215994
ssc-miR-214-3p	Chr01_36661246_36681271	circRNA				-0.630849	0.0278388	0.408257
ssc-miR-2320-5p	Chr06_2663266_2692570	circRNA	Pig.12657	ERI3-203	ERI1 exoribonuclease 3 isoform X1 [Sus scrofa]	-0.769231	0.00344645	0.215994
ssc-miR-19b	Chr09_109163680_109193076	circRNA	Pig.11684	PICALM-207	phosphatidylinositol-binding clathrin assembly protein isoform X6 [Sus scrofa]	-0.594406	0.0415215	0.463764
ssc-miR-769-3p	Chr15_114503744_114533637	circRNA	MSTRG.37316,Pig.11726	,KANSL1L-201		-0.629371	0.0283197	0.408257
ssc-miR-7135-3p	Chr15_121744453_121769437	circRNA	Pig.14206	TNS1-207	PREDICTED: tensin-1 isoform X1 [Orcinus orca]	-0.695321	0.0120566	0.327177
ssc-miR-4331-3p	Chr05_44538462_44543172	circRNA	Pig.06610	AMN1-201	protein AMN1 homolog isoform X1 [Sus scrofa]	-0.640982	0.0247	0.394366
ssc-miR-342	Chr01_250407540_250490265	circRNA	Pig.09625	ARID1B-201	AT-rich interactive domain-containing protein 1B isoform X5 [Sus scrofa]	-0.767076	0.00359618	0.219485
ssc-miR-490-5p	Chr11_12201402_12222536	circRNA	Pig.03511	PAN3-201	PAB-dependent poly(A)-specific ribonuclease subunit PAN3 isoform X1 [Sus scrofa]	-0.764204	0.00380346	0.226527
ssc-miR-378	Chr02_49689591_49766895	circRNA				-0.633819	0.0268907	0.404247
ssc-miR-339-5p	Chr15_34245827_34299950	circRNA	Pig.08920,MSTRG.36309	MYOM2,		-0.739055	0.00602782	0.25807
ssc-miR-769-3p	Chr12_21007643_21047934	circRNA	Pig.11860	SSH1-201	LOW QUALITY PROTEIN: protein phosphatase Slingshot homolog 2 [Sus scrofa]	-0.658467	0.0198991	0.383053
ssc-miR-125a	Chr10_44106330_44112944	circRNA	Pig.20502,MSTRG.26646	CDC123-201,		-0.643357	0.0240032	0.394186
ssc-miR-92a	Chr15_114705729_114709395	circRNA	Pig.11730	MYL1-203	PREDICTED: myosin light chain 1/3, skeletal muscle isoform isoform X1 [Rhinolophus sinicus]	-0.58042	0.047856	0.481473
ssc-miR-125a	Chr13_181129183_181184025	circRNA				-0.678322	0.0153173	0.349889
ssc-miR-30d	Chr08_89371697_89392735	circRNA				-0.734266	0.00654349	0.264432
ssc-miR-4331-3p	Chr18_38974154_38985420	circRNA	Pig.07046	HERPUD2-202	PREDICTED: homocysteine-responsive endoplasmic reticulum-resident ubiquitin-like domain member 2 protein [Canis lupus familiaris]	-0.686516	0.0136736	0.338452
ssc-miR-378	Chr06_583884_613584	circRNA	Pig.18894	FOXJ3-202	forkhead box protein J3 isoform X1 [Sus scrofa]	-0.72028	0.00823977	0.285901
ssc-miR-664-3p	Chr05_32183948_32204945	circRNA				-0.629371	0.0283197	0.408257
ssc-miR-450b-3p	Chr09_66539763_66565923	circRNA	MSTRG.24574,Pig.00439	,KRIT1		-0.654908	0.0208158	0.383323
ssc-miR-199b-3p	Chr09_134961058_134964794	circRNA	Pig.10235	RSF1-201	remodeling and spacing factor 1 [Sus scrofa]	-0.630764	0.0278663	0.408257
ssc-miR-95	Chr04_76995900_76998221	circRNA	Pig.10648	COPA-201	coatomer subunit alpha isoform X1 [Sus scrofa]	-0.657343	0.0201855	0.383053
ssc-miR-1842	Chr06_97707621_97742948	circRNA				-0.616463	0.032776	0.430597
ssc-miR-490-5p	Chr02_64293568_64310703	circRNA	MSTRG.4458,MSTRG.4459,Pig.02491	,,HOMER1-205		-0.725214	0.00760775	0.276927
ssc-miR-450b-3p	Chr06_63650554_63715863	circRNA				-0.601844	0.0384066	0.453808
ssc-miR-4331-3p	Chr02_130648951_130654707	circRNA	Pig.12568	CAPRIN1-201	PREDICTED: caprin-1 [Bison bison bison]	-0.661998	0.0190195	0.376816
ssc-miR-182	Chr08_27956764_27994675	circRNA	Pig.12463	APBB2-201	amyloid beta A4 precursor protein-binding family B member 2 isoform X9 [Sus scrofa]	-0.613765	0.0337676	0.436202
ssc-miR-7137-3p	Chr10_34829590_34846779	circRNA	Pig.14082	LARP4B	la-related protein 4B isoform X3 [Sus scrofa]	-0.661998	0.0190195	0.376816
ssc-miR-125a	Chr17_39090880_39099271	circRNA	Pig.07394,MSTRG.39530	RPRD1B-202,		-0.690019	0.0130122	0.332198
ssc-let-7c	Chr09_66558827_66566856	circRNA	MSTRG.24574,Pig.00439	,KRIT1		-0.726094	0.00749897	0.276927
ssc-miR-139-5p	Chr16_53619992_53627836	circRNA	Pig.01243	C5orf51-201	UPF0600 protein C5orf51 homolog [Sus scrofa]	-0.713287	0.00920178	0.294637
ssc-miR-132	Chr02_4322519_4331153	circRNA	Pig.12005	TCERG1-201	LOW QUALITY PROTEIN: transcription elongation regulator 1 [Sus scrofa]	-0.79021	0.00222314	0.186077
ssc-miR-28-3p	Scaffold117_530053_543015	circRNA	Pig.10775	GADL1-201	PREDICTED: glutamate decarboxylase-like protein 1 [Balaenoptera acutorostrata scammoni]	-0.615385	0.0331699	0.430597
ssc-miR-874	Chr06_82676264_82679124	circRNA	Pig.03071,MSTRG.16092	SERINC2-201,		-0.736771	0.00626975	0.264432
ssc-miR-17-5p	Chr13_136850555_136866983	circRNA	Pig.00873	IMPG2-201	interphotoreceptor matrix proteoglycan 2 isoform X4 [Sus scrofa]	-0.797203	0.00190037	0.177104
ssc-miR-6529	ChrX_92332569_92409828	circRNA	Pig.02436	TMEM164-201	transmembrane protein 164 isoform X1 [Sus scrofa]	-0.678322	0.0153173	0.349889
ssc-miR-199b-3p	Chr01_140726906_140759222	circRNA	Pig.02266	TEX9-202	testis-expressed sequence 9 protein [Sus scrofa]	-0.825175	0.000951363	0.144102
ssc-miR-664-5p	Chr12_48595782_48605968	circRNA	Pig.19046	EZH1-201	histone-lysine N-methyltransferase EZH1 [Sus scrofa]	-0.762238	0.00395045	0.226527
ssc-miR-504	Chr12_27312206_27348924	circRNA	MSTRG.29412,Pig.11225	,WFDC3		-0.577934	0.0490488	0.486899
ssc-miR-28-3p	ChrX_92332569_92409828	circRNA	Pig.02436	TMEM164-201	transmembrane protein 164 isoform X1 [Sus scrofa]	-0.832168	0.000785442	0.135543
ssc-miR-1343	Chr10_14474_14833	circRNA				-0.615385	0.0331699	0.430597
ssc-miR-196a	Chr02_159782911_159783143	circRNA	Pig.20682,MSTRG.6959	TNNT3,		-0.832168	0.000785442	0.135543
ssc-miR-615	Chr09_135705489_135720317	circRNA				-0.622378	0.0306759	0.418402
ssc-miR-9	Chr14_85694650_85732652	circRNA	MSTRG.35168			-0.706294	0.0102452	0.30523
ssc-miR-574-5p	Chr10_79750648_79751650	circRNA	Pig.09964,MSTRG.27211	CTSV-201,		-0.58042	0.047856	0.481473
ssc-miR-497	Chr13_87611340_87622848	circRNA	Pig.11295	TNIK-201	TRAF2 and NCK-interacting protein kinase isoform X11 [Sus scrofa]	-0.707278	0.0100932	0.30523
ssc-miR-205	Chr18_55186181_55264445	circRNA	Pig.17674	SUGCT-201	succinate--hydroxymethylglutarate CoA-transferase [Sus scrofa]	-0.721542	0.00807444	0.285901
ssc-miR-150	Chr12_6535923_6554029	circRNA				-0.622874	0.030504	0.418402
ssc-miR-660	Chr06_63668723_63715863	circRNA				-0.812127	0.001332	0.160055
ssc-miR-2320-5p	Chr15_114471451_114533637	circRNA	Pig.11726	KANSL1L-201	LOW QUALITY PROTEIN: KAT8 regulatory NSL complex subunit 1-like protein [Sus scrofa]	-0.741259	0.00580115	0.256739
ssc-miR-140-3p	Chr07_125086601_125157395	circRNA	Pig.13357	MLIP-201	muscular LMNA-interacting protein isoform X3 [Sus scrofa]	-0.65149	0.0217247	0.383323
ssc-miR-10382	Chr18_31666003_31703354	circRNA	Pig.01383	MDFIC-201	myoD family inhibitor domain-containing protein isoform X1 [Sus scrofa]	-0.603509	0.0377332	0.453808
ssc-miR-362	Chr06_63650554_63715863	circRNA				-0.725114	0.00762017	0.276927
ssc-miR-103	Chr12_16681780_16720000	circRNA				-0.671329	0.0168315	0.362833
ssc-miR-10384	ChrX_20814686_20820349	circRNA	Pig.01772	BCLAF3-203	uncharacterized protein CXorf23 homolog isoform X2 [Sus scrofa]	-0.60837	0.0358144	0.441775
ssc-miR-1842	Chr06_59614387_59640281	circRNA	Pig.03617	SS18-203	PREDICTED: protein SSXT [Otolemur garnettii]	-0.734266	0.00654349	0.264432
ssc-miR-7138-3p	Chr02_96498848_96520407	circRNA				-0.69654	0.0118445	0.323125
ssc-miR-140-3p	Chr06_96048045_96062663	circRNA	Pig.08606	DDI1-201	PREDICTED: protein DDI1 homolog 2 isoform X2 [Orcinus orca]	-0.706294	0.0102452	0.30523
ssc-miR-361-3p	Chr15_32091371_32100097	circRNA	Pig.08949	PTPN4-201	band 4.1-like protein 5 isoform X1 [Sus scrofa]	-0.72537	0.00758833	0.276927
ssc-miR-330	Chr09_2903901_2907402	circRNA	Pig.14418	GRB10-201	growth factor receptor-bound protein 10 [Sus scrofa]	-0.577934	0.0490488	0.486899
ssc-miR-342	Chr14_44910652_44925607	circRNA	Pig.05588	EXTL3-201	exostosin-like 3 [Sus scrofa]	-0.757204	0.00434648	0.235402
ssc-miR-214-3p	Chr06_21251698_21254121	circRNA	Pig.05259	PGM1-201	phosphoglucomutase-1 isoform X2 [Sus scrofa]	-0.58042	0.047856	0.481473
ssc-miR-455-3p	Chr13_16849956_16853113	circRNA	Pig.10906	APPL1-201	DCC-interacting protein 13-alpha [Sus scrofa]	-0.748252	0.00512408	0.244032
ssc-miR-4331-3p	Chr08_114267606_114312296	circRNA	Pig.00676	EGF-201	pro-epidermal growth factor precursor [Sus scrofa]	-0.800119	0.00177693	0.177104
ssc-miR-2320-5p	Chr15_114503744_114533637	circRNA	MSTRG.37316,Pig.11726	,KANSL1L-201		-0.629371	0.0283197	0.408257
ssc-miR-33b-5p	Chr09_66541500_66565923	circRNA	MSTRG.24574,Pig.00439	,KRIT1		-0.736771	0.00626975	0.264432
ssc-miR-4331-3p	Chr14_101787913_101818999	circRNA	Pig.01974	IDE-202	insulin-degrading enzyme isoform X1 [Sus scrofa]	-0.603509	0.0377332	0.453808
ssc-miR-1842	Chr04_86395408_86418333	circRNA	Pig.20616,MSTRG.11878	RNF115-201,		-0.706294	0.0102452	0.30523
ssc-miR-4331-3p	Chr13_110994124_111003917	circRNA	Pig.15072	DLG1-202	disks large homolog 1 isoform X1 [Sus scrofa]	-0.58494	0.0457391	0.473928
ssc-miR-342	Chr02_96498848_96520407	circRNA				-0.826621	0.000915011	0.144102
ssc-miR-342	Chr06_101714413_101778525	circRNA	Pig.08532	RERE	arginine-glutamic acid dipeptide (RE) repeats, isoform CRA_c [Homo sapiens]	-0.692308	0.012593	0.327754
ssc-miR-1388	Chr12_27312206_27348924	circRNA	MSTRG.29412,Pig.11225	,WFDC3		-0.682802	0.0144016	0.344255
ssc-miR-199a-5p	Chr15_107979484_108030953	circRNA				-0.633976	0.0268409	0.404247
ssc-miR-182	Chr06_16875956_16911354	circRNA	Pig.15137	FGGY-202	FGGY carbohydrate kinase domain-containing protein isoform X5 [Sus scrofa]	-0.612961	0.0340673	0.437651
ssc-miR-769-3p	Chr10_15305573_15357043	circRNA				-0.697024	0.011761	0.321017
ssc-miR-155-3p	Chr01_90019121_90028359	circRNA	Pig.02820	LRCH1-201	leucine-rich repeat and calponin homology domain-containing protein 1 isoform X1 [Sus scrofa]	-0.639693	0.0250844	0.394366
ssc-miR-214-3p	ChrX_63489000_63504023	circRNA	Pig.10458	ATRX-201	transcriptional regulator ATRX isoform X1 [Sus scrofa]	-0.629371	0.0283197	0.408257
ssc-miR-493-5p	Chr13_53391484_53428936	circRNA	Pig.06070	CEP63-201	centrosomal protein of 63 kDa isoform X1 [Sus scrofa]	-0.769231	0.00344645	0.215994
ssc-miR-769-3p	Chr14_44910652_44925607	circRNA	Pig.05588	EXTL3-201	exostosin-like 3 [Sus scrofa]	-0.628229	0.028695	0.412391
ssc-miR-135	Chr13_180594582_180621458	circRNA				-0.695381	0.0120461	0.327014
ssc-miR-1842	Chr09_20179178_20206602	circRNA	Pig.04669	COP1-203	E3 ubiquitin-protein ligase RFWD2 isoform X1 [Sus scrofa]	-0.59895	0.0395981	0.459925
ssc-miR-1842	Chr06_2639450_2674494	circRNA	Pig.12657	ERI3-203	ERI1 exoribonuclease 3 isoform X1 [Sus scrofa]	-0.685315	0.013906	0.338452
ssc-miR-2320-5p	Scaffold158_4526918_4535945	circRNA				-0.727273	0.00735503	0.274974
ssc-miR-615	Chr12_6974079_7002516	circRNA				-0.590841	0.0430759	0.464847
ssc-miR-34a	Chr03_111561487_111577057	circRNA	Pig.11639	SMG1-201	serine/threonine-protein kinase SMG1 isoform X1 [Sus scrofa]	-0.72028	0.00823977	0.285901
ssc-miR-383	Scaffold288_845822_855512	circRNA	Pig.17809	LAPTM4B-202	lysosomal-associated transmembrane protein 4B [Sus scrofa]	-0.642526	0.0242452	0.394366
ssc-miR-7134-3p	Chr17_56923481_56931936	circRNA				-0.609458	0.0353946	0.441775
ssc-miR-574-3p	Chr17_34930916_34938623	circRNA	Pig.11892	CBFA2T2-201	protein CBFA2T2 isoform X1 [Sus scrofa]	-0.643357	0.0240032	0.394186
ssc-miR-1842	Chr04_48625429_48666494	circRNA				-0.58042	0.047856	0.481473
ssc-miR-7135-5p	Chr11_1781440_1784036	circRNA	Pig.18473	ARHGEF7-201	rho guanine nucleotide exchange factor 7 isoform X9 [Sus scrofa]	-0.672091	0.0166613	0.362833
ssc-miR-361-3p	Chr15_695558_711117	circRNA	MSTRG.36032,Pig.04214	,NEB-201		-0.650444	0.0220086	0.383323
ssc-miR-183	Chr06_515429_613584	circRNA	Pig.18894	FOXJ3-202	forkhead box protein J3 isoform X1 [Sus scrofa]	-0.626434	0.0292927	0.416036
ssc-miR-4331-3p	Chr02_160173460_160179469	circRNA	Pig.20798	AP2A2-201	AP-2 complex subunit alpha-2 isoform X1 [Sus scrofa]	-0.599008	0.0395742	0.459925
ssc-miR-425-5p	Chr06_2604907_2674494	circRNA	Pig.12657	ERI3-203	ERI1 exoribonuclease 3 isoform X1 [Sus scrofa]	-0.767076	0.00359618	0.219485
ssc-miR-455-5p	Chr15_85727147_85737913	circRNA	Pig.00129,MSTRG.36928	TTN,		-0.678322	0.0153173	0.349889
ssc-miR-361-3p	Chr03_119862375_119873661	circRNA				-0.725045	0.00762875	0.276927
ssc-miR-4331-3p	Chr13_136725081_136736238	circRNA	Pig.00872	SENP7-201	sentrin-specific protease 7 isoform X1 [Sus scrofa]	-0.691228	0.0127895	0.331999
ssc-miR-4331-3p	Chr16_45583762_45616147	circRNA	Pig.01183,MSTRG.38422	PLPP1-203,		-0.661998	0.0190195	0.376816
ssc-miR-9785-5p	Chr03_57850463_57864939	circRNA	Pig.04873	DYSF-204	LOW QUALITY PROTEIN: dysferlin [Sus scrofa]	-0.60351	0.0377326	0.453808
ssc-miR-224	Chr18_19348706_19367849	circRNA	Pig.01311	UBE2H-202	ubiquitin-conjugating enzyme E2 H isoform X1 [Sus scrofa]	-0.633552	0.0269747	0.405027
ssc-miR-140-3p	Chr06_2639450_2692570	circRNA	Pig.12657	ERI3-203	ERI1 exoribonuclease 3 isoform X1 [Sus scrofa]	-0.587413	0.0446093	0.468348
ssc-miR-4331-3p	Chr04_33198047_33211036	circRNA	Pig.01503	OSGIN2-202	oxidative stress-induced growth inhibitor 2 isoform X1 [Sus scrofa]	-0.630474	0.0279603	0.408257
ssc-miR-140-3p	Chr03_56761987_56769941	circRNA	Pig.04857	TIA1-203	nucleolysin TIA-1 isoform X3 [Sus scrofa]	-0.601399	0.0385885	0.453808
ssc-miR-7135-3p	Chr06_22437131_22457804	circRNA				-0.667916	0.0176089	0.37025
ssc-miR-24-3p	Chr01_91380054_91404566	circRNA	Pig.13832	LRRC28-201	leucine-rich repeat-containing protein 28 isoform X1 [Sus scrofa]	-0.58494	0.0457391	0.473928
ssc-miR-432-5p	Scaffold419_124331_136082	circRNA	Pig.20268	RNF216-201	E3 ubiquitin-protein ligase RNF216 isoform X2 [Sus scrofa]	-0.636364	0.0260969	0.397342
ssc-miR-6782-3p	Chr10_34829590_34846779	circRNA	Pig.14082	LARP4B	la-related protein 4B isoform X3 [Sus scrofa]	-0.605955	0.0367585	0.448508
ssc-miR-125b	Chr12_3457793_3459675	circRNA	Pig.19814	EIF4A3-201	eukaryotic initiation factor 4A-III [Bos taurus]	-0.605955	0.0367585	0.448508
ssc-miR-2320-5p	Chr02_162778048_162784074	circRNA	Pig.21711	RXRA-201	retinoic acid receptor RXR-alpha isoform X2 [Sus scrofa]	-0.622378	0.0306759	0.418402
ssc-miR-365-5p	Chr13_180621404_180638590	circRNA	Pig.13982	TTC3-201	LOW QUALITY PROTEIN: E3 ubiquitin-protein ligase TTC3 [Sus scrofa]	-0.806287	0.00153612	0.169285
ssc-miR-1343	Chr10_34996942_35005772	circRNA	Pig.14086	WDR37-201	WD repeat-containing protein 37 isoform X1 [Sus scrofa]	-0.755245	0.00450844	0.235402
ssc-miR-3613	Chr01_220132864_220210543	circRNA	Pig.03978,MSTRG.2821	TRDN-202,		-0.649032	0.022396	0.387413
ssc-miR-103	Chr11_4643518_4687351	circRNA				-0.846154	0.000521134	0.121517
ssc-miR-128	Chr06_49702478_49713302	circRNA	Pig.02792	FHOD3-206	FH1/FH2 domain-containing protein 3 isoform X2 [Sus scrofa]	-0.70336	0.0107081	0.312056
ssc-miR-140-3p	Chr12_24083408_24088878	circRNA	Pig.11798	RHOT1-201	PREDICTED: mitochondrial Rho GTPase 1, partial [Manis javanica]	-0.65035	0.0220342	0.383323
ssc-miR-26a	Chr10_71630399_71659985	circRNA	MSTRG.27025,Pig.05070	,UBAP2-202		-0.78459	0.0025116	0.195873
ssc-miR-217	Chr08_114290483_114312296	circRNA	Pig.00676	EGF-201	pro-epidermal growth factor precursor [Sus scrofa]	-0.640982	0.0247	0.394366
ssc-miR-103	Chr07_125133345_125178886	circRNA	Pig.13357	MLIP-201	muscular LMNA-interacting protein isoform X3 [Sus scrofa]	-0.825175	0.000951363	0.144102
ssc-miR-1468	ChrX_92332569_92363277	circRNA	Pig.02436	TMEM164-201	transmembrane protein 164 isoform X1 [Sus scrofa]	-0.797203	0.00190037	0.177104
ssc-miR-107	Scaffold180_2562774_2568149	circRNA	Pig.13867	PFKFB1-201	6-phosphofructo-2-kinase/fructose-2,6-bisphosphatase 1 isoform X2 [Sus scrofa]	-0.651349	0.0217628	0.383323
ssc-miR-365-5p	Chr06_144575689_144582720	circRNA	Pig.14223	TERB1-201	NEDD8-activating enzyme E1 regulatory subunit [Sus scrofa]	-0.686424	0.0136912	0.338452
ssc-miR-769-3p	ChrX_92332569_92409828	circRNA	Pig.02436	TMEM164-201	transmembrane protein 164 isoform X1 [Sus scrofa]	-0.636364	0.0260969	0.397342
ssc-miR-125a	Chr09_22002661_22003677	circRNA	Pig.04659	RC3H1-201	roquin-1 isoform X1 [Sus scrofa]	-0.692308	0.012593	0.327754
ssc-miR-500-5p	Chr03_84636714_84655608	circRNA	Pig.13165	ZC3H6-201	zinc finger CCCH domain-containing protein 6 [Sus scrofa]	-0.726094	0.00749897	0.276927
ssc-miR-125b	Chr09_20192890_20206602	circRNA	Pig.04669	COP1-203	E3 ubiquitin-protein ligase RFWD2 isoform X1 [Sus scrofa]	-0.576604	0.049696	0.488536
ssc-miR-26a	Chr08_82219917_82248693	circRNA	Pig.01089	ARHGAP10-201	rho GTPase-activating protein 10 isoform X1 [Sus scrofa]	-0.748252	0.00512408	0.244032
ssc-miR-4331-3p	Chr03_5673086_5684674	circRNA	Pig.15960	PPM1A-201	LOW QUALITY PROTEIN: protein phosphatase 1B [Sus scrofa]	-0.640982	0.0247	0.394366
ssc-miR-6529	Chr15_66099298_66104895	circRNA	Pig.00251	ACVR1-202	PREDICTED: activin receptor type-1 isoform X1 [Pteropus alecto]	-0.609458	0.0353946	0.441775
ssc-miR-7857-3p	Chr05_24204646_24215675	circRNA	Pig.14028	ARFGAP3-201	ADP-ribosylation factor GTPase-activating protein 3 isoform X1 [Sus scrofa]	-0.813646	0.00128253	0.160055
ssc-miR-7135-5p	Chr07_125133345_125178886	circRNA	Pig.13357	MLIP-201	muscular LMNA-interacting protein isoform X3 [Sus scrofa]	-0.607644	0.0360965	0.444444
ssc-miR-149	Chr02_141174470_141190028	circRNA				-0.58042	0.047856	0.481473
ssc-miR-339-5p	Scaffold124_4666473_4674852	circRNA	Pig.11261	MYPN-201	myopalladin isoform X1 [Sus scrofa]	-0.769231	0.00344645	0.215994
ssc-miR-152	Chr01_229086010_229128907	circRNA	MSTRG.2920			-0.739455	0.00598623	0.25807
ssc-miR-490-5p	Chr03_25630657_25656804	circRNA	Pig.06700	MEMO1-201	protein MEMO1 isoform 1 [Homo sapiens]	-0.62384	0.030172	0.418402
ssc-miR-128	Chr08_29333065_29340884	circRNA	Pig.07253	RFC1-201	replication factor C subunit 1 isoform X2 [Sus scrofa]	-0.772364	0.00323718	0.2145
ssc-miR-9820-5p	Chr05_32183948_32204945	circRNA				-0.624169	0.0300595	0.418402
ssc-miR-155-5p	Chr18_18270856_18323820	circRNA	MSTRG.40398			-0.576604	0.049696	0.488536
ssc-let-7c	Chr15_111115241_111129108	circRNA	Pig.11696	NDUFS1-201	NADH-ubiquinone oxidoreductase 75 kDa subunit, mitochondrial [Sus scrofa]	-0.612961	0.0340673	0.437651
ssc-miR-132	Chr07_125133345_125157395	circRNA	Pig.13357	MLIP-201	muscular LMNA-interacting protein isoform X3 [Sus scrofa]	-0.797203	0.00190037	0.177104
ssc-miR-505	Chr06_22437131_22457804	circRNA				-0.619734	0.0316024	0.425913
ssc-miR-9-2	Chr15_103104316_103133434	circRNA	Pig.00054	BOLL-201	protein boule-like isoform X1 [Sus scrofa]	-0.699301	0.0113742	0.316588
ssc-miR-132	Chr11_12201402_12245406	circRNA	Pig.03511	PAN3-201	PAB-dependent poly(A)-specific ribonuclease subunit PAN3 isoform X1 [Sus scrofa]	-0.804196	0.00161477	0.169285
ssc-miR-376c	Chr15_114503744_114560459	circRNA	MSTRG.37316			-0.713287	0.00920178	0.294637
ssc-miR-128	Chr01_14271312_14291554	circRNA	MSTRG.212			-0.725045	0.00762875	0.276927
ssc-miR-490-5p	Chr12_21007643_21024830	circRNA	Pig.11860	SSH1-201	LOW QUALITY PROTEIN: protein phosphatase Slingshot homolog 2 [Sus scrofa]	-0.670628	0.0169891	0.364411
ssc-miR-4331-3p	Chr01_95256133_95262693	circRNA				-0.725045	0.00762875	0.276927
ssc-miR-769-5p	Chr03_114572055_114584010	circRNA	Pig.11593	METTL9-201	methyltransferase-like protein 9 isoform X2 [Sus scrofa]	-0.748252	0.00512408	0.244032
ssc-miR-214-3p	Chr14_130324611_130328516	circRNA	Pig.12080	HTRA3-201	LOW QUALITY PROTEIN: serine protease HTRA1 [Sus scrofa]	-0.815076	0.00123724	0.15719
ssc-miR-151-5p	Chr13_12365936_12366332	circRNA	Pig.15789	TNNC1-202	troponin C, slow skeletal and cardiac muscles [Bos taurus]	-0.644484	0.0236773	0.394186
ssc-miR-107	Chr02_114580003_114665451	circRNA	Pig.16704	SOX6-201	transcription factor SOX-6 isoform X1 [Sus scrofa]	-0.783217	0.00258621	0.195873
ssc-miR-324	Scaffold3265_5751_23150	circRNA				-0.694022	0.0122857	0.327754
ssc-miR-450c-3p	Chr01_140726906_140737049	circRNA	Pig.02266	TEX9-202	testis-expressed sequence 9 protein [Sus scrofa]	-0.587003	0.044795	0.469531
ssc-miR-92b-3p	Chr05_79182843_79198779	circRNA	Pig.13120	NT5DC3-201	LOW QUALITY PROTEIN: 5'-nucleotidase domain-containing protein 3 [Sus scrofa]	-0.706294	0.0102452	0.30523
ssc-miR-212	Chr08_27230303_27261524	circRNA	Pig.12465	LIMCH1-207	LOW QUALITY PROTEIN: LIM and calponin homology domains-containing protein 1 [Sus scrofa]	-0.657343	0.0201855	0.383053
ssc-miR-9785-5p	Chr04_36807602_36836417	circRNA	Pig.01495	WWP1-201	NEDD4-like E3 ubiquitin-protein ligase WWP1 isoform X1 [Sus scrofa]	-0.666188	0.0180126	0.372646
ssc-miR-4331-3p	Chr06_583884_613584	circRNA	Pig.18894	FOXJ3-202	forkhead box protein J3 isoform X1 [Sus scrofa]	-0.577934	0.0490488	0.486899
ssc-miR-671-3p	Chr02_156786043_156806512	circRNA	Pig.17102	PPP6R3-201	serine/threonine-protein phosphatase 6 regulatory subunit 3 isoform X6 [Sus scrofa]	-0.619734	0.0316024	0.425913
ssc-miR-493-5p	Chr09_140208927_140230748	circRNA				-0.75354	0.00465308	0.237831
ssc-miR-106a	Chr13_180594582_180621458	circRNA				-0.651349	0.0217628	0.383323
ssc-miR-125b	Chr06_22480849_22499952	circRNA				-0.748252	0.00512408	0.244032
ssc-miR-423-5p	ChrX_92332569_92409828	circRNA	Pig.02436	TMEM164-201	transmembrane protein 164 isoform X1 [Sus scrofa]	-0.608392	0.035806	0.441775
ssc-miR-504	Chr07_125133345_125157395	circRNA	Pig.13357	MLIP-201	muscular LMNA-interacting protein isoform X3 [Sus scrofa]	-0.678322	0.0153173	0.349889
ssc-miR-504	Chr04_110994123_110999920	circRNA	Pig.01705	ARHGAP29-201	rho GTPase-activating protein 29 [Sus scrofa]	-0.747449	0.00519858	0.246686
ssc-miR-7137-3p	Chr03_96765182_96791365	circRNA	Pig.10269,MSTRG.9426	UNKL,		-0.721542	0.00807444	0.285901
ssc-miR-628-3p	Chr07_78284059_78313084	circRNA	MSTRG.20541			-0.62384	0.030172	0.418402
ssc-miR-4331-5p	Chr01_229086010_229128907	circRNA	MSTRG.2920			-0.577479	0.0492696	0.486899
ssc-miR-19a	Chr15_85742461_85764319	circRNA	MSTRG.36928			-0.659854	0.0195502	0.383053
ssc-miR-212	Chr05_20526478_20543229	circRNA	Pig.19106	TBC1D22A-201	LOW QUALITY PROTEIN: TBC1 domain family member 22A [Sus scrofa]	-0.671329	0.0168315	0.362833
ssc-miR-185	Chr01_250407540_250490265	circRNA	Pig.09625	ARID1B-201	AT-rich interactive domain-containing protein 1B isoform X5 [Sus scrofa]	-0.591945	0.0425902	0.463764
ssc-miR-362	Chr08_114290483_114312296	circRNA	Pig.00676	EGF-201	pro-epidermal growth factor precursor [Sus scrofa]	-0.704029	0.0106012	0.310374
ssc-miR-2320-5p	Chr13_55034018_55041324	circRNA	Pig.06075	PCCB-205	propionyl-CoA carboxylase beta chain, mitochondrial precursor [Sus scrofa]	-0.657343	0.0201855	0.383053
ssc-miR-183	ChrX_60443021_60461237	circRNA	Pig.10436	PHKA1-202	phosphorylase b kinase regulatory subunit alpha, skeletal muscle isoform isoform X1 [Sus scrofa]	-0.639693	0.0250844	0.394366
ssc-miR-504	Chr10_62251864_62267849	circRNA	Pig.05023	ZEB1-201	LOW QUALITY PROTEIN: zinc finger E-box-binding homeobox 1 [Sus scrofa]	-0.718328	0.00850036	0.289546
ssc-miR-376a-5p	Chr13_3790648_3799041	circRNA	Pig.07833	NKTR-201	NK-tumor recognition protein isoform X9 [Sus scrofa]	-0.760071	0.00411738	0.228781
ssc-miR-214-3p	Chr07_125113842_125157395	circRNA	Pig.13357	MLIP-201	muscular LMNA-interacting protein isoform X3 [Sus scrofa]	-0.65035	0.0220342	0.383323
ssc-miR-9	Chr06_32608626_32620129	circRNA	Pig.05306	ACADM-205	RecName: Full=Medium-chain specific acyl-CoA dehydrogenase, mitochondrial; Short=MCAD; Flags: PrecursorAAW30430.1 medium-chain acyl-coA dehydrogenase [Sus scrofa]	-0.612961	0.0340673	0.437651
ssc-miR-4331-3p	Chr03_26042218_26067271	circRNA	Pig.06706	BIRC6-201	LOW QUALITY PROTEIN: baculoviral IAP repeat-containing protein 6 [Sus scrofa]	-0.630474	0.0279603	0.408257
ssc-miR-130b-5p	Chr15_78604943_78637426	circRNA	Pig.00183	TLK1-201	serine/threonine-protein kinase tousled-like 1 isoform X1 [Sus scrofa]	-0.594406	0.0415215	0.463764
ssc-miR-9-2	ChrX_63489000_63504023	circRNA	Pig.10458	ATRX-201	transcriptional regulator ATRX isoform X1 [Sus scrofa]	-0.601399	0.0385885	0.453808
ssc-miR-361-3p	Scaffold158_4526918_4535945	circRNA				-0.776224	0.00299286	0.20523
ssc-miR-9843-3p	Chr06_101714413_101778525	circRNA	Pig.08532	RERE	arginine-glutamic acid dipeptide (RE) repeats, isoform CRA_c [Homo sapiens]	-0.601399	0.0385885	0.453808
ssc-miR-1307	Chr09_131363257_131386887	circRNA				-0.888112	0.000114134	0.0783314
ssc-miR-34a	Chr03_109640009_109652221	circRNA				-0.587413	0.0446093	0.468348
ssc-miR-181d-3p	Chr10_50761217_50794597	circRNA	Pig.09670	MLLT10-201	protein AF-10 isoform X3 [Sus scrofa]	-0.624169	0.0300595	0.418402
ssc-miR-107	Scaffold118_6022310_6039588	circRNA				-0.65035	0.0220342	0.383323
ssc-miR-1842	Chr09_73608613_73613634	circRNA	Pig.00508	PIK3C2B-201	phosphatidylinositol 4-phosphate 3-kinase C2 domain-containing subunit beta isoform X1 [Sus scrofa]	-0.706294	0.0102452	0.30523
ssc-miR-874	Chr11_2628220_2629833	circRNA	Pig.18467	ATP11A-201	probable phospholipid-transporting ATPase IH isoform X1 [Sus scrofa]	-0.601399	0.0385885	0.453808
ssc-miR-128	Chr07_95830899_95842021	circRNA	Pig.17585	PTPN9-201	tyrosine-protein phosphatase non-receptor type 9 isoform X1 [Sus scrofa]	-0.633819	0.0268907	0.404247
ssc-miR-183	Chr12_3474168_3478097	circRNA	Pig.19814	EIF4A3-201	eukaryotic initiation factor 4A-III [Bos taurus]	-0.706294	0.0102452	0.30523
ssc-miR-33b-3p	Chr10_34555954_34557712	circRNA	Pig.14079	DIP2C-201	disco-interacting protein 2 homolog C isoform X1 [Sus scrofa]	-0.60577	0.0368318	0.448508
ssc-miR-103	Chr09_131363257_131386887	circRNA				-0.678322	0.0153173	0.349889
ssc-miR-9-1	Chr10_58190961_58205038	circRNA	Pig.13795	MINDY3-201	ubiquitin carboxyl-terminal hydrolase MINDY-3 isoform X1 [Sus scrofa]	-0.664336	0.0184527	0.372646
ssc-miR-199a-5p	Chr02_77942459_77949124	circRNA	MSTRG.4938			-0.623469	0.0302994	0.418402
ssc-miR-455-3p	Chr01_120325301_120333334	circRNA	Pig.03428	PIAS1-201	E3 SUMO-protein ligase PIAS1 [Sus scrofa]	-0.58042	0.047856	0.481473
ssc-miR-140-3p	Chr07_10704853_10712203	circRNA				-0.678155	0.0153522	0.349897
ssc-miR-7857-3p	Chr10_14523_14799	circRNA				-0.779483	0.00279771	0.202974
ssc-miR-1842	Chr07_33696516_33706280	circRNA	Pig.19099	PAPOLA-201	poly(A) polymerase alpha isoform X4 [Sus scrofa]	-0.65035	0.0220342	0.383323
ssc-miR-342	Chr16_2590898_2678306	circRNA				-0.711034	0.00952876	0.299045
ssc-miR-339-5p	Chr10_58190961_58205038	circRNA	Pig.13795	MINDY3-201	ubiquitin carboxyl-terminal hydrolase MINDY-3 isoform X1 [Sus scrofa]	-0.622378	0.0306759	0.418402
ssc-miR-107	Chr07_10704853_10747768	circRNA				-0.749563	0.00500405	0.244032
ssc-miR-504	Chr18_45729590_45754366	circRNA	Pig.07095	HIBADH-202	3-hydroxyisobutyrate dehydrogenase, mitochondrial [Sus scrofa]	-0.781087	0.0027053	0.198649
ssc-miR-141	Chr11_7162488_7181961	circRNA	Pig.03550	PSPC1-201	paraspeckle component 1 isoform X2 [Sus scrofa]	-0.781087	0.0027053	0.198649
ssc-miR-199b-3p	Chr06_63650554_63691247	circRNA				-0.676073	0.0157928	0.355726
ssc-miR-378b-3p	Chr03_98810789_98847046	circRNA	Pig.10357	CREBBP-201	CREB-binding protein [Sus scrofa]	-0.581437	0.0473736	0.481473
ssc-miR-545-3p	Chr04_81182357_81276967	circRNA				-0.777584	0.00291017	0.20523
ssc-miR-19b	Chr13_70616611_70654615	circRNA	MSTRG.31828			-0.685315	0.013906	0.338452
ssc-miR-500-5p	Chr06_63668723_63715863	circRNA				-0.855634	0.000385575	0.114429
ssc-miR-338	Chr04_81182357_81276967	circRNA				-0.73205	0.00679293	0.266374
ssc-miR-365-5p	Chr13_10327454_10331181	circRNA	Pig.15846	RBM6-201	RNA-binding protein 6 isoform X1 [Sus scrofa]	-0.616347	0.0328184	0.430597
ssc-miR-362	Chr04_113748733_113771031	circRNA	Pig.01735	ZNF644-207	zinc finger protein 644 isoform X1 [Sus scrofa]	-0.619734	0.0316024	0.425913
ssc-miR-10384	Chr15_34245827_34299950	circRNA	Pig.08920,MSTRG.36309	MYOM2,		-0.605955	0.0367585	0.448508
ssc-miR-301	Chr01_229086010_229128907	circRNA	MSTRG.2920			-0.75354	0.00465308	0.237831
ssc-miR-30d	Chr06_63462695_63485048	circRNA	Pig.03641	MIB1-201	PREDICTED: E3 ubiquitin-protein ligase MIB1 [Oryctolagus cuniculus]	-0.58042	0.047856	0.481473
ssc-miR-183	Chr06_49702478_49713302	circRNA	Pig.02792	FHOD3-206	FH1/FH2 domain-containing protein 3 isoform X2 [Sus scrofa]	-0.761369	0.00401672	0.227208
ssc-miR-1343	Chr01_229247351_229282615	circRNA	MSTRG.2920,Pig.04030	,EYA4-201		-0.797203	0.00190037	0.177104
ssc-miR-361-3p	Chr18_55221402_55260430	circRNA	Pig.17674	SUGCT-201	succinate--hydroxymethylglutarate CoA-transferase [Sus scrofa]	-0.78171	0.00267007	0.197707
ssc-miR-7137-3p	Chr12_6014140_6048979	circRNA				-0.615385	0.0331699	0.430597
ssc-miR-30c-5p	Chr03_95720238_95728109	circRNA	Pig.20926	FMC1-LUC7L2-201	unnamed protein product, partial [Mus musculus]	-0.591945	0.0425902	0.463764
ssc-miR-769-5p	Chr13_95698281_95739739	circRNA	Pig.13039	USP13-201	ubiquitin carboxyl-terminal hydrolase 13 isoform X1 [Sus scrofa]	-0.735553	0.00640178	0.264432
ssc-miR-365-5p	Chr07_97766890_97774065	circRNA	Pig.08775	FBXO22-202	ubiquitin-conjugating enzyme E2 Q2 isoform X1 [Sus scrofa]	-0.740912	0.00583634	0.257263
ssc-let-7a	Chr15_111115241_111129108	circRNA	Pig.11696	NDUFS1-201	NADH-ubiquinone oxidoreductase 75 kDa subunit, mitochondrial [Sus scrofa]	-0.602453	0.0381595	0.453808
ssc-miR-142-3p	Chr15_107979484_108030953	circRNA				-0.690019	0.0130122	0.332198
ssc-miR-183	Chr06_134537417_134576704	circRNA	MSTRG.18159,Pig.13994	,PHKB-201		-0.629371	0.0283197	0.408257
ssc-miR-146b	Scaffold124_4666473_4697668	circRNA	Pig.11261	MYPN-201	myopalladin isoform X1 [Sus scrofa]	-0.7986	0.00184042	0.177104
ssc-let-7e	ChrX_21023831_21034961	circRNA	Pig.01775	RPS6KA3-201	ribosomal protein S6 kinase alpha-3 isoform 1 [Mus musculus]	-0.727804	0.0072908	0.274974
ssc-miR-146b	Chr13_60625423_60706987	circRNA	Pig.06117	TFDP2-201	transcription factor Dp-2 isoform X1 [Sus scrofa]	-0.594406	0.0415215	0.463764
ssc-miR-1343	Chr12_16772539_16780502	circRNA	Pig.17606	ANKFY1-204	rabankyrin-5 isoform X1 [Sus scrofa]	-0.762238	0.00395045	0.226527
ssc-miR-361-3p	Chr13_181129183_181184025	circRNA				-0.678322	0.0153173	0.349889
ssc-miR-330	Chr10_22785187_22791068	circRNA	Pig.11153	RRP15-202	RRP15-like protein isoform X1 [Sus scrofa]	-0.605955	0.0367585	0.448508
ssc-miR-221-5p	Chr15_107979484_108030953	circRNA				-0.581437	0.0473736	0.481473
ssc-miR-532-5p	Chr06_32608626_32620129	circRNA	Pig.05306	ACADM-205	RecName: Full=Medium-chain specific acyl-CoA dehydrogenase, mitochondrial; Short=MCAD; Flags: PrecursorAAW30430.1 medium-chain acyl-coA dehydrogenase [Sus scrofa]	-0.59895	0.0395981	0.459925
ssc-miR-9-1	ChrX_63489000_63504023	circRNA	Pig.10458	ATRX-201	transcriptional regulator ATRX isoform X1 [Sus scrofa]	-0.601399	0.0385885	0.453808
ssc-miR-1343	Chr06_160502468_160534427	circRNA				-0.752674	0.00472788	0.23793
ssc-miR-140-3p	Chr01_100118754_100133409	circRNA	Pig.20309	NFATC1-203	nuclear factor of activated T-cells, cytoplasmic 1 [Sus scrofa]	-0.595447	0.0410748	0.463764
ssc-miR-6529	Chr06_49674210_49709671	circRNA	Pig.02792	FHOD3-206	FH1/FH2 domain-containing protein 3 isoform X2 [Sus scrofa]	-0.639693	0.0250844	0.394366
ssc-miR-504	Chr14_62315698_62320947	circRNA				-0.727273	0.00735503	0.274974
ssc-miR-383	Chr05_44538462_44551637	circRNA	Pig.06610	AMN1-201	protein AMN1 homolog isoform X1 [Sus scrofa]	-0.582361	0.0469387	0.481473
ssc-miR-361-3p	Chr07_125133345_125157395	circRNA	Pig.13357	MLIP-201	muscular LMNA-interacting protein isoform X3 [Sus scrofa]	-0.832168	0.000785442	0.135543
ssc-miR-423-5p	Chr17_12219923_12243444	circRNA	Pig.13480	PSD3-201	PREDICTED: PH and SEC7 domain-containing protein 3 isoform X3 [Ovis aries musimon]	-0.672505	0.0165693	0.362833
ssc-miR-15b	Chr13_46365859_46382501	circRNA				-0.636364	0.0260969	0.397342
ssc-miR-769-3p	Chr08_98373397_98395063	circRNA	Pig.01030	LARP1B-201	la-related protein 1B isoform X1 [Sus scrofa]	-0.739455	0.00598623	0.25807
ssc-miR-191	Chr11_12275090_12300096	circRNA	Pig.03511	PAN3-201	PAB-dependent poly(A)-specific ribonuclease subunit PAN3 isoform X1 [Sus scrofa]	-0.797203	0.00190037	0.177104
ssc-miR-4331-3p	Chr13_136819532_136837785	circRNA	Pig.00873	IMPG2-201	interphotoreceptor matrix proteoglycan 2 isoform X4 [Sus scrofa]	-0.68458	0.0140495	0.34173
ssc-miR-130b-5p	Chr10_9659996_9696380	circRNA	Pig.12150	DENND1B-201	LOW QUALITY PROTEIN: DENN domain-containing protein 1B [Sus scrofa]	-0.657343	0.0201855	0.383053
ssc-miR-2483	Chr15_16941102_16950848	circRNA	Pig.04263	RAB3GAP1-201	LOW QUALITY PROTEIN: rab3 GTPase-activating protein catalytic subunit [Sus scrofa]	-0.644484	0.0236773	0.394186
ssc-miR-181a	Chr12_6481490_6495078	circRNA	Pig.19284	AKAP10-203	A-kinase anchor protein 10, mitochondrial [Sus scrofa]	-0.706294	0.0102452	0.30523
ssc-miR-221-5p	Chr06_66564283_66595285	circRNA	Pig.03664	SMCHD1-201	structural maintenance of chromosomes flexible hinge domain-containing protein 1 isoform X1 [Sus scrofa]	-0.578511	0.0487701	0.486899
ssc-miR-769-3p	Chr13_136581928_136585199	circRNA	MSTRG.32673,Pig.00868	,ZBTB11-202		-0.595447	0.0410748	0.463764
ssc-miR-421-3p	Chr06_22480849_22499952	circRNA				-0.713287	0.00920178	0.294637
ssc-let-7d-5p	Chr14_44910652_44925607	circRNA	Pig.05588	EXTL3-201	exostosin-like 3 [Sus scrofa]	-0.753043	0.00469586	0.237831
ssc-miR-574-5p	Chr01_12787429_12798304	circRNA	Pig.03859	TGFBR1-201	transforming growth factor beta type 1 receptor [Sus scrofa]	-0.713287	0.00920178	0.294637
ssc-miR-222	Chr13_70616611_70654615	circRNA	MSTRG.31828			-0.608392	0.035806	0.441775
ssc-miR-1842	Chr12_31796253_31823882	circRNA	Pig.11176	RAD51C-201	DNA repair protein RAD51 homolog 3 isoform X1 [Sus scrofa]	-0.587413	0.0446093	0.468348
ssc-miR-1842	Chr06_2604907_2674494	circRNA	Pig.12657	ERI3-203	ERI1 exoribonuclease 3 isoform X1 [Sus scrofa]	-0.690019	0.0130122	0.332198
ssc-miR-1839-5p	Chr02_114580003_114665451	circRNA	Pig.16704	SOX6-201	transcription factor SOX-6 isoform X1 [Sus scrofa]	-0.774667	0.00308965	0.207937
ssc-miR-4331-3p	Chr03_57850463_57864939	circRNA	Pig.04873	DYSF-204	LOW QUALITY PROTEIN: dysferlin [Sus scrofa]	-0.595442	0.0410771	0.463764
ssc-miR-92a	Chr05_4770639_4793901	circRNA	Pig.17058	RBFOX2-202	RNA binding protein fox-1 homolog 2 isoform X11 [Sus scrofa]	-0.741259	0.00580115	0.256739
ssc-miR-328	Chr01_17284896_17285134	circRNA	Pig.03920	Tpm2	PREDICTED: tropomyosin beta chain isoform X4 [Loxodonta africana]	-0.619734	0.0316024	0.425913
ssc-miR-222	Chr01_250207988_250284542	circRNA	Pig.09625	ARID1B-201	AT-rich interactive domain-containing protein 1B isoform X5 [Sus scrofa]	-0.741259	0.00580115	0.256739
ssc-miR-23b	Chr14_3972913_3974909	circRNA	Pig.05831	ACACA-203	acetyl-CoA carboxylase 2 precursor [Sus scrofa]	-0.619315	0.0317509	0.426899
ssc-miR-361-3p	Chr06_2639450_2692570	circRNA	Pig.12657	ERI3-203	ERI1 exoribonuclease 3 isoform X1 [Sus scrofa]	-0.888112	0.000114134	0.0783314
ssc-miR-30d	Chr09_31155471_31162291	circRNA				-0.781087	0.0027053	0.198649
ssc-miR-874	Chr06_2663266_2692570	circRNA	Pig.12657	ERI3-203	ERI1 exoribonuclease 3 isoform X1 [Sus scrofa]	-0.727273	0.00735503	0.274974
ssc-miR-450b-3p	Chr01_181973310_182068263	circRNA	Pig.00734	REV3L-201	DNA polymerase zeta catalytic subunit isoform X1 [Sus scrofa]	-0.638229	0.0255261	0.397342
ssc-miR-423-5p	Chr06_101714413_101778525	circRNA	Pig.08532	RERE	arginine-glutamic acid dipeptide (RE) repeats, isoform CRA_c [Homo sapiens]	-0.657343	0.0201855	0.383053
ssc-miR-2320-3p	Chr15_49079022_49080493	circRNA	Pig.02682,MSTRG.36454	FGFR1-201,		-0.839161	0.000642826	0.127183
ssc-miR-370	Chr06_71794909_71818899	circRNA	Pig.03687	ANKRD12-201	ankyrin repeat domain-containing protein 12 isoform X1 [Sus scrofa]	-0.664336	0.0184527	0.372646
ssc-let-7a	Chr09_66558827_66566856	circRNA	MSTRG.24574,Pig.00439	,KRIT1		-0.832872	0.000770065	0.135543
ssc-miR-1842	Chr02_1046946_1056564	circRNA	Pig.20354	HMGXB3-201	HMG domain-containing protein 3 isoform X1 [Sus scrofa]	-0.812127	0.001332	0.160055
ssc-miR-212	ChrX_20814686_20820349	circRNA	Pig.01772	BCLAF3-203	uncharacterized protein CXorf23 homolog isoform X2 [Sus scrofa]	-0.750198	0.00494669	0.244032
ssc-miR-345-3p	Chr18_9569185_9576345	circRNA				-0.65149	0.0217247	0.383323
ssc-miR-378b-3p	ChrX_103903248_103914281	circRNA				-0.594406	0.0415215	0.463764
ssc-miR-128	Chr03_98810789_98847046	circRNA	Pig.10357	CREBBP-201	CREB-binding protein [Sus scrofa]	-0.65149	0.0217247	0.383323
ssc-miR-221-5p	Chr12_11793022_11820142	circRNA	MSTRG.28723			-0.591312	0.042868	0.463764
ssc-miR-130b-5p	Chr18_9535062_9540502	circRNA	Pig.17918	BRAF-206	serine/threonine-protein kinase B-raf isoform X1 [Sus scrofa]	-0.577479	0.0492696	0.486899
ssc-miR-103	Chr10_71649637_71659985	circRNA	MSTRG.27025,Pig.05070	,UBAP2-202		-0.643357	0.0240032	0.394186
ssc-miR-874	Chr06_16875956_16911354	circRNA	Pig.15137	FGGY-202	FGGY carbohydrate kinase domain-containing protein isoform X5 [Sus scrofa]	-0.692308	0.012593	0.327754
ssc-miR-29a-5p	Chr10_1913538_1919786	circRNA	Pig.17959	SCCPDH-201	uncharacterized protein LOC100521600 isoform X2 [Sus scrofa]	-0.589708	0.0435783	0.468348
ssc-miR-125a	Chr09_109132367_109141681	circRNA	Pig.11684	PICALM-207	phosphatidylinositol-binding clathrin assembly protein isoform X6 [Sus scrofa]	-0.713287	0.00920178	0.294637
ssc-miR-2320-5p	Chr03_118983837_118988965	circRNA	Pig.17929	FAM120A-203	constitutive coactivator of PPAR-gamma-like protein 1 isoform X1 [Sus scrofa]	-0.629371	0.0283197	0.408257
ssc-miR-504	Chr03_77822466_77840328	circRNA	MSTRG.8700,Pig.09456	,REV1-202		-0.818182	0.00114311	0.152042
ssc-miR-339	Chr08_89371697_89400776	circRNA				-0.643357	0.0240032	0.394186
ssc-miR-345-5p	Chr06_161805477_161843134	circRNA				-0.650444	0.0220086	0.383323
ssc-miR-6529	Chr12_48595782_48605968	circRNA	Pig.19046	EZH1-201	histone-lysine N-methyltransferase EZH1 [Sus scrofa]	-0.776224	0.00299286	0.20523
ssc-miR-212	Scaffold419_205122_226753	circRNA	Pig.20268	RNF216-201	E3 ubiquitin-protein ligase RNF216 isoform X2 [Sus scrofa]	-0.704243	0.0105672	0.310374
ssc-miR-505	Chr10_62929289_62951217	circRNA	Pig.05026	SVIL-201	supervillin isoform X2 [Sus scrofa]	-0.622378	0.0306759	0.418402
ssc-miR-10384	Chr12_6481490_6510785	circRNA	Pig.19284	AKAP10-203	A-kinase anchor protein 10, mitochondrial [Sus scrofa]	-0.643357	0.0240032	0.394186
ssc-miR-500-5p	Chr16_35783210_35787304	circRNA	Pig.01140	ERBIN-201	erbin isoform X1 [Sus scrofa]	-0.626776	0.0291781	0.41496
ssc-miR-363	ChrX_116987066_116999939	circRNA	Pig.08395	ATP11C-201	phospholipid-transporting ATPase IG isoform X1 [Sus scrofa]	-0.755245	0.00450844	0.235402
ssc-miR-1842	Chr04_54218624_54228068	circRNA	Pig.01421	CSPP1-208	centrosome and spindle pole-associated protein 1 isoform X1 [Sus scrofa]	-0.629371	0.0283197	0.408257
ssc-miR-361-3p	Chr06_100219067_100265828	circRNA	Pig.08550	KIF1A-202	kinesin-like protein KIF1B isoform X2 [Sus scrofa]	-0.767076	0.00359618	0.219485
ssc-miR-196b-5p	Chr08_82362096_82402170	circRNA	Pig.01089	ARHGAP10-201	rho GTPase-activating protein 10 isoform X1 [Sus scrofa]	-0.608392	0.035806	0.441775
ssc-miR-24-3p	Chr12_11693177_11785342	circRNA	MSTRG.28723			-0.717863	0.00856333	0.289546
ssc-miR-130b-5p	Chr06_101761329_101778525	circRNA	Pig.08532	RERE	arginine-glutamic acid dipeptide (RE) repeats, isoform CRA_c [Homo sapiens]	-0.734266	0.00654349	0.264432
ssc-miR-6529	Chr08_82219917_82248693	circRNA	Pig.01089	ARHGAP10-201	rho GTPase-activating protein 10 isoform X1 [Sus scrofa]	-0.706294	0.0102452	0.30523
ssc-miR-1842	Chr02_156786043_156804267	circRNA	Pig.17102	PPP6R3-201	serine/threonine-protein phosphatase 6 regulatory subunit 3 isoform X6 [Sus scrofa]	-0.710612	0.0095911	0.299707
ssc-miR-361-3p	Chr06_82676264_82679124	circRNA	Pig.03071,MSTRG.16092	SERINC2-201,		-0.822194	0.00102978	0.149421
ssc-miR-7-5p	Chr15_85758270_85772677	circRNA	Pig.00129,MSTRG.36928	TTN,		-0.694797	0.0121486	0.327754
ssc-miR-23b	Chr03_93652036_93670231	circRNA	Pig.09212	BAZ1B-201	tyrosine-protein kinase BAZ1B [Sus scrofa]	-0.769231	0.00344645	0.215994
ssc-let-7e	Chr01_21490809_21518105	circRNA	Pig.06447	TLE4-201	PREDICTED: transducin-like enhancer protein 4 isoform X1 [Erinaceus europaeus]	-0.631638	0.0275846	0.408257
ssc-miR-103	Chr06_2663266_2692570	circRNA	Pig.12657	ERI3-203	ERI1 exoribonuclease 3 isoform X1 [Sus scrofa]	-0.72028	0.00823977	0.285901
ssc-miR-935	Chr02_159713586_159713945	circRNA				-0.623469	0.0302994	0.418402
ssc-miR-30d	Chr07_125113842_125157395	circRNA	Pig.13357	MLIP-201	muscular LMNA-interacting protein isoform X3 [Sus scrofa]	-0.804196	0.00161477	0.169285
ssc-miR-2320-5p	Chr06_78467113_78470604	circRNA	Pig.03001	AGO1-202	protein argonaute-3 [Bos taurus]	-0.587413	0.0446093	0.468348
ssc-miR-4331-3p	Chr04_55472441_55485122	circRNA	Pig.01406	MTFR1-203	mitochondrial fission regulator 1 isoform X2 [Sus scrofa]	-0.647987	0.0226858	0.388903
ssc-miR-4331-3p	Chr16_61810689_61814288	circRNA	Pig.06638	ZFR-201	zinc finger RNA-binding protein isoform X2 [Sus scrofa]	-0.638228	0.0255262	0.397342
ssc-miR-500-5p	Chr15_114471451_114560459	circRNA				-0.594406	0.0415215	0.463764
ssc-miR-107	Chr05_99164719_99181403	circRNA	MSTRG.14656,Pig.11752	,ACSS3-201		-0.769231	0.00344645	0.215994
ssc-miR-2320-5p	Chr09_109177641_109193076	circRNA	Pig.11684	PICALM-207	phosphatidylinositol-binding clathrin assembly protein isoform X6 [Sus scrofa]	-0.664336	0.0184527	0.372646
ssc-miR-769-3p	Scaffold180_2562774_2570664	circRNA	Pig.13867	PFKFB1-201	6-phosphofructo-2-kinase/fructose-2,6-bisphosphatase 1 isoform X2 [Sus scrofa]	-0.783217	0.00258621	0.195873
ssc-miR-1306-5p	Chr06_2604907_2674494	circRNA	Pig.12657	ERI3-203	ERI1 exoribonuclease 3 isoform X1 [Sus scrofa]	-0.612961	0.0340673	0.437651
ssc-miR-125b	Chr13_95698281_95739739	circRNA	Pig.13039	USP13-201	ubiquitin carboxyl-terminal hydrolase 13 isoform X1 [Sus scrofa]	-0.58494	0.0457391	0.473928
ssc-miR-615	Chr03_115420446_115432145	circRNA	Pig.16762	COG7-201	conserved oligomeric Golgi complex subunit 7 isoform X1 [Sus scrofa]	-0.739055	0.00602782	0.25807
ssc-miR-7135-5p	Chr12_56174732_56189774	circRNA	Pig.08031	ABCA6-203	ATP-binding cassette sub-family A member 6 isoform X1 [Sus scrofa]	-0.667487	0.0177085	0.372053
ssc-miR-342	Chr17_37905432_37916365	circRNA	Pig.07377	NDRG3	protein NDRG3 isoform X1 [Sus scrofa]	-0.727273	0.00735503	0.274974
ssc-miR-9-2	Chr06_63462695_63485048	circRNA	Pig.03641	MIB1-201	PREDICTED: E3 ubiquitin-protein ligase MIB1 [Oryctolagus cuniculus]	-0.762238	0.00395045	0.226527
ssc-miR-140-3p	Chr14_130697758_130700895	circRNA	Pig.12089	C10H10orf88	uncharacterized protein C10orf88 isoform X1 [Sus scrofa]	-0.640861	0.0247359	0.394366
ssc-miR-4331-3p	Chr05_72050161_72071860	circRNA	Pig.07534	PPHLN1-201	periphilin-1 isoform X1 [Sus scrofa]	-0.637479	0.0257544	0.397342
ssc-miR-378	Chr01_229086010_229128907	circRNA	MSTRG.2920			-0.676073	0.0157928	0.355726
ssc-miR-424-3p	Chr14_64241911_64269173	circRNA	Pig.07164	ATP2A2-201	sarcoplasmic/endoplasmic reticulum calcium ATPase 2 isoform X1 [Sus scrofa]	-0.629371	0.0283197	0.408257
ssc-miR-149	Chr09_116510800_116511736	circRNA	MSTRG.25472,Pig.08139	,AMOTL1-201		-0.622378	0.0306759	0.418402
ssc-miR-361-5p	Chr06_139911007_139917575	circRNA	MSTRG.18233,Pig.14993	,CHD9-201		-0.711285	0.00949192	0.299045
ssc-miR-1842	Scaffold118_4243406_4252571	circRNA	Pig.10811	VIRMA-202	protein virilizer homolog isoform X1 [Sus scrofa]	-0.669031	0.0173522	0.365883
ssc-miR-128	Chr01_250407540_250460068	circRNA	Pig.09625	ARID1B-201	AT-rich interactive domain-containing protein 1B isoform X5 [Sus scrofa]	-0.615385	0.0331699	0.430597
ssc-miR-1839-5p	Chr10_34546601_34557712	circRNA	Pig.14079	DIP2C-201	disco-interacting protein 2 homolog C isoform X1 [Sus scrofa]	-0.633819	0.0268907	0.404247
ssc-miR-107	Chr13_86835359_86842481	circRNA	Pig.11303	PHC3-201	polyhomeotic-like protein 3 isoform X1 [Sus scrofa]	-0.797203	0.00190037	0.177104
ssc-miR-7136-3p	Chr06_63650554_63671201	circRNA				-0.74081	0.00584681	0.257263
ssc-miR-330	Chr12_6481490_6510785	circRNA	Pig.19284	AKAP10-203	A-kinase anchor protein 10, mitochondrial [Sus scrofa]	-0.65149	0.0217247	0.383323
ssc-miR-107	Chr15_32075801_32147077	circRNA				-0.622378	0.0306759	0.418402
ssc-miR-30c-5p	Chr15_85732187_85752903	circRNA	Pig.00129,MSTRG.36928	TTN,		-0.649032	0.022396	0.387413
ssc-miR-331-3p	Chr02_159713586_159713781	circRNA				-0.678322	0.0153173	0.349889
ssc-miR-221-5p	Chr12_11829870_11864136	circRNA	MSTRG.28723			-0.643357	0.0240032	0.394186
ssc-miR-361-5p	Chr03_98810789_98847046	circRNA	Pig.10357	CREBBP-201	CREB-binding protein [Sus scrofa]	-0.577934	0.0490488	0.486899
ssc-miR-140-3p	Chr09_40294554_40366868	circRNA	Pig.00327	CACNA2D1-201	voltage-dependent calcium channel subunit alpha-2/delta-1 isoform X5 [Sus scrofa]	-0.633976	0.0268409	0.404247
ssc-miR-2366	Chr07_61199248_61243014	circRNA	Pig.04303	GPHN-207	gephyrin isoform X1 [Sus scrofa]	-0.713287	0.00920178	0.294637
ssc-miR-1842	Chr14_103592358_103623933	circRNA	Pig.01957	TBC1D12-201	TBC1 domain family member 12 isoform X1 [Sus scrofa]	-0.725114	0.00762017	0.276927
ssc-miR-7139-3p	Chr07_23414882_23455147	circRNA				-0.678462	0.015288	0.349889
ssc-miR-29c	Chr12_11843480_11891592	circRNA	MSTRG.28723			-0.846154	0.000521134	0.121517
ssc-miR-107	Chr07_125133345_125178886	circRNA	Pig.13357	MLIP-201	muscular LMNA-interacting protein isoform X3 [Sus scrofa]	-0.727273	0.00735503	0.274974
ssc-miR-490-5p	Chr09_132961125_132989327	circRNA	Pig.10255	UVRAG-201	UV radiation resistance-associated gene protein isoform X2 [Sus scrofa]	-0.686224	0.0137298	0.338452
ssc-miR-1842	Chr13_60070249_60087893	circRNA	Pig.06112	RASA2-203	ras GTPase-activating protein 2 isoform X2 [Sus scrofa]	-0.626971	0.0291129	0.41496
ssc-miR-1842	Chr08_139877592_139902897	circRNA	Pig.00525	ANTXR2-205	anthrax toxin receptor 2 [Sus scrofa]	-0.661988	0.0190217	0.376816
ssc-miR-30a-3p	Chr01_17284896_17285134	circRNA	Pig.03920	Tpm2	PREDICTED: tropomyosin beta chain isoform X4 [Loxodonta africana]	-0.704243	0.0105672	0.310374
ssc-miR-4331-3p	Chr04_112634411_112648116	circRNA	Pig.01723	RPAP2-201	putative RNA polymerase II subunit B1 CTD phosphatase RPAP2 [Sus scrofa]	-0.671906	0.0167025	0.362833
ssc-miR-320	Chr06_2639450_2692570	circRNA	Pig.12657	ERI3-203	ERI1 exoribonuclease 3 isoform X1 [Sus scrofa]	-0.587413	0.0446093	0.468348
ssc-miR-1842	Chr10_34555954_34557712	circRNA	Pig.14079	DIP2C-201	disco-interacting protein 2 homolog C isoform X1 [Sus scrofa]	-0.75354	0.00465308	0.237831
ssc-miR-4331-3p	Chr03_111581452_111583858	circRNA	Pig.11639	SMG1-201	serine/threonine-protein kinase SMG1 isoform X1 [Sus scrofa]	-0.619966	0.0315202	0.425913
ssc-miR-4331-3p	Chr08_27211064_27213664	circRNA	Pig.12465	LIMCH1-207	LOW QUALITY PROTEIN: LIM and calponin homology domains-containing protein 1 [Sus scrofa]	-0.616463	0.032776	0.430597
ssc-miR-342	Chr04_110101379_110134080	circRNA	Pig.01698	TLCD4-RWDD3	transmembrane protein 56 isoform X2 [Sus scrofa]	-0.776224	0.00299286	0.20523
ssc-miR-136-5p	Chr01_140733143_140759222	circRNA	Pig.02266	TEX9-202	testis-expressed sequence 9 protein [Sus scrofa]	-0.699301	0.0113742	0.316588
ssc-miR-150	Chr12_6535923_6560705	circRNA				-0.746867	0.00525314	0.247533
ssc-miR-183	Chr09_36188939_36207901	circRNA	Pig.00318	PHTF2-204	putative homeodomain transcription factor 2 isoform X2 [Sus scrofa]	-0.699301	0.0113742	0.316588
ssc-miR-7136-5p	Chr06_63668723_63715863	circRNA				-0.810565	0.00138445	0.161289
ssc-miR-15b	Chr02_114580003_114665451	circRNA	Pig.16704	SOX6-201	transcription factor SOX-6 isoform X1 [Sus scrofa]	-0.587413	0.0446093	0.468348
ssc-miR-452	Chr09_109165747_109193076	circRNA	Pig.11684	PICALM-207	phosphatidylinositol-binding clathrin assembly protein isoform X6 [Sus scrofa]	-0.685315	0.013906	0.338452
ssc-miR-652	Chr10_71262063_71269796	circRNA	Pig.05063	BAG1-201	BAG family molecular chaperone regulator 1 [Sus scrofa]	-0.678322	0.0153173	0.349889
ssc-miR-125a	Chr01_250207988_250284542	circRNA	Pig.09625	ARID1B-201	AT-rich interactive domain-containing protein 1B isoform X5 [Sus scrofa]	-0.741259	0.00580115	0.256739
ssc-miR-486	Chr02_79471716_79472487	circRNA	MSTRG.5019,Pig.12246	,LONP1-202		-0.608392	0.035806	0.441775
ssc-miR-378	Chr05_99164719_99181403	circRNA	MSTRG.14656,Pig.11752	,ACSS3-201		-0.587413	0.0446093	0.468348
ssc-miR-339	Chr10_62915773_62929418	circRNA	Pig.05026	SVIL-201	supervillin isoform X2 [Sus scrofa]	-0.633976	0.0268409	0.404247
ssc-miR-139-5p	Chr07_20514721_20548703	circRNA				-0.679511	0.0150702	0.349889
ssc-miR-126-5p	Chr15_107979484_108030953	circRNA				-0.700526	0.0111699	0.316588
ssc-miR-708-3p	Chr13_180597519_180621458	circRNA				-0.601399	0.0385885	0.453808
ssc-miR-664-3p	Chr03_45601718_45637098	circRNA	MSTRG.8253,Pig.04789,MSTRG.8254	,FANCL-202,		-0.615385	0.0331699	0.430597
ssc-miR-30d	Chr08_89361602_89392735	circRNA				-0.626971	0.0291129	0.41496
ssc-miR-212	Chr12_29282478_29290092	circRNA	Pig.11201	PPM1D-201	protein phosphatase 1D [Sus scrofa]	-0.661988	0.0190217	0.376816
ssc-miR-4331-3p	Chr03_41603155_41605063	circRNA	Pig.08256	PSME4-202	proteasome activator complex subunit 4 isoform X1 [Sus scrofa]	-0.642105	0.0243686	0.394366
ssc-miR-145-3p	Chr15_106676742_106687338	circRNA	MSTRG.37193,Pig.00024	,C2CD6-201		-0.636364	0.0260969	0.397342
ssc-miR-1468	Chr09_134635583_134640111	circRNA	Pig.10238	PAK1-202	PREDICTED: serine/threonine-protein kinase PAK 1 [Ceratotherium simum simum]	-0.605649	0.0368796	0.448508
ssc-miR-20b	Chr18_18270856_18323820	circRNA	MSTRG.40398			-0.64423	0.0237505	0.394186
ssc-miR-218b	Chr02_47216914_47245291	circRNA	Pig.08494	CHD1-202	chromodomain-helicase-DNA-binding protein 1 isoform X1 [Sus scrofa]	-0.641961	0.024411	0.394366
ssc-miR-139-5p	Chr10_15305573_15357043	circRNA				-0.661998	0.0190195	0.376816
ssc-miR-424-3p	Chr15_78580145_78637426	circRNA	Pig.00183	TLK1-201	serine/threonine-protein kinase tousled-like 1 isoform X1 [Sus scrofa]	-0.58485	0.0457805	0.473928
ssc-miR-769-3p	Scaffold180_2562774_2568653	circRNA	Pig.13867	PFKFB1-201	6-phosphofructo-2-kinase/fructose-2,6-bisphosphatase 1 isoform X2 [Sus scrofa]	-0.776224	0.00299286	0.20523
ssc-miR-186-3p	Chr16_56548071_56558089	circRNA	Pig.01261	LIFR-205	PREDICTED: leukemia inhibitory factor receptor [Lipotes vexillifer]	-0.5944	0.0415238	0.463764
ssc-miR-224	Chr04_105943892_105988484	circRNA	Pig.01686,MSTRG.12330	AGL-201,		-0.59895	0.0395981	0.459925
ssc-miR-361-3p	Chr03_95720238_95728109	circRNA	Pig.20926	FMC1-LUC7L2-201	unnamed protein product, partial [Mus musculus]	-0.577934	0.0490488	0.486899
ssc-miR-708-5p	Chr01_85074434_85130540	circRNA				-0.902098	5.99786e-05	0.062657
ssc-miR-361-3p	Chr02_173248532_173292082	circRNA				-0.762238	0.00395045	0.226527
ssc-miR-181d-3p	Chr08_199054_201246	circRNA	Pig.22565	ABLIM2-201	LOW QUALITY PROTEIN: actin-binding LIM protein 2 [Sus scrofa]	-0.61499	0.033315	0.430968
ssc-miR-505	Chr14_134652537_134665988	circRNA	Pig.11551	DOCK1-201	PREDICTED: dedicator of cytokinesis protein 1 isoform X1 [Bos taurus]	-0.674356	0.0161631	0.360881
ssc-miR-128	Scaffold310_1275672_1310317	circRNA	MSTRG.44188			-0.853147	0.000418118	0.114429
ssc-miR-139-5p	Chr12_21007643_21047934	circRNA	Pig.11860	SSH1-201	LOW QUALITY PROTEIN: protein phosphatase Slingshot homolog 2 [Sus scrofa]	-0.590841	0.0430759	0.464847
ssc-miR-151-5p	Chr07_23444137_23455147	circRNA	Pig.19585	TUBB2B-205	Tubulin beta-2A chain [Fukomys damarensis]	-0.86014	0.000331668	0.106097
ssc-miR-365-5p	Chr18_5421103_5454693	circRNA	Pig.13668	KMT2C-201	histone-lysine N-methyltransferase 2C isoform X1 [Sus scrofa]	-0.646482	0.0231079	0.392755
ssc-miR-2483	Chr14_64241911_64269173	circRNA	Pig.07164	ATP2A2-201	sarcoplasmic/endoplasmic reticulum calcium ATPase 2 isoform X1 [Sus scrofa]	-0.58042	0.047856	0.481473
ssc-miR-222	Chr15_66087214_66104895	circRNA	Pig.00251	ACVR1-202	PREDICTED: activin receptor type-1 isoform X1 [Pteropus alecto]	-0.602453	0.0381595	0.453808
ssc-miR-9841-3p	Chr04_4049704_4061942	circRNA	Pig.13340	ASAP1-201	arf-GAP with SH3 domain, ANK repeat and PH domain-containing protein 1 isoform X1 [Sus scrofa]	-0.728548	0.00720175	0.274974
ssc-miR-4331-3p	Chr08_27956764_27994675	circRNA	Pig.12463	APBB2-201	amyloid beta A4 precursor protein-binding family B member 2 isoform X9 [Sus scrofa]	-0.793662	0.00205896	0.183839
ssc-miR-1307	Chr10_14474_14801	circRNA				-0.709143	0.00980999	0.304147
ssc-miR-7135-3p	Chr16_56515608_56520512	circRNA	Pig.01261	LIFR-205	PREDICTED: leukemia inhibitory factor receptor [Lipotes vexillifer]	-0.634703	0.0266128	0.404247
ssc-miR-27b-5p	Chr07_125113842_125157395	circRNA	Pig.13357	MLIP-201	muscular LMNA-interacting protein isoform X3 [Sus scrofa]	-0.776224	0.00299286	0.20523
ssc-miR-33b-5p	Chr09_66539763_66565923	circRNA	MSTRG.24574,Pig.00439	,KRIT1		-0.800839	0.00174744	0.175651
ssc-miR-455-3p	Chr11_26378098_26385785	circRNA	Pig.21405	COG3-204	conserved oligomeric Golgi complex subunit 3 [Sus scrofa]	-0.762238	0.00395045	0.226527
ssc-miR-150	Chr15_121690857_121761784	circRNA	Pig.14206	TNS1-207	PREDICTED: tensin-1 isoform X1 [Orcinus orca]	-0.640671	0.0247923	0.394366
ssc-miR-212	Chr18_25510138_25527479	circRNA				-0.678322	0.0153173	0.349889
ssc-miR-2320-5p	Chr07_20514721_20548703	circRNA				-0.669003	0.0173586	0.365883
ssc-miR-423-3p	Chr08_20853833_20878523	circRNA	Pig.16697	DCUN1D4-201	PREDICTED: DCN1-like protein 4 isoform X3 [Ceratotherium simum simum]	-0.642526	0.0242452	0.394366
ssc-miR-320	Chr14_24727751_24760271	circRNA	Pig.12220	B3GALNT2-201	UDP-GalNAc:beta-1,3-N-acetylgalactosaminyltransferase 2 [Sus scrofa]	-0.72028	0.00823977	0.285901
ssc-miR-125a	Chr07_93364322_93374732	circRNA	Pig.08467	ADPGK-201	ADP-dependent glucokinase isoform X1 [Sus scrofa]	-0.619734	0.0316024	0.425913
ssc-miR-4331-3p	Chr08_75216780_75222131	circRNA	Pig.08365	FRAS1-201	extracellular matrix protein FRAS1 isoform X1 [Sus scrofa]	-0.86421	0.000288195	0.101375
ssc-miR-24-3p	Chr13_113016848_113038677	circRNA				-0.615385	0.0331699	0.430597
ssc-miR-664-3p	Chr16_40041687_40063130	circRNA	Pig.01158	ZSWIM5-201	zinc finger SWIM domain-containing protein 6 [Sus scrofa]	-0.75354	0.00465308	0.237831
ssc-miR-1343	Chr07_27239271_27258403	circRNA	Pig.18239	KLC4-201	kinesin light chain 1 isoform X3 [Sus scrofa]	-0.601399	0.0385885	0.453808
ssc-miR-365-5p	Chr16_31401563_31413967	circRNA				-0.631104	0.0277565	0.408257
ssc-miR-152	Chr06_21251698_21271057	circRNA	Pig.05259	PGM1-201	phosphoglucomutase-1 isoform X2 [Sus scrofa]	-0.594406	0.0415215	0.463764
ssc-miR-92a	Chr01_182615642_182642829	circRNA	Pig.00740	CDK19-201	PREDICTED: cyclin-dependent kinase 19-like isoform X1 [Elephantulus edwardii]	-0.823964	0.000982639	0.144895
ssc-miR-2366	Chr02_71065833_71085191	circRNA	Pig.02549	FAF2-201	FAS-associated factor 2 [Macaca mulatta]	-0.615385	0.0331699	0.430597
ssc-miR-4331-3p	Chr07_39050929_39057012	circRNA	Pig.12037	TTC7B-201	tetratricopeptide repeat protein 7B isoform X1 [Sus scrofa]	-0.700961	0.0110981	0.316588
ssc-miR-361-3p	Chr07_23444137_23455147	circRNA	Pig.19585	TUBB2B-205	Tubulin beta-2A chain [Fukomys damarensis]	-0.636364	0.0260969	0.397342
ssc-miR-423-3p	Chr06_2604907_2674494	circRNA	Pig.12657	ERI3-203	ERI1 exoribonuclease 3 isoform X1 [Sus scrofa]	-0.637479	0.0257544	0.397342
ssc-miR-2366	Chr09_66549546_66558135	circRNA	MSTRG.24574,Pig.00439	,KRIT1		-0.664336	0.0184527	0.372646
ssc-miR-374b-3p	Chr14_97709841_97735566	circRNA	Pig.02006	PTEN	PREDICTED: phosphatidylinositol 3,4,5-trisphosphate 3-phosphatase and dual-specificity protein phosphatase PTEN [Ailuropoda melanoleuca]	-0.594406	0.0415215	0.463764
ssc-miR-103	Chr02_170120249_170138243	circRNA	Pig.10210	MVB12B-201	PREDICTED: multivesicular body subunit 12B [Camelus dromedarius]	-0.683116	0.014339	0.343424
ssc-miR-129a-5p	Chr12_27337142_27348924	circRNA	MSTRG.29412			-0.711285	0.00949192	0.299045
ssc-miR-323	Chr14_85694650_85732652	circRNA	MSTRG.35168			-0.622378	0.0306759	0.418402
ssc-miR-103	Chr13_68040472_68069553	circRNA	Pig.04758	RNF13-201	E3 ubiquitin-protein ligase RNF13 isoform X5 [Heterocephalus glaber]	-0.657343	0.0201855	0.383053
ssc-miR-325	Chr09_109172000_109193076	circRNA	Pig.11684	PICALM-207	phosphatidylinositol-binding clathrin assembly protein isoform X6 [Sus scrofa]	-0.761853	0.00397973	0.227173
ssc-miR-1271-5p	Chr04_36805153_36807236	circRNA	Pig.01495	WWP1-201	NEDD4-like E3 ubiquitin-protein ligase WWP1 isoform X1 [Sus scrofa]	-0.601399	0.0385885	0.453808
ssc-miR-7137-3p	Chr12_24249907_24258995	circRNA	Pig.11795	ZNF207-205	PREDICTED: BUB3-interacting and GLEBS motif-containing protein ZNF207 isoform X3 [Ovis aries]	-0.748252	0.00512408	0.244032
ssc-miR-125b	Chr06_100219067_100265828	circRNA	Pig.08550	KIF1A-202	kinesin-like protein KIF1B isoform X2 [Sus scrofa]	-0.711034	0.00952876	0.299045
ssc-miR-181b	Chr05_55626460_55652955	circRNA	Pig.09595	AEBP2-201	PREDICTED: zinc finger protein AEBP2 [Equus przewalskii]	-0.622378	0.0306759	0.418402
ssc-miR-320	Chr15_57751128_57770746	circRNA	Pig.02634	HERC2-201	E3 ubiquitin-protein ligase HERC2 isoform X1 [Sus scrofa]	-0.636364	0.0260969	0.397342
ssc-miR-10a-3p	Chr07_61199248_61296019	circRNA	Pig.04303	GPHN-207	gephyrin isoform X1 [Sus scrofa]	-0.671329	0.0168315	0.362833
ssc-miR-325	Chr09_66558827_66565923	circRNA	MSTRG.24574,Pig.00439	,KRIT1		-0.587453	0.0445911	0.468348
ssc-miR-34c	Chr08_89359872_89373379	circRNA				-0.686749	0.0136288	0.338452
ssc-miR-6782-3p	Chr18_2812373_2818304	circRNA	Pig.15536	Rbm33	LOW QUALITY PROTEIN: RNA-binding protein 33 [Sus scrofa]	-0.664336	0.0184527	0.372646
ssc-miR-1842	Chr15_16010287_16022752	circRNA	Pig.04255	DARS-201	aspartate--tRNA ligase, cytoplasmic isoform X1 [Sus scrofa]	-0.676073	0.0157928	0.355726
ssc-miR-9820-5p	Chr15_121744453_121761784	circRNA	Pig.14206	TNS1-207	PREDICTED: tensin-1 isoform X1 [Orcinus orca]	-0.660884	0.0192937	0.380083
ssc-miR-106a	Chr08_82362096_82402170	circRNA	Pig.01089	ARHGAP10-201	rho GTPase-activating protein 10 isoform X1 [Sus scrofa]	-0.664336	0.0184527	0.372646
ssc-miR-2483	Chr06_9322980_9327220	circRNA	Pig.14732	OSBPL9-202	oxysterol-binding protein-related protein 9 isoform X1 [Sus scrofa]	-0.678322	0.0153173	0.349889
ssc-miR-31	ChrX_92332569_92409828	circRNA	Pig.02436	TMEM164-201	transmembrane protein 164 isoform X1 [Sus scrofa]	-0.585969	0.0452666	0.473021
ssc-miR-92a	Chr05_79182843_79198779	circRNA	Pig.13120	NT5DC3-201	LOW QUALITY PROTEIN: 5'-nucleotidase domain-containing protein 3 [Sus scrofa]	-0.713287	0.00920178	0.294637
ssc-miR-6529	Chr15_57751128_57770746	circRNA	Pig.02634	HERC2-201	E3 ubiquitin-protein ligase HERC2 isoform X1 [Sus scrofa]	-0.734266	0.00654349	0.264432
ssc-miR-9851-3p	Chr01_69733082_69735508	circRNA	Pig.05370	ATG14-201	beclin 1-associated autophagy-related key regulator [Sus scrofa]	-0.577934	0.0490488	0.486899
ssc-miR-361-3p	Chr01_31294731_31296603	circRNA	Pig.03318	FAM189A2-201	protein FAM189A2 isoform X3 [Sus scrofa]	-0.75354	0.00465308	0.237831
ssc-miR-214-3p	Chr18_18270856_18358987	circRNA	MSTRG.40398			-0.704738	0.0104888	0.310374
ssc-miR-1388	Chr13_99525114_99527068	circRNA				-0.803262	0.00165086	0.170558
ssc-miR-4331-3p	Chr06_134609492_134627211	circRNA	Pig.13994	PHKB-201	phosphorylase b kinase regulatory subunit beta isoform X5 [Sus scrofa]	-0.578491	0.0487797	0.486899
ssc-miR-151-3p	Chr12_11820232_11909477	circRNA	MSTRG.28723			-0.659854	0.0195502	0.383053
ssc-miR-132	Chr06_100219067_100265828	circRNA	Pig.08550	KIF1A-202	kinesin-like protein KIF1B isoform X2 [Sus scrofa]	-0.661998	0.0190195	0.376816
ssc-miR-106a	Chr15_103111260_103133434	circRNA	Pig.00054	BOLL-201	protein boule-like isoform X1 [Sus scrofa]	-0.657343	0.0201855	0.383053
ssc-miR-1343	Chr02_156776430_156786156	circRNA	Pig.17102	PPP6R3-201	serine/threonine-protein phosphatase 6 regulatory subunit 3 isoform X6 [Sus scrofa]	-0.58042	0.047856	0.481473
ssc-miR-361-3p	Chr02_114662333_114712737	circRNA	Pig.16704	SOX6-201	transcription factor SOX-6 isoform X1 [Sus scrofa]	-0.842184	0.00058779	0.127183
ssc-miR-26b-3p	Scaffold109_2537105_2542457	circRNA	MSTRG.42720,Pig.10028	,PLCL2-201		-0.594406	0.0415215	0.463764
ssc-miR-361-3p	Chr04_48625429_48666494	circRNA				-0.587413	0.0446093	0.468348
ssc-miR-874	Chr16_2873629_2883354	circRNA	Pig.13821	ADCY2-201	LOW QUALITY PROTEIN: adenylate cyclase type 2 [Sus scrofa]	-0.615385	0.0331699	0.430597
ssc-miR-33b-3p	Chr03_98810789_98847046	circRNA	Pig.10357	CREBBP-201	CREB-binding protein [Sus scrofa]	-0.698842	0.0114513	0.317737
ssc-miR-2320-5p	Chr06_22480849_22499952	circRNA				-0.825175	0.000951363	0.144102
ssc-miR-107	Chr02_114578376_114594060	circRNA	Pig.16704	SOX6-201	transcription factor SOX-6 isoform X1 [Sus scrofa]	-0.676008	0.0158067	0.355726
ssc-miR-34a	Chr06_71794909_71818899	circRNA	Pig.03687	ANKRD12-201	ankyrin repeat domain-containing protein 12 isoform X1 [Sus scrofa]	-0.713287	0.00920178	0.294637
ssc-miR-532-5p	Chr06_63668723_63715863	circRNA				-0.82663	0.000914801	0.144102
ssc-miR-19a	Chr15_85737497_85764319	circRNA	Pig.00129,MSTRG.36928	TTN,		-0.675552	0.0159045	0.357007
ssc-miR-150	Chr14_25820678_25822631	circRNA	Pig.12210	ACTN2-201	alpha-actinin-2 [Sus scrofa]	-0.671329	0.0168315	0.362833
ssc-miR-103	Chr02_51562242_51575218	circRNA				-0.615385	0.0331699	0.430597
ssc-miR-128	Chr12_6535923_6554029	circRNA				-0.587282	0.0446686	0.468348
ssc-miR-2483	Chr11_22569980_22571248	circRNA	Pig.03447	NEK3-201	serine/threonine-protein kinase Nek3 isoform X8 [Sus scrofa]	-0.642526	0.0242452	0.394366
ssc-miR-342	Chr10_64344296_64351285	circRNA	Pig.05033	PRPF40A-201	WW domain-containing adapter protein with coiled-coil isoform X2 [Sus scrofa]	-0.853147	0.000418118	0.114429
ssc-miR-1306-5p	Chr06_101714413_101778525	circRNA	Pig.08532	RERE	arginine-glutamic acid dipeptide (RE) repeats, isoform CRA_c [Homo sapiens]	-0.636364	0.0260969	0.397342
ssc-miR-4331-3p	Chr01_127171889_127187784	circRNA	Pig.10708,MSTRG.1683	GANC,		-0.71804	0.00853932	0.289546
ssc-miR-24-3p	Chr12_6061278_6072546	circRNA	Pig.19289	NCOR1	LOW QUALITY PROTEIN: nuclear receptor corepressor 1 [Sus scrofa]	-0.616463	0.032776	0.430597
ssc-miR-365-5p	Chr07_30617232_30635413	circRNA	Pig.14931	EML1-201	echinoderm microtubule-associated protein-like 1 isoform X3 [Sus scrofa]	-0.696109	0.011919	0.323915
ssc-miR-376a-5p	Chr13_180594582_180621458	circRNA				-0.79372	0.00205628	0.183759
ssc-miR-6529	Chr13_55003824_55067505	circRNA	Pig.06075	PCCB-205	propionyl-CoA carboxylase beta chain, mitochondrial precursor [Sus scrofa]	-0.623598	0.0302549	0.418402
ssc-miR-199b-3p	ChrX_33150927_33223629	circRNA	Pig.01823	DMD-205	dystrophin isoform X1 [Sus scrofa]	-0.65035	0.0220342	0.383323
ssc-miR-212	Chr02_86657799_86658193	circRNA	Pig.16322	GET3-201	PREDICTED: ATPase ASNA1 [Cebus capucinus imitator]	-0.72028	0.00823977	0.285901
ssc-miR-361-5p	Chr03_93652036_93670231	circRNA	Pig.09212	BAZ1B-201	tyrosine-protein kinase BAZ1B [Sus scrofa]	-0.671329	0.0168315	0.362833
ssc-miR-342	Chr07_97375124_97377963	circRNA	Pig.08771	ETFA-201	electron transfer flavoprotein subunit alpha, mitochondrial [Sus scrofa]	-0.760071	0.00411738	0.228781
ssc-miR-423-5p	Chr02_114538961_114549575	circRNA	Pig.16704	SOX6-201	transcription factor SOX-6 isoform X1 [Sus scrofa]	-0.697024	0.011761	0.321017
ssc-miR-2320-5p	Chr13_136725081_136736238	circRNA	Pig.00872	SENP7-201	sentrin-specific protease 7 isoform X1 [Sus scrofa]	-0.595447	0.0410748	0.463764
ssc-miR-7138-3p	Chr05_25231069_25241570	circRNA	MSTRG.13347,MSTRG.13346	,		-0.800128	0.00177657	0.177104
ssc-miR-4331-3p	Chr14_119492192_119496019	circRNA	Pig.05120	PDCD4-201	programmed cell death protein 4 [Sus scrofa]	-0.588442	0.0441448	0.468348
ssc-miR-6529	Chr18_31666003_31703354	circRNA	Pig.01383	MDFIC-201	myoD family inhibitor domain-containing protein isoform X1 [Sus scrofa]	-0.581437	0.0473736	0.481473
ssc-miR-4331-3p	Chr10_50761217_50766309	circRNA	Pig.09670	MLLT10-201	protein AF-10 isoform X3 [Sus scrofa]	-0.795098	0.00199349	0.179556
ssc-miR-4331-3p	Chr07_76414473_76415599	circRNA	MSTRG.20436,Pig.10980	,ARHGEF40		-0.658495	0.0198921	0.383053
ssc-miR-708-5p	Chr01_127279986_127292153	circRNA	Pig.14349	ZNF106-201	zinc finger protein 106 isoform X1 [Sus scrofa]	-0.706294	0.0102452	0.30523
ssc-miR-1842	ChrX_60443021_60461237	circRNA	Pig.10436	PHKA1-202	phosphorylase b kinase regulatory subunit alpha, skeletal muscle isoform isoform X1 [Sus scrofa]	-0.650444	0.0220086	0.383323
ssc-miR-30d	Chr01_3467978_3519068	circRNA	Pig.03801	TMEM245-202	transmembrane protein 245 isoform X1 [Sus scrofa]	-0.612197	0.0343538	0.43929
ssc-miR-199b-5p	Chr06_143325041_143341689	circRNA	MSTRG.18290			-0.664336	0.0184527	0.372646
ssc-let-7d-5p	Chr09_40185633_40187917	circRNA	Pig.00327	CACNA2D1-201	voltage-dependent calcium channel subunit alpha-2/delta-1 isoform X5 [Sus scrofa]	-0.601399	0.0385885	0.453808
ssc-miR-125b	Chr08_89359872_89392735	circRNA				-0.811189	0.00136332	0.160055
ssc-miR-10384	Chr02_103724215_103796812	circRNA	Pig.06137,MSTRG.5788	OBSCN,		-0.748608	0.00509129	0.244032
ssc-miR-128	Chr06_2604907_2676026	circRNA	Pig.12657	ERI3-203	ERI1 exoribonuclease 3 isoform X1 [Sus scrofa]	-0.637479	0.0257544	0.397342
ssc-miR-140-3p	Chr15_16010287_16022752	circRNA	Pig.04255	DARS-201	aspartate--tRNA ligase, cytoplasmic isoform X1 [Sus scrofa]	-0.633819	0.0268907	0.404247
ssc-miR-132	Chr15_30370333_30377717	circRNA	Pig.06806	CLASP1-202	CLIP-associating protein 1 isoform X28 [Sus scrofa]	-0.718328	0.00850036	0.289546
ssc-miR-4331-3p	Chr05_60044208_60046171	circRNA	Pig.09568	ATF7IP-202	activating transcription factor 7-interacting protein 1 isoform X1 [Sus scrofa]	-0.807771	0.00148212	0.167579
ssc-miR-7134-3p	Chr06_2604907_2674494	circRNA	Pig.12657	ERI3-203	ERI1 exoribonuclease 3 isoform X1 [Sus scrofa]	-0.763574	0.00385009	0.226527
ssc-miR-193a-3p	Chr13_180597519_180621458	circRNA				-0.746061	0.00532943	0.247551
ssc-miR-505	Chr08_82233245_82248693	circRNA	Pig.01089	ARHGAP10-201	rho GTPase-activating protein 10 isoform X1 [Sus scrofa]	-0.706294	0.0102452	0.30523
ssc-miR-214-5p	Scaffold196_835968_843050	circRNA	Pig.14393	PTK2-202	focal adhesion kinase 1 isoform X4 [Sus scrofa]	-0.630474	0.0279603	0.408257
ssc-miR-150	Chr09_20179178_20206602	circRNA	Pig.04669	COP1-203	E3 ubiquitin-protein ligase RFWD2 isoform X1 [Sus scrofa]	-0.644484	0.0236773	0.394186
ssc-miR-27a	Chr16_56525648_56541857	circRNA	Pig.01261	LIFR-205	PREDICTED: leukemia inhibitory factor receptor [Lipotes vexillifer]	-0.659854	0.0195502	0.383053
ssc-miR-150	Chr07_114892546_114893434	circRNA	Pig.19708	TFEB-201	transcription factor EB isoform X2 [Sus scrofa]	-0.640861	0.0247359	0.394366
ssc-miR-34c	Chr06_139911007_139917575	circRNA	MSTRG.18233,Pig.14993	,CHD9-201		-0.87202	0.000217269	0.0921737
ssc-miR-33b-5p	Chr06_34537471_34546764	circRNA				-0.601399	0.0385885	0.453808
ssc-miR-182	Chr01_25846709_25885179	circRNA				-0.591945	0.0425902	0.463764
ssc-miR-28-3p	Chr03_56761987_56782258	circRNA	Pig.04857	TIA1-203	nucleolysin TIA-1 isoform X3 [Sus scrofa]	-0.605649	0.0368796	0.448508
ssc-let-7e	Chr05_25231069_25241570	circRNA	MSTRG.13347,MSTRG.13346	,		-0.588442	0.0441448	0.468348
ssc-let-7d-3p	Chr18_5421103_5454693	circRNA	Pig.13668	KMT2C-201	histone-lysine N-methyltransferase 2C isoform X1 [Sus scrofa]	-0.683013	0.0143594	0.343424
ssc-miR-1343	Chr06_9307653_9327220	circRNA	Pig.14732	OSBPL9-202	oxysterol-binding protein-related protein 9 isoform X1 [Sus scrofa]	-0.605649	0.0368796	0.448508
ssc-miR-15b	Chr09_132961125_132989327	circRNA	Pig.10255	UVRAG-201	UV radiation resistance-associated gene protein isoform X2 [Sus scrofa]	-0.678322	0.0153173	0.349889
ssc-miR-423-5p	Chr15_25222238_25299620	circRNA				-0.795396	0.00198009	0.179556
ssc-miR-9820-5p	Chr17_36068445_36101106	circRNA				-0.605811	0.0368157	0.448508
ssc-let-7c	Chr12_48595782_48605968	circRNA	Pig.19046	EZH1-201	histone-lysine N-methyltransferase EZH1 [Sus scrofa]	-0.818182	0.00114311	0.152042
ssc-miR-342	Chr15_53288260_53327464	circRNA				-0.65035	0.0220342	0.383323
ssc-miR-7136-5p	Chr07_125101505_125113913	circRNA	Pig.13357	MLIP-201	muscular LMNA-interacting protein isoform X3 [Sus scrofa]	-0.591564	0.0427573	0.463764
ssc-let-7e	Chr02_93039238_93079314	circRNA	Pig.06424	CYP4F8-201	cytochrome P450, family 4, subfamily F, polypeptide 55 isoform X3 [Sus scrofa]	-0.605078	0.0371059	0.450683
ssc-miR-671-3p	Chr02_159842865_159843138	circRNA	MSTRG.6963,Pig.20685	,TNNI2-202		-0.683013	0.0143594	0.343424
ssc-miR-30d	Chr08_26551104_26565218	circRNA	Pig.12473	ATP8A1-205	LOW QUALITY PROTEIN: phospholipid-transporting ATPase IA [Sus scrofa]	-0.647903	0.0227091	0.388903
ssc-miR-30c-1-3p	Chr07_86387061_86413156	circRNA				-0.636364	0.0260969	0.397342
ssc-miR-7136-3p	Chr11_56028794_56048891	circRNA	Pig.04511	NDFIP2-202	NEDD4 family-interacting protein 2 [Sus scrofa]	-0.764204	0.00380346	0.226527
ssc-miR-103	Chr07_10704853_10747768	circRNA				-0.809108	0.00143474	0.162909
ssc-miR-7857-3p	Chr18_18270856_18358987	circRNA	MSTRG.40398			-0.898551	7.12217e-05	0.0690626
ssc-miR-9820-5p	Chr06_61228450_61283077	circRNA	MSTRG.15623,Pig.03622	,OSBPL1A-205		-0.597677	0.0401302	0.463456
ssc-miR-217	Scaffold124_5105139_5113215	circRNA	Pig.11268	TET1-201	methylcytosine dioxygenase TET1 [Sus scrofa]	-0.643357	0.0240032	0.394186
ssc-miR-4331-3p	Chr16_39188447_39190550	circRNA	Pig.01156,MSTRG.38349	DIMT1-201,		-0.640982	0.0247	0.394366
ssc-miR-874	ChrX_94780501_94789821	circRNA	Pig.02450,MSTRG.42159	AMOT-201,		-0.629371	0.0283197	0.408257
ssc-miR-223	Chr01_148753004_148771394	circRNA				-0.601399	0.0385885	0.453808
ssc-miR-365-5p	Chr12_6477601_6485518	circRNA	Pig.19284	AKAP10-203	A-kinase anchor protein 10, mitochondrial [Sus scrofa]	-0.701029	0.011087	0.316588
ssc-miR-92a	Scaffold109_5210237_5213556	circRNA	Pig.10048	ATP2C1-205	calcium-transporting ATPase type 2C member 1 [Bos taurus]	-0.58042	0.047856	0.481473
ssc-miR-326	Chr12_6060022_6064248	circRNA	Pig.19289	NCOR1	LOW QUALITY PROTEIN: nuclear receptor corepressor 1 [Sus scrofa]	-0.664336	0.0184527	0.372646
ssc-miR-1388	Chr12_6541810_6554029	circRNA				-0.598795	0.0396625	0.459937
ssc-miR-423-5p	Chr04_98816491_98824546	circRNA	Pig.01653	WDR47-201	WD repeat-containing protein 47 isoform X3 [Sus scrofa]	-0.873261	0.000207389	0.0895818
ssc-miR-1306-5p	Chr08_43322535_43386440	circRNA	Pig.05313	ADGRA3-201	adhesion G protein-coupled receptor A3 isoform X1 [Sus scrofa]	-0.608392	0.035806	0.441775
ssc-miR-505	Chr07_66020931_66031992	circRNA	Pig.04276	CHD2	chromodomain-helicase-DNA-binding protein 2 isoform X1 [Sus scrofa]	-0.688858	0.0132287	0.336014
ssc-miR-1842	Chr08_27957202_27994675	circRNA	Pig.12463	APBB2-201	amyloid beta A4 precursor protein-binding family B member 2 isoform X9 [Sus scrofa]	-0.685315	0.013906	0.338452
ssc-miR-664-5p	Scaffold180_3975819_4001540	circRNA	Pig.13884	HUWE1-201	E3 ubiquitin-protein ligase HUWE1 isoform X6 [Sus scrofa]	-0.633819	0.0268907	0.404247
ssc-miR-500-5p	Chr06_63650554_63691247	circRNA				-0.795794	0.00196229	0.179556
ssc-miR-130b-5p	Chr12_21007643_21039228	circRNA	Pig.11860	SSH1-201	LOW QUALITY PROTEIN: protein phosphatase Slingshot homolog 2 [Sus scrofa]	-0.629371	0.0283197	0.408257
ssc-miR-361-3p	Chr15_805572_807792	circRNA	MSTRG.36032,Pig.04214	,NEB-201		-0.783217	0.00258621	0.195873
ssc-miR-148b-3p	Chr17_29680667_29696063	circRNA	Pig.09491	ATRN-201	attractin isoform X1 [Sus scrofa]	-0.605955	0.0367585	0.448508
ssc-miR-1343	Chr01_34811996_34818332	circRNA	Pig.03302	VLDLR-205	very low-density lipoprotein receptor isoform X1 [Sus scrofa]	-0.844134	0.000554262	0.123954
ssc-miR-221-5p	Chr13_70616611_70654615	circRNA	MSTRG.31828			-0.664336	0.0184527	0.372646
ssc-miR-125a	Chr06_2604907_2676026	circRNA	Pig.12657	ERI3-203	ERI1 exoribonuclease 3 isoform X1 [Sus scrofa]	-0.626971	0.0291129	0.41496
ssc-miR-140-3p	Chr07_125133345_125178886	circRNA	Pig.13357	MLIP-201	muscular LMNA-interacting protein isoform X3 [Sus scrofa]	-0.657343	0.0201855	0.383053
ssc-miR-378	Chr04_68177549_68182463	circRNA	Pig.04932	BLZF1-201	golgin-45 [Sus scrofa]	-0.630764	0.0278663	0.408257
ssc-miR-1842	Chr07_95830899_95842021	circRNA	Pig.17585	PTPN9-201	tyrosine-protein phosphatase non-receptor type 9 isoform X1 [Sus scrofa]	-0.78171	0.00267007	0.197707
ssc-miR-338	Chr05_60044208_60062312	circRNA	Pig.09568	ATF7IP-202	activating transcription factor 7-interacting protein 1 isoform X1 [Sus scrofa]	-0.679823	0.0150058	0.349889
ssc-miR-1842	Chr02_92734565_92744854	circRNA	MSTRG.5482			-0.615385	0.0331699	0.430597
ssc-miR-874	Chr11_12275090_12300096	circRNA	Pig.03511	PAN3-201	PAB-dependent poly(A)-specific ribonuclease subunit PAN3 isoform X1 [Sus scrofa]	-0.65035	0.0220342	0.383323
ssc-miR-9-2	Chr08_111175536_111201608	circRNA	Pig.00691	CAMK2A-203	calcium/calmodulin-dependent protein kinase type II subunit delta isoform 1 [Homo sapiens]	-0.597173	0.0403425	0.463764
ssc-miR-20b	Chr06_63650554_63691247	circRNA				-0.605649	0.0368796	0.448508
ssc-miR-20b	Chr06_63650554_63671201	circRNA				-0.58042	0.047856	0.481473
ssc-miR-214-3p	Chr07_125113842_125144444	circRNA	Pig.13357	MLIP-201	muscular LMNA-interacting protein isoform X3 [Sus scrofa]	-0.629371	0.0283197	0.408257
ssc-miR-139-5p	Chr07_10704853_10747768	circRNA				-0.623469	0.0302994	0.418402
ssc-miR-361-3p	Chr03_71892828_71898777	circRNA	Pig.13433	UXS1-201	UDP-glucuronic acid decarboxylase 1 isoform b [Sus scrofa]	-0.615385	0.0331699	0.430597
ssc-miR-4331-3p	Scaffold288_850448_855512	circRNA	Pig.17809	LAPTM4B-202	lysosomal-associated transmembrane protein 4B [Sus scrofa]	-0.707532	0.0100544	0.30523
ssc-miR-129b	Chr08_82174982_82248693	circRNA	Pig.01089	ARHGAP10-201	rho GTPase-activating protein 10 isoform X1 [Sus scrofa]	-0.818182	0.00114311	0.152042
ssc-miR-671-3p	Chr02_103699655_103699918	circRNA	Pig.06137,MSTRG.5788	OBSCN,		-0.594406	0.0415215	0.463764
ssc-miR-4331-3p	Chr05_53692720_53703819	circRNA	Pig.06566	ABCC9-201	ATP-binding cassette sub-family C member 9 isoform X5 [Sus scrofa]	-0.640982	0.0247	0.394366
ssc-miR-103	Chr01_250407540_250460068	circRNA	Pig.09625	ARID1B-201	AT-rich interactive domain-containing protein 1B isoform X5 [Sus scrofa]	-0.615385	0.0331699	0.430597
ssc-miR-128	Chr07_95837296_95842021	circRNA	Pig.17585	PTPN9-201	tyrosine-protein phosphatase non-receptor type 9 isoform X1 [Sus scrofa]	-0.58042	0.047856	0.481473
ssc-miR-874	Chr15_57751128_57770746	circRNA	Pig.02634	HERC2-201	E3 ubiquitin-protein ligase HERC2 isoform X1 [Sus scrofa]	-0.587413	0.0446093	0.468348
ssc-miR-504	Chr02_159842865_159843138	circRNA	MSTRG.6963,Pig.20685	,TNNI2-202		-0.672505	0.0165693	0.362833
ssc-miR-212	Chr02_64288819_64298085	circRNA	MSTRG.4458,MSTRG.4459,Pig.02491	,,HOMER1-205		-0.615385	0.0331699	0.430597
ssc-miR-361-3p	Chr12_28082367_28086865	circRNA	Pig.11217	ACACA-203	acetyl-CoA carboxylase 1 isoform X1 [Sus scrofa]	-0.652602	0.0214257	0.383323
ssc-miR-4331-3p	Chr13_95662441_95687289	circRNA	Pig.13039	USP13-201	ubiquitin carboxyl-terminal hydrolase 13 isoform X1 [Sus scrofa]	-0.833626	0.000753851	0.135543
ssc-miR-205	Chr01_17285261_17286097	circRNA	Pig.03920	Tpm2	PREDICTED: tropomyosin beta chain isoform X4 [Loxodonta africana]	-0.590785	0.0431005	0.464847
ssc-miR-1842	Chr15_25222238_25299620	circRNA				-0.842184	0.00058779	0.127183
ssc-miR-100	Chr02_114580003_114665451	circRNA	Pig.16704	SOX6-201	transcription factor SOX-6 isoform X1 [Sus scrofa]	-0.874126	0.000200713	0.0895818
ssc-miR-19a	Chr15_85742225_85764319	circRNA	MSTRG.36928			-0.597959	0.0400118	0.46241
ssc-miR-504	Chr06_101714413_101778525	circRNA	Pig.08532	RERE	arginine-glutamic acid dipeptide (RE) repeats, isoform CRA_c [Homo sapiens]	-0.734266	0.00654349	0.264432
ssc-miR-664-5p	Chr06_78493883_78508305	circRNA	Pig.03001	AGO1-202	protein argonaute-3 [Bos taurus]	-0.654992	0.0207937	0.383323
ssc-miR-139-3p	Chr12_6481490_6510785	circRNA	Pig.19284	AKAP10-203	A-kinase anchor protein 10, mitochondrial [Sus scrofa]	-0.58042	0.047856	0.481473
ssc-miR-26a	Chr12_24088630_24104595	circRNA	Pig.11798	RHOT1-201	PREDICTED: mitochondrial Rho GTPase 1, partial [Manis javanica]	-0.718975	0.00841326	0.289546
ssc-miR-504	Chr06_2604907_2674494	circRNA	Pig.12657	ERI3-203	ERI1 exoribonuclease 3 isoform X1 [Sus scrofa]	-0.742558	0.00567053	0.256739
ssc-miR-769-3p	Chr01_250207988_250284542	circRNA	Pig.09625	ARID1B-201	AT-rich interactive domain-containing protein 1B isoform X5 [Sus scrofa]	-0.727273	0.00735503	0.274974
ssc-miR-9-2	Chr15_103111260_103133434	circRNA	Pig.00054	BOLL-201	protein boule-like isoform X1 [Sus scrofa]	-0.65035	0.0220342	0.383323
ssc-miR-214-3p	Chr10_71649637_71659985	circRNA	MSTRG.27025,Pig.05070	,UBAP2-202		-0.629371	0.0283197	0.408257
ssc-miR-1343	Chr14_85694650_85732652	circRNA	MSTRG.35168			-0.699301	0.0113742	0.316588
ssc-miR-30d	Chr09_66558827_66566856	circRNA	MSTRG.24574,Pig.00439	,KRIT1		-0.69406	0.0122789	0.327754
ssc-miR-125a	Chr03_77822466_77838469	circRNA	MSTRG.8700,Pig.09456	,REV1-202		-0.683013	0.0143594	0.343424
ssc-miR-365-5p	Chr01_140491850_140520766	circRNA	Pig.02268	RFX7-201	DNA-binding protein RFX7 isoform X1 [Sus scrofa]	-0.668274	0.0175262	0.369139
ssc-miR-24-1-5p	Chr01_229086010_229128907	circRNA	MSTRG.2920			-0.676073	0.0157928	0.355726
ssc-miR-6782-3p	Chr14_20014711_20014871	circRNA	MSTRG.33945			-0.598606	0.0397413	0.459937
ssc-miR-490-3p	Chr02_15754977_15764003	circRNA				-0.591877	0.0426201	0.463764
ssc-miR-423-3p	Chr02_156755532_156786156	circRNA				-0.622378	0.0306759	0.418402
ssc-miR-1842	Chr15_78604943_78637426	circRNA	Pig.00183	TLK1-201	serine/threonine-protein kinase tousled-like 1 isoform X1 [Sus scrofa]	-0.72028	0.00823977	0.285901
ssc-miR-574-5p	Chr13_119053809_119073324	circRNA				-0.601399	0.0385885	0.453808
ssc-miR-9785-5p	Chr01_14271312_14291554	circRNA	MSTRG.212			-0.620995	0.0311579	0.424105
ssc-miR-1842	Chr06_9016814_9038066	circRNA	Pig.14734	EPS15-205	epidermal growth factor receptor substrate 15 isoform X1 [Sus scrofa]	-0.769231	0.00344645	0.215994
ssc-miR-33b-5p	Chr01_181973310_182068263	circRNA	Pig.00734	REV3L-201	DNA polymerase zeta catalytic subunit isoform X1 [Sus scrofa]	-0.750198	0.00494669	0.244032
ssc-miR-342	Chr10_35007831_35023909	circRNA	Pig.14086	WDR37-201	WD repeat-containing protein 37 isoform X1 [Sus scrofa]	-0.714537	0.00902393	0.294637
ssc-miR-365-5p	Chr02_173055412_173070615	circRNA	Pig.10188	STRBP-201	spermatid perinuclear RNA-binding protein isoform X1 [Sus scrofa]	-0.701029	0.011087	0.316588
ssc-miR-30d	Chr16_39188447_39190550	circRNA	Pig.01156,MSTRG.38349	DIMT1-201,		-0.72028	0.00823977	0.285901
ssc-miR-874	Chr05_55626460_55652955	circRNA	Pig.09595	AEBP2-201	PREDICTED: zinc finger protein AEBP2 [Equus przewalskii]	-0.741259	0.00580115	0.256739
ssc-miR-7135-3p	Chr15_25222238_25299620	circRNA				-0.842957	0.00057431	0.127183
ssc-miR-9858-5p	Chr11_52476173_52507914	circRNA	Pig.04496	LMO7-201	LIM domain only protein 7 isoform X1 [Sus scrofa]	-0.669003	0.0173586	0.365883
ssc-miR-139-5p	Chr15_55584849_55590845	circRNA	Pig.02646	GSR-201	glutathione reductase, mitochondrial [Sus scrofa]	-0.739001	0.00603345	0.25807
ssc-miR-186-5p	Scaffold124_4666473_4697668	circRNA	Pig.11261	MYPN-201	myopalladin isoform X1 [Sus scrofa]	-0.605955	0.0367585	0.448508
ssc-miR-30a-3p	Chr07_33689356_33706280	circRNA	Pig.19099	PAPOLA-201	poly(A) polymerase alpha isoform X4 [Sus scrofa]	-0.601399	0.0385885	0.453808
ssc-miR-1842	Chr03_114572055_114584010	circRNA	Pig.11593	METTL9-201	methyltransferase-like protein 9 isoform X2 [Sus scrofa]	-0.587413	0.0446093	0.468348
ssc-miR-7135-3p	Chr06_124342503_124342926	circRNA	Pig.16121	ECH1-202	delta(3,5)-Delta(2,4)-dienoyl-CoA isomerase, mitochondrial [Sus scrofa]	-0.692968	0.0124741	0.327754
ssc-miR-1842	Chr04_4049704_4061942	circRNA	Pig.13340	ASAP1-201	arf-GAP with SH3 domain, ANK repeat and PH domain-containing protein 1 isoform X1 [Sus scrofa]	-0.630474	0.0279603	0.408257
ssc-miR-214-5p	Chr16_43972316_43979789	circRNA	Pig.01172	GPBP1-202	vasculin isoform X1 [Sus scrofa]	-0.706294	0.0102452	0.30523
ssc-miR-320	Chr11_12201402_12245406	circRNA	Pig.03511	PAN3-201	PAB-dependent poly(A)-specific ribonuclease subunit PAN3 isoform X1 [Sus scrofa]	-0.643357	0.0240032	0.394186
ssc-miR-7857-3p	ChrX_45869988_45872448	circRNA	Pig.09871	SLC9A7-201	sodium/hydrogen exchanger 7 isoform X1 [Sus scrofa]	-0.811516	0.00135232	0.160055
ssc-miR-221-5p	Chr04_36783690_36797015	circRNA	Pig.01495	WWP1-201	NEDD4-like E3 ubiquitin-protein ligase WWP1 isoform X1 [Sus scrofa]	-0.6655	0.0181751	0.372646
ssc-miR-1842	Chr06_9792426_9824404	circRNA	Pig.14725	ZFYVE9-201	zinc finger FYVE domain-containing protein 9 isoform X1 [Sus scrofa]	-0.711034	0.00952876	0.299045
ssc-miR-1343	Chr07_101790324_101791561	circRNA				-0.622378	0.0306759	0.418402
ssc-miR-30d	Chr10_71656721_71659985	circRNA	MSTRG.27025,Pig.05070	,UBAP2-202		-0.706294	0.0102452	0.30523
ssc-miR-28-3p	Chr14_44910652_44925607	circRNA	Pig.05588	EXTL3-201	exostosin-like 3 [Sus scrofa]	-0.657353	0.020183	0.383053
ssc-miR-10382	Chr07_125101505_125157395	circRNA	Pig.13357	MLIP-201	muscular LMNA-interacting protein isoform X3 [Sus scrofa]	-0.633976	0.0268409	0.404247
ssc-miR-4331-3p	Chr09_66558827_66566856	circRNA	MSTRG.24574,Pig.00439	,KRIT1		-0.702408	0.0108617	0.314941
ssc-miR-181b	Chr04_51998739_52020533	circRNA	Pig.01428	SLCO5A1-201	LOW QUALITY PROTEIN: solute carrier organic anion transporter family member 5A1 [Sus scrofa]	-0.75354	0.00465308	0.237831
ssc-miR-2320-5p	Chr14_65251531_65255307	circRNA	Pig.07150	ATXN2-201	ataxin-2 isoform X3 [Sus scrofa]	-0.690158	0.0129864	0.332198
ssc-miR-361-3p	Chr04_50724025_50753345	circRNA				-0.615385	0.0331699	0.430597
ssc-miR-214-5p	Chr06_32608626_32620129	circRNA	Pig.05306	ACADM-205	RecName: Full=Medium-chain specific acyl-CoA dehydrogenase, mitochondrial; Short=MCAD; Flags: PrecursorAAW30430.1 medium-chain acyl-coA dehydrogenase [Sus scrofa]	-0.683013	0.0143594	0.343424
ssc-miR-4331-3p	ChrX_21023831_21034961	circRNA	Pig.01775	RPS6KA3-201	ribosomal protein S6 kinase alpha-3 isoform 1 [Mus musculus]	-0.646825	0.0230113	0.39135
ssc-miR-143-5p	Chr13_70616611_70654615	circRNA	MSTRG.31828			-0.636364	0.0260969	0.397342
ssc-miR-664-5p	Chr10_71630399_71659985	circRNA	MSTRG.27025,Pig.05070	,UBAP2-202		-0.623469	0.0302994	0.418402
ssc-miR-671-3p	Chr15_85732187_85752903	circRNA	Pig.00129,MSTRG.36928	TTN,		-0.686476	0.0136813	0.338452
ssc-miR-361-3p	Chr15_666157_667636	circRNA	MSTRG.36032,Pig.04214	,NEB-201		-0.888295	0.00011324	0.0783314
ssc-miR-1271-5p	Chr15_55576898_55590845	circRNA	Pig.02646	GSR-201	glutathione reductase, mitochondrial [Sus scrofa]	-0.654946	0.0208059	0.383323
ssc-miR-107	Chr02_170120249_170138243	circRNA	Pig.10210	MVB12B-201	PREDICTED: multivesicular body subunit 12B [Camelus dromedarius]	-0.676073	0.0157928	0.355726
ssc-miR-4331-3p	Chr08_15948793_15950934	circRNA	Pig.04150	TMEM192-201	transmembrane protein 192 isoform X2 [Sus scrofa]	-0.59895	0.0395981	0.459925
ssc-miR-185	Chr08_89371697_89392735	circRNA				-0.657343	0.0201855	0.383053
ssc-miR-769-3p	Chr08_82219917_82248693	circRNA	Pig.01089	ARHGAP10-201	rho GTPase-activating protein 10 isoform X1 [Sus scrofa]	-0.65035	0.0220342	0.383323
ssc-miR-4331-3p	Chr18_8718427_8733961	circRNA	Pig.20091	AGK-204	acylglycerol kinase, mitochondrial [Sus scrofa]	-0.683013	0.0143594	0.343424
ssc-miR-186-5p	Chr04_81182357_81276967	circRNA				-0.679511	0.0150702	0.349889
ssc-miR-181b	Chr13_95698281_95739739	circRNA	Pig.13039	USP13-201	ubiquitin carboxyl-terminal hydrolase 13 isoform X1 [Sus scrofa]	-0.707532	0.0100544	0.30523
ssc-miR-4331-3p	Chr07_27402792_27412673	circRNA	Pig.18234	MARK1-201	MAP/microtubule affinity-regulating kinase 3 isoform X1 [Sus scrofa]	-0.676008	0.0158067	0.355726
ssc-miR-6782-3p	Chr11_52488289_52496184	circRNA	MSTRG.27964,Pig.04496	,LMO7-201		-0.664336	0.0184527	0.372646
ssc-miR-499-5p	Chr12_11780706_11843364	circRNA	MSTRG.28723			-0.751009	0.00487425	0.244032
ssc-miR-33b-3p	ChrX_124837765_124858706	circRNA	Pig.17963	MTM1-201	myotubularin isoform X4 [Sus scrofa]	-0.608637	0.0357109	0.441775
ssc-miR-365-5p	Chr04_48625429_48666494	circRNA				-0.587342	0.0446412	0.468348
ssc-miR-214-3p	Chr13_95685291_95687289	circRNA	Pig.13039	USP13-201	ubiquitin carboxyl-terminal hydrolase 13 isoform X1 [Sus scrofa]	-0.740331	0.00589582	0.257734
ssc-miR-545-5p	Scaffold118_4072397_4105880	circRNA	Pig.10810	RAD54B	LOW QUALITY PROTEIN: DNA repair and recombination protein RAD54B [Sus scrofa]	-0.576604	0.049696	0.488536
ssc-miR-504	Chr10_34829590_34846779	circRNA	Pig.14082	LARP4B	la-related protein 4B isoform X3 [Sus scrofa]	-0.59895	0.0395981	0.459925
ssc-miR-151-3p	Chr06_100219067_100265828	circRNA	Pig.08550	KIF1A-202	kinesin-like protein KIF1B isoform X2 [Sus scrofa]	-0.59895	0.0395981	0.459925
ssc-miR-212	Chr09_134635583_134640111	circRNA	Pig.10238	PAK1-202	PREDICTED: serine/threonine-protein kinase PAK 1 [Ceratotherium simum simum]	-0.654946	0.0208059	0.383323
ssc-miR-128	Chr06_2604907_2674494	circRNA	Pig.12657	ERI3-203	ERI1 exoribonuclease 3 isoform X1 [Sus scrofa]	-0.823119	0.00100495	0.14623
ssc-miR-23b	Chr14_63478768_63485068	circRNA	Pig.07175,MSTRG.34695	TMEM120B-201,		-0.657343	0.0201855	0.383053
ssc-miR-106a	Chr06_63668723_63715863	circRNA				-0.783123	0.00259138	0.195873
ssc-miR-4331-3p	Chr14_2997882_3000726	circRNA	Pig.05846	SPPL3-201	signal peptide peptidase-like 3 isoform X2 [Sus scrofa]	-0.654992	0.0207937	0.383323
ssc-miR-365-5p	Chr14_130324611_130328516	circRNA	Pig.12080	HTRA3-201	LOW QUALITY PROTEIN: serine protease HTRA1 [Sus scrofa]	-0.686464	0.0136836	0.338452
ssc-miR-181b	Chr11_73469919_73470694	circRNA				-0.783217	0.00258621	0.195873
ssc-miR-10383	Chr09_46149144_46149865	circRNA	Pig.00347	TRA2A-201	PREDICTED: transformer-2 protein homolog alpha isoform X3 [Hipposideros armiger]	-0.69406	0.0122789	0.327754
ssc-miR-361-3p	Chr07_66020931_66031992	circRNA	Pig.04276	CHD2	chromodomain-helicase-DNA-binding protein 2 isoform X1 [Sus scrofa]	-0.746867	0.00525314	0.247533
ssc-miR-103	Chr02_114580003_114665451	circRNA	Pig.16704	SOX6-201	transcription factor SOX-6 isoform X1 [Sus scrofa]	-0.839161	0.000642826	0.127183
ssc-miR-1306-5p	Chr01_72779231_72783251	circRNA	Pig.02907	NID2-201	nidogen-2 isoform X1 [Sus scrofa]	-0.640861	0.0247359	0.394366
ssc-miR-139-5p	Chr02_56247505_56259953	circRNA	Pig.02459	MEF2C-204	PREDICTED: myocyte-specific enhancer factor 2C isoform X2 [Sorex araneus]	-0.643357	0.0240032	0.394186
ssc-miR-574-5p	Chr05_71877189_71887620	circRNA	Pig.07532	YAF2-201	YY1-associated factor 2 isoform X1 [Sus scrofa]	-0.640861	0.0247359	0.394366
ssc-miR-212	Chr16_31401563_31413967	circRNA				-0.800839	0.00174744	0.175651
ssc-miR-455-3p	Chr01_260501123_260508900	circRNA				-0.769231	0.00344645	0.215994
ssc-miR-181b	Chr01_72779231_72783251	circRNA	Pig.02907	NID2-201	nidogen-2 isoform X1 [Sus scrofa]	-0.866219	0.000268443	0.0965159
ssc-miR-615	Chr08_27957202_27994675	circRNA	Pig.12463	APBB2-201	amyloid beta A4 precursor protein-binding family B member 2 isoform X9 [Sus scrofa]	-0.65035	0.0220342	0.383323
ssc-miR-150	Chr01_14271312_14291554	circRNA	MSTRG.212			-0.669003	0.0173586	0.365883
ssc-miR-9-1	Chr08_111175536_111201608	circRNA	Pig.00691	CAMK2A-203	calcium/calmodulin-dependent protein kinase type II subunit delta isoform 1 [Homo sapiens]	-0.597173	0.0403425	0.463764
ssc-miR-4331-3p	Chr05_20526478_20580658	circRNA	Pig.19106	TBC1D22A-201	LOW QUALITY PROTEIN: TBC1 domain family member 22A [Sus scrofa]	-0.58494	0.0457391	0.473928
ssc-miR-107	Chr10_34996942_35005772	circRNA	Pig.14086	WDR37-201	WD repeat-containing protein 37 isoform X1 [Sus scrofa]	-0.727273	0.00735503	0.274974
ssc-miR-221-5p	Chr03_84636714_84655608	circRNA	Pig.13165	ZC3H6-201	zinc finger CCCH domain-containing protein 6 [Sus scrofa]	-0.633552	0.0269747	0.405027
ssc-miR-210	ChrX_116987066_116999939	circRNA	Pig.08395	ATP11C-201	phospholipid-transporting ATPase IG isoform X1 [Sus scrofa]	-0.58042	0.047856	0.481473
ssc-miR-221-5p	Chr10_71673526_71700050	circRNA	MSTRG.27025			-0.804196	0.00161477	0.169285
ssc-miR-769-3p	Chr04_48657470_48666494	circRNA	Pig.01448	STAU2-203	double-stranded RNA-binding protein Staufen homolog 2 isoform X7 [Sus scrofa]	-0.825175	0.000951363	0.144102
ssc-miR-18b	Chr11_56028794_56048891	circRNA	Pig.04511	NDFIP2-202	NEDD4 family-interacting protein 2 [Sus scrofa]	-0.633976	0.0268409	0.404247
ssc-miR-1306-5p	Chr03_114572055_114584010	circRNA	Pig.11593	METTL9-201	methyltransferase-like protein 9 isoform X2 [Sus scrofa]	-0.615385	0.0331699	0.430597
ssc-miR-125a	Chr13_95698281_95739739	circRNA	Pig.13039	USP13-201	ubiquitin carboxyl-terminal hydrolase 13 isoform X1 [Sus scrofa]	-0.704029	0.0106012	0.310374
ssc-miR-769-3p	Chr12_21925847_21926580	circRNA	Pig.11835	SUPT6H-202	PREDICTED: transcription elongation factor SPT6 [Callithrix jacchus]	-0.690501	0.0129231	0.332198
ssc-miR-150	Chr11_10784978_10799042	circRNA	Pig.03525	CDK8-201	PREDICTED: cyclin-dependent kinase 8 isoform X1 [Capra hircus]	-0.601399	0.0385885	0.453808
ssc-miR-505	Chr15_32091371_32109278	circRNA	Pig.08949	PTPN4-201	band 4.1-like protein 5 isoform X1 [Sus scrofa]	-0.761369	0.00401672	0.227208
ssc-miR-486	Chr08_43322535_43386440	circRNA	Pig.05313	ADGRA3-201	adhesion G protein-coupled receptor A3 isoform X1 [Sus scrofa]	-0.671329	0.0168315	0.362833
ssc-miR-874	Chr06_171059535_171065195	circRNA	Pig.21444	ZC3H18-201	zinc finger CCCH domain-containing protein 18 isoform X1 [Sus scrofa]	-0.797203	0.00190037	0.177104
ssc-miR-139-3p	Chr15_34245827_34299950	circRNA	Pig.08920,MSTRG.36309	MYOM2,		-0.746061	0.00532943	0.247551
ssc-miR-6529	Chr11_52477801_52507914	circRNA	Pig.04496	LMO7-201	LIM domain only protein 7 isoform X1 [Sus scrofa]	-0.676008	0.0158067	0.355726
ssc-miR-4331-3p	Chr13_60521179_60529166	circRNA	Pig.06116	ATP1B3	sodium/potassium-transporting ATPase subunit beta-3 isoform X1 [Sus scrofa]	-0.684211	0.0141222	0.343092
ssc-miR-342	Chr02_64288819_64310703	circRNA	MSTRG.4458,MSTRG.4459,Pig.02491	,,HOMER1-205		-0.699301	0.0113742	0.316588
ssc-miR-361-3p	Chr15_32091371_32109278	circRNA	Pig.08949	PTPN4-201	band 4.1-like protein 5 isoform X1 [Sus scrofa]	-0.609096	0.0355341	0.441775
ssc-miR-199a-3p	Chr07_86387061_86413156	circRNA				-0.713287	0.00920178	0.294637
ssc-miR-2320-5p	Chr12_6061278_6064248	circRNA	Pig.19289	NCOR1	LOW QUALITY PROTEIN: nuclear receptor corepressor 1 [Sus scrofa]	-0.685315	0.013906	0.338452
ssc-miR-105-2	Chr02_93039238_93079314	circRNA	Pig.06424	CYP4F8-201	cytochrome P450, family 4, subfamily F, polypeptide 55 isoform X3 [Sus scrofa]	-0.67275	0.0165151	0.362833
ssc-miR-185	Chr17_32520080_32531741	circRNA				-0.629371	0.0283197	0.408257
ssc-miR-505	Chr10_62183746_62267949	circRNA	Pig.05023	ZEB1-201	LOW QUALITY PROTEIN: zinc finger E-box-binding homeobox 1 [Sus scrofa]	-0.678322	0.0153173	0.349889
ssc-miR-4331-3p	Scaffold288_845822_855512	circRNA	Pig.17809	LAPTM4B-202	lysosomal-associated transmembrane protein 4B [Sus scrofa]	-0.637479	0.0257544	0.397342
ssc-miR-9820-5p	Chr09_8107518_8117610	circRNA	Pig.14368	LPGAT1-201	acyl-CoA:lysophosphatidylglycerol acyltransferase 1 [Sus scrofa]	-0.734316	0.00653793	0.264432
ssc-let-7d-5p	Chr10_50761217_50794597	circRNA	Pig.09670	MLLT10-201	protein AF-10 isoform X3 [Sus scrofa]	-0.72028	0.00823977	0.285901
ssc-miR-6529	Chr17_51129583_51136759	circRNA	Pig.09983	ATP9A-210	probable phospholipid-transporting ATPase IIA [Sus scrofa]	-0.605955	0.0367585	0.448508
ssc-miR-500-5p	Chr10_73318405_73340619	circRNA				-0.654908	0.0208158	0.383323
ssc-miR-378	Chr03_98810789_98847046	circRNA	Pig.10357	CREBBP-201	CREB-binding protein [Sus scrofa]	-0.686516	0.0136736	0.338452
ssc-miR-7134-3p	Chr12_6535923_6560705	circRNA				-0.594593	0.0414408	0.463764
ssc-miR-1307	Chr17_51000006_51005416	circRNA	Pig.09982	NFATC2-201	nuclear factor of activated T-cells, cytoplasmic 2 isoform X1 [Sus scrofa]	-0.643357	0.0240032	0.394186
ssc-miR-1343	Chr14_130324611_130328516	circRNA	Pig.12080	HTRA3-201	LOW QUALITY PROTEIN: serine protease HTRA1 [Sus scrofa]	-0.626434	0.0292927	0.416036
ssc-miR-424-5p	Chr02_110029999_110048860	circRNA	Pig.09907	USP47-201	ubiquitin carboxyl-terminal hydrolase 47 isoform X2 [Sus scrofa]	-0.754568	0.00456545	0.237756
ssc-miR-140-3p	Chr07_30617232_30635413	circRNA	Pig.14931	EML1-201	echinoderm microtubule-associated protein-like 1 isoform X3 [Sus scrofa]	-0.587413	0.0446093	0.468348
ssc-miR-9	Chr15_103111260_103133434	circRNA	Pig.00054	BOLL-201	protein boule-like isoform X1 [Sus scrofa]	-0.65035	0.0220342	0.383323
ssc-miR-125a	Chr17_36068445_36076577	circRNA				-0.727273	0.00735503	0.274974
ssc-miR-212	Chr03_77822466_77840328	circRNA	MSTRG.8700,Pig.09456	,REV1-202		-0.664336	0.0184527	0.372646
ssc-miR-423-5p	Chr13_49949943_49952296	circRNA	Pig.06033	EEFSEC-201	selenocysteine-specific elongation factor isoform X1 [Sus scrofa]	-0.669031	0.0173522	0.365883
ssc-miR-7139-5p	Chr01_220107896_220122815	circRNA	Pig.03978,MSTRG.2821	TRDN-202,		-0.643357	0.0240032	0.394186
ssc-miR-6782-3p	Chr02_103772864_103796812	circRNA	Pig.06137,MSTRG.5788	OBSCN,		-0.692308	0.012593	0.327754
ssc-miR-361-3p	Chr15_121752211_121761784	circRNA	Pig.14206	TNS1-207	PREDICTED: tensin-1 isoform X1 [Orcinus orca]	-0.633819	0.0268907	0.404247
ssc-miR-196b-3p	Chr12_6481490_6485518	circRNA	Pig.19284	AKAP10-203	A-kinase anchor protein 10, mitochondrial [Sus scrofa]	-0.657343	0.0201855	0.383053
ssc-miR-140-3p	Chr07_27402792_27412673	circRNA	Pig.18234	MARK1-201	MAP/microtubule affinity-regulating kinase 3 isoform X1 [Sus scrofa]	-0.615385	0.0331699	0.430597
ssc-miR-1842	Chr10_14010099_14014140	circRNA	Pig.12117	KDM5B-201	lysine-specific demethylase 5B [Sus scrofa]	-0.594406	0.0415215	0.463764
ssc-miR-7138-5p	Chr04_59194539_59201400	circRNA	Pig.14064	CHD7-201	chromodomain-helicase-DNA-binding protein 7 isoform X1 [Sus scrofa]	-0.65035	0.0220342	0.383323
ssc-miR-370	Chr15_85737497_85764319	circRNA	Pig.00129,MSTRG.36928	TTN,		-0.753931	0.0046196	0.237831
ssc-miR-9-2	Chr06_32608626_32620129	circRNA	Pig.05306	ACADM-205	RecName: Full=Medium-chain specific acyl-CoA dehydrogenase, mitochondrial; Short=MCAD; Flags: PrecursorAAW30430.1 medium-chain acyl-coA dehydrogenase [Sus scrofa]	-0.612961	0.0340673	0.437651
ssc-miR-7135-5p	Chr07_125144400_125178886	circRNA	Pig.13357	MLIP-201	muscular LMNA-interacting protein isoform X3 [Sus scrofa]	-0.713521	0.00916827	0.294637
ssc-miR-874	Chr06_2639450_2674494	circRNA	Pig.12657	ERI3-203	ERI1 exoribonuclease 3 isoform X1 [Sus scrofa]	-0.769231	0.00344645	0.215994
ssc-miR-4331-3p	Chr10_71649637_71659985	circRNA	MSTRG.27025,Pig.05070	,UBAP2-202		-0.619966	0.0315202	0.425913
ssc-miR-26a	Chr02_156755532_156786156	circRNA				-0.615385	0.0331699	0.430597
ssc-miR-125a	Chr06_161585134_161589720	circRNA	Pig.15721	GLG1-202	LOW QUALITY PROTEIN: Golgi apparatus protein 1 [Sus scrofa]	-0.760071	0.00411738	0.228781
ssc-miR-342	Chr07_25053230_25077001	circRNA	Pig.19390	EXOC2-204	exocyst complex component 2 isoform X1 [Sus scrofa]	-0.746497	0.00528802	0.247533
ssc-miR-130b-5p	Chr15_112572120_112580076	circRNA	Pig.11712	CCNYL1-202	cyclin-Y-like protein 1 isoform X1 [Sus scrofa]	-0.742558	0.00567053	0.256739
ssc-miR-224	Chr01_5145767_5168097	circRNA	Pig.03809	RAD23B-201	PREDICTED: UV excision repair protein RAD23 homolog B isoform X1 [Pteropus alecto]	-0.755245	0.00450844	0.235402
ssc-miR-769-3p	Chr15_95459127_95461479	circRNA	Pig.00097	WDR75-201	WD repeat-containing protein 75 isoform X1 [Sus scrofa]	-0.678322	0.0153173	0.349889
ssc-miR-383	Chr08_114681553_114731980	circRNA	Pig.00666	SEC24B-203	protein transport protein Sec24B isoform X1 [Sus scrofa]	-0.583885	0.046227	0.476661
ssc-miR-103	Chr03_114572055_114584010	circRNA	Pig.11593	METTL9-201	methyltransferase-like protein 9 isoform X2 [Sus scrofa]	-0.678322	0.0153173	0.349889
ssc-miR-769-3p	Chr06_14232183_14244253	circRNA	Pig.12450	PRKAA2-201	5'-AMP-activated protein kinase catalytic subunit alpha-2 [Sus scrofa]	-0.767076	0.00359618	0.219485
ssc-miR-1842	Chr03_11356551_11360763	circRNA	Pig.15944	DDX1-201	DEAD-box protein 1 [Sus scrofa]	-0.601399	0.0385885	0.453808
ssc-miR-103	Chr06_137017636_137029577	circRNA	Pig.15005	HEATR3-201	HEAT repeat-containing protein 3 isoform X1 [Sus scrofa]	-0.739455	0.00598623	0.25807
ssc-miR-130b-5p	Chr03_115420446_115432145	circRNA	Pig.16762	COG7-201	conserved oligomeric Golgi complex subunit 7 isoform X1 [Sus scrofa]	-0.728548	0.00720175	0.274974
ssc-miR-183	Chr11_8078661_8086592	circRNA	Pig.03540	MICU2-202	calcium uptake protein 2, mitochondrial isoform X1 [Sus scrofa]	-0.874126	0.000200713	0.0895818
ssc-miR-15b	Chr05_20526478_20543229	circRNA	Pig.19106	TBC1D22A-201	LOW QUALITY PROTEIN: TBC1 domain family member 22A [Sus scrofa]	-0.748252	0.00512408	0.244032
ssc-miR-9785-5p	Chr08_89371697_89400776	circRNA				-0.607427	0.036181	0.444783
ssc-miR-214-5p	Chr09_66705540_66713134	circRNA	Pig.00443	AKAP9-208	A-kinase anchor protein 9 isoform X1 [Sus scrofa]	-0.809916	0.00140668	0.161289
ssc-miR-342	Chr15_83088549_83099045	circRNA				-0.594406	0.0415215	0.463764
ssc-miR-7857-3p	Chr04_48625429_48666494	circRNA				-0.587282	0.0446686	0.468348
ssc-miR-874	Chr14_134652537_134665988	circRNA	Pig.11551	DOCK1-201	PREDICTED: dedicator of cytokinesis protein 1 isoform X1 [Bos taurus]	-0.696109	0.011919	0.323915
ssc-miR-125a	Chr03_118967715_118988965	circRNA	Pig.17929	FAM120A-203	constitutive coactivator of PPAR-gamma-like protein 1 isoform X1 [Sus scrofa]	-0.762238	0.00395045	0.226527
ssc-miR-34c	Chr12_6014140_6024716	circRNA				-0.712875	0.00926089	0.29587
ssc-miR-139-5p	Chr09_20146396_20162610	circRNA	Pig.04669	COP1-203	E3 ubiquitin-protein ligase RFWD2 isoform X1 [Sus scrofa]	-0.683382	0.014286	0.343424
ssc-miR-30c-5p	Chr13_124761733_124776078	circRNA	Pig.02101	SPICE1	spindle and centriole-associated protein 1 isoform X1 [Sus scrofa]	-0.658495	0.0198921	0.383053
ssc-miR-365-5p	Chr18_55221402_55264445	circRNA	Pig.17674	SUGCT-201	succinate--hydroxymethylglutarate CoA-transferase [Sus scrofa]	-0.659854	0.0195502	0.383053
ssc-miR-504	Chr09_92664524_92666467	circRNA	MSTRG.25007,Pig.06854	,CBL-201		-0.629371	0.0283197	0.408257
ssc-miR-92a	Chr13_77941061_77989213	circRNA	Pig.07494	IFT80-201	intraflagellar transport protein 80 homolog isoform X1 [Sus scrofa]	-0.714537	0.00902393	0.294637
ssc-miR-132	Chr07_66020931_66031992	circRNA	Pig.04276	CHD2	chromodomain-helicase-DNA-binding protein 2 isoform X1 [Sus scrofa]	-0.775872	0.00301455	0.20523
ssc-miR-7135-3p	Chr11_4643518_4687351	circRNA				-0.759504	0.00416193	0.230998
ssc-miR-676-3p	Chr10_50763943_50794597	circRNA	Pig.09670	MLLT10-201	protein AF-10 isoform X3 [Sus scrofa]	-0.609458	0.0353946	0.441775
ssc-miR-199b-3p	Chr06_63650554_63715863	circRNA				-0.630849	0.0278388	0.408257
ssc-miR-320	Chr02_114538961_114549575	circRNA	Pig.16704	SOX6-201	transcription factor SOX-6 isoform X1 [Sus scrofa]	-0.619966	0.0315202	0.425913
ssc-miR-216	Chr01_220258058_220272429	circRNA	Pig.03978,MSTRG.2821	TRDN-202,		-0.59895	0.0395981	0.459925
ssc-miR-183	Chr11_12222375_12278556	circRNA	Pig.03511	PAN3-201	PAB-dependent poly(A)-specific ribonuclease subunit PAN3 isoform X1 [Sus scrofa]	-0.633819	0.0268907	0.404247
ssc-miR-9-1	Chr06_32608626_32620129	circRNA	Pig.05306	ACADM-205	RecName: Full=Medium-chain specific acyl-CoA dehydrogenase, mitochondrial; Short=MCAD; Flags: PrecursorAAW30430.1 medium-chain acyl-coA dehydrogenase [Sus scrofa]	-0.612961	0.0340673	0.437651
ssc-miR-7-5p	Chr06_160725112_160742417	circRNA	Pig.15713	CFDP1-201	craniofacial development protein 1 [Sus scrofa]	-0.58494	0.0457391	0.473928
ssc-miR-320	Chr08_27957202_27994675	circRNA	Pig.12463	APBB2-201	amyloid beta A4 precursor protein-binding family B member 2 isoform X9 [Sus scrofa]	-0.594406	0.0415215	0.463764
ssc-miR-24-3p	Chr04_81276788_81289066	circRNA	Pig.10524	ASH1L-201	histone-lysine N-methyltransferase ASH1L isoform X1 [Sus scrofa]	-0.671329	0.0168315	0.362833
ssc-miR-296-5p	Chr01_229086010_229128907	circRNA	MSTRG.2920			-0.711285	0.00949192	0.299045
ssc-miR-4331-3p	ChrX_56197879_56209146	circRNA	Pig.11779	OPHN1-201	oligophrenin-1 isoform X1 [Sus scrofa]	-0.733696	0.00660693	0.266374
ssc-miR-125b	Chr08_26551104_26565218	circRNA	Pig.12473	ATP8A1-205	LOW QUALITY PROTEIN: phospholipid-transporting ATPase IA [Sus scrofa]	-0.577479	0.0492696	0.486899
ssc-miR-9858-5p	Chr07_128486884_128504793	circRNA				-0.613765	0.0337676	0.436202
ssc-miR-212	Chr16_45122321_45129726	circRNA	Pig.01179	IL6ST-202	interleukin-6 receptor subunit beta isoform X2 [Sus scrofa]	-0.797203	0.00190037	0.177104
ssc-miR-1285	Chr12_23157554_23175557	circRNA	Pig.11810	NF1-201	LOW QUALITY PROTEIN: neurofibromin [Sus scrofa]	-0.608392	0.035806	0.441775
ssc-miR-455-5p	Chr02_38506570_38532534	circRNA				-0.577479	0.0492696	0.486899
ssc-miR-1842	Chr03_93652036_93670231	circRNA	Pig.09212	BAZ1B-201	tyrosine-protein kinase BAZ1B [Sus scrofa]	-0.601399	0.0385885	0.453808
ssc-miR-363	Chr12_30680004_30683029	circRNA	Pig.11189	RPS6KB1-203	ribosomal protein S6 kinase beta-1 isoform X1 [Sus scrofa]	-0.629371	0.0283197	0.408257
ssc-miR-7135-3p	Chr18_6148712_6155260	circRNA	Pig.13663	RHEB-201	GTP-binding protein Rheb precursor [Rattus norvegicus]	-0.610066	0.0351617	0.441775
ssc-miR-4331-3p	Chr13_99525114_99527068	circRNA				-0.712532	0.00931039	0.297067
ssc-miR-2320-5p	Chr06_3710003_3758580	circRNA	MSTRG.14981			-0.629371	0.0283197	0.408257
ssc-miR-500-5p	Chr06_66564283_66595285	circRNA	Pig.03664	SMCHD1-201	structural maintenance of chromosomes flexible hinge domain-containing protein 1 isoform X1 [Sus scrofa]	-0.727804	0.0072908	0.274974
ssc-miR-2320-5p	Chr10_34281541_34303953	circRNA				-0.713287	0.00920178	0.294637
ssc-miR-6782-3p	Chr07_78287690_78314806	circRNA	MSTRG.20541			-0.672704	0.0165253	0.362833
ssc-miR-1307	Chr17_56923481_56931936	circRNA				-0.59895	0.0395981	0.459925
ssc-miR-9820-5p	Chr15_111115241_111129108	circRNA	Pig.11696	NDUFS1-201	NADH-ubiquinone oxidoreductase 75 kDa subunit, mitochondrial [Sus scrofa]	-0.66664	0.0179063	0.372646
ssc-miR-23b	Chr03_98810789_98847046	circRNA	Pig.10357	CREBBP-201	CREB-binding protein [Sus scrofa]	-0.763574	0.00385009	0.226527
ssc-miR-214-3p	Chr01_5148753_5168097	circRNA	Pig.03809	RAD23B-201	PREDICTED: UV excision repair protein RAD23 homolog B isoform X1 [Pteropus alecto]	-0.608392	0.035806	0.441775
ssc-miR-103	Chr15_85732187_85752903	circRNA	Pig.00129,MSTRG.36928	TTN,		-0.703118	0.0107471	0.312056
ssc-miR-2320-5p	Chr01_95256133_95262693	circRNA				-0.664336	0.0184527	0.372646
ssc-miR-4331-3p	Chr10_14807_15220	circRNA				-0.609436	0.035403	0.441775
ssc-miR-1839-5p	Chr04_36796856_36807236	circRNA	Pig.01495	WWP1-201	NEDD4-like E3 ubiquitin-protein ligase WWP1 isoform X1 [Sus scrofa]	-0.673759	0.0162933	0.362816
ssc-miR-574-5p	Chr01_250407540_250460068	circRNA	Pig.09625	ARID1B-201	AT-rich interactive domain-containing protein 1B isoform X5 [Sus scrofa]	-0.734266	0.00654349	0.264432
ssc-miR-132	Chr03_95720238_95728109	circRNA	Pig.20926	FMC1-LUC7L2-201	unnamed protein product, partial [Mus musculus]	-0.623469	0.0302994	0.418402
ssc-miR-505	Chr01_3467978_3519068	circRNA	Pig.03801	TMEM245-202	transmembrane protein 245 isoform X1 [Sus scrofa]	-0.761686	0.00399243	0.227208
ssc-miR-339-5p	Chr07_76414473_76415599	circRNA	MSTRG.20436,Pig.10980	,ARHGEF40		-0.636364	0.0260969	0.397342
ssc-miR-15b	Chr01_155784406_155807734	circRNA				-0.636364	0.0260969	0.397342
ssc-miR-361-3p	Chr06_2639450_2674494	circRNA	Pig.12657	ERI3-203	ERI1 exoribonuclease 3 isoform X1 [Sus scrofa]	-0.629371	0.0283197	0.408257
ssc-miR-361-3p	Scaffold117_530053_543015	circRNA	Pig.10775	GADL1-201	PREDICTED: glutamate decarboxylase-like protein 1 [Balaenoptera acutorostrata scammoni]	-0.783217	0.00258621	0.195873
ssc-miR-199b-5p	Chr01_220191902_220210543	circRNA	Pig.03978,MSTRG.2821	TRDN-202,		-0.685315	0.013906	0.338452
ssc-miR-361-3p	Chr15_121744453_121769437	circRNA	Pig.14206	TNS1-207	PREDICTED: tensin-1 isoform X1 [Orcinus orca]	-0.636364	0.0260969	0.397342
ssc-miR-490-5p	Chr01_135001981_135004605	circRNA	Pig.02305	TRPM7-201	transient receptor potential cation channel subfamily M member 7 isoform X1 [Sus scrofa]	-0.639436	0.0251615	0.394366
ssc-miR-33b-5p	Chr06_160725112_160742417	circRNA	Pig.15713	CFDP1-201	craniofacial development protein 1 [Sus scrofa]	-0.711034	0.00952876	0.299045
ssc-miR-10384	Chr14_24741144_24760271	circRNA	Pig.12220	B3GALNT2-201	UDP-GalNAc:beta-1,3-N-acetylgalactosaminyltransferase 2 [Sus scrofa]	-0.601399	0.0385885	0.453808
ssc-miR-221-5p	Chr06_143325041_143341689	circRNA	MSTRG.18290			-0.594406	0.0415215	0.463764
ssc-miR-2320-5p	Chr02_170120249_170138243	circRNA	Pig.10210	MVB12B-201	PREDICTED: multivesicular body subunit 12B [Camelus dromedarius]	-0.711285	0.00949192	0.299045
ssc-miR-361-5p	Chr14_126856668_126869630	circRNA	Pig.05169	CACUL1-201	CDK2-associated and cullin domain-containing protein 1 [Sus scrofa]	-0.706294	0.0102452	0.30523
ssc-miR-7135-3p	Chr06_2604907_2676026	circRNA	Pig.12657	ERI3-203	ERI1 exoribonuclease 3 isoform X1 [Sus scrofa]	-0.72333	0.00784464	0.283249
ssc-miR-125a	Chr06_23804378_23825045	circRNA	Pig.05270	PDE4B-201	cAMP-specific 3',5'-cyclic phosphodiesterase 4B isoform X1 [Sus scrofa]	-0.640861	0.0247359	0.394366
ssc-miR-499-3p	Chr06_132076444_132109338	circRNA	Pig.14529	URI1-201	unconventional prefoldin RPB5 interactor 1 [Sus scrofa]	-0.645351	0.0234291	0.394186
ssc-let-7a	Chr08_71559017_71632364	circRNA	Pig.08332	MTHFD2-201	PREDICTED: probable bifunctional methylenetetrahydrofolate dehydrogenase/cyclohydrolase 2 [Bos mutus]	-0.678322	0.0153173	0.349889
ssc-miR-2320-5p	Chr07_14939485_14954395	circRNA	MSTRG.19316,Pig.06792	,RANBP9-201		-0.693521	0.0123749	0.327754
ssc-miR-183	Chr12_6535923_6560705	circRNA				-0.688858	0.0132287	0.336014
ssc-miR-10382	Chr15_78588493_78637426	circRNA	Pig.00183	TLK1-201	serine/threonine-protein kinase tousled-like 1 isoform X1 [Sus scrofa]	-0.619966	0.0315202	0.425913
ssc-miR-103	Chr06_3710003_3758580	circRNA	MSTRG.14981			-0.636364	0.0260969	0.397342
ssc-miR-18b	Chr13_179900743_179909050	circRNA	Pig.13973	MORC3-203	MORC family CW-type zinc finger protein 3 isoform X1 [Sus scrofa]	-0.626971	0.0291129	0.41496
ssc-miR-125a	Chr03_126629413_126631277	circRNA	Pig.19352	MVP-201	major vault protein [Sus scrofa]	-0.577479	0.0492696	0.486899
ssc-miR-421-3p	Chr07_10704853_10747768	circRNA				-0.763574	0.00385009	0.226527
ssc-miR-1842	Chr14_61834496_61843164	circRNA	Pig.07219	ATP6V0A2-201	V-type proton ATPase 116 kDa subunit a isoform X2 [Sus scrofa]	-0.882663	0.000143397	0.082791
ssc-miR-361-3p	Scaffold419_205122_226753	circRNA	Pig.20268	RNF216-201	E3 ubiquitin-protein ligase RNF216 isoform X2 [Sus scrofa]	-0.598606	0.0397413	0.459937
ssc-miR-2366	ChrX_116987066_116999939	circRNA	Pig.08395	ATP11C-201	phospholipid-transporting ATPase IG isoform X1 [Sus scrofa]	-0.664336	0.0184527	0.372646
ssc-miR-183	Chr13_54850041_54856348	circRNA	Pig.06073,MSTRG.31592	PPP2R3A-203,		-0.608392	0.035806	0.441775
ssc-miR-361-3p	Scaffold310_1275672_1310317	circRNA	MSTRG.44188			-0.776224	0.00299286	0.20523
ssc-miR-212	Chr02_158020903_158028723	circRNA	Pig.17120	ANO1-204	anoctamin-1 isoform X1 [Sus scrofa]	-0.762238	0.00395045	0.226527
ssc-miR-2366	Chr02_15134551_15165811	circRNA	Pig.17377	SEC24A-201	protein transport protein Sec24A [Sus scrofa]	-0.594406	0.0415215	0.463764
ssc-miR-26a	Chr07_92943332_92944348	circRNA	Pig.08460,MSTRG.20797	PARP6,		-0.660623	0.0193586	0.3805
ssc-miR-29c	Chr12_11820232_11909477	circRNA	MSTRG.28723			-0.623598	0.0302549	0.418402
ssc-miR-125b	Chr02_170120249_170138243	circRNA	Pig.10210	MVB12B-201	PREDICTED: multivesicular body subunit 12B [Camelus dromedarius]	-0.852134	0.000431967	0.11491
ssc-miR-7857-3p	Chr01_1341997_1350733	circRNA	Pig.03787	ECPAS-201	proteasome-associated protein ECM29 homolog isoform X4 [Sus scrofa]	-0.605078	0.0371059	0.450683
ssc-miR-652	Chr15_78588493_78637426	circRNA	Pig.00183	TLK1-201	serine/threonine-protein kinase tousled-like 1 isoform X1 [Sus scrofa]	-0.608392	0.035806	0.441775
ssc-miR-98	Chr15_78476905_78478334	circRNA	Pig.00184	GORASP2-201	LOW QUALITY PROTEIN: Golgi reassembly-stacking protein 2 [Sus scrofa]	-0.657343	0.0201855	0.383053
ssc-miR-205	Chr13_46811147_46814259	circRNA				-0.608392	0.035806	0.441775
ssc-miR-769-5p	Chr02_114662333_114712737	circRNA	Pig.16704	SOX6-201	transcription factor SOX-6 isoform X1 [Sus scrofa]	-0.842184	0.00058779	0.127183
ssc-miR-7857-3p	Chr13_70616611_70654615	circRNA	MSTRG.31828			-0.576604	0.049696	0.488536
ssc-miR-212	Chr14_31486367_31492104	circRNA	Pig.17753	SPIN1-202	spindlin-1 [Bos taurus]	-0.658495	0.0198921	0.383053
ssc-miR-4331-3p	Scaffold118_6022310_6039588	circRNA				-0.672505	0.0165693	0.362833
ssc-miR-103	Chr11_12201402_12245406	circRNA	Pig.03511	PAN3-201	PAB-dependent poly(A)-specific ribonuclease subunit PAN3 isoform X1 [Sus scrofa]	-0.727273	0.00735503	0.274974
ssc-miR-423-5p	Chr03_45601718_45637098	circRNA	MSTRG.8253,Pig.04789,MSTRG.8254	,FANCL-202,		-0.636364	0.0260969	0.397342
ssc-miR-128	Chr14_24727751_24760271	circRNA	Pig.12220	B3GALNT2-201	UDP-GalNAc:beta-1,3-N-acetylgalactosaminyltransferase 2 [Sus scrofa]	-0.797203	0.00190037	0.177104
ssc-miR-16	Chr14_24727751_24760271	circRNA	Pig.12220	B3GALNT2-201	UDP-GalNAc:beta-1,3-N-acetylgalactosaminyltransferase 2 [Sus scrofa]	-0.636364	0.0260969	0.397342
ssc-miR-212	Chr01_140491850_140520766	circRNA	Pig.02268	RFX7-201	DNA-binding protein RFX7 isoform X1 [Sus scrofa]	-0.58494	0.0457391	0.473928
ssc-miR-361-3p	Chr02_156755532_156786156	circRNA				-0.853147	0.000418118	0.114429
ssc-miR-324	Chr07_40977558_41008484	circRNA	MSTRG.19933,Pig.12022	,ZC3H14-201		-0.769231	0.00344645	0.215994
ssc-miR-181d-5p	Scaffold310_737044_741924	circRNA	Pig.18393	RNF2-201	E3 ubiquitin-protein ligase RING2 isoform X2 [Sus scrofa]	-0.59895	0.0395981	0.459925
ssc-miR-222	Chr03_94635259_94658983	circRNA	Pig.09232	GTF2I-206	general transcription factor II-I isoform X1 [Sus scrofa]	-0.676073	0.0157928	0.355726
ssc-miR-2320-5p	Chr15_132634436_132653755	circRNA	MSTRG.37615			-0.58042	0.047856	0.481473
ssc-miR-769-3p	Scaffold180_2562774_2568149	circRNA	Pig.13867	PFKFB1-201	6-phosphofructo-2-kinase/fructose-2,6-bisphosphatase 1 isoform X2 [Sus scrofa]	-0.615756	0.033034	0.430597
ssc-miR-183	ChrX_92332569_92409828	circRNA	Pig.02436	TMEM164-201	transmembrane protein 164 isoform X1 [Sus scrofa]	-0.594406	0.0415215	0.463764
ssc-miR-132	Chr03_45601718_45637098	circRNA	MSTRG.8253,Pig.04789,MSTRG.8254	,FANCL-202,		-0.79021	0.00222314	0.186077
ssc-miR-545-3p	Chr09_16530586_16542844	circRNA	Pig.04694	CEP350	LOW QUALITY PROTEIN: centrosome-associated protein 350 [Sus scrofa]	-0.706294	0.0102452	0.30523
ssc-miR-320	Chr15_57751143_57770746	circRNA	Pig.02634	HERC2-201	E3 ubiquitin-protein ligase HERC2 isoform X1 [Sus scrofa]	-0.615385	0.0331699	0.430597
ssc-miR-1307	Chr11_2628220_2629833	circRNA	Pig.18467	ATP11A-201	probable phospholipid-transporting ATPase IH isoform X1 [Sus scrofa]	-0.769231	0.00344645	0.215994
ssc-miR-1249	Chr10_16363_16990	circRNA				-0.636364	0.0260969	0.397342
ssc-miR-9820-5p	Chr10_62929289_62951217	circRNA	Pig.05026	SVIL-201	supervillin isoform X2 [Sus scrofa]	-0.587453	0.0445911	0.468348
ssc-miR-9841-3p	Chr17_44695299_44696079	circRNA	Pig.07429	JPH1-201	LOW QUALITY PROTEIN: junctophilin-2 [Sus scrofa]	-0.802103	0.00169653	0.170923
ssc-miR-9	Chr06_63462695_63485048	circRNA	Pig.03641	MIB1-201	PREDICTED: E3 ubiquitin-protein ligase MIB1 [Oryctolagus cuniculus]	-0.762238	0.00395045	0.226527
ssc-miR-7135-3p	Chr01_151532417_151559030	circRNA	Pig.02203	TCF4-206	transcription factor 4 isoform X1 [Sus scrofa]	-0.653676	0.0211402	0.383323
ssc-miR-342	Chr10_9659996_9696380	circRNA	Pig.12150	DENND1B-201	LOW QUALITY PROTEIN: DENN domain-containing protein 1B [Sus scrofa]	-0.811189	0.00136332	0.160055
ssc-miR-149	Chr03_19074204_19106614	circRNA				-0.65035	0.0220342	0.383323
ssc-miR-338	Chr15_114559343_114560459	circRNA	MSTRG.37316			-0.685315	0.013906	0.338452
ssc-miR-125a	Chr06_2663266_2692570	circRNA	Pig.12657	ERI3-203	ERI1 exoribonuclease 3 isoform X1 [Sus scrofa]	-0.706294	0.0102452	0.30523
ssc-miR-769-3p	Chr09_131363257_131386887	circRNA				-0.832168	0.000785442	0.135543
ssc-miR-218-5p	Chr16_57640618_57650046	circRNA	Pig.16447	NUP155-201	nuclear pore complex protein Nup155 isoform X1 [Odocoileus virginianus texanus]	-0.577479	0.0492696	0.486899
ssc-miR-26a	Chr09_9202714_9214862	circRNA	Pig.14353	RPS6KC1-201	ribosomal protein S6 kinase delta-1 isoform X1 [Sus scrofa]	-0.58494	0.0457391	0.473928
ssc-miR-212	Chr14_85532011_85538522	circRNA				-0.755245	0.00450844	0.235402
ssc-miR-365-5p	Chr06_79088008_79100251	circRNA	Pig.03010	ZMYM4-201	zinc finger MYM-type protein 4 isoform X2 [Sus scrofa]	-0.717863	0.00856333	0.289546
ssc-miR-29a-3p	Chr08_27957202_27994675	circRNA	Pig.12463	APBB2-201	amyloid beta A4 precursor protein-binding family B member 2 isoform X9 [Sus scrofa]	-0.629371	0.0283197	0.408257
ssc-miR-330	Chr14_119386164_119392425	circRNA	Pig.05119	RBM20	LOW QUALITY PROTEIN: RNA-binding protein 20 [Sus scrofa]	-0.623469	0.0302994	0.418402
ssc-miR-769-5p	ChrX_92332569_92409828	circRNA	Pig.02436	TMEM164-201	transmembrane protein 164 isoform X1 [Sus scrofa]	-0.58042	0.047856	0.481473
ssc-miR-664-3p	Chr06_2604907_2674494	circRNA	Pig.12657	ERI3-203	ERI1 exoribonuclease 3 isoform X1 [Sus scrofa]	-0.676008	0.0158067	0.355726
ssc-miR-7142-5p	Chr10_62183746_62267949	circRNA	Pig.05023	ZEB1-201	LOW QUALITY PROTEIN: zinc finger E-box-binding homeobox 1 [Sus scrofa]	-0.70336	0.0107081	0.312056
ssc-miR-4331-3p	Chr13_49949943_49952296	circRNA	Pig.06033	EEFSEC-201	selenocysteine-specific elongation factor isoform X1 [Sus scrofa]	-0.666676	0.0178979	0.372646
ssc-miR-125a	Chr05_339068_343916	circRNA	Pig.18447	EP300-201	LOW QUALITY PROTEIN: histone acetyltransferase p300 [Sus scrofa]	-0.693521	0.0123749	0.327754
ssc-miR-30e-5p	Chr15_114503744_114560459	circRNA	MSTRG.37316			-0.832168	0.000785442	0.135543
ssc-miR-7134-3p	Chr12_6535923_6554029	circRNA				-0.590841	0.0430759	0.464847
ssc-miR-365-5p	Chr13_86804294_86815919	circRNA	Pig.11303	PHC3-201	polyhomeotic-like protein 3 isoform X1 [Sus scrofa]	-0.616347	0.0328184	0.430597
ssc-miR-362	Chr18_48365250_48392464	circRNA				-0.608637	0.0357109	0.441775
ssc-miR-370	Chr09_140208927_140230748	circRNA				-0.6972	0.0117306	0.321017
ssc-miR-2320-5p	Chr09_109172000_109193076	circRNA	Pig.11684	PICALM-207	phosphatidylinositol-binding clathrin assembly protein isoform X6 [Sus scrofa]	-0.727273	0.00735503	0.274974
ssc-miR-7137-3p	Chr12_24249907_24256251	circRNA	Pig.11795	ZNF207-205	PREDICTED: BUB3-interacting and GLEBS motif-containing protein ZNF207 isoform X3 [Ovis aries]	-0.704243	0.0105672	0.310374
ssc-miR-320	Chr06_119036106_119051091	circRNA	Pig.17188	SAE1-205	SUMO-activating enzyme subunit 1 isoform X1 [Sus scrofa]	-0.598606	0.0397413	0.459937
ssc-miR-182	Chr09_20162542_20206602	circRNA	Pig.04669	COP1-203	E3 ubiquitin-protein ligase RFWD2 isoform X1 [Sus scrofa]	-0.691228	0.0127895	0.331999
ssc-miR-628-3p	Chr03_45601718_45637098	circRNA	MSTRG.8253,Pig.04789,MSTRG.8254	,FANCL-202,		-0.58042	0.047856	0.481473
ssc-miR-378	Chr18_18270856_18358987	circRNA	MSTRG.40398			-0.597959	0.0400118	0.46241
ssc-miR-149	Chr18_55221402_55260430	circRNA	Pig.17674	SUGCT-201	succinate--hydroxymethylglutarate CoA-transferase [Sus scrofa]	-0.633819	0.0268907	0.404247
ssc-miR-30d	Chr02_12175910_12182283	circRNA	Pig.14550,MSTRG.3715	MYOT-201,		-0.725045	0.00762875	0.276927
ssc-miR-107	Chr03_114572055_114584010	circRNA	Pig.11593	METTL9-201	methyltransferase-like protein 9 isoform X2 [Sus scrofa]	-0.587413	0.0446093	0.468348
ssc-miR-769-3p	Chr13_60625423_60715757	circRNA	Pig.06117	TFDP2-201	transcription factor Dp-2 isoform X1 [Sus scrofa]	-0.587413	0.0446093	0.468348
ssc-miR-136-5p	Chr05_60044208_60062312	circRNA	Pig.09568	ATF7IP-202	activating transcription factor 7-interacting protein 1 isoform X1 [Sus scrofa]	-0.783042	0.00259583	0.195873
ssc-miR-326	Chr13_180597519_180621458	circRNA				-0.685315	0.013906	0.338452
ssc-miR-7-5p	Chr13_70616611_70654615	circRNA	MSTRG.31828			-0.629371	0.0283197	0.408257
ssc-miR-20a-3p	Chr01_220107896_220139531	circRNA	Pig.03978,MSTRG.2821	TRDN-202,		-0.685315	0.013906	0.338452
ssc-miR-139-5p	Chr04_112634411_112648141	circRNA	Pig.01723	RPAP2-201	putative RNA polymerase II subunit B1 CTD phosphatase RPAP2 [Sus scrofa]	-0.605955	0.0367585	0.448508
ssc-miR-18a	Chr11_56028794_56048891	circRNA	Pig.04511	NDFIP2-202	NEDD4 family-interacting protein 2 [Sus scrofa]	-0.706294	0.0102452	0.30523
ssc-miR-125a	Chr06_100219067_100265828	circRNA	Pig.08550	KIF1A-202	kinesin-like protein KIF1B isoform X2 [Sus scrofa]	-0.882663	0.000143397	0.082791
ssc-miR-100	Chr13_55033981_55041324	circRNA	Pig.06075	PCCB-205	propionyl-CoA carboxylase beta chain, mitochondrial precursor [Sus scrofa]	-0.664336	0.0184527	0.372646
ssc-miR-1842	Chr06_140334959_140351034	circRNA	Pig.20606	FTO-205	fat mass and obesity associated protein [Sus scrofa]	-0.622378	0.0306759	0.418402
ssc-miR-1842	Chr07_125113842_125157395	circRNA	Pig.13357	MLIP-201	muscular LMNA-interacting protein isoform X3 [Sus scrofa]	-0.587413	0.0446093	0.468348
ssc-miR-342	Chr08_114267606_114312296	circRNA	Pig.00676	EGF-201	pro-epidermal growth factor precursor [Sus scrofa]	-0.683017	0.0143587	0.343424
ssc-miR-103	Chr10_71656721_71659985	circRNA	MSTRG.27025,Pig.05070	,UBAP2-202		-0.804196	0.00161477	0.169285
ssc-miR-23b	Chr18_55221402_55264445	circRNA	Pig.17674	SUGCT-201	succinate--hydroxymethylglutarate CoA-transferase [Sus scrofa]	-0.762238	0.00395045	0.226527
ssc-miR-4331-3p	Chr03_93652036_93670231	circRNA	Pig.09212	BAZ1B-201	tyrosine-protein kinase BAZ1B [Sus scrofa]	-0.669003	0.0173586	0.365883
ssc-miR-4331-3p	Chr06_67009823_67016993	circRNA	Pig.03667,MSTRG.15728	MYOM1-202,		-0.742558	0.00567053	0.256739
ssc-miR-1842	Chr15_121754816_121761784	circRNA	Pig.14206	TNS1-207	PREDICTED: tensin-1 isoform X1 [Orcinus orca]	-0.739616	0.00596952	0.25807
ssc-miR-212	Chr01_125964457_125973516	circRNA	Pig.10734	INO80-201	DNA helicase INO80 [Sus scrofa]	-0.595447	0.0410748	0.463764
ssc-miR-34c	Chr15_134979093_134991193	circRNA				-0.739001	0.00603345	0.25807
ssc-miR-424-5p	Chr06_32608626_32620129	circRNA	Pig.05306	ACADM-205	RecName: Full=Medium-chain specific acyl-CoA dehydrogenase, mitochondrial; Short=MCAD; Flags: PrecursorAAW30430.1 medium-chain acyl-coA dehydrogenase [Sus scrofa]	-0.612961	0.0340673	0.437651
ssc-miR-205	Chr15_139220846_139244991	circRNA	Pig.16079	LRRFIP1-201	leucine-rich repeat flightless-interacting protein 1 isoform X37 [Sus scrofa]	-0.727273	0.00735503	0.274974
ssc-miR-140-3p	ChrX_124837765_124858706	circRNA	Pig.17963	MTM1-201	myotubularin isoform X4 [Sus scrofa]	-0.608392	0.035806	0.441775
ssc-miR-148b-5p	Scaffold3265_5751_23150	circRNA				-0.592648	0.0422829	0.463764
ssc-miR-874	Chr13_897802_909038	circRNA				-0.654946	0.0208059	0.383323
ssc-miR-7-5p	Chr15_67621405_67628331	circRNA	Pig.00244	BAZ2B-201	PREDICTED: bromodomain adjacent to zinc finger domain protein 2B isoform X4 [Ceratotherium simum simum]	-0.727273	0.00735503	0.274974
ssc-miR-1842	Chr13_95698281_95739739	circRNA	Pig.13039	USP13-201	ubiquitin carboxyl-terminal hydrolase 13 isoform X1 [Sus scrofa]	-0.767076	0.00359618	0.219485
ssc-miR-4331-3p	Chr01_21490809_21518105	circRNA	Pig.06447	TLE4-201	PREDICTED: transducin-like enhancer protein 4 isoform X1 [Erinaceus europaeus]	-0.706956	0.0101428	0.30523
ssc-miR-342	Chr01_250207988_250284542	circRNA	Pig.09625	ARID1B-201	AT-rich interactive domain-containing protein 1B isoform X5 [Sus scrofa]	-0.657343	0.0201855	0.383053
ssc-miR-181d-5p	Chr12_6481490_6495078	circRNA	Pig.19284	AKAP10-203	A-kinase anchor protein 10, mitochondrial [Sus scrofa]	-0.594406	0.0415215	0.463764
ssc-miR-769-3p	Chr04_110101379_110134080	circRNA	Pig.01698	TLCD4-RWDD3	transmembrane protein 56 isoform X2 [Sus scrofa]	-0.671329	0.0168315	0.362833
ssc-miR-339-5p	Chr08_89371697_89400776	circRNA				-0.643357	0.0240032	0.394186
ssc-miR-769-5p	Chr11_4643518_4687351	circRNA				-0.671329	0.0168315	0.362833
ssc-miR-10a-5p	Chr14_104813480_104823072	circRNA	Pig.01945,MSTRG.35468	SORBS1-203,		-0.742734	0.00565303	0.256739
ssc-miR-23a	Chr07_61242972_61296019	circRNA	Pig.04303	GPHN-207	gephyrin isoform X1 [Sus scrofa]	-0.664336	0.0184527	0.372646
ssc-miR-152	Chr06_21251698_21261868	circRNA	Pig.05259	PGM1-201	phosphoglucomutase-1 isoform X2 [Sus scrofa]	-0.685315	0.013906	0.338452
ssc-miR-22-5p	Chr07_33696516_33706280	circRNA	Pig.19099	PAPOLA-201	poly(A) polymerase alpha isoform X4 [Sus scrofa]	-0.636364	0.0260969	0.397342
ssc-miR-4331-3p	Chr10_62251864_62267949	circRNA	Pig.05023	ZEB1-201	LOW QUALITY PROTEIN: zinc finger E-box-binding homeobox 1 [Sus scrofa]	-0.605955	0.0367585	0.448508
ssc-miR-423-5p	Chr02_4322519_4331153	circRNA	Pig.12005	TCERG1-201	LOW QUALITY PROTEIN: transcription elongation regulator 1 [Sus scrofa]	-0.699301	0.0113742	0.316588
ssc-miR-149	Chr18_2812373_2825012	circRNA	Pig.15536	Rbm33	LOW QUALITY PROTEIN: RNA-binding protein 33 [Sus scrofa]	-0.629371	0.0283197	0.408257
ssc-miR-671-5p	Chr11_19649693_19653635	circRNA	MSTRG.27644			-0.595447	0.0410748	0.463764
ssc-miR-378	Chr01_100118754_100133409	circRNA	Pig.20309	NFATC1-203	nuclear factor of activated T-cells, cytoplasmic 1 [Sus scrofa]	-0.676008	0.0158067	0.355726
ssc-miR-320	Chr18_55221402_55264445	circRNA	Pig.17674	SUGCT-201	succinate--hydroxymethylglutarate CoA-transferase [Sus scrofa]	-0.685315	0.013906	0.338452
ssc-miR-151-5p	Chr15_57751128_57770746	circRNA	Pig.02634	HERC2-201	E3 ubiquitin-protein ligase HERC2 isoform X1 [Sus scrofa]	-0.839161	0.000642826	0.127183
ssc-miR-100	Chr09_131363257_131386887	circRNA				-0.657343	0.0201855	0.383053
ssc-miR-139-3p	Chr06_169608196_169618090	circRNA	Pig.15499	MTHFSD-201	methenyltetrahydrofolate synthase domain-containing protein isoform X1 [Sus scrofa]	-0.594406	0.0415215	0.463764
ssc-miR-2320-5p	Chr05_88570730_88581975	circRNA	Pig.04093	MRPL42	39S ribosomal protein L42, mitochondrial [Sus scrofa]	-0.58042	0.047856	0.481473
ssc-miR-769-3p	Chr02_114662333_114712737	circRNA	Pig.16704	SOX6-201	transcription factor SOX-6 isoform X1 [Sus scrofa]	-0.803194	0.00165353	0.170558
ssc-miR-146b	Chr15_78588493_78637426	circRNA	Pig.00183	TLK1-201	serine/threonine-protein kinase tousled-like 1 isoform X1 [Sus scrofa]	-0.79021	0.00222314	0.186077
ssc-miR-7134-3p	Chr02_76149795_76150226	circRNA	Pig.12348	CSNK1G2-202	casein kinase I [Sus scrofa]	-0.633552	0.0269747	0.405027
ssc-miR-7136-5p	Chr04_48657470_48746939	circRNA	Pig.01448	STAU2-203	double-stranded RNA-binding protein Staufen homolog 2 isoform X7 [Sus scrofa]	-0.582019	0.0470993	0.481473
ssc-miR-361-5p	Chr11_56037904_56048891	circRNA	Pig.04511	NDFIP2-202	NEDD4 family-interacting protein 2 [Sus scrofa]	-0.767076	0.00359618	0.219485
ssc-miR-28-3p	Chr10_62183746_62267949	circRNA	Pig.05023	ZEB1-201	LOW QUALITY PROTEIN: zinc finger E-box-binding homeobox 1 [Sus scrofa]	-0.706294	0.0102452	0.30523
ssc-miR-582-3p	Chr12_11781912_11845650	circRNA	MSTRG.28723			-0.804196	0.00161477	0.169285
ssc-miR-4331-3p	Chr14_41912046_41913507	circRNA	Pig.07715	KCTD9-201	BTB/POZ domain-containing protein KCTD9 [Sus scrofa]	-0.637479	0.0257544	0.397342
ssc-miR-141	Chr08_20846343_20878523	circRNA	Pig.16697	DCUN1D4-201	PREDICTED: DCN1-like protein 4 isoform X3 [Ceratotherium simum simum]	-0.690019	0.0130122	0.332198
ssc-miR-18a	Chr01_140733143_140759222	circRNA	Pig.02266	TEX9-202	testis-expressed sequence 9 protein [Sus scrofa]	-0.657343	0.0201855	0.383053
ssc-miR-9-1	Chr15_103104316_103133434	circRNA	Pig.00054	BOLL-201	protein boule-like isoform X1 [Sus scrofa]	-0.699301	0.0113742	0.316588
ssc-miR-338	Chr15_114471451_114560459	circRNA				-0.706294	0.0102452	0.30523
ssc-miR-342	Chr03_20074622_20095543	circRNA	Pig.20028	ASXL2-201	putative Polycomb group protein ASXL2 isoform X1 [Sus scrofa]	-0.683116	0.014339	0.343424
ssc-miR-1306-5p	Chr01_193515797_193533144	circRNA	Pig.00800	FBXL4-202	F-box/LRR-repeat protein 4 [Sus scrofa]	-0.612961	0.0340673	0.437651
ssc-miR-4331-3p	Chr14_104813480_104823072	circRNA	Pig.01945,MSTRG.35468	SORBS1-203,		-0.590742	0.0431196	0.464972
ssc-miR-9843-3p	Chr15_25222238_25299620	circRNA				-0.70182	0.0109574	0.315364
ssc-miR-9843-3p	Chr13_9659551_9662950	circRNA	Pig.15869	USP4-201	ubiquitin carboxyl-terminal hydrolase 4 isoform X1 [Sus scrofa]	-0.859176	0.000342671	0.106097
ssc-miR-2483	Chr08_27956764_27994675	circRNA	Pig.12463	APBB2-201	amyloid beta A4 precursor protein-binding family B member 2 isoform X9 [Sus scrofa]	-0.704243	0.0105672	0.310374
ssc-miR-106a	Chr06_63650554_63715863	circRNA				-0.688858	0.0132287	0.336014
ssc-miR-874	Chr15_111115241_111129108	circRNA	Pig.11696	NDUFS1-201	NADH-ubiquinone oxidoreductase 75 kDa subunit, mitochondrial [Sus scrofa]	-0.854642	0.000398308	0.114429
ssc-miR-132	Chr06_61228450_61283077	circRNA	MSTRG.15623,Pig.03622	,OSBPL1A-205		-0.609458	0.0353946	0.441775
ssc-miR-361-3p	Chr10_71630399_71659985	circRNA	MSTRG.27025,Pig.05070	,UBAP2-202		-0.630474	0.0279603	0.408257
ssc-miR-33b-5p	Chr06_63650554_63715863	circRNA				-0.594593	0.0414408	0.463764
ssc-miR-7135-3p	Chr14_41912046_41938885	circRNA	Pig.07715	KCTD9-201	BTB/POZ domain-containing protein KCTD9 [Sus scrofa]	-0.802293	0.00168896	0.170923
ssc-miR-874	Chr17_41779879_41781956	circRNA	Pig.07412	TOP1-201	DNA topoisomerase 1 [Sus scrofa]	-0.601519	0.0385394	0.453808
ssc-miR-4331-3p	Chr09_72304964_72307252	circRNA	Pig.00490	NUCKS1-203	nuclear ubiquitous casein and cyclin-dependent kinase substrate 1 [Sus scrofa]	-0.631579	0.0276035	0.408257
ssc-miR-183	Chr06_16875956_16911354	circRNA	Pig.15137	FGGY-202	FGGY carbohydrate kinase domain-containing protein isoform X5 [Sus scrofa]	-0.587413	0.0446093	0.468348
ssc-miR-6529	Chr18_34270406_34280336	circRNA	MSTRG.40641,Pig.01392	,DOCK4-201		-0.657343	0.0201855	0.383053
ssc-miR-9843-3p	Chr16_42184689_42221327	circRNA	Pig.01166	PDE4D-201	cAMP-specific 3',5'-cyclic phosphodiesterase 4D isoform X10 [Sus scrofa]	-0.669031	0.0173522	0.365883
ssc-miR-381-3p	Chr13_180594582_180621458	circRNA				-0.832872	0.000770065	0.135543
ssc-miR-140-3p	Chr10_62183746_62267949	circRNA	Pig.05023	ZEB1-201	LOW QUALITY PROTEIN: zinc finger E-box-binding homeobox 1 [Sus scrofa]	-0.678322	0.0153173	0.349889
ssc-miR-7136-5p	Chr06_143325041_143341689	circRNA	MSTRG.18290			-0.633819	0.0268907	0.404247
ssc-miR-1307	Chr09_102558244_102565240	circRNA	Pig.08199	ATM-201	serine-protein kinase ATM [Sus scrofa]	-0.768805	0.00347566	0.216512
ssc-miR-140-3p	Chr01_50816744_50838879	circRNA	Pig.16751,MSTRG.668	DENND4C-201,		-0.622378	0.0306759	0.418402
ssc-miR-365-5p	Chr01_250407540_250460068	circRNA	Pig.09625	ARID1B-201	AT-rich interactive domain-containing protein 1B isoform X5 [Sus scrofa]	-0.717863	0.00856333	0.289546
ssc-miR-504	Chr02_92734565_92744854	circRNA	MSTRG.5482			-0.825175	0.000951363	0.144102
ssc-miR-361-3p	Chr13_12528245_12543256	circRNA				-0.734266	0.00654349	0.264432
ssc-miR-149	Chr02_86657799_86658193	circRNA	Pig.16322	GET3-201	PREDICTED: ATPase ASNA1 [Cebus capucinus imitator]	-0.594406	0.0415215	0.463764
ssc-miR-361-5p	Chr14_101787913_101818999	circRNA	Pig.01974	IDE-202	insulin-degrading enzyme isoform X1 [Sus scrofa]	-0.683013	0.0143594	0.343424
ssc-miR-301	Chr01_14123700_14145814	circRNA	Pig.03873	XPA-201	DNA repair protein complementing XP-A cells [Sus scrofa]	-0.598606	0.0397413	0.459937
ssc-miR-361-3p	Chr10_34996942_35005772	circRNA	Pig.14086	WDR37-201	WD repeat-containing protein 37 isoform X1 [Sus scrofa]	-0.58042	0.047856	0.481473
ssc-miR-361-3p	Chr07_125133345_125178886	circRNA	Pig.13357	MLIP-201	muscular LMNA-interacting protein isoform X3 [Sus scrofa]	-0.811189	0.00136332	0.160055
ssc-miR-28-3p	Chr03_56769866_56782258	circRNA	Pig.04857	TIA1-203	nucleolysin TIA-1 isoform X3 [Sus scrofa]	-0.601399	0.0385885	0.453808
ssc-miR-132	Chr09_132961125_132989327	circRNA	Pig.10255	UVRAG-201	UV radiation resistance-associated gene protein isoform X2 [Sus scrofa]	-0.783217	0.00258621	0.195873
ssc-miR-92a	Chr07_28823370_28832454	circRNA				-0.608392	0.035806	0.441775
ssc-miR-183	Chr09_40294554_40366868	circRNA	Pig.00327	CACNA2D1-201	voltage-dependent calcium channel subunit alpha-2/delta-1 isoform X5 [Sus scrofa]	-0.644484	0.0236773	0.394186
ssc-miR-128	Chr06_3732683_3758580	circRNA	MSTRG.14981			-0.699301	0.0113742	0.316588
ssc-miR-4331-3p	Chr15_774883_780012	circRNA	MSTRG.36032,Pig.04214	,NEB-201		-0.581437	0.0473736	0.481473
ssc-miR-33b-5p	Chr06_20465710_20482544	circRNA				-0.65035	0.0220342	0.383323
ssc-miR-708-5p	Chr12_11797564_11825527	circRNA	MSTRG.28723			-0.639693	0.0250844	0.394366
ssc-miR-4331-3p	Chr01_90019121_90028359	circRNA	Pig.02820	LRCH1-201	leucine-rich repeat and calponin homology domain-containing protein 1 isoform X1 [Sus scrofa]	-0.795098	0.00199349	0.179556
ssc-miR-361-3p	Chr18_19348706_19367849	circRNA	Pig.01311	UBE2H-202	ubiquitin-conjugating enzyme E2 H isoform X1 [Sus scrofa]	-0.612197	0.0343538	0.43929
ssc-miR-671-3p	Chr06_2604907_2676026	circRNA	Pig.12657	ERI3-203	ERI1 exoribonuclease 3 isoform X1 [Sus scrofa]	-0.693521	0.0123749	0.327754
ssc-miR-325	Chr07_61199248_61243014	circRNA	Pig.04303	GPHN-207	gephyrin isoform X1 [Sus scrofa]	-0.596632	0.0405712	0.463764
ssc-miR-146a-5p	Chr01_85074434_85111910	circRNA				-0.683116	0.014339	0.343424
ssc-miR-331-3p	Chr03_77822466_77840328	circRNA	MSTRG.8700,Pig.09456	,REV1-202		-0.587413	0.0446093	0.468348
ssc-miR-4331-3p	Chr01_127171889_127186030	circRNA	Pig.10708,MSTRG.1683	GANC,		-0.577934	0.0490488	0.486899
ssc-miR-676-5p	Chr07_61199248_61243014	circRNA	Pig.04303	GPHN-207	gephyrin isoform X1 [Sus scrofa]	-0.726481	0.00745149	0.276927
ssc-miR-214-3p	Chr16_2590898_2678306	circRNA				-0.591945	0.0425902	0.463764
ssc-miR-7-5p	Chr15_114533496_114560459	circRNA	MSTRG.37316			-0.734266	0.00654349	0.264432
ssc-miR-7136-5p	Chr07_125086601_125157395	circRNA	Pig.13357	MLIP-201	muscular LMNA-interacting protein isoform X3 [Sus scrofa]	-0.684313	0.014102	0.342818
ssc-miR-424-3p	Chr15_78603808_78637426	circRNA	Pig.00183	TLK1-201	serine/threonine-protein kinase tousled-like 1 isoform X1 [Sus scrofa]	-0.741259	0.00580115	0.256739
ssc-miR-370	Chr15_85758270_85772677	circRNA	Pig.00129,MSTRG.36928	TTN,		-0.690636	0.0128981	0.332198
ssc-miR-7142-3p	Chr01_17285261_17286097	circRNA	Pig.03920	Tpm2	PREDICTED: tropomyosin beta chain isoform X4 [Loxodonta africana]	-0.603267	0.0378306	0.453808
ssc-miR-365-5p	Chr09_131363257_131386887	circRNA				-0.732365	0.00675706	0.266374
ssc-miR-338	Chr15_114533496_114560459	circRNA	MSTRG.37316			-0.783217	0.00258621	0.195873
ssc-miR-342	Chr10_62183746_62267949	circRNA	Pig.05023	ZEB1-201	LOW QUALITY PROTEIN: zinc finger E-box-binding homeobox 1 [Sus scrofa]	-0.783217	0.00258621	0.195873
ssc-miR-769-3p	Chr06_127929326_127934404	circRNA	Pig.15970	UBA2	PREDICTED: SUMO-activating enzyme subunit 2 [Vicugna pacos]	-0.601399	0.0385885	0.453808
ssc-miR-4331-3p	Chr17_37905432_37916365	circRNA	Pig.07377	NDRG3	protein NDRG3 isoform X1 [Sus scrofa]	-0.605955	0.0367585	0.448508
ssc-miR-1343	Chr06_71794909_71818899	circRNA	Pig.03687	ANKRD12-201	ankyrin repeat domain-containing protein 12 isoform X1 [Sus scrofa]	-0.657343	0.0201855	0.383053
ssc-miR-505	Scaffold310_737044_741924	circRNA	Pig.18393	RNF2-201	E3 ubiquitin-protein ligase RING2 isoform X2 [Sus scrofa]	-0.756569	0.00439849	0.235402
ssc-miR-185	Chr12_11797564_11825527	circRNA	MSTRG.28723			-0.639693	0.0250844	0.394366
ssc-miR-1842	Chr15_66099298_66104895	circRNA	Pig.00251	ACVR1-202	PREDICTED: activin receptor type-1 isoform X1 [Pteropus alecto]	-0.658495	0.0198921	0.383053
ssc-miR-2320-5p	Chr04_48625429_48666494	circRNA				-0.685315	0.013906	0.338452
ssc-miR-4331-3p	Chr01_5145767_5151800	circRNA	Pig.03809	RAD23B-201	PREDICTED: UV excision repair protein RAD23 homolog B isoform X1 [Pteropus alecto]	-0.577934	0.0490488	0.486899
ssc-miR-20a-5p	Chr03_25652991_25679699	circRNA	Pig.06700	MEMO1-201	protein MEMO1 isoform 1 [Homo sapiens]	-0.622378	0.0306759	0.418402
ssc-miR-183	Chr12_30652472_30661824	circRNA	Pig.11189	RPS6KB1-203	ribosomal protein S6 kinase beta-1 isoform X1 [Sus scrofa]	-0.598606	0.0397413	0.459937
ssc-miR-582-5p	Chr12_30845859_30853087	circRNA				-0.706294	0.0102452	0.30523
ssc-miR-148b-3p	Chr04_59194539_59201400	circRNA	Pig.14064	CHD7-201	chromodomain-helicase-DNA-binding protein 7 isoform X1 [Sus scrofa]	-0.664336	0.0184527	0.372646
ssc-miR-136-5p	Chr16_35794581_35816115	circRNA	Pig.01140	ERBIN-201	erbin isoform X1 [Sus scrofa]	-0.72028	0.00823977	0.285901
ssc-miR-9841-3p	Chr14_31486367_31523308	circRNA				-0.686516	0.0136736	0.338452
ssc-miR-361-5p	Chr02_114580003_114665451	circRNA	Pig.16704	SOX6-201	transcription factor SOX-6 isoform X1 [Sus scrofa]	-0.636364	0.0260969	0.397342
ssc-miR-10390	Chr08_20853833_20878523	circRNA	Pig.16697	DCUN1D4-201	PREDICTED: DCN1-like protein 4 isoform X3 [Ceratotherium simum simum]	-0.651705	0.0216665	0.383323
ssc-miR-128	Chr15_67531340_67539348	circRNA	Pig.00245	WDSUB1-201	WD repeat, SAM and U-box domain-containing protein 1 isoform X1 [Sus scrofa]	-0.630849	0.0278388	0.408257
ssc-miR-7135-3p	Chr02_114662333_114712737	circRNA	Pig.16704	SOX6-201	transcription factor SOX-6 isoform X1 [Sus scrofa]	-0.723671	0.00780132	0.281801
ssc-miR-130a	Chr09_49973631_49975568	circRNA				-0.73205	0.00679293	0.266374
ssc-miR-361-3p	ChrX_92332569_92409828	circRNA	Pig.02436	TMEM164-201	transmembrane protein 164 isoform X1 [Sus scrofa]	-0.587413	0.0446093	0.468348
ssc-miR-125b	Scaffold155_4714080_4732961	circRNA	Pig.12799	GOLGA4-202	LOW QUALITY PROTEIN: golgin subfamily A member 4 [Sus scrofa]	-0.671329	0.0168315	0.362833
ssc-miR-148b-3p	Chr10_9642298_9696380	circRNA	Pig.12150	DENND1B-201	LOW QUALITY PROTEIN: DENN domain-containing protein 1B [Sus scrofa]	-0.755245	0.00450844	0.235402
ssc-miR-130b-5p	Chr15_25222238_25299620	circRNA				-0.678426	0.0152956	0.349889
ssc-miR-106a	Chr13_53391484_53428936	circRNA	Pig.06070	CEP63-201	centrosomal protein of 63 kDa isoform X1 [Sus scrofa]	-0.608392	0.035806	0.441775
ssc-miR-7135-3p	Chr13_60625423_60715757	circRNA	Pig.06117	TFDP2-201	transcription factor Dp-2 isoform X1 [Sus scrofa]	-0.616874	0.0326268	0.430597
ssc-miR-183	Chr04_110101379_110134080	circRNA	Pig.01698	TLCD4-RWDD3	transmembrane protein 56 isoform X2 [Sus scrofa]	-0.629371	0.0283197	0.408257
ssc-miR-6782-3p	Chr11_52476173_52507914	circRNA	Pig.04496	LMO7-201	LIM domain only protein 7 isoform X1 [Sus scrofa]	-0.692308	0.012593	0.327754
ssc-miR-143-3p	Chr05_87177317_87197764	circRNA	Pig.04083	NR2C1-202	nuclear receptor subfamily 2 group C member 1 isoform X1 [Sus scrofa]	-0.594406	0.0415215	0.463764
ssc-miR-342	Chr02_156795442_156799410	circRNA	Pig.17102	PPP6R3-201	serine/threonine-protein phosphatase 6 regulatory subunit 3 isoform X6 [Sus scrofa]	-0.734266	0.00654349	0.264432
ssc-miR-4331-3p	Chr06_78493883_78498419	circRNA	Pig.03001	AGO1-202	protein argonaute-3 [Bos taurus]	-0.663158	0.0187366	0.376816
ssc-miR-342	Chr07_28823370_28832454	circRNA				-0.741259	0.00580115	0.256739
ssc-miR-378	Chr17_32520080_32531741	circRNA				-0.657343	0.0201855	0.383053
ssc-miR-30a-3p	Chr01_17284893_17285134	circRNA	Pig.03920	Tpm2	PREDICTED: tropomyosin beta chain isoform X4 [Loxodonta africana]	-0.594406	0.0415215	0.463764
ssc-miR-376a-5p	Chr12_11781912_11845650	circRNA	MSTRG.28723			-0.692308	0.012593	0.327754
ssc-miR-4331-3p	Chr15_114503744_114507975	circRNA	MSTRG.37316,Pig.11726	,KANSL1L-201		-0.726642	0.00743182	0.276927
ssc-miR-1842	Chr18_31666003_31703354	circRNA	Pig.01383	MDFIC-201	myoD family inhibitor domain-containing protein isoform X1 [Sus scrofa]	-0.826621	0.000915011	0.144102
ssc-miR-2320-5p	Chr15_695558_711117	circRNA	MSTRG.36032,Pig.04214	,NEB-201		-0.591312	0.042868	0.463764
ssc-miR-2320-5p	Chr03_71892828_71908759	circRNA	Pig.13433	UXS1-201	UDP-glucuronic acid decarboxylase 1 isoform b [Sus scrofa]	-0.755245	0.00450844	0.235402
ssc-miR-4331-3p	Chr09_135705489_135720317	circRNA				-0.65149	0.0217247	0.383323
ssc-let-7d-5p	Chr09_46526821_46537054	circRNA				-0.643357	0.0240032	0.394186
ssc-miR-2320-5p	Chr08_56992074_57000752	circRNA	Pig.19160	AASDH-201	acyl-CoA synthetase family member 4 isoform X2 [Sus scrofa]	-0.748252	0.00512408	0.244032
ssc-let-7a	Chr03_15313209_15331615	circRNA				-0.664336	0.0184527	0.372646
ssc-miR-33b-5p	Chr04_81182357_81276967	circRNA				-0.700526	0.0111699	0.316588
ssc-miR-6529	Chr08_27957202_27994675	circRNA	Pig.12463	APBB2-201	amyloid beta A4 precursor protein-binding family B member 2 isoform X9 [Sus scrofa]	-0.734266	0.00654349	0.264432
ssc-miR-423-5p	Chr13_55003824_55067505	circRNA	Pig.06075	PCCB-205	propionyl-CoA carboxylase beta chain, mitochondrial precursor [Sus scrofa]	-0.6381	0.0255651	0.397342
ssc-miR-9858-5p	Chr16_42184689_42221327	circRNA	Pig.01166	PDE4D-201	cAMP-specific 3',5'-cyclic phosphodiesterase 4D isoform X10 [Sus scrofa]	-0.596128	0.0407848	0.463764
ssc-miR-615	Chr10_46803012_46813745	circRNA	Pig.09685	PARD3-201	LOW QUALITY PROTEIN: partitioning defective 3 homolog [Sus scrofa]	-0.65035	0.0220342	0.383323
ssc-miR-423-5p	Chr02_155636386_155663230	circRNA	Pig.20857	Gstp1	glutathione S-transferase P-like isoform X1 [Sus scrofa]	-0.657343	0.0201855	0.383053
ssc-miR-28-3p	Chr04_93352807_93359207	circRNA	MSTRG.12047,Pig.15769	,AMPD1-202		-0.78171	0.00267007	0.197707
ssc-miR-490-5p	Chr01_120325301_120333334	circRNA	Pig.03428	PIAS1-201	E3 SUMO-protein ligase PIAS1 [Sus scrofa]	-0.764204	0.00380346	0.226527
ssc-miR-151-5p	Chr02_155636386_155663230	circRNA	Pig.20857	Gstp1	glutathione S-transferase P-like isoform X1 [Sus scrofa]	-0.762238	0.00395045	0.226527
ssc-miR-10382	Chr11_9883781_9888954	circRNA	Pig.03530	NUP58-201	PREDICTED: nucleoporin p58/p45, partial [Vicugna pacos]	-0.679511	0.0150702	0.349889
ssc-miR-361-3p	Scaffold117_530053_554161	circRNA	Pig.10775	GADL1-201	PREDICTED: glutamate decarboxylase-like protein 1 [Balaenoptera acutorostrata scammoni]	-0.699301	0.0113742	0.316588
ssc-miR-15b	Chr07_61199248_61296019	circRNA	Pig.04303	GPHN-207	gephyrin isoform X1 [Sus scrofa]	-0.755245	0.00450844	0.235402
ssc-miR-212	Chr02_64288819_64310703	circRNA	MSTRG.4458,MSTRG.4459,Pig.02491	,,HOMER1-205		-0.58042	0.047856	0.481473
ssc-miR-615	Chr02_1046946_1056564	circRNA	Pig.20354	HMGXB3-201	HMG domain-containing protein 3 isoform X1 [Sus scrofa]	-0.739616	0.00596952	0.25807
ssc-miR-325	Chr12_18185030_18209858	circRNA				-0.605811	0.0368157	0.448508
ssc-miR-769-3p	Chr03_97785863_97797486	circRNA				-0.587413	0.0446093	0.468348
ssc-miR-4331-3p	Chr07_89374067_89374729	circRNA	Pig.08440	PSMA6-203	proteasome subunit alpha type-6 [Rattus norvegicus]	-0.577934	0.0490488	0.486899
ssc-miR-143-3p	Scaffold117_530053_614897	circRNA	Pig.10775	GADL1-201	PREDICTED: glutamate decarboxylase-like protein 1 [Balaenoptera acutorostrata scammoni]	-0.581437	0.0473736	0.481473
ssc-miR-500-3p	Chr14_85532011_85538522	circRNA				-0.643357	0.0240032	0.394186
ssc-miR-450c-3p	Chr01_140726906_140759222	circRNA	Pig.02266	TEX9-202	testis-expressed sequence 9 protein [Sus scrofa]	-0.725045	0.00762875	0.276927
ssc-miR-183	Chr10_34829590_34846779	circRNA	Pig.14082	LARP4B	la-related protein 4B isoform X3 [Sus scrofa]	-0.697024	0.011761	0.321017
ssc-miR-361-3p	Chr14_65287728_65290729	circRNA	Pig.07150	ATXN2-201	ataxin-2 isoform X3 [Sus scrofa]	-0.804196	0.00161477	0.169285
ssc-miR-1343	Chr12_3457793_3459675	circRNA	Pig.19814	EIF4A3-201	eukaryotic initiation factor 4A-III [Bos taurus]	-0.704029	0.0106012	0.310374
ssc-miR-1343	Chr14_5842045_5842543	circRNA	Pig.05808,MSTRG.33528	MYO18B-201,		-0.58042	0.047856	0.481473
ssc-miR-423-3p	Chr13_186960416_186965103	circRNA	Pig.15115	TRAPPC10	trafficking protein particle complex subunit 10 [Sus scrofa]	-0.608392	0.035806	0.441775
ssc-miR-9785-5p	Chr06_137662247_137667769	circRNA				-0.778006	0.00288491	0.20523
ssc-miR-423-5p	Chr02_156786043_156804267	circRNA	Pig.17102	PPP6R3-201	serine/threonine-protein phosphatase 6 regulatory subunit 3 isoform X6 [Sus scrofa]	-0.725114	0.00762017	0.276927
ssc-miR-423-5p	Chr18_55221402_55260430	circRNA	Pig.17674	SUGCT-201	succinate--hydroxymethylglutarate CoA-transferase [Sus scrofa]	-0.683116	0.014339	0.343424
ssc-miR-1343	Chr01_34811996_34816817	circRNA	Pig.03302	VLDLR-205	very low-density lipoprotein receptor isoform X1 [Sus scrofa]	-0.640982	0.0247	0.394366
ssc-miR-7135-3p	Chr11_2628220_2629833	circRNA	Pig.18467	ATP11A-201	probable phospholipid-transporting ATPase IH isoform X1 [Sus scrofa]	-0.616874	0.0326268	0.430597
ssc-miR-214-3p	Chr11_12201402_12245406	circRNA	Pig.03511	PAN3-201	PAB-dependent poly(A)-specific ribonuclease subunit PAN3 isoform X1 [Sus scrofa]	-0.678322	0.0153173	0.349889
ssc-miR-125b	Chr04_54218624_54228068	circRNA	Pig.01421	CSPP1-208	centrosome and spindle pole-associated protein 1 isoform X1 [Sus scrofa]	-0.671329	0.0168315	0.362833
ssc-miR-499-3p	Chr04_81182357_81276967	circRNA				-0.640982	0.0247	0.394366
ssc-miR-15b	Chr04_98816491_98824546	circRNA	Pig.01653	WDR47-201	WD repeat-containing protein 47 isoform X3 [Sus scrofa]	-0.598606	0.0397413	0.459937
ssc-miR-1842	Chr07_23444137_23455147	circRNA	Pig.19585	TUBB2B-205	Tubulin beta-2A chain [Fukomys damarensis]	-0.734266	0.00654349	0.264432
ssc-miR-2366	Chr07_127317226_127334618	circRNA	Pig.11473	Tnxb	tenascin-X isoform X5 [Sus scrofa]	-0.608244	0.0358633	0.441775
ssc-miR-9820-5p	Chr14_110908268_110918121	circRNA	Pig.16368,MSTRG.35634	FBXW4-201,		-0.731006	0.00691299	0.270292
ssc-miR-1343	Chr08_20853833_20878523	circRNA	Pig.16697	DCUN1D4-201	PREDICTED: DCN1-like protein 4 isoform X3 [Ceratotherium simum simum]	-0.642526	0.0242452	0.394366
ssc-miR-1271-5p	Chr04_51998739_52020533	circRNA	Pig.01428	SLCO5A1-201	LOW QUALITY PROTEIN: solute carrier organic anion transporter family member 5A1 [Sus scrofa]	-0.676073	0.0157928	0.355726
ssc-miR-221-5p	Chr06_71794909_71818899	circRNA	Pig.03687	ANKRD12-201	ankyrin repeat domain-containing protein 12 isoform X1 [Sus scrofa]	-0.629371	0.0283197	0.408257
ssc-miR-103	Scaffold124_4666473_4674852	circRNA	Pig.11261	MYPN-201	myopalladin isoform X1 [Sus scrofa]	-0.902098	5.99786e-05	0.062657
ssc-miR-500-3p	Chr03_71892828_71908759	circRNA	Pig.13433	UXS1-201	UDP-glucuronic acid decarboxylase 1 isoform b [Sus scrofa]	-0.804196	0.00161477	0.169285
ssc-miR-27b-5p	Chr09_131363257_131386887	circRNA				-0.657343	0.0201855	0.383053
ssc-miR-103	Chr15_103111260_103133434	circRNA	Pig.00054	BOLL-201	protein boule-like isoform X1 [Sus scrofa]	-0.615385	0.0331699	0.430597
ssc-miR-140-3p	Chr14_44910652_44925607	circRNA	Pig.05588	EXTL3-201	exostosin-like 3 [Sus scrofa]	-0.753043	0.00469586	0.237831
ssc-miR-7136-5p	Chr06_63650554_63691247	circRNA				-0.638298	0.0255051	0.397342
ssc-miR-874	Chr13_55003824_55067505	circRNA	Pig.06075	PCCB-205	propionyl-CoA carboxylase beta chain, mitochondrial precursor [Sus scrofa]	-0.616347	0.0328184	0.430597
ssc-miR-212	Chr15_47277169_47298388	circRNA				-0.881119	0.000152674	0.082791
ssc-miR-2320-5p	Chr05_104579027_104586660	circRNA	Pig.13247	LRP6-201	LOW QUALITY PROTEIN: low-density lipoprotein receptor-related protein 6 [Sus scrofa]	-0.676008	0.0158067	0.355726
ssc-miR-1343	Chr01_100122766_100133409	circRNA	Pig.20309	NFATC1-203	nuclear factor of activated T-cells, cytoplasmic 1 [Sus scrofa]	-0.605649	0.0368796	0.448508
ssc-miR-132	Chr11_25906891_25912394	circRNA				-0.608392	0.035806	0.441775
ssc-miR-7137-3p	Chr18_5903070_5905755	circRNA	Pig.13665	PRKAG2-201	5'-AMP-activated protein kinase subunit gamma-2 isoform X3 [Sus scrofa]	-0.608392	0.035806	0.441775
ssc-miR-874	Chr06_2604907_2676026	circRNA	Pig.12657	ERI3-203	ERI1 exoribonuclease 3 isoform X1 [Sus scrofa]	-0.802103	0.00169653	0.170923
ssc-miR-218-5p	Chr02_47216914_47245291	circRNA	Pig.08494	CHD1-202	chromodomain-helicase-DNA-binding protein 1 isoform X1 [Sus scrofa]	-0.641961	0.024411	0.394366
ssc-let-7e	Chr03_109640009_109652221	circRNA				-0.587413	0.0446093	0.468348
ssc-miR-2366	Chr11_56028794_56032206	circRNA	Pig.04511	NDFIP2-202	NEDD4 family-interacting protein 2 [Sus scrofa]	-0.783217	0.00258621	0.195873
ssc-miR-30c-5p	Chr08_87802538_87815783	circRNA	Pig.01059	RNF150-202	LOW QUALITY PROTEIN: RING finger protein 150 [Sus scrofa]	-0.692308	0.012593	0.327754
ssc-miR-7136-5p	Chr09_125750892_125756680	circRNA	Pig.12876	RAB6A-201	PREDICTED: ras-related protein Rab-6A isoform X1 [Oryctolagus cuniculus]	-0.612691	0.0341681	0.437651
ssc-miR-500-3p	Chr10_61841725_61864145	circRNA	Pig.05022	ARHGAP12-201	rho GTPase-activating protein 12 isoform X5 [Sus scrofa]	-0.65035	0.0220342	0.383323
ssc-miR-874	Chr12_6535923_6560705	circRNA				-0.710612	0.0095911	0.299707
ssc-miR-107	Chr17_51129583_51147342	circRNA	Pig.09983	ATP9A-210	probable phospholipid-transporting ATPase IIA [Sus scrofa]	-0.72028	0.00823977	0.285901
ssc-miR-365-5p	Chr10_58190961_58205038	circRNA	Pig.13795	MINDY3-201	ubiquitin carboxyl-terminal hydrolase MINDY-3 isoform X1 [Sus scrofa]	-0.623598	0.0302549	0.418402
ssc-miR-1839-5p	Chr10_9659996_9696380	circRNA	Pig.12150	DENND1B-201	LOW QUALITY PROTEIN: DENN domain-containing protein 1B [Sus scrofa]	-0.584522	0.045932	0.473928
ssc-miR-423-5p	Chr02_92734565_92744854	circRNA	MSTRG.5482			-0.79021	0.00222314	0.186077
ssc-miR-126-5p	Chr06_132076444_132109338	circRNA	Pig.14529	URI1-201	unconventional prefoldin RPB5 interactor 1 [Sus scrofa]	-0.667105	0.0177977	0.372418
ssc-miR-365-5p	Chr12_6481490_6510785	circRNA	Pig.19284	AKAP10-203	A-kinase anchor protein 10, mitochondrial [Sus scrofa]	-0.601844	0.0384066	0.453808
ssc-miR-326	Chr12_6060022_6072546	circRNA	Pig.19289	NCOR1	LOW QUALITY PROTEIN: nuclear receptor corepressor 1 [Sus scrofa]	-0.804398	0.00160704	0.169285
ssc-miR-423-5p	Chr18_10447163_10448250	circRNA	Pig.17905	HIPK2-201	homeodomain-interacting protein kinase 2 isoform X1 [Sus scrofa]	-0.615385	0.0331699	0.430597
ssc-miR-532-5p	Chr09_16522266_16542844	circRNA	Pig.04694	CEP350	LOW QUALITY PROTEIN: centrosome-associated protein 350 [Sus scrofa]	-0.652602	0.0214257	0.383323
ssc-miR-376a-5p	Chr12_11797564_11825527	circRNA	MSTRG.28723			-0.591312	0.042868	0.463764
ssc-miR-383	Chr13_60070249_60099009	circRNA	Pig.06112	RASA2-203	ras GTPase-activating protein 2 isoform X2 [Sus scrofa]	-0.599619	0.0393202	0.459038
ssc-miR-30d	Chr06_127929326_127934404	circRNA	Pig.15970	UBA2	PREDICTED: SUMO-activating enzyme subunit 2 [Vicugna pacos]	-0.587413	0.0446093	0.468348
ssc-miR-421-5p	Chr14_133506747_133508357	circRNA	Pig.11544	EDRF1-201	erythroid differentiation-related factor 1 isoform X1 [Sus scrofa]	-0.660368	0.0194219	0.381696
ssc-miR-505	Chr17_33612461_33616979	circRNA	Pig.11917	TM9SF4-201	PREDICTED: transmembrane 9 superfamily member 4 [Vicugna pacos]	-0.790161	0.00222554	0.186077
ssc-miR-331-3p	Chr06_2604907_2674494	circRNA	Pig.12657	ERI3-203	ERI1 exoribonuclease 3 isoform X1 [Sus scrofa]	-0.71804	0.00853932	0.289546
ssc-miR-7135-3p	Chr05_20526478_20543229	circRNA	Pig.19106	TBC1D22A-201	LOW QUALITY PROTEIN: TBC1 domain family member 22A [Sus scrofa]	-0.577651	0.0491861	0.486899
ssc-miR-1307	Chr02_170120249_170138243	circRNA	Pig.10210	MVB12B-201	PREDICTED: multivesicular body subunit 12B [Camelus dromedarius]	-0.809879	0.00140794	0.161289
ssc-miR-7138-5p	Chr06_101714413_101778525	circRNA	Pig.08532	RERE	arginine-glutamic acid dipeptide (RE) repeats, isoform CRA_c [Homo sapiens]	-0.734266	0.00654349	0.264432
ssc-miR-582-3p	Chr04_113748733_113771031	circRNA	Pig.01735	ZNF644-207	zinc finger protein 644 isoform X1 [Sus scrofa]	-0.577479	0.0492696	0.486899
ssc-miR-1343	Chr03_25630657_25656804	circRNA	Pig.06700	MEMO1-201	protein MEMO1 isoform 1 [Homo sapiens]	-0.72028	0.00823977	0.285901
ssc-miR-103	Chr07_20514721_20548703	circRNA				-0.739055	0.00602782	0.25807
ssc-miR-500-3p	Chr01_34811996_34818332	circRNA	Pig.03302	VLDLR-205	very low-density lipoprotein receptor isoform X1 [Sus scrofa]	-0.619966	0.0315202	0.425913
ssc-let-7e	Chr03_26042218_26057444	circRNA	Pig.06706	BIRC6-201	LOW QUALITY PROTEIN: baculoviral IAP repeat-containing protein 6 [Sus scrofa]	-0.678322	0.0153173	0.349889
ssc-miR-103	Chr10_14010099_14014140	circRNA	Pig.12117	KDM5B-201	lysine-specific demethylase 5B [Sus scrofa]	-0.657343	0.0201855	0.383053
ssc-miR-9820-5p	Chr15_121752211_121761784	circRNA	Pig.14206	TNS1-207	PREDICTED: tensin-1 isoform X1 [Orcinus orca]	-0.610092	0.0351517	0.441775
ssc-miR-4331-3p	Chr08_71559017_71573617	circRNA	Pig.08332	MTHFD2-201	PREDICTED: probable bifunctional methylenetetrahydrofolate dehydrogenase/cyclohydrolase 2 [Bos mutus]	-0.613765	0.0337676	0.436202
ssc-miR-152	Chr12_11693177_11785342	circRNA	MSTRG.28723			-0.6381	0.0255651	0.397342
ssc-miR-4331-3p	Chr05_99164719_99181403	circRNA	MSTRG.14656,Pig.11752	,ACSS3-201		-0.749563	0.00500405	0.244032
ssc-miR-199b-3p	Scaffold3265_5751_23150	circRNA				-0.694022	0.0122857	0.327754
ssc-miR-146b	Chr13_70616611_70654615	circRNA	MSTRG.31828			-0.762238	0.00395045	0.226527
ssc-miR-2320-5p	Chr09_16541167_16542844	circRNA	Pig.04694	CEP350	LOW QUALITY PROTEIN: centrosome-associated protein 350 [Sus scrofa]	-0.713287	0.00920178	0.294637
ssc-miR-671-3p	Chr12_21925847_21926580	circRNA	Pig.11835	SUPT6H-202	PREDICTED: transcription elongation factor SPT6 [Callithrix jacchus]	-0.800839	0.00174744	0.175651
ssc-miR-199a-5p	Chr16_56548071_56558089	circRNA	Pig.01261	LIFR-205	PREDICTED: leukemia inhibitory factor receptor [Lipotes vexillifer]	-0.583722	0.0463025	0.476899
ssc-miR-125a	Chr09_60430146_60496454	circRNA	Pig.00397	GLCCI1-202	glucocorticoid-induced transcript 1 protein isoform X1 [Sus scrofa]	-0.654908	0.0208158	0.383323
ssc-miR-105-1	Chr02_93039238_93079314	circRNA	Pig.06424	CYP4F8-201	cytochrome P450, family 4, subfamily F, polypeptide 55 isoform X3 [Sus scrofa]	-0.641614	0.0245131	0.394366
ssc-miR-130b-3p	Chr15_103111260_103133434	circRNA	Pig.00054	BOLL-201	protein boule-like isoform X1 [Sus scrofa]	-0.601399	0.0385885	0.453808
ssc-miR-212	Chr15_53288260_53327464	circRNA				-0.741259	0.00580115	0.256739
ssc-miR-15b	Chr14_41912046_41938885	circRNA	Pig.07715	KCTD9-201	BTB/POZ domain-containing protein KCTD9 [Sus scrofa]	-0.706294	0.0102452	0.30523
ssc-miR-129a-5p	Chr14_7769451_7769958	circRNA	Pig.05797	TTC28-201	LOW QUALITY PROTEIN: tetratricopeptide repeat protein 28 [Sus scrofa]	-0.811189	0.00136332	0.160055
ssc-miR-150	Chr03_20091718_20131946	circRNA	Pig.20028	ASXL2-201	putative Polycomb group protein ASXL2 isoform X1 [Sus scrofa]	-0.612961	0.0340673	0.437651
ssc-miR-769-3p	Chr18_55221402_55264445	circRNA	Pig.17674	SUGCT-201	succinate--hydroxymethylglutarate CoA-transferase [Sus scrofa]	-0.741259	0.00580115	0.256739
ssc-miR-28-3p	Chr13_46365859_46382501	circRNA				-0.664336	0.0184527	0.372646
ssc-miR-27b-5p	Chr18_5421103_5454693	circRNA	Pig.13668	KMT2C-201	histone-lysine N-methyltransferase 2C isoform X1 [Sus scrofa]	-0.6655	0.0181751	0.372646
ssc-miR-1842	Chr18_45729590_45754366	circRNA	Pig.07095	HIBADH-202	3-hydroxyisobutyrate dehydrogenase, mitochondrial [Sus scrofa]	-0.619966	0.0315202	0.425913
ssc-miR-504	ChrX_8935457_8938805	circRNA				-0.725045	0.00762875	0.276927
ssc-miR-107	Chr01_127164838_127186030	circRNA	Pig.10708,MSTRG.1683	GANC,		-0.685315	0.013906	0.338452
ssc-miR-145-5p	Scaffold117_530053_614897	circRNA	Pig.10775	GADL1-201	PREDICTED: glutamate decarboxylase-like protein 1 [Balaenoptera acutorostrata scammoni]	-0.630474	0.0279603	0.408257
ssc-miR-7135-3p	Chr04_86395408_86418333	circRNA	Pig.20616,MSTRG.11878	RNF115-201,		-0.720281	0.00823959	0.285901
ssc-miR-130b-5p	Chr10_9673831_9696380	circRNA	Pig.12150	DENND1B-201	LOW QUALITY PROTEIN: DENN domain-containing protein 1B [Sus scrofa]	-0.685315	0.013906	0.338452
ssc-miR-125a	Chr01_160890998_160891782	circRNA				-0.713287	0.00920178	0.294637
ssc-let-7a	Chr14_44910652_44925607	circRNA	Pig.05588	EXTL3-201	exostosin-like 3 [Sus scrofa]	-0.615748	0.0330368	0.430597
ssc-miR-769-3p	Chr18_55221402_55260430	circRNA	Pig.17674	SUGCT-201	succinate--hydroxymethylglutarate CoA-transferase [Sus scrofa]	-0.6972	0.0117306	0.321017
ssc-miR-199a-5p	Chr09_109163680_109193076	circRNA	Pig.11684	PICALM-207	phosphatidylinositol-binding clathrin assembly protein isoform X6 [Sus scrofa]	-0.748252	0.00512408	0.244032
ssc-miR-1296-5p	Chr15_135031201_135040289	circRNA	Pig.08742	GIGYF2-202	GRB10-interacting GYF protein 2 isoform X1 [Sus scrofa]	-0.664336	0.0184527	0.372646
ssc-miR-769-3p	Chr06_3710003_3758580	circRNA	MSTRG.14981			-0.902098	5.99786e-05	0.062657
ssc-miR-199b-3p	Chr01_140733143_140759222	circRNA	Pig.02266	TEX9-202	testis-expressed sequence 9 protein [Sus scrofa]	-0.685315	0.013906	0.338452
ssc-miR-574-5p	Chr04_105981215_105988484	circRNA	Pig.01686,MSTRG.12330	AGL-201,		-0.640861	0.0247359	0.394366
ssc-miR-4338	Scaffold117_530053_614897	circRNA	Pig.10775	GADL1-201	PREDICTED: glutamate decarboxylase-like protein 1 [Balaenoptera acutorostrata scammoni]	-0.604767	0.0372295	0.45214
ssc-miR-320	Chr15_25222238_25299620	circRNA				-0.647234	0.0228964	0.389632
ssc-miR-7135-3p	Chr15_120101001_120144708	circRNA	Pig.13888	XRCC5-201	X-ray repair cross-complementing protein 5 isoform X1 [Sus scrofa]	-0.659663	0.0195978	0.383053
ssc-miR-146b	Chr10_50763943_50794597	circRNA	Pig.09670	MLLT10-201	protein AF-10 isoform X3 [Sus scrofa]	-0.676008	0.0158067	0.355726
ssc-miR-1343	Chr03_57850463_57862190	circRNA	Pig.04873	DYSF-204	LOW QUALITY PROTEIN: dysferlin [Sus scrofa]	-0.594946	0.0412895	0.463764
ssc-miR-107	Chr09_135705489_135720317	circRNA				-0.594406	0.0415215	0.463764
ssc-miR-125a	Chr14_24727751_24760271	circRNA	Pig.12220	B3GALNT2-201	UDP-GalNAc:beta-1,3-N-acetylgalactosaminyltransferase 2 [Sus scrofa]	-0.846154	0.000521134	0.121517
ssc-miR-148a-5p	Chr13_60625423_60706987	circRNA	Pig.06117	TFDP2-201	transcription factor Dp-2 isoform X1 [Sus scrofa]	-0.587413	0.0446093	0.468348
ssc-miR-4331-3p	Chr12_24083408_24088878	circRNA	Pig.11798	RHOT1-201	PREDICTED: mitochondrial Rho GTPase 1, partial [Manis javanica]	-0.59895	0.0395981	0.459925
ssc-miR-19a	Chr07_86387061_86413156	circRNA				-0.755245	0.00450844	0.235402
ssc-miR-664-5p	Chr06_100219067_100265828	circRNA	Pig.08550	KIF1A-202	kinesin-like protein KIF1B isoform X2 [Sus scrofa]	-0.697024	0.011761	0.321017
ssc-miR-28-5p	Chr09_24222838_24243829	circRNA				-0.647903	0.0227091	0.388903
ssc-miR-130b-5p	Chr07_10704853_10712203	circRNA				-0.832092	0.000787114	0.135543
ssc-miR-423-5p	Chr13_897802_909038	circRNA				-0.746497	0.00528802	0.247533
ssc-miR-15b	Chr08_111175536_111201608	circRNA	Pig.00691	CAMK2A-203	calcium/calmodulin-dependent protein kinase type II subunit delta isoform 1 [Homo sapiens]	-0.623299	0.0303576	0.418402
ssc-miR-15b	Chr06_2604907_2676026	circRNA	Pig.12657	ERI3-203	ERI1 exoribonuclease 3 isoform X1 [Sus scrofa]	-0.73205	0.00679293	0.266374
ssc-miR-338	ChrX_63391855_63406228	circRNA	Pig.10458	ATRX-201	transcriptional regulator ATRX isoform X1 [Sus scrofa]	-0.608392	0.035806	0.441775
ssc-miR-125a	Chr14_24730872_24760271	circRNA	Pig.12220	B3GALNT2-201	UDP-GalNAc:beta-1,3-N-acetylgalactosaminyltransferase 2 [Sus scrofa]	-0.615385	0.0331699	0.430597
ssc-miR-331-3p	Chr12_6535923_6560705	circRNA				-0.674356	0.0161631	0.360881
ssc-miR-103	Chr13_86813187_86842481	circRNA	Pig.11303	PHC3-201	polyhomeotic-like protein 3 isoform X1 [Sus scrofa]	-0.58494	0.0457391	0.473928
ssc-miR-33b-5p	Chr02_47216914_47245291	circRNA	Pig.08494	CHD1-202	chromodomain-helicase-DNA-binding protein 1 isoform X1 [Sus scrofa]	-0.701678	0.0109805	0.315364
ssc-miR-7136-5p	Chr01_72130520_72145536	circRNA	Pig.02914	STYX-201	PREDICTED: serine/threonine/tyrosine-interacting protein [Orcinus orca]	-0.619734	0.0316024	0.425913
ssc-miR-218b	Chr16_57640618_57650046	circRNA	Pig.16447	NUP155-201	nuclear pore complex protein Nup155 isoform X1 [Odocoileus virginianus texanus]	-0.577479	0.0492696	0.486899
ssc-miR-542-3p	Chr01_229086010_229128907	circRNA	MSTRG.2920			-0.598606	0.0397413	0.459937
ssc-miR-361-3p	Chr08_73010185_73015011	circRNA	Pig.08348	SDAD1-201	protein SDA1 homolog isoform X1 [Sus scrofa]	-0.811189	0.00136332	0.160055
ssc-miR-505	Chr15_801011_805676	circRNA	MSTRG.36032,Pig.04214	,NEB-201		-0.671329	0.0168315	0.362833
ssc-miR-365-5p	Chr14_85694650_85732652	circRNA	MSTRG.35168			-0.587342	0.0446412	0.468348
ssc-miR-4332	Chr07_114892546_114893434	circRNA	Pig.19708	TFEB-201	transcription factor EB isoform X2 [Sus scrofa]	-0.605649	0.0368796	0.448508
ssc-miR-615	Chr06_2604907_2676026	circRNA	Pig.12657	ERI3-203	ERI1 exoribonuclease 3 isoform X1 [Sus scrofa]	-0.683013	0.0143594	0.343424
ssc-let-7i-5p	Chr01_14123700_14145814	circRNA	Pig.03873	XPA-201	DNA repair protein complementing XP-A cells [Sus scrofa]	-0.690158	0.0129864	0.332198
ssc-miR-324	Chr02_64288819_64310703	circRNA	MSTRG.4458,MSTRG.4459,Pig.02491	,,HOMER1-205		-0.629371	0.0283197	0.408257
ssc-miR-103	Scaffold118_6022310_6039588	circRNA				-0.734266	0.00654349	0.264432
ssc-miR-7137-3p	Chr14_45294336_45298576	circRNA	Pig.05585	KIF13A-202	LOW QUALITY PROTEIN: kinesin-like protein KIF13B [Sus scrofa]	-0.72028	0.00823977	0.285901
ssc-miR-199a-3p	Chr06_71794909_71818899	circRNA	Pig.03687	ANKRD12-201	ankyrin repeat domain-containing protein 12 isoform X1 [Sus scrofa]	-0.657343	0.0201855	0.383053
ssc-miR-370	Chr15_85752835_85769522	circRNA	Pig.00129,MSTRG.36928	TTN,		-0.694022	0.0122857	0.327754
ssc-miR-361-3p	Chr15_121754816_121761784	circRNA	Pig.14206	TNS1-207	PREDICTED: tensin-1 isoform X1 [Orcinus orca]	-0.899141	6.92442e-05	0.0672506
ssc-miR-151-5p	Chr15_111115241_111129108	circRNA	Pig.11696	NDUFS1-201	NADH-ubiquinone oxidoreductase 75 kDa subunit, mitochondrial [Sus scrofa]	-0.795098	0.00199349	0.179556
ssc-miR-490-5p	Chr09_51688608_51697115	circRNA	Pig.00374	SNX13-201	sorting nexin-13 isoform X2 [Sus scrofa]	-0.631638	0.0275846	0.408257
ssc-miR-365-5p	ChrX_13239316_13263170	circRNA				-0.628005	0.0287692	0.41316
ssc-miR-6529	Chr09_40294554_40366868	circRNA	Pig.00327	CACNA2D1-201	voltage-dependent calcium channel subunit alpha-2/delta-1 isoform X5 [Sus scrofa]	-0.707532	0.0100544	0.30523
ssc-miR-455-3p	Chr03_57850463_57864939	circRNA	Pig.04873	DYSF-204	LOW QUALITY PROTEIN: dysferlin [Sus scrofa]	-0.854228	0.000403724	0.114429
ssc-let-7d-3p	Chr02_173351903_173362714	circRNA				-0.608637	0.0357109	0.441775
ssc-miR-130b-5p	Chr13_95730082_95739739	circRNA	Pig.13039	USP13-201	ubiquitin carboxyl-terminal hydrolase 13 isoform X1 [Sus scrofa]	-0.615385	0.0331699	0.430597
ssc-miR-1343	Chr11_2595866_2602589	circRNA	Pig.18467	ATP11A-201	probable phospholipid-transporting ATPase IH isoform X1 [Sus scrofa]	-0.657343	0.0201855	0.383053
ssc-miR-92a	Chr08_117809709_117824540	circRNA	Pig.00649	NPNT-201	nephronectin isoform X1 [Sus scrofa]	-0.713287	0.00920178	0.294637
ssc-miR-1343	Chr10_14474_14801	circRNA				-0.716608	0.00873505	0.292315
ssc-miR-378b-3p	Chr01_229086010_229128907	circRNA	MSTRG.2920			-0.795794	0.00196229	0.179556
ssc-miR-361-3p	Chr01_250207988_250284542	circRNA	Pig.09625	ARID1B-201	AT-rich interactive domain-containing protein 1B isoform X5 [Sus scrofa]	-0.727273	0.00735503	0.274974
ssc-miR-191	Chr08_30824564_30832606	circRNA	Pig.07242	RELL1-201	RELT-like protein 1 [Sus scrofa]	-0.627032	0.0290927	0.41496
ssc-miR-505	Chr13_118925797_118938021	circRNA	Pig.02135	POPDC2-201	popeye domain-containing protein 2 isoform X1 [Sus scrofa]	-0.711856	0.00940843	0.299045
ssc-miR-423-5p	Chr14_44910652_44925607	circRNA	Pig.05588	EXTL3-201	exostosin-like 3 [Sus scrofa]	-0.682315	0.014499	0.345853
ssc-miR-361-3p	Chr15_25222238_25299620	circRNA				-0.592648	0.0422829	0.463764
ssc-miR-26b-5p	Chr13_70616611_70654615	circRNA	MSTRG.31828			-0.657343	0.0201855	0.383053
ssc-miR-671-5p	ChrX_116987066_116999939	circRNA	Pig.08395	ATP11C-201	phospholipid-transporting ATPase IG isoform X1 [Sus scrofa]	-0.697024	0.011761	0.321017
ssc-miR-545-5p	Chr13_179900743_179909050	circRNA	Pig.13973	MORC3-203	MORC family CW-type zinc finger protein 3 isoform X1 [Sus scrofa]	-0.629371	0.0283197	0.408257
ssc-miR-6782-3p	Chr07_78284059_78313084	circRNA	MSTRG.20541			-0.842184	0.00058779	0.127183
ssc-miR-423-5p	Chr08_27957202_27994675	circRNA	Pig.12463	APBB2-201	amyloid beta A4 precursor protein-binding family B member 2 isoform X9 [Sus scrofa]	-0.783217	0.00258621	0.195873
ssc-miR-383	Chr14_31486367_31523308	circRNA				-0.731006	0.00691299	0.270292
ssc-miR-33b-3p	Chr15_32075801_32147077	circRNA				-0.580163	0.0479782	0.481473
ssc-miR-505	Chr13_95698281_95739739	circRNA	Pig.13039	USP13-201	ubiquitin carboxyl-terminal hydrolase 13 isoform X1 [Sus scrofa]	-0.840632	0.000615569	0.127183
ssc-miR-143-5p	Chr05_60044208_60062312	circRNA	Pig.09568	ATF7IP-202	activating transcription factor 7-interacting protein 1 isoform X1 [Sus scrofa]	-0.751009	0.00487425	0.244032
ssc-miR-218	Chr02_47216914_47245291	circRNA	Pig.08494	CHD1-202	chromodomain-helicase-DNA-binding protein 1 isoform X1 [Sus scrofa]	-0.641961	0.024411	0.394366
ssc-miR-26b-5p	Chr17_34930916_34943672	circRNA	Pig.11892	CBFA2T2-201	protein CBFA2T2 isoform X1 [Sus scrofa]	-0.594406	0.0415215	0.463764
ssc-miR-2366	Chr16_2590898_2678306	circRNA				-0.669003	0.0173586	0.365883
ssc-miR-365-5p	Chr10_9659996_9696380	circRNA	Pig.12150	DENND1B-201	LOW QUALITY PROTEIN: DENN domain-containing protein 1B [Sus scrofa]	-0.746867	0.00525314	0.247533
ssc-miR-1307	Chr10_14807_15220	circRNA				-0.593441	0.0419383	0.463764
ssc-miR-28-3p	Chr01_85151011_85180210	circRNA	Pig.02853	MYO9A-201	unconventional myosin-IXa isoform X1 [Sus scrofa]	-0.881119	0.000152674	0.082791
ssc-miR-193a-3p	Chr12_11693177_11785342	circRNA	MSTRG.28723			-0.642851	0.0241505	0.394366
ssc-let-7a	Chr17_36068445_36101106	circRNA				-0.72028	0.00823977	0.285901
ssc-miR-769-3p	Chr07_97649092_97651052	circRNA				-0.867133	0.000259812	0.0965159
ssc-miR-140-3p	Chr13_51664314_51672703	circRNA	Pig.06056	NPHP3	nephrocystin-3 isoform X1 [Sus scrofa]	-0.711034	0.00952876	0.299045
ssc-miR-2366	Chr11_56028794_56037997	circRNA	Pig.04511	NDFIP2-202	NEDD4 family-interacting protein 2 [Sus scrofa]	-0.699301	0.0113742	0.316588
ssc-miR-4331-3p	Chr04_105969655_105988484	circRNA	Pig.01686,MSTRG.12330	AGL-201,		-0.661998	0.0190195	0.376816
ssc-miR-361-3p	Chr06_97707621_97742948	circRNA				-0.630474	0.0279603	0.408257
ssc-miR-330	Chr13_53122126_53138426	circRNA	Pig.06067	RYK-201	PREDICTED: tyrosine-protein kinase RYK, partial [Mustela putorius furo]	-0.587719	0.0444706	0.468348
ssc-miR-24-3p	Chr15_103104316_103133434	circRNA	Pig.00054	BOLL-201	protein boule-like isoform X1 [Sus scrofa]	-0.657343	0.0201855	0.383053
ssc-miR-493-3p	Chr06_63650554_63715863	circRNA				-0.790374	0.00221511	0.186077
ssc-miR-9820-5p	Chr03_41603155_41605063	circRNA	Pig.08256	PSME4-202	proteasome activator complex subunit 4 isoform X1 [Sus scrofa]	-0.583885	0.046227	0.476661
ssc-miR-27b-3p	Chr16_56525648_56541857	circRNA	Pig.01261	LIFR-205	PREDICTED: leukemia inhibitory factor receptor [Lipotes vexillifer]	-0.609096	0.0355341	0.441775
ssc-miR-9841-3p	Chr15_49079022_49080493	circRNA	Pig.02682,MSTRG.36454	FGFR1-201,		-0.783217	0.00258621	0.195873
ssc-miR-7136-3p	Chr06_63650554_63715863	circRNA				-0.849013	0.000476874	0.121517
ssc-miR-330	Chr04_36836233_36840228	circRNA	Pig.01495	WWP1-201	NEDD4-like E3 ubiquitin-protein ligase WWP1 isoform X1 [Sus scrofa]	-0.679511	0.0150702	0.349889
ssc-miR-769-5p	Chr07_98252955_98255299	circRNA	Pig.08783	IDH2-202	isocitrate dehydrogenase [NADP]	-0.657343	0.0201855	0.383053
ssc-miR-361-3p	Scaffold117_530053_569048	circRNA	Pig.10775	GADL1-201	PREDICTED: glutamate decarboxylase-like protein 1 [Balaenoptera acutorostrata scammoni]	-0.608392	0.035806	0.441775
ssc-miR-1842	Chr13_126811720_126850038	circRNA	Pig.02081	NECTIN3-201	nectin-3 isoform X2 [Sus scrofa]	-0.65035	0.0220342	0.383323
ssc-miR-139-5p	Chr15_60901926_60909731	circRNA				-0.622378	0.0306759	0.418402
ssc-miR-374a-3p	Chr15_61746768_61755658	circRNA	Pig.00267	PRPF40A-201	pre-mRNA-processing factor 40 homolog A isoform X5 [Sus scrofa]	-0.713287	0.00920178	0.294637
ssc-miR-140-3p	Chr13_95685291_95687289	circRNA	Pig.13039	USP13-201	ubiquitin carboxyl-terminal hydrolase 13 isoform X1 [Sus scrofa]	-0.783042	0.00259583	0.195873
ssc-miR-1306-5p	Chr18_55221402_55260430	circRNA	Pig.17674	SUGCT-201	succinate--hydroxymethylglutarate CoA-transferase [Sus scrofa]	-0.683116	0.014339	0.343424
ssc-miR-4331-3p	Chr01_5163195_5168097	circRNA	Pig.03809	RAD23B-201	PREDICTED: UV excision repair protein RAD23 homolog B isoform X1 [Pteropus alecto]	-0.658495	0.0198921	0.383053
ssc-miR-132	Chr11_12222375_12278556	circRNA	Pig.03511	PAN3-201	PAB-dependent poly(A)-specific ribonuclease subunit PAN3 isoform X1 [Sus scrofa]	-0.640861	0.0247359	0.394366
ssc-miR-1343	Chr01_148753004_148753877	circRNA				-0.636364	0.0260969	0.397342
ssc-miR-2320-5p	Chr10_71656721_71659985	circRNA	MSTRG.27025,Pig.05070	,UBAP2-202		-0.643357	0.0240032	0.394186
ssc-miR-1842	Chr09_135705489_135720317	circRNA				-0.713287	0.00920178	0.294637
ssc-miR-9820-5p	Chr11_52476173_52515145	circRNA	Pig.04496	LMO7-201	LIM domain only protein 7 isoform X1 [Sus scrofa]	-0.582361	0.0469387	0.481473
ssc-miR-181c	Chr15_114471451_114560459	circRNA				-0.601399	0.0385885	0.453808
ssc-miR-142-3p	Chr13_110968727_110983363	circRNA	Pig.15072	DLG1-202	disks large homolog 1 isoform X1 [Sus scrofa]	-0.71804	0.00853932	0.289546
ssc-miR-769-3p	Chr06_14232183_14246715	circRNA	Pig.12450	PRKAA2-201	5'-AMP-activated protein kinase catalytic subunit alpha-2 [Sus scrofa]	-0.79021	0.00222314	0.186077
ssc-miR-10384	Chr11_10784978_10799042	circRNA	Pig.03525	CDK8-201	PREDICTED: cyclin-dependent kinase 8 isoform X1 [Capra hircus]	-0.797203	0.00190037	0.177104
ssc-miR-196a	Chr13_55003824_55067505	circRNA	Pig.06075	PCCB-205	propionyl-CoA carboxylase beta chain, mitochondrial precursor [Sus scrofa]	-0.587342	0.0446412	0.468348
ssc-miR-1842	Chr07_95086666_95104859	circRNA	MSTRG.20849			-0.636364	0.0260969	0.397342
ssc-miR-148a-5p	Chr09_134901601_134905385	circRNA	Pig.10236	CLNS1A-201	Methylosome subunit pICln, partial [Bos mutus]	-0.587413	0.0446093	0.468348
ssc-miR-30d	Chr07_125113842_125133389	circRNA	Pig.13357	MLIP-201	muscular LMNA-interacting protein isoform X3 [Sus scrofa]	-0.797203	0.00190037	0.177104
ssc-miR-10382	Chr09_116510800_116511736	circRNA	MSTRG.25472,Pig.08139	,AMOTL1-201		-0.700526	0.0111699	0.316588
ssc-miR-885-5p	Chr09_9089267_9089937	circRNA	Pig.14355	VASH2-201	vasohibin-2 isoform X1 [Sus scrofa]	-0.708297	0.00993769	0.30523
ssc-miR-676-5p	Chr01_155794327_155800118	circRNA	Pig.18260	SMAD4-201	mothers against decapentaplegic homolog 4 [Sus scrofa]	-0.628406	0.0286367	0.412391
ssc-miR-769-3p	Chr01_36661246_36681271	circRNA				-0.717863	0.00856333	0.289546
ssc-miR-7138-5p	Chr13_8247109_8277881	circRNA	Pig.07907	SMARCC1-201	LOW QUALITY PROTEIN: SWI/SNF complex subunit SMARCC1 [Sus scrofa]	-0.587413	0.0446093	0.468348
ssc-miR-9785-5p	Chr07_125086601_125157395	circRNA	Pig.13357	MLIP-201	muscular LMNA-interacting protein isoform X3 [Sus scrofa]	-0.687679	0.0134513	0.338452
ssc-miR-296-5p	Chr12_22739009_22740998	circRNA	Pig.11812	KSR1-201	kinase suppressor of Ras 1 isoform X3 [Sus scrofa]	-0.647987	0.0226858	0.388903
ssc-miR-424-3p	Chr08_76990050_77079624	circRNA	Pig.19598	TMEM131L-202	transmembrane protein 131-like [Sus scrofa]	-0.664336	0.0184527	0.372646
ssc-miR-139-5p	Chr02_51562242_51575218	circRNA				-0.643357	0.0240032	0.394186
ssc-miR-423-5p	Chr17_30246412_30248333	circRNA	Pig.09479	PTPRA-205	receptor-type tyrosine-protein phosphatase alpha isoform X2 [Sus scrofa]	-0.686516	0.0136736	0.338452
ssc-miR-151-5p	Chr15_57751143_57770746	circRNA	Pig.02634	HERC2-201	E3 ubiquitin-protein ligase HERC2 isoform X1 [Sus scrofa]	-0.636364	0.0260969	0.397342
ssc-miR-874	Chr03_76247636_76248435	circRNA	Pig.09468,MSTRG.8682	TBC1D8-202,		-0.65035	0.0220342	0.383323
ssc-miR-140-5p	Chr01_220191902_220210543	circRNA	Pig.03978,MSTRG.2821	TRDN-202,		-0.636364	0.0260969	0.397342
ssc-miR-339-5p	Chr01_91380054_91404566	circRNA	Pig.13832	LRRC28-201	leucine-rich repeat-containing protein 28 isoform X1 [Sus scrofa]	-0.714537	0.00902393	0.294637
ssc-miR-874	Chr07_33696516_33706280	circRNA	Pig.19099	PAPOLA-201	poly(A) polymerase alpha isoform X4 [Sus scrofa]	-0.58042	0.047856	0.481473
ssc-miR-339-3p	Chr10_14807_15264	circRNA				-0.652602	0.0214257	0.383323
ssc-miR-103	Chr09_20162542_20206602	circRNA	Pig.04669	COP1-203	E3 ubiquitin-protein ligase RFWD2 isoform X1 [Sus scrofa]	-0.602453	0.0381595	0.453808
ssc-miR-6782-3p	Chr02_103724215_103796812	circRNA	Pig.06137,MSTRG.5788	OBSCN,		-0.592648	0.0422829	0.463764
ssc-miR-361-3p	Chr11_4643518_4687351	circRNA				-0.615385	0.0331699	0.430597
ssc-miR-424-3p	Chr14_31486367_31523308	circRNA				-0.609458	0.0353946	0.441775
ssc-miR-486	Chr09_33536908_33540037	circRNA				-0.636364	0.0260969	0.397342
ssc-miR-18b	Chr13_179900839_179909050	circRNA	Pig.13973	MORC3-203	MORC family CW-type zinc finger protein 3 isoform X1 [Sus scrofa]	-0.823119	0.00100495	0.14623
ssc-miR-125b	Chr14_25820678_25832858	circRNA	Pig.12210	ACTN2-201	alpha-actinin-2 [Sus scrofa]	-0.59895	0.0395981	0.459925
ssc-miR-4331-3p	Chr02_96498848_96520407	circRNA				-0.631579	0.0276035	0.408257
ssc-miR-7135-3p	Chr04_48625429_48666494	circRNA				-0.677492	0.0154915	0.352915
ssc-miR-181b	Chr06_59614387_59640281	circRNA	Pig.03617	SS18-203	PREDICTED: protein SSXT [Otolemur garnettii]	-0.713287	0.00920178	0.294637
ssc-miR-874	Chr06_101714413_101778525	circRNA	Pig.08532	RERE	arginine-glutamic acid dipeptide (RE) repeats, isoform CRA_c [Homo sapiens]	-0.678322	0.0153173	0.349889
ssc-miR-2366	Chr08_114290483_114312296	circRNA	Pig.00676	EGF-201	pro-epidermal growth factor precursor [Sus scrofa]	-0.711034	0.00952876	0.299045
ssc-miR-490-5p	Chr09_74298990_74323623	circRNA	Pig.00520	ATP2B4-201	plasma membrane calcium-transporting ATPase 4 isoform X1 [Sus scrofa]	-0.686224	0.0137298	0.338452
ssc-miR-183	Chr07_125113842_125144444	circRNA	Pig.13357	MLIP-201	muscular LMNA-interacting protein isoform X3 [Sus scrofa]	-0.699301	0.0113742	0.316588
ssc-miR-331-3p	Chr01_85151011_85183307	circRNA	Pig.02853	MYO9A-201	unconventional myosin-IXa isoform X1 [Sus scrofa]	-0.622378	0.0306759	0.418402
ssc-miR-361-3p	Chr10_71637595_71645283	circRNA	MSTRG.27025,Pig.05070	,UBAP2-202		-0.685315	0.013906	0.338452
ssc-miR-361-3p	Chr13_55003824_55067505	circRNA	Pig.06075	PCCB-205	propionyl-CoA carboxylase beta chain, mitochondrial precursor [Sus scrofa]	-0.645351	0.0234291	0.394186
ssc-miR-7134-5p	Chr07_78284059_78313084	circRNA	MSTRG.20541			-0.592648	0.0422829	0.463764
ssc-miR-455-3p	Chr16_56515608_56541857	circRNA	Pig.01261	LIFR-205	PREDICTED: leukemia inhibitory factor receptor [Lipotes vexillifer]	-0.587413	0.0446093	0.468348
ssc-miR-4331-3p	Chr12_16681780_16720000	circRNA				-0.774082	0.00312666	0.209061
ssc-miR-183	Chr07_47929696_47931535	circRNA	Pig.08875	STON2-202	stonin-2 isoform X2 [Sus scrofa]	-0.615385	0.0331699	0.430597
ssc-miR-214-3p	Chr12_16772539_16780502	circRNA	Pig.17606	ANKFY1-204	rabankyrin-5 isoform X1 [Sus scrofa]	-0.594406	0.0415215	0.463764
ssc-miR-34c	Chr07_20514721_20548703	circRNA				-0.661781	0.0190727	0.377741
ssc-miR-92a	Chr02_1046946_1056564	circRNA	Pig.20354	HMGXB3-201	HMG domain-containing protein 3 isoform X1 [Sus scrofa]	-0.587342	0.0446412	0.468348
ssc-miR-342	Chr07_125133345_125157395	circRNA	Pig.13357	MLIP-201	muscular LMNA-interacting protein isoform X3 [Sus scrofa]	-0.587413	0.0446093	0.468348
ssc-miR-195	Chr04_80181450_80184268	circRNA	Pig.10564	PRCC-201	proline-rich protein PRCC [Sus scrofa]	-0.735553	0.00640178	0.264432
ssc-miR-374b-3p	Chr15_61746768_61755658	circRNA	Pig.00267	PRPF40A-201	pre-mRNA-processing factor 40 homolog A isoform X5 [Sus scrofa]	-0.727273	0.00735503	0.274974
ssc-miR-4331-3p	Chr06_140334959_140351034	circRNA	Pig.20606	FTO-205	fat mass and obesity associated protein [Sus scrofa]	-0.612961	0.0340673	0.437651
ssc-miR-361-3p	Chr12_6477601_6485518	circRNA	Pig.19284	AKAP10-203	A-kinase anchor protein 10, mitochondrial [Sus scrofa]	-0.704243	0.0105672	0.310374
ssc-miR-136-5p	Chr12_16681780_16704174	circRNA	Pig.17604	UBE2R2-201	PREDICTED: ubiquitin-conjugating enzyme E2 G1 isoform X2 [Nannospalax galili]	-0.739616	0.00596952	0.25807
ssc-miR-676-3p	Chr10_50761217_50794597	circRNA	Pig.09670	MLLT10-201	protein AF-10 isoform X3 [Sus scrofa]	-0.587413	0.0446093	0.468348
ssc-miR-1388	Scaffold155_1720718_1743617	circRNA	Pig.12788	UBP1-202	upstream-binding protein 1 isoform X1 [Sus scrofa]	-0.681607	0.0146417	0.348142
ssc-miR-139-5p	Chr01_172171236_172190045	circRNA	Pig.07310	PHIP-201	PH-interacting protein isoform X1 [Sus scrofa]	-0.58494	0.0457391	0.473928
ssc-miR-21-3p	Chr12_21925847_21926580	circRNA	Pig.11835	SUPT6H-202	PREDICTED: transcription elongation factor SPT6 [Callithrix jacchus]	-0.597959	0.0400118	0.46241
ssc-miR-1842	Chr08_89361602_89392735	circRNA				-0.647987	0.0226858	0.388903
ssc-miR-532-5p	Chr06_63650554_63715863	circRNA				-0.804876	0.00158885	0.169285
ssc-miR-664-5p	Chr07_78287690_78314806	circRNA	MSTRG.20541			-0.640671	0.0247923	0.394366
ssc-miR-769-3p	Chr06_100219067_100265828	circRNA	Pig.08550	KIF1A-202	kinesin-like protein KIF1B isoform X2 [Sus scrofa]	-0.71804	0.00853932	0.289546
ssc-miR-769-3p	Chr06_97707621_97742948	circRNA				-0.658495	0.0198921	0.383053
ssc-miR-107	Chr14_101787913_101818999	circRNA	Pig.01974	IDE-202	insulin-degrading enzyme isoform X1 [Sus scrofa]	-0.59895	0.0395981	0.459925
ssc-miR-574-5p	Scaffold117_594800_614897	circRNA	Pig.10775	GADL1-201	PREDICTED: glutamate decarboxylase-like protein 1 [Balaenoptera acutorostrata scammoni]	-0.636364	0.0260969	0.397342
ssc-miR-450b-3p	Chr06_160725112_160742417	circRNA	Pig.15713	CFDP1-201	craniofacial development protein 1 [Sus scrofa]	-0.637479	0.0257544	0.397342
ssc-miR-9820-5p	Chr08_118273370_118291983	circRNA	Pig.00645	PPA2-206	inorganic pyrophosphatase 2, mitochondrial isoform X1 [Sus scrofa]	-0.67275	0.0165151	0.362833
ssc-miR-130b-5p	Chr04_718111_718362	circRNA	Pig.13324	ZFAT-208	zinc finger protein ZFAT isoform X1 [Sus scrofa]	-0.72028	0.00823977	0.285901
ssc-miR-19b	Chr01_91380054_91404566	circRNA	Pig.13832	LRRC28-201	leucine-rich repeat-containing protein 28 isoform X1 [Sus scrofa]	-0.647987	0.0226858	0.388903
ssc-miR-1842	Chr11_52477801_52507914	circRNA	Pig.04496	LMO7-201	LIM domain only protein 7 isoform X1 [Sus scrofa]	-0.774082	0.00312666	0.209061
ssc-miR-2366	Chr17_34930916_34943672	circRNA	Pig.11892	CBFA2T2-201	protein CBFA2T2 isoform X1 [Sus scrofa]	-0.769231	0.00344645	0.215994
ssc-miR-2366	Chr03_25652991_25679699	circRNA	Pig.06700	MEMO1-201	protein MEMO1 isoform 1 [Homo sapiens]	-0.601399	0.0385885	0.453808
ssc-miR-9-1	Chr06_63462695_63485048	circRNA	Pig.03641	MIB1-201	PREDICTED: E3 ubiquitin-protein ligase MIB1 [Oryctolagus cuniculus]	-0.762238	0.00395045	0.226527
ssc-miR-140-3p	Chr08_76990050_77079624	circRNA	Pig.19598	TMEM131L-202	transmembrane protein 131-like [Sus scrofa]	-0.629371	0.0283197	0.408257
ssc-miR-185	Chr03_71892828_71908759	circRNA	Pig.13433	UXS1-201	UDP-glucuronic acid decarboxylase 1 isoform b [Sus scrofa]	-0.594406	0.0415215	0.463764
ssc-miR-4331-3p	Chr02_15158593_15165811	circRNA	Pig.17377	SEC24A-201	protein transport protein Sec24A [Sus scrofa]	-0.645359	0.0234267	0.394186
ssc-miR-1306-5p	Chr17_11051218_11057165	circRNA	Pig.13473	HOOK3-201	protein Hook homolog 3 isoform X2 [Sus scrofa]	-0.629371	0.0283197	0.408257
ssc-miR-125a	Chr06_97707621_97742948	circRNA				-0.725045	0.00762875	0.276927
ssc-miR-4331-3p	Chr13_4355865_4359504	circRNA	Pig.07846	SNRK-201	SNF-related serine/threonine-protein kinase isoform X1 [Sus scrofa]	-0.704029	0.0106012	0.310374
ssc-miR-128	Chr08_71559017_71559914	circRNA	Pig.08332	MTHFD2-201	PREDICTED: probable bifunctional methylenetetrahydrofolate dehydrogenase/cyclohydrolase 2 [Bos mutus]	-0.608392	0.035806	0.441775
ssc-miR-125b	Chr02_96498848_96520407	circRNA				-0.588442	0.0441448	0.468348
ssc-miR-92a	Chr06_100219067_100265828	circRNA	Pig.08550	KIF1A-202	kinesin-like protein KIF1B isoform X2 [Sus scrofa]	-0.669003	0.0173586	0.365883
ssc-miR-361-3p	Chr03_115420446_115432145	circRNA	Pig.16762	COG7-201	conserved oligomeric Golgi complex subunit 7 isoform X1 [Sus scrofa]	-0.619966	0.0315202	0.425913
ssc-miR-532-3p	Chr03_88941522_88945706	circRNA	Pig.09080	TRRAP-201	transformation/transcription domain-associated protein isoform X5 [Sus scrofa]	-0.685315	0.013906	0.338452
ssc-miR-769-3p	Chr15_25222238_25299620	circRNA				-0.58485	0.0457805	0.473928
ssc-miR-2366	Chr14_90028374_90037704	circRNA	Pig.02027	UBE2D1-203	NR:NA	-0.601399	0.0385885	0.453808
ssc-miR-425-5p	Chr05_86983163_86990803	circRNA	MSTRG.14516,Pig.04081	,VEZT-201		-0.667105	0.0177977	0.372418
ssc-miR-1842	Chr15_32091371_32109278	circRNA	Pig.08949	PTPN4-201	band 4.1-like protein 5 isoform X1 [Sus scrofa]	-0.862885	0.000301821	0.104914
ssc-miR-4334-3p	Chr15_34245827_34299950	circRNA	Pig.08920,MSTRG.36309	MYOM2,		-0.661998	0.0190195	0.376816
ssc-miR-2320-5p	Chr15_60901926_60909731	circRNA				-0.699301	0.0113742	0.316588
ssc-miR-450b-3p	Chr12_6061278_6072546	circRNA	Pig.19289	NCOR1	LOW QUALITY PROTEIN: nuclear receptor corepressor 1 [Sus scrofa]	-0.647987	0.0226858	0.388903
ssc-miR-769-3p	Chr06_137017636_137029577	circRNA	Pig.15005	HEATR3-201	HEAT repeat-containing protein 3 isoform X1 [Sus scrofa]	-0.718328	0.00850036	0.289546
ssc-miR-301	Chr15_103104316_103133434	circRNA	Pig.00054	BOLL-201	protein boule-like isoform X1 [Sus scrofa]	-0.65035	0.0220342	0.383323
ssc-miR-4331-3p	Chr06_63467105_63485048	circRNA	Pig.03641	MIB1-201	PREDICTED: E3 ubiquitin-protein ligase MIB1 [Oryctolagus cuniculus]	-0.602453	0.0381595	0.453808
ssc-miR-769-3p	Chr03_108726174_108764668	circRNA	Pig.18781	PARN-202	poly(A)-specific ribonuclease PARN isoform X1 [Sus scrofa]	-0.633819	0.0268907	0.404247
ssc-miR-365-5p	Chr02_114538961_114549575	circRNA	Pig.16704	SOX6-201	transcription factor SOX-6 isoform X1 [Sus scrofa]	-0.737281	0.0062152	0.263962
ssc-miR-1842	Chr12_6974079_7002516	circRNA				-0.608637	0.0357109	0.441775
ssc-miR-769-3p	Chr12_21007643_21024830	circRNA	Pig.11860	SSH1-201	LOW QUALITY PROTEIN: protein phosphatase Slingshot homolog 2 [Sus scrofa]	-0.664336	0.0184527	0.372646
ssc-miR-183	Chr05_21900001_21921463	circRNA	Pig.14007	ATXN10-201	ataxin-10 isoform X1 [Sus scrofa]	-0.612691	0.0341681	0.437651
ssc-miR-361-3p	ChrX_60443021_60461237	circRNA	Pig.10436	PHKA1-202	phosphorylase b kinase regulatory subunit alpha, skeletal muscle isoform isoform X1 [Sus scrofa]	-0.650444	0.0220086	0.383323
ssc-miR-370	Chr04_81182357_81276967	circRNA				-0.591945	0.0425902	0.463764
ssc-miR-181b	Chr06_2604907_2676026	circRNA	Pig.12657	ERI3-203	ERI1 exoribonuclease 3 isoform X1 [Sus scrofa]	-0.739055	0.00602782	0.25807
ssc-miR-328	ChrX_60443021_60461237	circRNA	Pig.10436	PHKA1-202	phosphorylase b kinase regulatory subunit alpha, skeletal muscle isoform isoform X1 [Sus scrofa]	-0.591312	0.042868	0.463764
ssc-miR-129b	Chr12_27337142_27348924	circRNA	MSTRG.29412			-0.711285	0.00949192	0.299045
ssc-miR-423-5p	Chr18_16093250_16098970	circRNA	Pig.01293	EXOC4-201	exocyst complex component 4 isoform X2 [Sus scrofa]	-0.609096	0.0355341	0.441775
ssc-miR-125a	Chr18_55221402_55260430	circRNA	Pig.17674	SUGCT-201	succinate--hydroxymethylglutarate CoA-transferase [Sus scrofa]	-0.838049	0.000664043	0.128259
ssc-miR-1343	Chr06_124579900_124580179	circRNA	Pig.16111,MSTRG.17872	RYR3-201,		-0.769231	0.00344645	0.215994
ssc-miR-139-5p	Chr06_2639450_2692570	circRNA	Pig.12657	ERI3-203	ERI1 exoribonuclease 3 isoform X1 [Sus scrofa]	-0.643357	0.0240032	0.394186
ssc-miR-4331-3p	Chr17_22456834_22464647	circRNA	Pig.08668	KIF16B	kinesin-like protein KIF16B isoform X7 [Sus scrofa]	-0.705263	0.0104061	0.308996
ssc-miR-504	Chr02_159842602_159843102	circRNA	MSTRG.6963,Pig.20685	,TNNI2-202		-0.72537	0.00758833	0.276927
ssc-miR-146b	Chr05_75269998_75283400	circRNA				-0.692308	0.012593	0.327754
ssc-miR-769-3p	Chr15_666157_667636	circRNA	MSTRG.36032,Pig.04214	,NEB-201		-0.839774	0.000631345	0.127183
ssc-miR-671-3p	Chr16_6840714_6845508	circRNA				-0.65035	0.0220342	0.383323
ssc-miR-136-5p	Chr01_64609502_64621380	circRNA	Pig.05408	MNAT1-201	CDK-activating kinase assembly factor MAT1 [Sus scrofa]	-0.58042	0.047856	0.481473
ssc-miR-2366	ChrX_33164455_33223629	circRNA	Pig.01823	DMD-205	dystrophin isoform X1 [Sus scrofa]	-0.693521	0.0123749	0.327754
ssc-miR-9820-5p	Chr04_84437367_84462038	circRNA	Pig.18107	SNX27-201	sorting nexin-27 [Bos taurus]	-0.61499	0.033315	0.430968
ssc-miR-9858-5p	Chr12_6494980_6514405	circRNA	Pig.19284	AKAP10-203	A-kinase anchor protein 10, mitochondrial [Sus scrofa]	-0.664642	0.0183794	0.372646
ssc-miR-185	Chr05_24204646_24215675	circRNA	Pig.14028	ARFGAP3-201	ADP-ribosylation factor GTPase-activating protein 3 isoform X1 [Sus scrofa]	-0.756406	0.00441191	0.235402
ssc-miR-769-3p	Chr01_203615212_203632331	circRNA	Pig.00838	RARS2-201	probable arginine--tRNA ligase, mitochondrial isoform X1 [Sus scrofa]	-0.580163	0.0479782	0.481473
ssc-miR-361-3p	Chr15_16010287_16025505	circRNA	Pig.04255	DARS-201	aspartate--tRNA ligase, cytoplasmic isoform X1 [Sus scrofa]	-0.79021	0.00222314	0.186077
ssc-miR-361-3p	Chr03_96765182_96791365	circRNA	Pig.10269,MSTRG.9426	UNKL,		-0.763574	0.00385009	0.226527
ssc-miR-132	Chr07_95830899_95842021	circRNA	Pig.17585	PTPN9-201	tyrosine-protein phosphatase non-receptor type 9 isoform X1 [Sus scrofa]	-0.669031	0.0173522	0.365883
ssc-let-7a	Chr15_121744453_121761784	circRNA	Pig.14206	TNS1-207	PREDICTED: tensin-1 isoform X1 [Orcinus orca]	-0.657343	0.0201855	0.383053
ssc-miR-33b-3p	Scaffold124_4687949_4688914	circRNA	Pig.11261	MYPN-201	myopalladin isoform X1 [Sus scrofa]	-0.629993	0.0281165	0.408257
ssc-miR-1842	Chr15_121744453_121769437	circRNA	Pig.14206	TNS1-207	PREDICTED: tensin-1 isoform X1 [Orcinus orca]	-0.755245	0.00450844	0.235402
ssc-miR-125a	Chr07_23414882_23455147	circRNA				-0.647987	0.0226858	0.388903
ssc-miR-365-5p	Chr03_86699258_86708558	circRNA	Pig.13189	MRPS5-202	28S ribosomal protein S5, mitochondrial isoform X2 [Sus scrofa]	-0.70336	0.0107081	0.312056
ssc-miR-874	Chr09_135705489_135720317	circRNA				-0.629371	0.0283197	0.408257
ssc-miR-7857-3p	Chr07_125101505_125133389	circRNA	Pig.13357	MLIP-201	muscular LMNA-interacting protein isoform X3 [Sus scrofa]	-0.622874	0.030504	0.418402
ssc-miR-2320-5p	Chr14_130324611_130328516	circRNA	Pig.12080	HTRA3-201	LOW QUALITY PROTEIN: serine protease HTRA1 [Sus scrofa]	-0.718975	0.00841326	0.289546
ssc-miR-339-5p	Chr02_38506570_38532534	circRNA				-0.774667	0.00308965	0.207937
ssc-miR-671-3p	Chr01_100122766_100133409	circRNA	Pig.20309	NFATC1-203	nuclear factor of activated T-cells, cytoplasmic 1 [Sus scrofa]	-0.739455	0.00598623	0.25807
ssc-miR-342	Chr14_85694650_85732652	circRNA	MSTRG.35168			-0.734266	0.00654349	0.264432
ssc-miR-708-5p	Chr13_53391484_53428936	circRNA	Pig.06070	CEP63-201	centrosomal protein of 63 kDa isoform X1 [Sus scrofa]	-0.825175	0.000951363	0.144102
ssc-miR-505	Chr06_101714413_101778525	circRNA	Pig.08532	RERE	arginine-glutamic acid dipeptide (RE) repeats, isoform CRA_c [Homo sapiens]	-0.755245	0.00450844	0.235402
ssc-miR-361-3p	Chr17_51129583_51136759	circRNA	Pig.09983	ATP9A-210	probable phospholipid-transporting ATPase IIA [Sus scrofa]	-0.661998	0.0190195	0.376816
ssc-miR-505	Chr06_91462220_91499257	circRNA	Pig.03215	EIF4G3-201	eukaryotic translation initiation factor 4 gamma 3 isoform X9 [Ictidomys tridecemlineatus]	-0.615385	0.0331699	0.430597
ssc-miR-4331-3p	Chr11_12201402_12245406	circRNA	Pig.03511	PAN3-201	PAB-dependent poly(A)-specific ribonuclease subunit PAN3 isoform X1 [Sus scrofa]	-0.581437	0.0473736	0.481473
ssc-miR-9788-3p	Chr07_125126698_125157395	circRNA	Pig.13357	MLIP-201	muscular LMNA-interacting protein isoform X3 [Sus scrofa]	-0.619734	0.0316024	0.425913
ssc-miR-1343	Chr08_20846343_20878523	circRNA	Pig.16697	DCUN1D4-201	PREDICTED: DCN1-like protein 4 isoform X3 [Ceratotherium simum simum]	-0.65035	0.0220342	0.383323
ssc-miR-545-5p	Chr09_66549546_66558135	circRNA	MSTRG.24574,Pig.00439	,KRIT1		-0.671329	0.0168315	0.362833
ssc-miR-212	Chr17_56923481_56931936	circRNA				-0.637479	0.0257544	0.397342
ssc-miR-185	Chr05_99164719_99181403	circRNA	MSTRG.14656,Pig.11752	,ACSS3-201		-0.601399	0.0385885	0.453808
ssc-miR-18a	Chr01_140726906_140759222	circRNA	Pig.02266	TEX9-202	testis-expressed sequence 9 protein [Sus scrofa]	-0.909091	4.19104e-05	0.0526586
ssc-miR-1343	Chr12_18397123_18397927	circRNA	Pig.19653	METTL16-201	methyltransferase-like protein 16 isoform X4 [Sus scrofa]	-0.601399	0.0385885	0.453808
ssc-miR-2320-5p	Chr10_62183746_62267949	circRNA	Pig.05023	ZEB1-201	LOW QUALITY PROTEIN: zinc finger E-box-binding homeobox 1 [Sus scrofa]	-0.769231	0.00344645	0.215994
ssc-miR-7135-5p	Chr02_173248532_173292082	circRNA				-0.580023	0.0480447	0.481686
ssc-miR-202-5p	Chr09_66539763_66565923	circRNA	MSTRG.24574,Pig.00439	,KRIT1		-0.847109	0.000506007	0.121517
ssc-miR-1249	Chr02_70913021_70914547	circRNA	Pig.02543	SIMC1-201	SUMO-interacting motif-containing protein 1 isoform X1 [Sus scrofa]	-0.79021	0.00222314	0.186077
ssc-miR-92a	Chr14_133543355_133552577	circRNA	Pig.11545	UROS-201	uroporphyrinogen-III synthase isoform X2 [Sus scrofa]	-0.685315	0.013906	0.338452
ssc-miR-4331-3p	Chr14_3923800_3930511	circRNA	Pig.05831	ACACA-203	acetyl-CoA carboxylase 2 precursor [Sus scrofa]	-0.654992	0.0207937	0.383323
ssc-miR-107	Chr06_137017636_137029577	circRNA	Pig.15005	HEATR3-201	HEAT repeat-containing protein 3 isoform X1 [Sus scrofa]	-0.718328	0.00850036	0.289546
ssc-miR-2366	Chr10_35007831_35023909	circRNA	Pig.14086	WDR37-201	WD repeat-containing protein 37 isoform X1 [Sus scrofa]	-0.788092	0.00232868	0.190592
ssc-miR-10b	Chr14_104813480_104823072	circRNA	Pig.01945,MSTRG.35468	SORBS1-203,		-0.705411	0.010383	0.308472
ssc-miR-374a-3p	Chr15_114503744_114560459	circRNA	MSTRG.37316			-0.671329	0.0168315	0.362833
ssc-miR-34c	Chr02_141592909_141595750	circRNA				-0.72034	0.00823184	0.285901
ssc-miR-4331-3p	Chr05_35543228_35548639	circRNA	Pig.05488	MDM2-201	E3 ubiquitin-protein ligase Mdm2 isoform X1 [Sus scrofa]	-0.6655	0.0181751	0.372646
ssc-miR-23b	ChrX_60443021_60461237	circRNA	Pig.10436	PHKA1-202	phosphorylase b kinase regulatory subunit alpha, skeletal muscle isoform isoform X1 [Sus scrofa]	-0.591312	0.042868	0.463764
ssc-miR-10a-5p	Chr02_103734250_103780043	circRNA	Pig.06137,MSTRG.5788	OBSCN,		-0.671329	0.0168315	0.362833
ssc-miR-9785-5p	Chr02_141542113_141595750	circRNA				-0.712686	0.00928821	0.296697
ssc-miR-181d-3p	Chr06_124537421_124559486	circRNA	Pig.16111,MSTRG.17872	RYR3-201,		-0.61499	0.033315	0.430968
ssc-miR-424-5p	Chr04_81219645_81240382	circRNA	Pig.10524	ASH1L-201	histone-lysine N-methyltransferase ASH1L isoform X1 [Sus scrofa]	-0.626776	0.0291781	0.41496
ssc-miR-4331-3p	Chr04_51998739_52003998	circRNA	Pig.01428	SLCO5A1-201	LOW QUALITY PROTEIN: solute carrier organic anion transporter family member 5A1 [Sus scrofa]	-0.619966	0.0315202	0.425913
ssc-miR-28-5p	Chr01_85074434_85130540	circRNA				-0.664336	0.0184527	0.372646
ssc-miR-7137-3p	Chr03_105294932_105321005	circRNA	Pig.16535	CLEC16A-201	protein CLEC16A isoform X1 [Sus scrofa]	-0.770579	0.00335518	0.215994
ssc-miR-205	Chr08_82219917_82248693	circRNA	Pig.01089	ARHGAP10-201	rho GTPase-activating protein 10 isoform X1 [Sus scrofa]	-0.713287	0.00920178	0.294637
ssc-miR-9785-5p	Chr07_118135739_118186680	circRNA	Pig.13512	ZFAND3-201	AN1-type zinc finger protein 3 isoform X1 [Sus scrofa]	-0.650169	0.0220834	0.383964
ssc-miR-339	Chr01_91380054_91404566	circRNA	Pig.13832	LRRC28-201	leucine-rich repeat-containing protein 28 isoform X1 [Sus scrofa]	-0.714537	0.00902393	0.294637
ssc-miR-2320-5p	Chr05_99164719_99181403	circRNA	MSTRG.14656,Pig.11752	,ACSS3-201		-0.832168	0.000785442	0.135543
ssc-miR-30e-5p	Chr15_114471451_114560459	circRNA				-0.615385	0.0331699	0.430597
ssc-miR-139-5p	Chr03_45601718_45637098	circRNA	MSTRG.8253,Pig.04789,MSTRG.8254	,FANCL-202,		-0.72028	0.00823977	0.285901
ssc-miR-125b	Chr07_23414882_23455147	circRNA				-0.602453	0.0381595	0.453808
ssc-miR-7-5p	Chr04_117311656_117319079	circRNA	Pig.01755	SH3GLB1-201	endophilin-B1 isoform X1 [Sus scrofa]	-0.643357	0.0240032	0.394186
ssc-miR-33b-3p	Chr02_49689591_49766895	circRNA				-0.67029	0.0170655	0.365551
ssc-miR-4331-3p	Chr13_46811147_46814259	circRNA				-0.6655	0.0181751	0.372646
ssc-miR-1388	Chr02_114580003_114665451	circRNA	Pig.16704	SOX6-201	transcription factor SOX-6 isoform X1 [Sus scrofa]	-0.667105	0.0177977	0.372418
ssc-miR-370	Chr01_220107896_220122815	circRNA	Pig.03978,MSTRG.2821	TRDN-202,		-0.685315	0.013906	0.338452
ssc-miR-424-5p	Chr06_63668723_63715863	circRNA				-0.710612	0.0095911	0.299707
ssc-miR-331-3p	Chr02_153512570_153512740	circRNA				-0.644484	0.0236773	0.394186
ssc-miR-214-5p	ChrX_33150927_33223629	circRNA	Pig.01823	DMD-205	dystrophin isoform X1 [Sus scrofa]	-0.79021	0.00222314	0.186077
ssc-miR-17-3p	Chr15_34245827_34299950	circRNA	Pig.08920,MSTRG.36309	MYOM2,		-0.647987	0.0226858	0.388903
ssc-miR-151-3p	Chr05_21900001_21921463	circRNA	Pig.14007	ATXN10-201	ataxin-10 isoform X1 [Sus scrofa]	-0.661988	0.0190217	0.376816
ssc-miR-125a	Chr03_45601718_45637098	circRNA	MSTRG.8253,Pig.04789,MSTRG.8254	,FANCL-202,		-0.895105	8.36659e-05	0.0708254
ssc-miR-4331-3p	Chr12_6974079_7002516	circRNA				-0.597225	0.0403207	0.463764
ssc-miR-224	Chr09_23271876_23286452	circRNA	Pig.04645	SUCO-201	LOW QUALITY PROTEIN: SUN domain-containing ossification factor [Sus scrofa]	-0.608392	0.035806	0.441775
ssc-miR-370	Chr12_15327650_15371282	circRNA	Pig.18677,MSTRG.28969	RABEP1-201,		-0.661988	0.0190217	0.376816
ssc-miR-218b	Chr01_140717158_140759222	circRNA	Pig.02266	TEX9-202	testis-expressed sequence 9 protein [Sus scrofa]	-0.886166	0.000123989	0.0808728
ssc-miR-365-5p	Chr10_58174995_58205038	circRNA	Pig.13795	MINDY3-201	ubiquitin carboxyl-terminal hydrolase MINDY-3 isoform X1 [Sus scrofa]	-0.732365	0.00675706	0.266374
ssc-miR-224	Chr10_71634365_71645283	circRNA	MSTRG.27025,Pig.05070	,UBAP2-202		-0.615385	0.0331699	0.430597
ssc-miR-378	Chr05_28548500_28555802	circRNA	Pig.17267	PTGES3-201	PREDICTED: prostaglandin E synthase 3 isoform X1 [Mustela putorius furo]	-0.615385	0.0331699	0.430597
ssc-miR-2483	Chr11_12275090_12300096	circRNA	Pig.03511	PAN3-201	PAB-dependent poly(A)-specific ribonuclease subunit PAN3 isoform X1 [Sus scrofa]	-0.601399	0.0385885	0.453808
ssc-miR-210	Chr05_93249552_93256413	circRNA				-0.587413	0.0446093	0.468348
ssc-miR-4331-3p	Chr06_9322980_9327220	circRNA	Pig.14732	OSBPL9-202	oxysterol-binding protein-related protein 9 isoform X1 [Sus scrofa]	-0.630474	0.0279603	0.408257
ssc-miR-23a	Chr09_131363257_131386887	circRNA				-0.65035	0.0220342	0.383323
ssc-miR-7138-3p	Chr13_61007061_61008682	circRNA	Pig.06119	XRN1-201	LOW QUALITY PROTEIN: 5'-3' exoribonuclease 1 [Sus scrofa]	-0.784465	0.00251833	0.195873
ssc-miR-183	Chr06_9792426_9824404	circRNA	Pig.14725	ZFYVE9-201	zinc finger FYVE domain-containing protein 9 isoform X1 [Sus scrofa]	-0.73205	0.00679293	0.266374
ssc-miR-671-3p	Chr08_199054_201246	circRNA	Pig.22565	ABLIM2-201	LOW QUALITY PROTEIN: actin-binding LIM protein 2 [Sus scrofa]	-0.818182	0.00114311	0.152042
ssc-miR-370	Chr06_34815019_34841036	circRNA	MSTRG.15463			-0.765128	0.00373582	0.224932
ssc-miR-199b-3p	Chr04_48657470_48746939	circRNA	Pig.01448	STAU2-203	double-stranded RNA-binding protein Staufen homolog 2 isoform X7 [Sus scrofa]	-0.630474	0.0279603	0.408257
ssc-miR-129a-3p	Chr14_39143918_39170296	circRNA	Pig.07737	PPP3CA-201	serine/threonine-protein phosphatase 2B catalytic subunit gamma isoform isoform X1 [Sus scrofa]	-0.739055	0.00602782	0.25807
ssc-miR-1285	Chr06_84760516_84766217	circRNA	Pig.03089	EPB41-201	protein 4.1 isoform X1 [Sus scrofa]	-0.783217	0.00258621	0.195873
ssc-miR-338	Chr06_63650554_63715863	circRNA				-0.717863	0.00856333	0.289546
ssc-miR-34c	Chr01_182760362_182767594	circRNA	Pig.00740	CDK19-201	PREDICTED: cyclin-dependent kinase 19-like isoform X1 [Elephantulus edwardii]	-0.600905	0.0387904	0.455599
ssc-miR-7135-3p	Chr06_12677380_12677786	circRNA	Pig.12446	USP24-201	ubiquitin carboxyl-terminal hydrolase 24 isoform X1 [Sus scrofa]	-0.591653	0.0427184	0.463764
ssc-miR-212	Chr12_31796253_31823882	circRNA	Pig.11176	RAD51C-201	DNA repair protein RAD51 homolog 3 isoform X1 [Sus scrofa]	-0.65035	0.0220342	0.383323
ssc-miR-671-5p	Chr01_136529850_136532048	circRNA				-0.661998	0.0190195	0.376816
ssc-let-7d-5p	Chr04_88002539_88004855	circRNA	Pig.13003,MSTRG.11945	PDE4DIP-203,		-0.619734	0.0316024	0.425913
ssc-miR-331-3p	Chr15_121690857_121761784	circRNA	Pig.14206	TNS1-207	PREDICTED: tensin-1 isoform X1 [Orcinus orca]	-0.583722	0.0463025	0.476899
ssc-miR-7137-3p	Chr15_121690857_121761784	circRNA	Pig.14206	TNS1-207	PREDICTED: tensin-1 isoform X1 [Orcinus orca]	-0.722534	0.00794628	0.285901
ssc-miR-1842	Chr01_89715558_89717688	circRNA	Pig.02822	RUBCNL-201	protein RUBCNL-like isoform X1 [Sus scrofa]	-0.853147	0.000418118	0.114429
ssc-miR-370	Chr13_9451851_9452894	circRNA	Pig.15877	QRICH1-203	glutamine-rich protein 1 [Sus scrofa]	-0.629371	0.0283197	0.408257
ssc-miR-769-3p	Chr14_44519520_44522661	circRNA	Pig.05592	ZNF704-201	zinc finger protein 395 isoform 1 [Sus scrofa]	-0.755245	0.00450844	0.235402
ssc-miR-10382	Chr12_6535923_6554029	circRNA				-0.777284	0.0029283	0.20523
ssc-miR-7139-3p	Chr01_258858384_258867484	circRNA	Pig.14662	AFDN-201	afadin isoform X5 [Sus scrofa]	-0.737242	0.00621931	0.264074
ssc-miR-9-2	Chr15_114471451_114507975	circRNA	Pig.11726	KANSL1L-201	LOW QUALITY PROTEIN: KAT8 regulatory NSL complex subunit 1-like protein [Sus scrofa]	-0.608392	0.035806	0.441775
ssc-miR-1306-5p	Chr08_27957202_27994675	circRNA	Pig.12463	APBB2-201	amyloid beta A4 precursor protein-binding family B member 2 isoform X9 [Sus scrofa]	-0.685315	0.013906	0.338452
ssc-miR-4331-3p	Chr03_57850463_57852604	circRNA	Pig.04873	DYSF-204	LOW QUALITY PROTEIN: dysferlin [Sus scrofa]	-0.752325	0.00475826	0.239342
ssc-miR-4331-3p	Chr17_44695299_44696079	circRNA	Pig.07429	JPH1-201	LOW QUALITY PROTEIN: junctophilin-2 [Sus scrofa]	-0.592982	0.0421372	0.463764
ssc-miR-10382	Chr11_11019668_11027351	circRNA	Pig.03524	WASF3-201	wiskott-Aldrich syndrome protein family member 3 isoform X1 [Sus scrofa]	-0.577934	0.0490488	0.486899
ssc-let-7f-5p	Chr14_72938101_72944587	circRNA	Pig.15449	MICU1-201	calcium uptake protein 1, mitochondrial isoform X1 [Sus scrofa]	-0.584522	0.045932	0.473928
ssc-miR-361-3p	Chr01_127164838_127197008	circRNA	Pig.10708,MSTRG.1683	GANC,		-0.577934	0.0490488	0.486899
ssc-miR-7135-3p	Chr11_52477801_52507914	circRNA	Pig.04496	LMO7-201	LIM domain only protein 7 isoform X1 [Sus scrofa]	-0.735832	0.00637139	0.264432
ssc-miR-103	Chr06_81382122_81383549	circRNA	Pig.03032	AK2	adenylate kinase 2, mitochondrial isoform X2 [Sus scrofa]	-0.661988	0.0190217	0.376816
ssc-miR-2320-5p	Chr07_76414473_76415599	circRNA	MSTRG.20436,Pig.10980	,ARHGEF40		-0.622378	0.0306759	0.418402
ssc-miR-493-5p	Chr07_85433213_85452842	circRNA	Pig.08415	STRN-201	striatin-3 isoform X1 [Sus scrofa]	-0.812127	0.001332	0.160055
ssc-miR-671-3p	Chr10_64339413_64351285	circRNA	Pig.05033	PRPF40A-201	WW domain-containing adapter protein with coiled-coil isoform X2 [Sus scrofa]	-0.622378	0.0306759	0.418402
ssc-miR-107	Chr13_86836296_86842481	circRNA	Pig.11303	PHC3-201	polyhomeotic-like protein 3 isoform X1 [Sus scrofa]	-0.657343	0.0201855	0.383053
ssc-miR-18b	ChrX_116987066_116999939	circRNA	Pig.08395	ATP11C-201	phospholipid-transporting ATPase IG isoform X1 [Sus scrofa]	-0.826621	0.000915011	0.144102
ssc-miR-28-3p	Chr13_51664314_51672703	circRNA	Pig.06056	NPHP3	nephrocystin-3 isoform X1 [Sus scrofa]	-0.676008	0.0158067	0.355726
ssc-miR-7135-5p	Chr06_2663266_2692570	circRNA	Pig.12657	ERI3-203	ERI1 exoribonuclease 3 isoform X1 [Sus scrofa]	-0.653677	0.0211398	0.383323
ssc-miR-874	Chr07_10704853_10712203	circRNA				-0.665674	0.0181341	0.372646
ssc-miR-139-5p	Chr18_55221402_55264445	circRNA	Pig.17674	SUGCT-201	succinate--hydroxymethylglutarate CoA-transferase [Sus scrofa]	-0.853147	0.000418118	0.114429
ssc-miR-6529	Chr08_82174982_82248693	circRNA	Pig.01089	ARHGAP10-201	rho GTPase-activating protein 10 isoform X1 [Sus scrofa]	-0.636364	0.0260969	0.397342
ssc-miR-221-5p	Chr14_103592358_103628217	circRNA	Pig.01957	TBC1D12-201	TBC1 domain family member 12 isoform X1 [Sus scrofa]	-0.622378	0.0306759	0.418402
ssc-miR-125b	Chr17_51129583_51136759	circRNA	Pig.09983	ATP9A-210	probable phospholipid-transporting ATPase IIA [Sus scrofa]	-0.672505	0.0165693	0.362833
ssc-miR-652	Chr14_41912046_41938885	circRNA	Pig.07715	KCTD9-201	BTB/POZ domain-containing protein KCTD9 [Sus scrofa]	-0.608392	0.035806	0.441775
ssc-miR-31	Chr08_135970698_135973229	circRNA	Pig.00557	WDFY3-201	LOW QUALITY PROTEIN: WD repeat and FYVE domain-containing protein 3 [Sus scrofa]	-0.743864	0.00554146	0.255671
ssc-miR-365-5p	Chr13_77941061_77989213	circRNA	Pig.07494	IFT80-201	intraflagellar transport protein 80 homolog isoform X1 [Sus scrofa]	-0.606531	0.0365317	0.448453
ssc-miR-1842	Chr08_71559017_71632364	circRNA	Pig.08332	MTHFD2-201	PREDICTED: probable bifunctional methylenetetrahydrofolate dehydrogenase/cyclohydrolase 2 [Bos mutus]	-0.65035	0.0220342	0.383323
ssc-miR-7137-3p	Chr09_60430146_60496454	circRNA	Pig.00397	GLCCI1-202	glucocorticoid-induced transcript 1 protein isoform X1 [Sus scrofa]	-0.711856	0.00940843	0.299045
ssc-miR-874	Chr07_23414882_23455147	circRNA				-0.612961	0.0340673	0.437651
ssc-miR-34a	Chr01_250407540_250460068	circRNA	Pig.09625	ARID1B-201	AT-rich interactive domain-containing protein 1B isoform X5 [Sus scrofa]	-0.622378	0.0306759	0.418402
ssc-miR-98	Chr16_45583762_45616147	circRNA	Pig.01183,MSTRG.38422	PLPP1-203,		-0.615385	0.0331699	0.430597
ssc-miR-664-5p	Chr01_243632999_243642380	circRNA	Pig.05180	PPIL4-201	PREDICTED: peptidyl-prolyl cis-trans isomerase-like 4 isoform X1 [Dasypus novemcinctus]	-0.584522	0.045932	0.473928
ssc-miR-148b-3p	Chr04_59194539_59206911	circRNA	Pig.14064	CHD7-201	chromodomain-helicase-DNA-binding protein 7 isoform X1 [Sus scrofa]	-0.622378	0.0306759	0.418402
ssc-miR-140-3p	Chr10_58169659_58205038	circRNA	Pig.13795	MINDY3-201	ubiquitin carboxyl-terminal hydrolase MINDY-3 isoform X1 [Sus scrofa]	-0.678322	0.0153173	0.349889
ssc-miR-92a	Chr08_27957202_27994675	circRNA	Pig.12463	APBB2-201	amyloid beta A4 precursor protein-binding family B member 2 isoform X9 [Sus scrofa]	-0.797203	0.00190037	0.177104
ssc-miR-199a-5p	Chr07_37881496_37888870	circRNA	Pig.12046	TRIP11-201	thyroid receptor-interacting protein 11 isoform X1 [Sus scrofa]	-0.660623	0.0193586	0.3805
ssc-miR-1306-5p	Chr06_2663266_2692570	circRNA	Pig.12657	ERI3-203	ERI1 exoribonuclease 3 isoform X1 [Sus scrofa]	-0.671329	0.0168315	0.362833
ssc-miR-4331-3p	Chr10_14807_15243	circRNA				-0.584745	0.0458286	0.473928
ssc-miR-6782-3p	Chr05_44746479_44761669	circRNA	Pig.06608	DENND5B-201	DENN domain-containing protein 5B isoform X1 [Sus scrofa]	-0.637479	0.0257544	0.397342
ssc-miR-2320-3p	Chr13_95698281_95739739	circRNA	Pig.13039	USP13-201	ubiquitin carboxyl-terminal hydrolase 13 isoform X1 [Sus scrofa]	-0.826621	0.000915011	0.144102
ssc-miR-150	Chr12_11794788_11820622	circRNA	MSTRG.28723			-0.596632	0.0405712	0.463764
ssc-miR-107	Scaffold180_2562774_2570664	circRNA	Pig.13867	PFKFB1-201	6-phosphofructo-2-kinase/fructose-2,6-bisphosphatase 1 isoform X2 [Sus scrofa]	-0.748252	0.00512408	0.244032
ssc-miR-9820-5p	Chr14_24730872_24760271	circRNA	Pig.12220	B3GALNT2-201	UDP-GalNAc:beta-1,3-N-acetylgalactosaminyltransferase 2 [Sus scrofa]	-0.587453	0.0445911	0.468348
ssc-miR-370	Chr15_85768910_85774733	circRNA	Pig.00129,MSTRG.36928	TTN,		-0.612197	0.0343538	0.43929
ssc-miR-769-3p	Chr01_3467978_3519068	circRNA	Pig.03801	TMEM245-202	transmembrane protein 245 isoform X1 [Sus scrofa]	-0.590841	0.0430759	0.464847
ssc-miR-455-3p	Chr14_103592358_103623933	circRNA	Pig.01957	TBC1D12-201	TBC1 domain family member 12 isoform X1 [Sus scrofa]	-0.717863	0.00856333	0.289546
ssc-miR-7138-5p	Chr15_25222238_25299620	circRNA				-0.709618	0.00973881	0.302715
ssc-miR-2320-5p	Chr16_53729322_53741947	circRNA	Pig.01244,MSTRG.38604	OXCT1-203,		-0.741259	0.00580115	0.256739
ssc-miR-4331-3p	Chr15_32019985_32060812	circRNA	Pig.08949	PTPN4-201	band 4.1-like protein 5 isoform X1 [Sus scrofa]	-0.715789	0.00884834	0.294637
ssc-miR-455-3p	Chr06_515429_613584	circRNA	Pig.18894	FOXJ3-202	forkhead box protein J3 isoform X1 [Sus scrofa]	-0.633552	0.0269747	0.405027
ssc-miR-361-3p	Chr10_62929289_62951217	circRNA	Pig.05026	SVIL-201	supervillin isoform X2 [Sus scrofa]	-0.678322	0.0153173	0.349889
ssc-miR-9820-5p	Chr06_16875956_16911354	circRNA	Pig.15137	FGGY-202	FGGY carbohydrate kinase domain-containing protein isoform X5 [Sus scrofa]	-0.596632	0.0405712	0.463764
ssc-miR-664-5p	Chr15_103152903_103160599	circRNA				-0.681607	0.0146417	0.348142
ssc-miR-221-5p	Chr11_2927453_2949124	circRNA				-0.58494	0.0457391	0.473928
ssc-miR-140-3p	Chr10_50761217_50794597	circRNA	Pig.09670	MLLT10-201	protein AF-10 isoform X3 [Sus scrofa]	-0.636364	0.0260969	0.397342
ssc-miR-361-3p	Chr11_2628220_2629833	circRNA	Pig.18467	ATP11A-201	probable phospholipid-transporting ATPase IH isoform X1 [Sus scrofa]	-0.832168	0.000785442	0.135543
ssc-miR-769-5p	Chr03_77822466_77838469	circRNA	MSTRG.8700,Pig.09456	,REV1-202		-0.637479	0.0257544	0.397342
ssc-miR-103	Chr17_51129583_51147342	circRNA	Pig.09983	ATP9A-210	probable phospholipid-transporting ATPase IIA [Sus scrofa]	-0.741259	0.00580115	0.256739
ssc-miR-140-3p	Chr03_98810789_98847046	circRNA	Pig.10357	CREBBP-201	CREB-binding protein [Sus scrofa]	-0.637479	0.0257544	0.397342
ssc-miR-24-3p	Chr04_81182357_81276967	circRNA				-0.654992	0.0207937	0.383323
ssc-miR-342	Chr06_2604907_2674494	circRNA	Pig.12657	ERI3-203	ERI1 exoribonuclease 3 isoform X1 [Sus scrofa]	-0.609458	0.0353946	0.441775
ssc-miR-125a	Chr03_96765182_96791365	circRNA	Pig.10269,MSTRG.9426	UNKL,		-0.735553	0.00640178	0.264432
ssc-miR-532-3p	Chr16_35794581_35816115	circRNA	Pig.01140	ERBIN-201	erbin isoform X1 [Sus scrofa]	-0.615385	0.0331699	0.430597
ssc-miR-4331-3p	Chr07_127317226_127334618	circRNA	Pig.11473	Tnxb	tenascin-X isoform X5 [Sus scrofa]	-0.644462	0.0236837	0.394186
ssc-miR-342	Chr05_100496523_100501606	circRNA	Pig.11745	PPP1R12A-203	PREDICTED: protein phosphatase 1 regulatory subunit 12A isoform X2 [Ailuropoda melanoleuca]	-0.698957	0.0114319	0.317423
ssc-miR-450b-3p	Chr05_60044208_60062312	circRNA	Pig.09568	ATF7IP-202	activating transcription factor 7-interacting protein 1 isoform X1 [Sus scrofa]	-0.619315	0.0317509	0.426899
ssc-miR-769-5p	Chr14_25820678_25832858	circRNA	Pig.12210	ACTN2-201	alpha-actinin-2 [Sus scrofa]	-0.725045	0.00762875	0.276927
ssc-miR-125b	Chr17_36068445_36101106	circRNA				-0.636364	0.0260969	0.397342
ssc-miR-7135-3p	Chr05_72050161_72071860	circRNA	Pig.07534	PPHLN1-201	periphilin-1 isoform X1 [Sus scrofa]	-0.648966	0.0224141	0.387683
ssc-miR-33b-5p	Chr09_24222838_24243829	circRNA				-0.577479	0.0492696	0.486899
ssc-miR-769-3p	Chr07_61242972_61296019	circRNA	Pig.04303	GPHN-207	gephyrin isoform X1 [Sus scrofa]	-0.72028	0.00823977	0.285901
ssc-miR-7138-3p	Chr08_137606407_137619925	circRNA	Pig.00542	SEC31A-202	protein transport protein Sec31A isoform X12 [Sus scrofa]	-0.730474	0.00697472	0.272551
ssc-miR-193a-3p	Chr12_11780706_11843364	circRNA	MSTRG.28723			-0.622183	0.0307433	0.419284
ssc-miR-455-3p	Chr18_55254219_55264445	circRNA	Pig.17674	SUGCT-201	succinate--hydroxymethylglutarate CoA-transferase [Sus scrofa]	-0.776224	0.00299286	0.20523
ssc-miR-1842	Chr09_109408178_109416362	circRNA	Pig.11683	EED-201	polycomb protein EED isoform X1 [Sus scrofa]	-0.735269	0.00643281	0.264432
ssc-miR-145-5p	Chr07_113781750_113783822	circRNA	Pig.09320	BICRAL-201	GLTSCR1-like protein [Sus scrofa]	-0.692308	0.012593	0.327754
ssc-miR-2320-5p	Chr10_62251864_62267949	circRNA	Pig.05023	ZEB1-201	LOW QUALITY PROTEIN: zinc finger E-box-binding homeobox 1 [Sus scrofa]	-0.678322	0.0153173	0.349889
ssc-miR-1271-5p	Chr15_57751143_57770746	circRNA	Pig.02634	HERC2-201	E3 ubiquitin-protein ligase HERC2 isoform X1 [Sus scrofa]	-0.671329	0.0168315	0.362833
ssc-miR-125a	Chr02_156755532_156786156	circRNA				-0.776224	0.00299286	0.20523
ssc-miR-148b-5p	Chr01_85074434_85130540	circRNA				-0.594406	0.0415215	0.463764
ssc-miR-769-3p	Chr06_14232183_14242140	circRNA	Pig.12450	PRKAA2-201	5'-AMP-activated protein kinase catalytic subunit alpha-2 [Sus scrofa]	-0.669031	0.0173522	0.365883
ssc-miR-671-3p	Chr06_2639450_2692570	circRNA	Pig.12657	ERI3-203	ERI1 exoribonuclease 3 isoform X1 [Sus scrofa]	-0.769231	0.00344645	0.215994
ssc-miR-423-5p	Scaffold1727_15283_27013	circRNA	Pig.22643	LDB2-201	LIM domain-binding protein 2 [Odocoileus virginianus texanus]	-0.923077	1.8622e-05	0.0383392
ssc-miR-486	Chr06_59614387_59640281	circRNA	Pig.03617	SS18-203	PREDICTED: protein SSXT [Otolemur garnettii]	-0.79021	0.00222314	0.186077
ssc-miR-1839-5p	Chr04_69574440_69592765	circRNA	Pig.04945	DCAF6-204	DDB1- and CUL4-associated factor 6 isoform X5 [Sus scrofa]	-0.584522	0.045932	0.473928
ssc-miR-106a	Chr07_85203542_85214769	circRNA	Pig.20078	SCFD1-201	sec1 family domain-containing protein 1 isoform X3 [Sus scrofa]	-0.678322	0.0153173	0.349889
ssc-miR-1842	Chr03_86699258_86708558	circRNA	Pig.13189	MRPS5-202	28S ribosomal protein S5, mitochondrial isoform X2 [Sus scrofa]	-0.643357	0.0240032	0.394186
ssc-miR-182	Chr12_47326220_47338575	circRNA	Pig.18012	ITGA2B-203	G patch domain-containing protein 8 isoform X1 [Sus scrofa]	-0.65249	0.0214557	0.383323
ssc-miR-365-5p	Chr15_25222238_25299620	circRNA				-0.646867	0.0229994	0.391201
ssc-miR-365-5p	Chr01_250207988_250284542	circRNA	Pig.09625	ARID1B-201	AT-rich interactive domain-containing protein 1B isoform X5 [Sus scrofa]	-0.696109	0.011919	0.323915
ssc-miR-423-5p	Chr11_12201402_12245406	circRNA	Pig.03511	PAN3-201	PAB-dependent poly(A)-specific ribonuclease subunit PAN3 isoform X1 [Sus scrofa]	-0.783217	0.00258621	0.195873
ssc-miR-4331-3p	Chr14_44910652_44925607	circRNA	Pig.05588	EXTL3-201	exostosin-like 3 [Sus scrofa]	-0.771034	0.0033248	0.215994
ssc-miR-1842	Chr15_111115241_111129108	circRNA	Pig.11696	NDUFS1-201	NADH-ubiquinone oxidoreductase 75 kDa subunit, mitochondrial [Sus scrofa]	-0.907182	4.63469e-05	0.0550537
ssc-miR-125a	Chr04_98816491_98824546	circRNA	Pig.01653	WDR47-201	WD repeat-containing protein 47 isoform X3 [Sus scrofa]	-0.746497	0.00528802	0.247533
ssc-miR-769-5p	Chr08_71559017_71632364	circRNA	Pig.08332	MTHFD2-201	PREDICTED: probable bifunctional methylenetetrahydrofolate dehydrogenase/cyclohydrolase 2 [Bos mutus]	-0.615385	0.0331699	0.430597
ssc-miR-671-5p	Chr07_125126698_125157395	circRNA	Pig.13357	MLIP-201	muscular LMNA-interacting protein isoform X3 [Sus scrofa]	-0.581437	0.0473736	0.481473
ssc-miR-9	ChrX_63489000_63504023	circRNA	Pig.10458	ATRX-201	transcriptional regulator ATRX isoform X1 [Sus scrofa]	-0.601399	0.0385885	0.453808
ssc-miR-2320-5p	Chr02_15143170_15165811	circRNA	Pig.17377	SEC24A-201	protein transport protein Sec24A [Sus scrofa]	-0.58042	0.047856	0.481473
ssc-miR-27b-5p	ChrX_92332569_92363277	circRNA	Pig.02436	TMEM164-201	transmembrane protein 164 isoform X1 [Sus scrofa]	-0.699301	0.0113742	0.316588
ssc-miR-99a-3p	Chr04_9772083_9785803	circRNA				-0.594406	0.0415215	0.463764
ssc-miR-6529	Chr09_124151096_124157955	circRNA	Pig.12901	RNF121-201	RING finger protein 121 isoform X1 [Sus scrofa]	-0.615385	0.0331699	0.430597
ssc-miR-30a-3p	Chr07_125133345_125157395	circRNA	Pig.13357	MLIP-201	muscular LMNA-interacting protein isoform X3 [Sus scrofa]	-0.762238	0.00395045	0.226527
ssc-miR-9-2	Chr01_220107896_220122815	circRNA	Pig.03978,MSTRG.2821	TRDN-202,		-0.664336	0.0184527	0.372646
ssc-miR-146a-5p	Chr01_220107896_220192824	circRNA	Pig.03978,MSTRG.2821	TRDN-202,		-0.578511	0.0487701	0.486899
ssc-miR-183	Chr15_121744453_121769437	circRNA	Pig.14206	TNS1-207	PREDICTED: tensin-1 isoform X1 [Orcinus orca]	-0.797203	0.00190037	0.177104
ssc-miR-504	Chr07_125113842_125157395	circRNA	Pig.13357	MLIP-201	muscular LMNA-interacting protein isoform X3 [Sus scrofa]	-0.594406	0.0415215	0.463764
ssc-miR-183	Chr12_6494980_6514405	circRNA	Pig.19284	AKAP10-203	A-kinase anchor protein 10, mitochondrial [Sus scrofa]	-0.797625	0.00188209	0.177104
ssc-miR-411	Chr04_36836233_36851349	circRNA	Pig.01495	WWP1-201	NEDD4-like E3 ubiquitin-protein ligase WWP1 isoform X1 [Sus scrofa]	-0.640861	0.0247359	0.394366
ssc-miR-342	Chr06_515429_613584	circRNA	Pig.18894	FOXJ3-202	forkhead box protein J3 isoform X1 [Sus scrofa]	-0.765246	0.00372726	0.224932
ssc-miR-4331-3p	Chr14_90033122_90037704	circRNA	Pig.02027	UBE2D1-203	NR:NA	-0.603509	0.0377332	0.453808
ssc-miR-1343	Chr18_1635118_1641276	circRNA	MSTRG.40019			-0.818182	0.00114311	0.152042
ssc-miR-7857-3p	Chr07_125101505_125113913	circRNA	Pig.13357	MLIP-201	muscular LMNA-interacting protein isoform X3 [Sus scrofa]	-0.708297	0.00993769	0.30523
ssc-miR-342	Chr02_162778048_162784074	circRNA	Pig.21711	RXRA-201	retinoic acid receptor RXR-alpha isoform X2 [Sus scrofa]	-0.79021	0.00222314	0.186077
ssc-miR-1285	Chr01_85074434_85111910	circRNA				-0.612691	0.0341681	0.437651
ssc-miR-324	Chr06_63650554_63715863	circRNA				-0.659854	0.0195502	0.383053
ssc-miR-181b	Chr01_258858384_258867484	circRNA	Pig.14662	AFDN-201	afadin isoform X5 [Sus scrofa]	-0.699301	0.0113742	0.316588
ssc-miR-362	Chr06_63668723_63715863	circRNA				-0.775872	0.00301455	0.20523
ssc-miR-338	Chr06_63650554_63691247	circRNA				-0.732413	0.00675165	0.266374
ssc-miR-183	Chr13_88741695_88746200	circRNA	Pig.11291	FNDC3B-201	fibronectin type III domain-containing protein 3B isoform X1 [Sus scrofa]	-0.594406	0.0415215	0.463764
ssc-miR-130b-5p	Chr13_95698281_95739739	circRNA	Pig.13039	USP13-201	ubiquitin carboxyl-terminal hydrolase 13 isoform X1 [Sus scrofa]	-0.777584	0.00291017	0.20523
[truncated: 26,277 more rows]

## Sheet: Table S9-2
CeRNA regulatory network related to skeletal muscle
miRNA	Target transcript id	Target RNA type	Target gene id	Target gene name	Target gene description	Corr	pvalue	padjust
ssc-miR-7134-5p	Pig.12300.1	mRNA	Pig.12300	HMG20B-202	SWI/SNF-related matrix-associated actin-dependent regulator of chromatin subfamily E member 1-related [Bos taurus]	-0.629371	0.0283197	0.408257
ssc-miR-1271-3p	Pig.01851.1	mRNA	Pig.01851	XK-201	membrane transport protein XK [Sus scrofa]	-0.661988	0.0190217	0.376816
ssc-miR-885-3p	Pig.14675.1	mRNA	Pig.14675	DLL1-201	delta-like protein 1 isoform X1 [Sus scrofa]	-0.58042	0.047856	0.481473
ssc-miR-326	Pig.01390.1	mRNA	Pig.01390	IFRD1-201	interferon-related developmental regulator 1 [Sus scrofa]	-0.622378	0.0306759	0.418402
ssc-miR-6782-3p	Pig.23499.1	mRNA	Pig.23499	GTF3C5	general transcription factor 3C polypeptide 5 isoform X2 [Sus scrofa]	-0.615385	0.0331699	0.430597
ssc-miR-133a-3p	Pig.12393.1	mRNA	Pig.12393	MEGF11-201	LOW QUALITY PROTEIN: multiple epidermal growth factor-like domains protein 10 [Sus scrofa]	-0.643357	0.0240032	0.394186
ssc-miR-7857-3p	Pig.17246.1	mRNA	Pig.17246	STAC3-201	SH3 and cysteine-rich domain-containing protein 3 isoform X1 [Sus scrofa]	-0.684783	0.0140098	0.340845
ssc-miR-338	Pig.00629.1	mRNA	Pig.00629	PPP3CA-201	serine/threonine-protein phosphatase 2B catalytic subunit alpha isoform isoform X3 [Sus scrofa]	-0.72028	0.00823977	0.285901
ssc-miR-326	Pig.04181.1	mRNA	Pig.04181	KLF5-201	Klf5C isoform [Homo sapiens]	-0.643357	0.0240032	0.394186
ssc-miR-133b	Pig.12393.1	mRNA	Pig.12393	MEGF11-201	LOW QUALITY PROTEIN: multiple epidermal growth factor-like domains protein 10 [Sus scrofa]	-0.65035	0.0220342	0.383323
ssc-miR-769-3p	Pig.17313.1	mRNA	Pig.17313	C7H6orf125-202	uncharacterized protein LOC100153818 [Sus scrofa]	-0.594406	0.0415215	0.463764
ssc-miR-1343	Pig.16715.1	mRNA	Pig.16715	MYOD1-201	myoblast determination protein 1 [Sus scrofa]	-0.615385	0.0331699	0.430597
ssc-miR-4331-3p	Pig.17246.1	mRNA	Pig.17246	STAC3-201	SH3 and cysteine-rich domain-containing protein 3 isoform X1 [Sus scrofa]	-0.648925	0.0224255	0.387782
Chr14_33891	Pig.01317.1	mRNA	Pig.01317	SMO-201	smoothened homolog [Sus scrofa]	-0.636364	0.0260969	0.397342
Scaffold391_43502	Pig.15867.1	mRNA	Pig.15867	GPX1-201	glutathione peroxidase 1 [Sus scrofa]	-0.727804	0.0072908	0.274974
Scaffold1533_43934	Pig.07681.1	mRNA	Pig.07681	TARBP2-203	RISC-loading complex subunit TARBP2 isoform X1 [Sus scrofa]	-0.598606	0.0397413	0.459937
Chr01_1727	Pig.01317.1	mRNA	Pig.01317	SMO-201	smoothened homolog [Sus scrofa]	-0.914421	3.12689e-05	0.0475968
Chr07_17506	Pig.01317.1	mRNA	Pig.01317	SMO-201	smoothened homolog [Sus scrofa]	-0.825175	0.000951363	0.144102
Chr01_786	Pig.12393.1	mRNA	Pig.12393	MEGF11-201	LOW QUALITY PROTEIN: multiple epidermal growth factor-like domains protein 10 [Sus scrofa]	-0.660884	0.0192937	0.380083
Chr12_27425	Pig.14362.1	mRNA	Pig.14362	ATF3-201	cyclic AMP-dependent transcription factor ATF-3 isoform X1 [Sus scrofa]	-0.85778	0.000359119	0.108684
Chr02_7181	Pig.01317.1	mRNA	Pig.01317	SMO-201	smoothened homolog [Sus scrofa]	-0.654992	0.0207937	0.383323
Chr12_27732	Pig.17246.1	mRNA	Pig.17246	STAC3-201	SH3 and cysteine-rich domain-containing protein 3 isoform X1 [Sus scrofa]	-0.583125	0.0465808	0.479493
Chr10_24604	Pig.01317.1	mRNA	Pig.01317	SMO-201	smoothened homolog [Sus scrofa]	-0.594946	0.0412895	0.463764
Chr04_11092	Pig.23499.1	mRNA	Pig.23499	GTF3C5	general transcription factor 3C polypeptide 5 isoform X2 [Sus scrofa]	-0.609096	0.0355341	0.441775
Chr14_33679	Pig.14675.1	mRNA	Pig.14675	DLL1-201	delta-like protein 1 isoform X1 [Sus scrofa]	-0.594406	0.0415215	0.463764
Chr07_17506	Pig.14675.1	mRNA	Pig.14675	DLL1-201	delta-like protein 1 isoform X1 [Sus scrofa]	-0.755245	0.00450844	0.235402
Chr02_5384	Pig.15867.1	mRNA	Pig.15867	GPX1-201	glutathione peroxidase 1 [Sus scrofa]	-0.630849	0.0278388	0.408257
Scaffold391_43502	Pig.07681.1	mRNA	Pig.07681	TARBP2-203	RISC-loading complex subunit TARBP2 isoform X1 [Sus scrofa]	-0.705411	0.010383	0.308472
Chr05_11973	Pig.14675.1	mRNA	Pig.14675	DLL1-201	delta-like protein 1 isoform X1 [Sus scrofa]	-0.615385	0.0331699	0.430597
Scaffold4211_44336	Pig.04490.1	mRNA	Pig.04490	KLF5-201	Krueppel-like factor 5 [Sus scrofa]	-0.639693	0.0250844	0.394366
Chr13_29067	Pig.12300.1	mRNA	Pig.12300	HMG20B-202	SWI/SNF-related matrix-associated actin-dependent regulator of chromatin subfamily E member 1-related [Bos taurus]	-0.797203	0.00190037	0.177104
Chr07_17502	Pig.01317.1	mRNA	Pig.01317	SMO-201	smoothened homolog [Sus scrofa]	-0.636364	0.0260969	0.397342
Scaffold1533_43934	Pig.15867.1	mRNA	Pig.15867	GPX1-201	glutathione peroxidase 1 [Sus scrofa]	-0.669031	0.0173522	0.365883
Scaffold4211_44336	Pig.04181.1	mRNA	Pig.04181	KLF5-201	Klf5C isoform [Homo sapiens]	-0.591312	0.042868	0.463764
Chr07_17502	Pig.07681.1	mRNA	Pig.07681	TARBP2-203	RISC-loading complex subunit TARBP2 isoform X1 [Sus scrofa]	-0.818182	0.00114311	0.152042
Chr12_27283	Pig.14675.1	mRNA	Pig.14675	DLL1-201	delta-like protein 1 isoform X1 [Sus scrofa]	-0.755245	0.00450844	0.235402
Scaffold1533_43934	Pig.02957.1	mRNA	Pig.02957	HEYL-201	hairy/enhancer-of-split related with YRPW motif-like protein isoform X1 [Sus scrofa]	-0.669031	0.0173522	0.365883
Chr15_34957	Pig.07681.1	mRNA	Pig.07681	TARBP2-203	RISC-loading complex subunit TARBP2 isoform X1 [Sus scrofa]	-0.671329	0.0168315	0.362833
Scaffold4211_44336	Pig.14362.1	mRNA	Pig.14362	ATF3-201	cyclic AMP-dependent transcription factor ATF-3 isoform X1 [Sus scrofa]	-0.591312	0.042868	0.463764
Chr13_29068	Pig.12300.1	mRNA	Pig.12300	HMG20B-202	SWI/SNF-related matrix-associated actin-dependent regulator of chromatin subfamily E member 1-related [Bos taurus]	-0.797203	0.00190037	0.177104
Chr10_25226	Pig.01317.1	mRNA	Pig.01317	SMO-201	smoothened homolog [Sus scrofa]	-0.692308	0.012593	0.327754
Chr12_27283	Pig.01317.1	mRNA	Pig.01317	SMO-201	smoothened homolog [Sus scrofa]	-0.825175	0.000951363	0.144102
Chr17_39950	Pig.01317.1	mRNA	Pig.01317	SMO-201	smoothened homolog [Sus scrofa]	-0.685315	0.013906	0.338452
Scaffold1533_43934	Pig.12300.1	mRNA	Pig.12300	HMG20B-202	SWI/SNF-related matrix-associated actin-dependent regulator of chromatin subfamily E member 1-related [Bos taurus]	-0.6972	0.0117306	0.321017
Chr02_7181	Pig.23499.1	mRNA	Pig.23499	GTF3C5	general transcription factor 3C polypeptide 5 isoform X2 [Sus scrofa]	-0.633976	0.0268409	0.404247
Chr09_23180	Pig.05214.1	mRNA	Pig.05214	CITED2-201	cbp/p300-interacting transactivator 2 [Sus scrofa]	-0.587413	0.0446093	0.468348
Chr05_13036	Pig.02957.1	mRNA	Pig.02957	HEYL-201	hairy/enhancer-of-split related with YRPW motif-like protein isoform X1 [Sus scrofa]	-0.749563	0.00500405	0.244032
Chr12_27284	Pig.14675.1	mRNA	Pig.14675	DLL1-201	delta-like protein 1 isoform X1 [Sus scrofa]	-0.755245	0.00450844	0.235402
Chr02_7195	Pig.00160.1	mRNA	Pig.00160	CHRNA1-201	acetylcholine receptor subunit alpha [Sus scrofa]	-0.642526	0.0242452	0.394366
Chr13_31732	Pig.04181.1	mRNA	Pig.04181	KLF5-201	Klf5C isoform [Homo sapiens]	-0.647789	0.0227409	0.388903
Chr03_7531	Pig.01317.1	mRNA	Pig.01317	SMO-201	smoothened homolog [Sus scrofa]	-0.797203	0.00190037	0.177104
Chr17_39409	Pig.04181.1	mRNA	Pig.04181	KLF5-201	Klf5C isoform [Homo sapiens]	-0.636364	0.0260969	0.397342
Chr02_7181	Pig.17313.1	mRNA	Pig.17313	C7H6orf125-202	uncharacterized protein LOC100153818 [Sus scrofa]	-0.612961	0.0340673	0.437651
Chr17_39409	Pig.21502.1	mRNA	Pig.21502	BTG1-201	B cell translocation protein 2 [Sus scrofa]	-0.65035	0.0220342	0.383323
Scaffold4211_44336	Pig.14566.1	mRNA	Pig.14566	EGR1-201	early growth response protein 1 [Sus scrofa]	-0.591312	0.042868	0.463764
Scaffold4211_44336	Pig.10706.1	mRNA	Pig.10706	EGR2-201	E3 SUMO-protein ligase EGR2 isoform X1 [Sus scrofa]	-0.591312	0.042868	0.463764
Chr05_13036	Pig.04633.1	mRNA	Pig.04633	MYOG-201	PREDICTED: myogenin [Peromyscus maniculatus bairdii]	-0.595447	0.0410748	0.463764
Scaffold1533_43934	Pig.01317.1	mRNA	Pig.01317	SMO-201	smoothened homolog [Sus scrofa]	-0.676073	0.0157928	0.355726
Chr12_28456	Pig.04633.1	mRNA	Pig.04633	MYOG-201	PREDICTED: myogenin [Peromyscus maniculatus bairdii]	-0.591312	0.042868	0.463764
Chr05_13036	Pig.15867.1	mRNA	Pig.15867	GPX1-201	glutathione peroxidase 1 [Sus scrofa]	-0.6655	0.0181751	0.372646
Scaffold1223_43865	Pig.16715.1	mRNA	Pig.16715	MYOD1-201	myoblast determination protein 1 [Sus scrofa]	-0.598606	0.0397413	0.459937
Chr06_16339	Pig.01317.1	mRNA	Pig.01317	SMO-201	smoothened homolog [Sus scrofa]	-0.584522	0.045932	0.473928
Chr14_32100	Pig.04181.1	mRNA	Pig.04181	KLF5-201	Klf5C isoform [Homo sapiens]	-0.591945	0.0425902	0.463764
Chr03_7531	Pig.15867.1	mRNA	Pig.15867	GPX1-201	glutathione peroxidase 1 [Sus scrofa]	-0.734266	0.00654349	0.264432
Chr07_19714	Pig.16715.1	mRNA	Pig.16715	MYOD1-201	myoblast determination protein 1 [Sus scrofa]	-0.6976	0.0116622	0.321017
Chr03_9801	Pig.15867.1	mRNA	Pig.15867	GPX1-201	glutathione peroxidase 1 [Sus scrofa]	-0.639693	0.0250844	0.394366
Chr09_23183	Pig.15867.1	mRNA	Pig.15867	GPX1-201	glutathione peroxidase 1 [Sus scrofa]	-0.596632	0.0405712	0.463764
Chr08_22075	Pig.01317.1	mRNA	Pig.01317	SMO-201	smoothened homolog [Sus scrofa]	-0.769231	0.00344645	0.215994
Chr04_11168	Pig.07639.1	mRNA	Pig.07639	NR4A1-201	PREDICTED: nuclear receptor subfamily 4 group A member 1 [Vicugna pacos]	-0.663187	0.0187296	0.376816
Scaffold391_43501	Pig.07681.1	mRNA	Pig.07681	TARBP2-203	RISC-loading complex subunit TARBP2 isoform X1 [Sus scrofa]	-0.705411	0.010383	0.308472
Scaffold391_43501	Pig.15867.1	mRNA	Pig.15867	GPX1-201	glutathione peroxidase 1 [Sus scrofa]	-0.727804	0.0072908	0.274974
Chr12_27284	Pig.01317.1	mRNA	Pig.01317	SMO-201	smoothened homolog [Sus scrofa]	-0.825175	0.000951363	0.144102
Chr16_38052	Pig.15868.1	mRNA	Pig.15868	GPX1-201	glutathione peroxidase 1 [Sus scrofa]	-0.776325	0.00298666	0.20523
Chr16_38052	Pig.10706.1	mRNA	Pig.10706	EGR2-201	E3 SUMO-protein ligase EGR2 isoform X1 [Sus scrofa]	-0.615835	0.0330052	0.430597
Scaffold4211_44336	Pig.11749.1	mRNA	Pig.11749	MYF6-202	myogenic factor 6 [Sus scrofa]	-0.591312	0.042868	0.463764
Scaffold532_43703	Pig.01317.1	mRNA	Pig.01317	SMO-201	smoothened homolog [Sus scrofa]	-0.647234	0.0228964	0.389632
Chr13_29074	Pig.15867.1	mRNA	Pig.15867	GPX1-201	glutathione peroxidase 1 [Sus scrofa]	-0.633819	0.0268907	0.404247
Chr09_22719	MSTRG.30564.1	mRNA	MSTRG.30564			-0.58042	0.047856	0.481473
Chr13_29942	MSTRG.30564.1	mRNA	MSTRG.30564			-0.624169	0.0300595	0.418402
Chr13_29941	MSTRG.30564.1	mRNA	MSTRG.30564			-0.624169	0.0300595	0.418402
Scaffold4211_44336	MSTRG.13018.1	mRNA	MSTRG.13018			-0.639693	0.0250844	0.394366
Chr07_18860	MSTRG.30564.1	mRNA	MSTRG.30564			-0.643357	0.0240032	0.394186
Scaffold4211_44336	MSTRG.33055.1	mRNA	MSTRG.33055			-0.591312	0.042868	0.463764
Chr07_18970	MSTRG.30564.1	mRNA	MSTRG.30564			-0.608392	0.035806	0.441775
Chr16_38052	MSTRG.4459.1	mRNA	MSTRG.4459			-0.589708	0.0435783	0.468348
Scaffold4211_44336	MSTRG.40639.1	mRNA	MSTRG.40639			-0.591312	0.042868	0.463764
ssc-miR-1343	Chr01_100118754_100133409	circRNA	Pig.20309	NFATC1-203	nuclear factor of activated T-cells, cytoplasmic 1 [Sus scrofa]	-0.595447	0.0410748	0.463764
Chr12_27732	Chr01_100118754_100133409	circRNA	Pig.20309	NFATC1-203	nuclear factor of activated T-cells, cytoplasmic 1 [Sus scrofa]	-0.668274	0.0175262	0.369139
ssc-miR-1343	Chr01_100122766_100133409	circRNA	Pig.20309	NFATC1-203	nuclear factor of activated T-cells, cytoplasmic 1 [Sus scrofa]	-0.605649	0.0368796	0.448508
Chr07_18970	Chr01_11866852_11868376	circRNA	Pig.03854	ERP44-201	endoplasmic reticulum resident protein 44 precursor [Sus scrofa]	-0.657343	0.0201855	0.383053
ssc-miR-4331-3p	Chr01_127171889_127186030	circRNA	Pig.10708,MSTRG.1683	GANC,		-0.577934	0.0490488	0.486899
ssc-miR-4331-3p	Chr01_127171889_127187784	circRNA	Pig.10708,MSTRG.1683	GANC,		-0.71804	0.00853932	0.289546
Chr17_39409	Chr01_127279986_127292153	circRNA	Pig.14349	ZNF106-201	zinc finger protein 106 isoform X1 [Sus scrofa]	-0.587413	0.0446093	0.468348
ssc-miR-7857-3p	Chr01_1341997_1350733	circRNA	Pig.03787	ECPAS-201	proteasome-associated protein ECM29 homolog isoform X4 [Sus scrofa]	-0.605078	0.0371059	0.450683
Chr17_39409	Chr01_134883950_134888642	circRNA	MSTRG.1863,Pig.02307	,USP8-201		-0.782166	0.00264443	0.197707
Chr10_24604	Chr01_14271312_14291554	circRNA	MSTRG.212			-0.687679	0.0134513	0.338452
Chr15_34957	Chr01_14271312_14291554	circRNA	MSTRG.212			-0.647987	0.0226858	0.388903
Chr01_1727	Chr01_14271312_14291554	circRNA	MSTRG.212			-0.736558	0.00629273	0.264432
Chr10_25226	Chr01_147821468_147848845	circRNA	Pig.02228	USP3-203	ubiquitin carboxyl-terminal hydrolase 3 isoform X1 [Sus scrofa]	-0.615385	0.0331699	0.430597
Chr15_34957	Chr01_147821468_147848845	circRNA	Pig.02228	USP3-203	ubiquitin carboxyl-terminal hydrolase 3 isoform X1 [Sus scrofa]	-0.58042	0.047856	0.481473
ssc-miR-1343	Chr01_148753004_148753877	circRNA				-0.636364	0.0260969	0.397342
ssc-miR-4331-3p	Chr01_150306573_150308258	circRNA	Pig.02204	TXNL1-202	thioredoxin-like protein 1 isoform X1 [Castor canadensis]	-0.857155	0.000366673	0.110667
Scaffold532_43703	Chr01_17284893_17285134	circRNA	Pig.03920	Tpm2	PREDICTED: tropomyosin beta chain isoform X4 [Loxodonta africana]	-0.616042	0.0329296	0.430597
Chr01_1727	Chr01_17284893_17285134	circRNA	Pig.03920	Tpm2	PREDICTED: tropomyosin beta chain isoform X4 [Loxodonta africana]	-0.791254	0.00217245	0.186077
Scaffold1533_43934	Chr01_17284893_17285134	circRNA	Pig.03920	Tpm2	PREDICTED: tropomyosin beta chain isoform X4 [Loxodonta africana]	-0.626776	0.0291781	0.41496
Chr17_39950	Chr01_17284893_17285134	circRNA	Pig.03920	Tpm2	PREDICTED: tropomyosin beta chain isoform X4 [Loxodonta africana]	-0.615385	0.0331699	0.430597
Chr17_39950	Chr01_17284896_17285134	circRNA	Pig.03920	Tpm2	PREDICTED: tropomyosin beta chain isoform X4 [Loxodonta africana]	-0.633819	0.0268907	0.404247
Chr01_1727	Chr01_17284896_17285134	circRNA	Pig.03920	Tpm2	PREDICTED: tropomyosin beta chain isoform X4 [Loxodonta africana]	-0.710396	0.00962302	0.300492
Scaffold1533_43934	Chr01_17284905_17285289	circRNA	Pig.03920	Tpm2	PREDICTED: tropomyosin beta chain isoform X4 [Loxodonta africana]	-0.75354	0.00465308	0.237831
Chr01_1727	Chr01_17284905_17285289	circRNA	Pig.03920	Tpm2	PREDICTED: tropomyosin beta chain isoform X4 [Loxodonta africana]	-0.798719	0.0018354	0.177104
Chr02_5384	Chr01_17284905_17285289	circRNA	Pig.03920	Tpm2	PREDICTED: tropomyosin beta chain isoform X4 [Loxodonta africana]	-0.681607	0.0146417	0.348142
Scaffold1533_43934	Chr01_17285261_17286097	circRNA	Pig.03920	Tpm2	PREDICTED: tropomyosin beta chain isoform X4 [Loxodonta africana]	-0.590771	0.043107	0.464884
Chr07_17502	Chr01_17285261_17286097	circRNA	Pig.03920	Tpm2	PREDICTED: tropomyosin beta chain isoform X4 [Loxodonta africana]	-0.590785	0.0431005	0.464847
ssc-miR-769-3p	Chr01_203615212_203632331	circRNA	Pig.00838	RARS2-201	probable arginine--tRNA ligase, mitochondrial isoform X1 [Sus scrofa]	-0.580163	0.0479782	0.481473
Chr17_39950	Chr01_214379127_214383038	circRNA				-0.601399	0.0385885	0.453808
ssc-miR-4331-3p	Chr01_21490809_21518105	circRNA	Pig.06447	TLE4-201	PREDICTED: transducin-like enhancer protein 4 isoform X1 [Erinaceus europaeus]	-0.706956	0.0101428	0.30523
Chr12_27425	Chr01_220107896_220139531	circRNA	Pig.03978,MSTRG.2821	TRDN-202,		-0.66283	0.0188163	0.376816
ssc-miR-1343	Chr01_229247351_229282615	circRNA	MSTRG.2920,Pig.04030	,EYA4-201		-0.797203	0.00190037	0.177104
ssc-miR-4331-3p	Chr01_23653981_23668094	circRNA	Pig.06453	VPS13A-201	LOW QUALITY PROTEIN: vacuolar protein sorting-associated protein 13A [Sus scrofa]	-0.759072	0.00419614	0.232604
Chr07_17502	Chr01_243674267_243679887	circRNA	Pig.05179,MSTRG.3115	GINM1-201,		-0.78171	0.00267007	0.197707
ssc-miR-4331-3p	Chr01_248337313_248340068	circRNA				-0.619966	0.0315202	0.425913
Chr03_7531	Chr01_248337313_248340068	circRNA				-0.65035	0.0220342	0.383323
Chr10_24604	Chr01_24939833_24945056	circRNA	Pig.06458	PCSK5-203	proprotein convertase subtilisin/kexin type 5 isoform X1 [Sus scrofa]	-0.611588	0.0345833	0.440949
Scaffold532_43703	Chr01_24939833_24945056	circRNA	Pig.06458	PCSK5-203	proprotein convertase subtilisin/kexin type 5 isoform X1 [Sus scrofa]	-0.709618	0.00973881	0.302715
Chr15_34957	Chr01_24939833_24945056	circRNA	Pig.06458	PCSK5-203	proprotein convertase subtilisin/kexin type 5 isoform X1 [Sus scrofa]	-0.79021	0.00222314	0.186077
Chr05_13036	Chr01_24939833_24945056	circRNA	Pig.06458	PCSK5-203	proprotein convertase subtilisin/kexin type 5 isoform X1 [Sus scrofa]	-0.58494	0.0457391	0.473928
ssc-miR-769-3p	Chr01_250207988_250284542	circRNA	Pig.09625	ARID1B-201	AT-rich interactive domain-containing protein 1B isoform X5 [Sus scrofa]	-0.727273	0.00735503	0.274974
ssc-miR-4331-3p	Chr01_250407540_250490265	circRNA	Pig.09625	ARID1B-201	AT-rich interactive domain-containing protein 1B isoform X5 [Sus scrofa]	-0.635088	0.0264927	0.402683
Chr06_16339	Chr01_250459825_250490265	circRNA	Pig.09625	ARID1B-201	AT-rich interactive domain-containing protein 1B isoform X5 [Sus scrofa]	-0.711285	0.00949192	0.299045
Chr17_39950	Chr01_250459825_250490265	circRNA	Pig.09625	ARID1B-201	AT-rich interactive domain-containing protein 1B isoform X5 [Sus scrofa]	-0.657343	0.0201855	0.383053
Chr12_27284	Chr01_251561636_251563858	circRNA				-0.643357	0.0240032	0.394186
Chr12_27283	Chr01_251561636_251563858	circRNA				-0.643357	0.0240032	0.394186
Chr07_17506	Chr01_251561636_251563858	circRNA				-0.643357	0.0240032	0.394186
ssc-miR-4331-3p	Chr01_25846709_25852197	circRNA				-0.591945	0.0425902	0.463764
Chr17_39950	Chr01_30290829_30291724	circRNA				-0.594406	0.0415215	0.463764
Chr06_16339	Chr01_31294731_31296603	circRNA	Pig.03318	FAM189A2-201	protein FAM189A2 isoform X3 [Sus scrofa]	-0.758865	0.00421258	0.233327
ssc-miR-769-3p	Chr01_3467978_3519068	circRNA	Pig.03801	TMEM245-202	transmembrane protein 245 isoform X1 [Sus scrofa]	-0.590841	0.0430759	0.464847
Chr03_7531	Chr01_3467978_3519068	circRNA	Pig.03801	TMEM245-202	transmembrane protein 245 isoform X1 [Sus scrofa]	-0.665586	0.0181548	0.372646
ssc-miR-1343	Chr01_34811996_34816817	circRNA	Pig.03302	VLDLR-205	very low-density lipoprotein receptor isoform X1 [Sus scrofa]	-0.640982	0.0247	0.394366
ssc-miR-1343	Chr01_34811996_34818332	circRNA	Pig.03302	VLDLR-205	very low-density lipoprotein receptor isoform X1 [Sus scrofa]	-0.844134	0.000554262	0.123954
Scaffold1223_43865	Chr01_34811996_34818332	circRNA	Pig.03302	VLDLR-205	very low-density lipoprotein receptor isoform X1 [Sus scrofa]	-0.645512	0.0233833	0.394186
Chr02_5384	Chr01_36216621_36217740	circRNA	Pig.03295	GLIS3-201	zinc finger protein GLIS3 isoform X1 [Sus scrofa]	-0.774053	0.00312851	0.209162
ssc-miR-769-3p	Chr01_36661246_36681271	circRNA				-0.717863	0.00856333	0.289546
ssc-miR-4331-3p	Chr01_36661246_36681271	circRNA				-0.617427	0.032427	0.430597
Chr12_27732	Chr01_36661246_36681271	circRNA				-0.593985	0.0417028	0.463764
ssc-miR-326	Chr01_37930886_37959001	circRNA	Pig.03277	KIAA2026-201	uncharacterized protein KIAA2026 homolog isoform X1 [Sus scrofa]	-0.58042	0.047856	0.481473
Chr16_38052	Chr01_37930886_37959001	circRNA	Pig.03277	KIAA2026-201	uncharacterized protein KIAA2026 homolog isoform X1 [Sus scrofa]	-0.67182	0.0167217	0.362833
ssc-miR-4331-3p	Chr01_50816744_50821922	circRNA	Pig.16751,MSTRG.668	DENND4C-201,		-0.581437	0.0473736	0.481473
ssc-miR-769-3p	Chr01_50816744_50838879	circRNA	Pig.16751,MSTRG.668	DENND4C-201,		-0.867133	0.000259812	0.0965159
ssc-miR-4331-3p	Chr01_5145767_5151800	circRNA	Pig.03809	RAD23B-201	PREDICTED: UV excision repair protein RAD23 homolog B isoform X1 [Pteropus alecto]	-0.577934	0.0490488	0.486899
ssc-miR-1343	Chr01_5145767_5151800	circRNA	Pig.03809	RAD23B-201	PREDICTED: UV excision repair protein RAD23 homolog B isoform X1 [Pteropus alecto]	-0.706294	0.0102452	0.30523
ssc-miR-4331-3p	Chr01_5163195_5168097	circRNA	Pig.03809	RAD23B-201	PREDICTED: UV excision repair protein RAD23 homolog B isoform X1 [Pteropus alecto]	-0.658495	0.0198921	0.383053
ssc-miR-4331-3p	Chr01_71798631_71810305	circRNA	Pig.02917	DDHD1-201	phospholipase DDHD1 isoform X5 [Sus scrofa]	-0.659621	0.0196084	0.383053
Chr01_1727	Chr01_72779231_72783251	circRNA	Pig.02907	NID2-201	nidogen-2 isoform X1 [Sus scrofa]	-0.597635	0.0401482	0.463647
Chr12_27425	Chr01_85074434_85093387	circRNA				-0.678426	0.0152956	0.349889
Chr12_27425	Chr01_85074434_85111910	circRNA				-0.80887	0.00144309	0.163736
Chr12_27425	Chr01_85074434_85130540	circRNA				-0.881174	0.000152337	0.082791
Chr02_7181	Chr01_88880418_88881721	circRNA	Pig.02830	COG3-204	PREDICTED: kidney mitochondrial carrier protein 1 isoform X1 [Camelus dromedarius]	-0.69543	0.0120374	0.326815
Chr13_29068	Chr01_89715558_89717688	circRNA	Pig.02822	RUBCNL-201	protein RUBCNL-like isoform X1 [Sus scrofa]	-0.615385	0.0331699	0.430597
Chr13_29067	Chr01_89715558_89717688	circRNA	Pig.02822	RUBCNL-201	protein RUBCNL-like isoform X1 [Sus scrofa]	-0.615385	0.0331699	0.430597
ssc-miR-4331-3p	Chr01_90019121_90028359	circRNA	Pig.02820	LRCH1-201	leucine-rich repeat and calponin homology domain-containing protein 1 isoform X1 [Sus scrofa]	-0.795098	0.00199349	0.179556
ssc-miR-4331-3p	Chr01_95256133_95262693	circRNA				-0.725045	0.00762875	0.276927
Chr07_17506	Chr02_103683535_103683798	circRNA	MSTRG.5788			-0.607427	0.036181	0.444783
Chr01_1727	Chr02_103683535_103683798	circRNA	MSTRG.5788			-0.639514	0.025138	0.394366
Chr12_27284	Chr02_103683535_103683798	circRNA	MSTRG.5788			-0.607427	0.036181	0.444783
Chr14_33891	Chr02_103683535_103683798	circRNA	MSTRG.5788			-0.682315	0.014499	0.345853
Chr12_27283	Chr02_103683535_103683798	circRNA	MSTRG.5788			-0.607427	0.036181	0.444783
Chr13_29068	Chr02_103699655_103699918	circRNA	Pig.06137,MSTRG.5788	OBSCN,		-0.594406	0.0415215	0.463764
Chr06_16339	Chr02_103699655_103699918	circRNA	Pig.06137,MSTRG.5788	OBSCN,		-0.823964	0.000982639	0.144895
Chr13_29067	Chr02_103699655_103699918	circRNA	Pig.06137,MSTRG.5788	OBSCN,		-0.594406	0.0415215	0.463764
Chr03_7531	Chr02_103699655_103699918	circRNA	Pig.06137,MSTRG.5788	OBSCN,		-0.671329	0.0168315	0.362833
Scaffold532_43703	Chr02_103718846_103773139	circRNA	Pig.06137,MSTRG.5788	OBSCN,		-0.691332	0.0127704	0.331797
ssc-miR-6782-3p	Chr02_103724215_103796812	circRNA	Pig.06137,MSTRG.5788	OBSCN,		-0.592648	0.0422829	0.463764
Chr15_34957	Chr02_103728309_103796812	circRNA	Pig.06137,MSTRG.5788	OBSCN,		-0.650444	0.0220086	0.383323
Chr10_25226	Chr02_103728309_103796812	circRNA	Pig.06137,MSTRG.5788	OBSCN,		-0.650444	0.0220086	0.383323
Chr01_1727	Chr02_103734250_103788273	circRNA	Pig.06137,MSTRG.5788	OBSCN,		-0.639514	0.025138	0.394366
Chr02_7181	Chr02_103734250_103788273	circRNA	Pig.06137,MSTRG.5788	OBSCN,		-0.623079	0.0304334	0.418402
Chr15_34957	Chr02_103734250_103788273	circRNA	Pig.06137,MSTRG.5788	OBSCN,		-0.72392	0.00776983	0.280827
Chr10_25226	Chr02_103734250_103788273	circRNA	Pig.06137,MSTRG.5788	OBSCN,		-0.703118	0.0107471	0.312056
Chr14_33891	Chr02_103734250_103796812	circRNA	Pig.06137,MSTRG.5788	OBSCN,		-0.670063	0.0171168	0.365551
ssc-miR-6782-3p	Chr02_103772864_103796812	circRNA	Pig.06137,MSTRG.5788	OBSCN,		-0.692308	0.012593	0.327754
Chr17_39950	Chr02_1046946_1056564	circRNA	Pig.20354	HMGXB3-201	HMG domain-containing protein 3 isoform X1 [Sus scrofa]	-0.674356	0.0161631	0.360881
Chr06_16339	Chr02_1046946_1056564	circRNA	Pig.20354	HMGXB3-201	HMG domain-containing protein 3 isoform X1 [Sus scrofa]	-0.664517	0.0184093	0.372646
ssc-miR-4331-3p	Chr02_110034616_110038253	circRNA	Pig.09907	USP47-201	ubiquitin carboxyl-terminal hydrolase 47 isoform X2 [Sus scrofa]	-0.795098	0.00199349	0.179556
ssc-miR-7857-3p	Chr02_114580003_114665451	circRNA	Pig.16704	SOX6-201	transcription factor SOX-6 isoform X1 [Sus scrofa]	-0.89338	9.05039e-05	0.0728154
ssc-miR-4331-3p	Chr02_114580003_114665451	circRNA	Pig.16704	SOX6-201	transcription factor SOX-6 isoform X1 [Sus scrofa]	-0.581437	0.0473736	0.481473
Chr12_27732	Chr02_114580003_114665451	circRNA	Pig.16704	SOX6-201	transcription factor SOX-6 isoform X1 [Sus scrofa]	-0.623598	0.0302549	0.418402
ssc-miR-769-3p	Chr02_114662333_114712737	circRNA	Pig.16704	SOX6-201	transcription factor SOX-6 isoform X1 [Sus scrofa]	-0.803194	0.00165353	0.170558
Chr17_39950	Chr02_114662333_114712737	circRNA	Pig.16704	SOX6-201	transcription factor SOX-6 isoform X1 [Sus scrofa]	-0.631638	0.0275846	0.408257
ssc-miR-769-3p	Chr02_116577482_116581813	circRNA	Pig.05904	HPS5	Hermansky-Pudlak syndrome 5 protein [Sus scrofa]	-0.768621	0.00348837	0.216512
ssc-miR-4331-3p	Chr02_12175910_12182283	circRNA	Pig.14550,MSTRG.3715	MYOT-201,		-0.596491	0.0406307	0.463764
Chr07_18970	Chr02_129513642_129544183	circRNA				-0.683382	0.014286	0.343424
ssc-miR-4331-3p	Chr02_130648951_130654707	circRNA	Pig.12568	CAPRIN1-201	PREDICTED: caprin-1 [Bison bison bison]	-0.661998	0.0190195	0.376816
Chr06_16339	Chr02_141542113_141595750	circRNA				-0.772498	0.00322849	0.214246
ssc-miR-4331-3p	Chr02_141592909_141595750	circRNA				-0.683013	0.0143594	0.343424
Chr01_1727	Chr02_142242602_142243343	circRNA				-0.585976	0.0452632	0.473021
Chr07_17502	Chr02_142242602_142243343	circRNA				-0.678322	0.0153173	0.349889
ssc-miR-4331-3p	Chr02_15158593_15165811	circRNA	Pig.17377	SEC24A-201	protein transport protein Sec24A [Sus scrofa]	-0.645359	0.0234267	0.394186
Chr13_29067	Chr02_153512570_153512740	circRNA				-0.739055	0.00602782	0.25807
Chr13_29068	Chr02_153512570_153512740	circRNA				-0.739055	0.00602782	0.25807
Chr07_17502	Chr02_155636386_155663230	circRNA	Pig.20857	Gstp1	glutathione S-transferase P-like isoform X1 [Sus scrofa]	-0.825175	0.000951363	0.144102
Chr12_27284	Chr02_155636386_155663230	circRNA	Pig.20857	Gstp1	glutathione S-transferase P-like isoform X1 [Sus scrofa]	-0.608392	0.035806	0.441775
Chr17_39950	Chr02_155636386_155663230	circRNA	Pig.20857	Gstp1	glutathione S-transferase P-like isoform X1 [Sus scrofa]	-0.923077	1.8622e-05	0.0383392
Chr03_7531	Chr02_155636386_155663230	circRNA	Pig.20857	Gstp1	glutathione S-transferase P-like isoform X1 [Sus scrofa]	-0.727273	0.00735503	0.274974
Scaffold1223_43865	Chr02_155636386_155663230	circRNA	Pig.20857	Gstp1	glutathione S-transferase P-like isoform X1 [Sus scrofa]	-0.72537	0.00758833	0.276927
Scaffold1533_43934	Chr02_155636386_155663230	circRNA	Pig.20857	Gstp1	glutathione S-transferase P-like isoform X1 [Sus scrofa]	-0.619734	0.0316024	0.425913
Chr07_17506	Chr02_155636386_155663230	circRNA	Pig.20857	Gstp1	glutathione S-transferase P-like isoform X1 [Sus scrofa]	-0.608392	0.035806	0.441775
Chr12_27283	Chr02_155636386_155663230	circRNA	Pig.20857	Gstp1	glutathione S-transferase P-like isoform X1 [Sus scrofa]	-0.608392	0.035806	0.441775
Chr15_34957	Chr02_155636386_155663230	circRNA	Pig.20857	Gstp1	glutathione S-transferase P-like isoform X1 [Sus scrofa]	-0.811189	0.00136332	0.160055
ssc-miR-4331-3p	Chr02_156491401_156504125	circRNA				-0.59895	0.0395981	0.459925
Chr06_16339	Chr02_156755532_156786156	circRNA				-0.802837	0.00166751	0.170558
Chr17_39950	Chr02_156755532_156786156	circRNA				-0.657343	0.0201855	0.383053
ssc-miR-1343	Chr02_156776430_156786156	circRNA	Pig.17102	PPP6R3-201	serine/threonine-protein phosphatase 6 regulatory subunit 3 isoform X6 [Sus scrofa]	-0.58042	0.047856	0.481473
Chr06_16339	Chr02_159713586_159713781	circRNA				-0.584522	0.045932	0.473928
Chr08_22075	Chr02_159782911_159783143	circRNA	Pig.20682,MSTRG.6959	TNNT3,		-0.685315	0.013906	0.338452
Chr13_29074	Chr02_159782911_159783143	circRNA	Pig.20682,MSTRG.6959	TNNT3,		-0.640861	0.0247359	0.394366
Chr01_1727	Chr02_159782911_159783143	circRNA	Pig.20682,MSTRG.6959	TNNT3,		-0.802451	0.00168271	0.170923
Chr06_16339	Chr02_159782911_159783143	circRNA	Pig.20682,MSTRG.6959	TNNT3,		-0.661988	0.0190217	0.376816
Chr17_39409	Chr02_159783406_159783618	circRNA	Pig.20682,MSTRG.6959	TNNT3,		-0.626776	0.0291781	0.41496
Chr06_16339	Chr02_159783583_159783690	circRNA	Pig.20682,MSTRG.6959	TNNT3,		-0.651808	0.0216389	0.383323
Chr13_29068	Chr02_159842602_159843102	circRNA	MSTRG.6963,Pig.20685	,TNNI2-202		-0.647903	0.0227091	0.388903
Chr17_39950	Chr02_159842602_159843102	circRNA	MSTRG.6963,Pig.20685	,TNNI2-202		-0.711285	0.00949192	0.299045
Chr04_11092	Chr02_159842602_159843102	circRNA	MSTRG.6963,Pig.20685	,TNNI2-202		-0.832472	0.000778778	0.135543
Chr13_29067	Chr02_159842602_159843102	circRNA	MSTRG.6963,Pig.20685	,TNNI2-202		-0.647903	0.0227091	0.388903
Scaffold1533_43934	Chr02_159842602_159843102	circRNA	MSTRG.6963,Pig.20685	,TNNI2-202		-0.617021	0.0325736	0.430597
Scaffold1223_43865	Chr02_159842602_159843102	circRNA	MSTRG.6963,Pig.20685	,TNNI2-202		-0.624113	0.0300783	0.418402
Chr13_29074	Chr02_159842602_159843102	circRNA	MSTRG.6963,Pig.20685	,TNNI2-202		-0.822695	0.00101627	0.147738
Scaffold532_43703	Chr02_159842602_159843102	circRNA	MSTRG.6963,Pig.20685	,TNNI2-202		-0.651808	0.0216389	0.383323
Chr13_29074	Chr02_159842865_159843138	circRNA	MSTRG.6963,Pig.20685	,TNNI2-202		-0.677258	0.0155409	0.353648
ssc-miR-4331-3p	Chr02_160173460_160179469	circRNA	Pig.20798	AP2A2-201	AP-2 complex subunit alpha-2 isoform X1 [Sus scrofa]	-0.599008	0.0395742	0.459925
ssc-miR-769-3p	Chr02_160173460_160179469	circRNA	Pig.20798	AP2A2-201	AP-2 complex subunit alpha-2 isoform X1 [Sus scrofa]	-0.583722	0.0463025	0.476899
Scaffold1223_43865	Chr02_161584456_161587851	circRNA	Pig.20939	EHMT2-201	histone-lysine N-methyltransferase EHMT1 isoform X3 [Sus scrofa]	-0.802837	0.00166751	0.170558
Scaffold1223_43865	Chr02_161624907_161630872	circRNA	Pig.20939	EHMT2-201	histone-lysine N-methyltransferase EHMT1 isoform X3 [Sus scrofa]	-0.78557	0.00245934	0.195873
Chr17_39950	Chr02_161624907_161630872	circRNA	Pig.20939	EHMT2-201	histone-lysine N-methyltransferase EHMT1 isoform X3 [Sus scrofa]	-0.862168	0.000309405	0.106097
Chr12_27732	Chr02_162778048_162784074	circRNA	Pig.21711	RXRA-201	retinoic acid receptor RXR-alpha isoform X2 [Sus scrofa]	-0.732365	0.00675706	0.266374
Chr07_18970	Chr02_169575472_169595376	circRNA	Pig.10214	RALGPS1-205	ras-specific guanine nucleotide-releasing factor RalGPS1 isoform X7 [Sus scrofa]	-0.608392	0.035806	0.441775
ssc-miR-4331-3p	Chr02_170808813_170825077	circRNA				-0.676008	0.0158067	0.355726
Chr06_16339	Chr02_173351903_173362714	circRNA				-0.698965	0.0114306	0.317423
ssc-miR-1343	Chr02_29175878_29183185	circRNA	Pig.07286	DMXL1-201	dmX-like protein 1 isoform X7 [Sus scrofa]	-0.72028	0.00823977	0.285901
Chr15_34957	Chr02_37476471_37491627	circRNA	Pig.05628	MAN2A1-205	alpha-mannosidase 2 [Sus scrofa]	-0.81738	0.00116685	0.153364
Chr10_25226	Chr02_37476471_37491627	circRNA	Pig.05628	MAN2A1-205	alpha-mannosidase 2 [Sus scrofa]	-0.753931	0.0046196	0.237831
Chr17_39950	Chr02_37476471_37491627	circRNA	Pig.05628	MAN2A1-205	alpha-mannosidase 2 [Sus scrofa]	-0.802451	0.00168271	0.170923
Chr10_24604	Chr02_37476471_37491627	circRNA	Pig.05628	MAN2A1-205	alpha-mannosidase 2 [Sus scrofa]	-0.639514	0.025138	0.394366
ssc-miR-7857-3p	Chr02_38506570_38532534	circRNA				-0.935538	7.86196e-06	0.0321351
Chr12_27732	Chr02_38506570_38532534	circRNA				-0.788657	0.00230014	0.189715
Chr02_7181	Chr02_430051_433856	circRNA	Pig.19916	DCTN4-202	dynactin subunit 4 [Sus scrofa]	-0.919298	2.35146e-05	0.0444181
Chr10_24604	Chr02_430051_433856	circRNA	Pig.19916	DCTN4-202	dynactin subunit 4 [Sus scrofa]	-0.700182	0.011227	0.316588
Scaffold532_43703	Chr02_430051_433856	circRNA	Pig.19916	DCTN4-202	dynactin subunit 4 [Sus scrofa]	-0.757732	0.00430359	0.235402
Chr03_7531	Chr02_430051_433856	circRNA	Pig.19916	DCTN4-202	dynactin subunit 4 [Sus scrofa]	-0.767076	0.00359618	0.219485
Chr01_1727	Chr02_430051_433856	circRNA	Pig.19916	DCTN4-202	dynactin subunit 4 [Sus scrofa]	-0.86368	0.00029359	0.103038
Scaffold1533_43934	Chr02_430051_433856	circRNA	Pig.19916	DCTN4-202	dynactin subunit 4 [Sus scrofa]	-0.726642	0.00743182	0.276927
Chr15_34957	Chr02_430051_433856	circRNA	Pig.19916	DCTN4-202	dynactin subunit 4 [Sus scrofa]	-0.654992	0.0207937	0.383323
ssc-miR-769-3p	Chr02_49689591_49766895	circRNA				-0.795794	0.00196229	0.179556
Chr06_16339	Chr02_56247505_56259953	circRNA	Pig.02459	MEF2C-204	PREDICTED: myocyte-specific enhancer factor 2C isoform X2 [Sorex araneus]	-0.746497	0.00528802	0.247533
Chr10_24604	Chr02_63049093_63075028	circRNA	MSTRG.4434,Pig.02480	,MSH3-201		-0.690636	0.0128981	0.332198
Chr10_24604	Chr02_76845237_76846956	circRNA				-0.63655	0.0260393	0.397342
Chr12_27732	Chr02_78902746_78919569	circRNA				-0.609096	0.0355341	0.441775
Chr01_1727	Chr02_79471716_79472487	circRNA	MSTRG.5019,Pig.12246	,LONP1-202		-0.884562	0.000132601	0.082791
Scaffold1533_43934	Chr02_79471716_79472487	circRNA	MSTRG.5019,Pig.12246	,LONP1-202		-0.852134	0.000431967	0.11491
ssc-miR-1343	Chr02_86895228_86897561	circRNA	MSTRG.5373,Pig.20295	,NFIX-203		-0.776224	0.00299286	0.20523
Chr17_39950	Chr02_86895228_86897561	circRNA	MSTRG.5373,Pig.20295	,NFIX-203		-0.587413	0.0446093	0.468348
Scaffold1533_43934	Chr02_92734565_92744854	circRNA	MSTRG.5482			-0.746497	0.00528802	0.247533
Chr06_16339	Chr02_92734565_92744854	circRNA	MSTRG.5482			-0.788752	0.00229539	0.189475
Chr15_34957	Chr02_92734565_92744854	circRNA	MSTRG.5482			-0.643357	0.0240032	0.394186
Chr02_5384	Chr02_92734565_92744854	circRNA	MSTRG.5482			-0.725114	0.00762017	0.276927
Chr06_16339	Chr02_92738870_92744854	circRNA	MSTRG.5482			-0.669031	0.0173522	0.365883
ssc-miR-4331-3p	Chr02_92991102_93029359	circRNA	Pig.06424	CYP4F8-201	cytochrome P450, family 4, subfamily F, polypeptide 55 isoform X3 [Sus scrofa]	-0.667897	0.0176133	0.370267
ssc-miR-7857-3p	Chr02_92991102_93029359	circRNA	Pig.06424	CYP4F8-201	cytochrome P450, family 4, subfamily F, polypeptide 55 isoform X3 [Sus scrofa]	-0.59932	0.0394445	0.459925
Chr07_18970	Chr02_92991102_93029359	circRNA	Pig.06424	CYP4F8-201	cytochrome P450, family 4, subfamily F, polypeptide 55 isoform X3 [Sus scrofa]	-0.7798	0.00277927	0.202039
Chr02_5384	Chr02_95718980_95719964	circRNA	Pig.06334	FKBP8-201	peptidyl-prolyl cis-trans isomerase FKBP8 isoform X1 [Sus scrofa]	-0.642851	0.0241505	0.394366
ssc-miR-4331-3p	Chr02_96498848_96520407	circRNA				-0.631579	0.0276035	0.408257
Scaffold1223_43865	Chr03_105294932_105321005	circRNA	Pig.16535	CLEC16A-201	protein CLEC16A isoform X1 [Sus scrofa]	-0.60671	0.0364614	0.447678
Chr07_17502	Chr03_105294932_105321005	circRNA	Pig.16535	CLEC16A-201	protein CLEC16A isoform X1 [Sus scrofa]	-0.700526	0.0111699	0.316588
ssc-miR-4331-3p	Chr03_108726174_108734617	circRNA	Pig.18781	PARN-202	poly(A)-specific ribonuclease PARN isoform X1 [Sus scrofa]	-0.612961	0.0340673	0.437651
ssc-miR-769-3p	Chr03_108726174_108764668	circRNA	Pig.18781	PARN-202	poly(A)-specific ribonuclease PARN isoform X1 [Sus scrofa]	-0.633819	0.0268907	0.404247
ssc-miR-4331-3p	Chr03_111581452_111583858	circRNA	Pig.11639	SMG1-201	serine/threonine-protein kinase SMG1 isoform X1 [Sus scrofa]	-0.619966	0.0315202	0.425913
Chr02_7181	Chr03_115420446_115432145	circRNA	Pig.16762	COG7-201	conserved oligomeric Golgi complex subunit 7 isoform X1 [Sus scrofa]	-0.642105	0.0243686	0.394366
Chr02_5384	Chr03_119862375_119863701	circRNA				-0.645351	0.0234291	0.394186
Chr07_18970	Chr03_122653929_122656178	circRNA	Pig.13709	TRIM72-203	mitsugumin 53 [Sus scrofa]	-0.657343	0.0201855	0.383053
Chr17_39950	Chr03_126629413_126631277	circRNA	Pig.19352	MVP-201	major vault protein [Sus scrofa]	-0.584522	0.045932	0.473928
Scaffold1223_43865	Chr03_127804441_127804896	circRNA	Pig.21309	ATXN2L-201	ataxin-2-like protein isoform X6 [Sus scrofa]	-0.759901	0.00413075	0.229433
Scaffold1533_43934	Chr03_127804441_127804896	circRNA	Pig.21309	ATXN2L-201	ataxin-2-like protein isoform X6 [Sus scrofa]	-0.580679	0.0477328	0.481473
Scaffold1533_43934	Chr03_133654793_133664301	circRNA	MSTRG.10349,Pig.09034	,ASAP2-202		-0.698965	0.0114306	0.317423
Chr06_16339	Chr03_133654793_133664301	circRNA	MSTRG.10349,Pig.09034	,ASAP2-202		-0.767069	0.00359667	0.219485
Scaffold532_43703	Chr03_133654793_133664301	circRNA	MSTRG.10349,Pig.09034	,ASAP2-202		-0.662824	0.0188178	0.376816
Chr03_7531	Chr03_15313209_15331615	circRNA				-0.657343	0.0201855	0.383053
Chr15_34957	Chr03_15313209_15331615	circRNA				-0.594406	0.0415215	0.463764
Chr08_22075	Chr03_20091718_20131946	circRNA	Pig.20028	ASXL2-201	putative Polycomb group protein ASXL2 isoform X1 [Sus scrofa]	-0.591945	0.0425902	0.463764
Chr02_7181	Chr03_20091718_20131946	circRNA	Pig.20028	ASXL2-201	putative Polycomb group protein ASXL2 isoform X1 [Sus scrofa]	-0.596491	0.0406307	0.463764
Chr06_16339	Chr03_20091718_20131946	circRNA	Pig.20028	ASXL2-201	putative Polycomb group protein ASXL2 isoform X1 [Sus scrofa]	-0.754861	0.00454072	0.236888
ssc-miR-1343	Chr03_25630657_25656804	circRNA	Pig.06700	MEMO1-201	protein MEMO1 isoform 1 [Homo sapiens]	-0.72028	0.00823977	0.285901
ssc-miR-769-3p	Chr03_25652991_25679699	circRNA	Pig.06700	MEMO1-201	protein MEMO1 isoform 1 [Homo sapiens]	-0.776224	0.00299286	0.20523
ssc-miR-1343	Chr03_25652991_25679699	circRNA	Pig.06700	MEMO1-201	protein MEMO1 isoform 1 [Homo sapiens]	-0.755245	0.00450844	0.235402
Chr03_7531	Chr03_26042218_26057444	circRNA	Pig.06706	BIRC6-201	LOW QUALITY PROTEIN: baculoviral IAP repeat-containing protein 6 [Sus scrofa]	-0.727273	0.00735503	0.274974
ssc-miR-4331-3p	Chr03_26042218_26067271	circRNA	Pig.06706	BIRC6-201	LOW QUALITY PROTEIN: baculoviral IAP repeat-containing protein 6 [Sus scrofa]	-0.630474	0.0279603	0.408257
ssc-miR-4331-3p	Chr03_41603155_41605063	circRNA	Pig.08256	PSME4-202	proteasome activator complex subunit 4 isoform X1 [Sus scrofa]	-0.642105	0.0243686	0.394366
Chr06_16339	Chr03_45601718_45637098	circRNA	MSTRG.8253,Pig.04789,MSTRG.8254	,FANCL-202,		-0.816922	0.00118061	0.153364
ssc-miR-4331-3p	Chr03_5673086_5684674	circRNA	Pig.15960	PPM1A-201	LOW QUALITY PROTEIN: protein phosphatase 1B [Sus scrofa]	-0.640982	0.0247	0.394366
Chr15_34957	Chr03_56761987_56769941	circRNA	Pig.04857	TIA1-203	nucleolysin TIA-1 isoform X3 [Sus scrofa]	-0.706294	0.0102452	0.30523
Chr03_7531	Chr03_56761987_56769941	circRNA	Pig.04857	TIA1-203	nucleolysin TIA-1 isoform X3 [Sus scrofa]	-0.762238	0.00395045	0.226527
ssc-miR-4331-3p	Chr03_57850358_57852604	circRNA	Pig.04873	DYSF-204	LOW QUALITY PROTEIN: dysferlin [Sus scrofa]	-0.677449	0.0155006	0.352939
ssc-miR-4331-3p	Chr03_57850463_57852604	circRNA	Pig.04873	DYSF-204	LOW QUALITY PROTEIN: dysferlin [Sus scrofa]	-0.752325	0.00475826	0.239342
ssc-miR-4331-3p	Chr03_57850463_57862190	circRNA	Pig.04873	DYSF-204	LOW QUALITY PROTEIN: dysferlin [Sus scrofa]	-0.60224	0.0382457	0.453808
ssc-miR-1343	Chr03_57850463_57862190	circRNA	Pig.04873	DYSF-204	LOW QUALITY PROTEIN: dysferlin [Sus scrofa]	-0.594946	0.0412895	0.463764
Chr06_16339	Chr03_57850463_57862190	circRNA	Pig.04873	DYSF-204	LOW QUALITY PROTEIN: dysferlin [Sus scrofa]	-0.716466	0.00875451	0.292902
ssc-miR-4331-3p	Chr03_57850463_57864939	circRNA	Pig.04873	DYSF-204	LOW QUALITY PROTEIN: dysferlin [Sus scrofa]	-0.595442	0.0410771	0.463764
Chr06_16339	Chr03_57850463_57864939	circRNA	Pig.04873	DYSF-204	LOW QUALITY PROTEIN: dysferlin [Sus scrofa]	-0.602185	0.038268	0.453808
ssc-miR-1343	Chr03_71892828_71898777	circRNA	Pig.13433	UXS1-201	UDP-glucuronic acid decarboxylase 1 isoform b [Sus scrofa]	-0.755245	0.00450844	0.235402
ssc-miR-1343	Chr03_71892828_71908759	circRNA	Pig.13433	UXS1-201	UDP-glucuronic acid decarboxylase 1 isoform b [Sus scrofa]	-0.79021	0.00222314	0.186077
ssc-miR-1343	Chr03_74274804_74277697	circRNA				-0.601844	0.0384066	0.453808
Chr06_16339	Chr03_74274804_74277697	circRNA				-0.628005	0.0287692	0.41316
Chr06_16339	Chr03_7477792_7494681	circRNA	Pig.15947	EML4-201	echinoderm microtubule-associated protein-like 4 isoform X4 [Sus scrofa]	-0.760582	0.00407753	0.228325
ssc-miR-4331-3p	Chr03_76049281_76053526	circRNA	MSTRG.8679,Pig.09469	,CNOT11-201		-0.609458	0.0353946	0.441775
Chr02_7181	Chr03_77822466_77838469	circRNA	MSTRG.8700,Pig.09456	,REV1-202		-0.768421	0.00350216	0.217281
Chr03_7531	Chr03_77822466_77840328	circRNA	MSTRG.8700,Pig.09456	,REV1-202		-0.699301	0.0113742	0.316588
Chr10_24604	Chr03_77822466_77840328	circRNA	MSTRG.8700,Pig.09456	,REV1-202		-0.582464	0.04689	0.481473
Chr02_7181	Chr03_77822466_77840328	circRNA	MSTRG.8700,Pig.09456	,REV1-202		-0.879161	0.000165104	0.0848341
Scaffold1533_43934	Chr03_79794842_79795559	circRNA	Pig.09428	CNNM3-203	metal transporter CNNM3 isoform X2 [Sus scrofa]	-0.70922	0.00979842	0.304147
ssc-miR-4331-3p	Chr03_86699258_86708558	circRNA	Pig.13189	MRPS5-202	28S ribosomal protein S5, mitochondrial isoform X2 [Sus scrofa]	-0.59895	0.0395981	0.459925
ssc-miR-4331-3p	Chr03_93652036_93670231	circRNA	Pig.09212	BAZ1B-201	tyrosine-protein kinase BAZ1B [Sus scrofa]	-0.669003	0.0173586	0.365883
Chr03_7531	Chr03_93652036_93670231	circRNA	Pig.09212	BAZ1B-201	tyrosine-protein kinase BAZ1B [Sus scrofa]	-0.615385	0.0331699	0.430597
ssc-miR-4331-3p	Chr03_94657206_94662825	circRNA	Pig.09232	GTF2I-206	general transcription factor II-I isoform X1 [Sus scrofa]	-0.679511	0.0150702	0.349889
ssc-miR-4331-3p	Chr03_95720238_95728109	circRNA	Pig.20926	FMC1-LUC7L2-201	unnamed protein product, partial [Mus musculus]	-0.585965	0.0452682	0.473021
Chr17_39950	Chr03_96765182_96791365	circRNA	Pig.10269,MSTRG.9426	UNKL,		-0.633976	0.0268409	0.404247
Chr04_11092	Chr03_96765182_96791365	circRNA	Pig.10269,MSTRG.9426	UNKL,		-0.686434	0.0136894	0.338452
Scaffold1223_43865	Chr03_96765182_96791365	circRNA	Pig.10269,MSTRG.9426	UNKL,		-0.705477	0.0103725	0.308472
Chr03_7531	Chr03_96765182_96791365	circRNA	Pig.10269,MSTRG.9426	UNKL,		-0.588442	0.0441448	0.468348
ssc-miR-1343	Chr03_96789698_96804486	circRNA	Pig.10269,MSTRG.9426	UNKL,		-0.741259	0.00580115	0.256739
ssc-miR-769-3p	Chr03_97785863_97797486	circRNA				-0.587413	0.0446093	0.468348
Chr03_7531	Chr03_97785863_97797486	circRNA				-0.629371	0.0283197	0.408257
Chr10_24604	Chr03_97785863_97797486	circRNA				-0.63655	0.0260393	0.397342
ssc-miR-4331-3p	Chr03_98810789_98847046	circRNA	Pig.10357	CREBBP-201	CREB-binding protein [Sus scrofa]	-0.578947	0.0485601	0.486057
Chr12_27732	Chr03_98810789_98847046	circRNA	Pig.10357	CREBBP-201	CREB-binding protein [Sus scrofa]	-0.628323	0.0286641	0.412391
Chr02_5384	Chr03_98846333_98847046	circRNA	Pig.10357	CREBBP-201	CREB-binding protein [Sus scrofa]	-0.6381	0.0255651	0.397342
ssc-miR-4331-3p	Chr04_105969655_105988484	circRNA	Pig.01686,MSTRG.12330	AGL-201,		-0.661998	0.0190195	0.376816
ssc-miR-769-3p	Chr04_110101379_110134080	circRNA	Pig.01698	TLCD4-RWDD3	transmembrane protein 56 isoform X2 [Sus scrofa]	-0.671329	0.0168315	0.362833
Chr03_7531	Chr04_110994123_110999920	circRNA	Pig.01705	ARHGAP29-201	rho GTPase-activating protein 29 [Sus scrofa]	-0.704738	0.0104888	0.310374
ssc-miR-4331-3p	Chr04_112634411_112648116	circRNA	Pig.01723	RPAP2-201	putative RNA polymerase II subunit B1 CTD phosphatase RPAP2 [Sus scrofa]	-0.671906	0.0167025	0.362833
Chr12_27425	Chr04_113700873_113752559	circRNA				-0.686224	0.0137298	0.338452
Chr09_22719	Chr04_113748733_113771031	circRNA	Pig.01735	ZNF644-207	zinc finger protein 644 isoform X1 [Sus scrofa]	-0.809879	0.00140794	0.161289
ssc-miR-4331-3p	Chr04_30299278_30309026	circRNA	Pig.08107	OXR1-205	oxidation resistance protein 1 isoform X4 [Sus scrofa]	-0.664642	0.0183794	0.372646
ssc-miR-4331-3p	Chr04_33198047_33211036	circRNA	Pig.01503	OSGIN2-202	oxidative stress-induced growth inhibitor 2 isoform X1 [Sus scrofa]	-0.630474	0.0279603	0.408257
ssc-miR-4331-3p	Chr04_36805153_36807236	circRNA	Pig.01495	WWP1-201	NEDD4-like E3 ubiquitin-protein ligase WWP1 isoform X1 [Sus scrofa]	-0.640982	0.0247	0.394366
Chr13_29068	Chr04_4049704_4061942	circRNA	Pig.13340	ASAP1-201	arf-GAP with SH3 domain, ANK repeat and PH domain-containing protein 1 isoform X1 [Sus scrofa]	-0.602453	0.0381595	0.453808
Scaffold1533_43934	Chr04_4049704_4061942	circRNA	Pig.13340	ASAP1-201	arf-GAP with SH3 domain, ANK repeat and PH domain-containing protein 1 isoform X1 [Sus scrofa]	-0.627875	0.0288123	0.413616
Chr15_34957	Chr04_4049704_4061942	circRNA	Pig.13340	ASAP1-201	arf-GAP with SH3 domain, ANK repeat and PH domain-containing protein 1 isoform X1 [Sus scrofa]	-0.654992	0.0207937	0.383323
Chr03_7531	Chr04_4049704_4061942	circRNA	Pig.13340	ASAP1-201	arf-GAP with SH3 domain, ANK repeat and PH domain-containing protein 1 isoform X1 [Sus scrofa]	-0.760071	0.00411738	0.228781
Chr13_29067	Chr04_4049704_4061942	circRNA	Pig.13340	ASAP1-201	arf-GAP with SH3 domain, ANK repeat and PH domain-containing protein 1 isoform X1 [Sus scrofa]	-0.602453	0.0381595	0.453808
ssc-miR-769-3p	Chr04_48625429_48666494	circRNA				-0.699301	0.0113742	0.316588
ssc-miR-7857-3p	Chr04_48625429_48666494	circRNA				-0.587282	0.0446686	0.468348
ssc-miR-769-3p	Chr04_48657470_48666494	circRNA	Pig.01448	STAU2-203	double-stranded RNA-binding protein Staufen homolog 2 isoform X7 [Sus scrofa]	-0.825175	0.000951363	0.144102
ssc-miR-4331-3p	Chr04_51998739_52003998	circRNA	Pig.01428	SLCO5A1-201	LOW QUALITY PROTEIN: solute carrier organic anion transporter family member 5A1 [Sus scrofa]	-0.619966	0.0315202	0.425913
ssc-miR-4331-3p	Chr04_55472441_55485122	circRNA	Pig.01406	MTFR1-203	mitochondrial fission regulator 1 isoform X2 [Sus scrofa]	-0.647987	0.0226858	0.388903
Chr17_39950	Chr04_59200171_59206911	circRNA	Pig.14064	CHD7-201	chromodomain-helicase-DNA-binding protein 7 isoform X1 [Sus scrofa]	-0.587413	0.0446093	0.468348
Chr02_7195	Chr04_60968359_60988247	circRNA	Pig.14073	UBXN2B-201	UBX domain-containing protein 2B [Sus scrofa]	-0.734316	0.00653793	0.264432
Chr06_16339	Chr04_718111_718362	circRNA	Pig.13324	ZFAT-208	zinc finger protein ZFAT isoform X1 [Sus scrofa]	-0.690158	0.0129864	0.332198
Chr06_16339	Chr04_77070685_77073952	circRNA	Pig.10646,MSTRG.11434,MSTRG.11433	DCAF8-201,,		-0.739455	0.00598623	0.25807
Chr17_39950	Chr04_77070685_77073952	circRNA	Pig.10646,MSTRG.11434,MSTRG.11433	DCAF8-201,,		-0.601399	0.0385885	0.453808
ssc-miR-6782-3p	Chr04_77111344_77113896	circRNA	Pig.10645,MSTRG.11433	CASQ1-201,		-0.594406	0.0415215	0.463764
ssc-miR-1271-3p	Chr04_77139477_77185246	circRNA				-0.590117	0.0433965	0.46781
Chr06_16339	Chr04_80611471_80622183	circRNA	Pig.10548	CCT3-202	T-complex protein 1 subunit gamma [Sus scrofa]	-0.676073	0.0157928	0.355726
Chr06_16339	Chr04_80611471_80623684	circRNA	Pig.10548	CCT3-202	T-complex protein 1 subunit gamma [Sus scrofa]	-0.72537	0.00758833	0.276927
ssc-miR-338	Chr04_81182357_81276967	circRNA				-0.73205	0.00679293	0.266374
ssc-miR-326	Chr04_81182357_81276967	circRNA				-0.711034	0.00952876	0.299045
Scaffold1533_43934	Chr04_84973545_84979068	circRNA	Pig.18333	SEMA6C-201	semaphorin-6C isoform X3 [Sus scrofa]	-0.591564	0.0427573	0.463764
Chr01_1727	Chr04_84973545_84979068	circRNA	Pig.18333	SEMA6C-201	semaphorin-6C isoform X3 [Sus scrofa]	-0.679284	0.0151171	0.349889
Scaffold532_43703	Chr04_98816491_98824546	circRNA	Pig.01653	WDR47-201	WD repeat-containing protein 47 isoform X3 [Sus scrofa]	-0.596836	0.0404847	0.463764
Chr03_7531	Chr04_98816491_98824546	circRNA	Pig.01653	WDR47-201	WD repeat-containing protein 47 isoform X3 [Sus scrofa]	-0.802837	0.00166751	0.170558
ssc-miR-4331-3p	Chr05_100496523_100501606	circRNA	Pig.11745	PPP1R12A-203	PREDICTED: protein phosphatase 1 regulatory subunit 12A isoform X2 [Ailuropoda melanoleuca]	-0.787705	0.00234838	0.191249
ssc-miR-4331-3p	Chr05_11194767_11207749	circRNA	Pig.07621	LARP4-202	la-related protein 4 isoform X1 [Sus scrofa]	-0.588442	0.0441448	0.468348
ssc-miR-1343	Chr05_20526478_20543229	circRNA	Pig.19106	TBC1D22A-201	LOW QUALITY PROTEIN: TBC1 domain family member 22A [Sus scrofa]	-0.629371	0.0283197	0.408257
ssc-miR-4331-3p	Chr05_20526478_20580658	circRNA	Pig.19106	TBC1D22A-201	LOW QUALITY PROTEIN: TBC1 domain family member 22A [Sus scrofa]	-0.58494	0.0457391	0.473928
Scaffold1223_43865	Chr05_21900001_21912003	circRNA	Pig.14007	ATXN10-201	ataxin-10 isoform X1 [Sus scrofa]	-0.683116	0.014339	0.343424
ssc-miR-7857-3p	Chr05_24204646_24215675	circRNA	Pig.14028	ARFGAP3-201	ADP-ribosylation factor GTPase-activating protein 3 isoform X1 [Sus scrofa]	-0.813646	0.00128253	0.160055
Scaffold1533_43934	Chr05_25794915_25795215	circRNA	Pig.18991	ITGA7-201	LOW QUALITY PROTEIN: integrin alpha-7 [Sus scrofa]	-0.584522	0.045932	0.473928
ssc-miR-4331-3p	Chr05_28548500_28555802	circRNA	Pig.17267	PTGES3-201	PREDICTED: prostaglandin E synthase 3 isoform X1 [Mustela putorius furo]	-0.647987	0.0226858	0.388903
Chr09_22719	Chr05_28548500_28555802	circRNA	Pig.17267	PTGES3-201	PREDICTED: prostaglandin E synthase 3 isoform X1 [Mustela putorius furo]	-0.643357	0.0240032	0.394186
Chr06_16339	Chr05_32183948_32204945	circRNA				-0.873261	0.000207389	0.0895818
Chr01_1727	Chr05_32183948_32204945	circRNA				-0.645693	0.0233316	0.394186
Chr10_24604	Chr05_32183948_32242667	circRNA				-0.823771	0.0009877	0.145329
Chr06_16339	Chr05_32183948_32242667	circRNA				-0.774667	0.00308965	0.207937
Chr03_7531	Chr05_32183948_32242667	circRNA				-0.608392	0.035806	0.441775
Chr10_25226	Chr05_339068_343916	circRNA	Pig.18447	EP300-201	LOW QUALITY PROTEIN: histone acetyltransferase p300 [Sus scrofa]	-0.612961	0.0340673	0.437651
ssc-miR-4331-3p	Chr05_35543228_35548639	circRNA	Pig.05488	MDM2-201	E3 ubiquitin-protein ligase Mdm2 isoform X1 [Sus scrofa]	-0.6655	0.0181751	0.372646
ssc-miR-4331-3p	Chr05_44538462_44543172	circRNA	Pig.06610	AMN1-201	protein AMN1 homolog isoform X1 [Sus scrofa]	-0.640982	0.0247	0.394366
ssc-miR-4331-3p	Chr05_44538462_44551637	circRNA	Pig.06610	AMN1-201	protein AMN1 homolog isoform X1 [Sus scrofa]	-0.62082	0.0312193	0.424801
ssc-miR-6782-3p	Chr05_44746479_44761669	circRNA	Pig.06608	DENND5B-201	DENN domain-containing protein 5B isoform X1 [Sus scrofa]	-0.637479	0.0257544	0.397342
ssc-miR-4331-3p	Chr05_49300221_49310929	circRNA	Pig.06583	ITPR2-202	inositol 1,4,5-trisphosphate receptor type 2 isoform X1 [Sus scrofa]	-0.617293	0.0324755	0.430597
ssc-miR-4331-3p	Chr05_53692720_53703819	circRNA	Pig.06566	ABCC9-201	ATP-binding cassette sub-family C member 9 isoform X5 [Sus scrofa]	-0.640982	0.0247	0.394366
ssc-miR-4331-3p	Chr05_60044208_60046171	circRNA	Pig.09568	ATF7IP-202	activating transcription factor 7-interacting protein 1 isoform X1 [Sus scrofa]	-0.807771	0.00148212	0.167579
ssc-miR-338	Chr05_60044208_60062312	circRNA	Pig.09568	ATF7IP-202	activating transcription factor 7-interacting protein 1 isoform X1 [Sus scrofa]	-0.679823	0.0150058	0.349889
ssc-miR-769-3p	Chr05_6091679_6092008	circRNA				-0.600446	0.0389791	0.455909
Chr15_34957	Chr05_61421991_61425711	circRNA	Pig.23349	PLBD1-202	PREDICTED: heat-stable enterotoxin receptor-like, partial [Leptonychotes weddellii]	-0.58494	0.0457391	0.473928
Chr10_24604	Chr05_61421991_61425711	circRNA	Pig.23349	PLBD1-202	PREDICTED: heat-stable enterotoxin receptor-like, partial [Leptonychotes weddellii]	-0.625163	0.0297212	0.418402
Chr17_39950	Chr05_61728003_61728231	circRNA	Pig.18710	PTMS	PREDICTED: parathymosin, partial [Camelus bactrianus]	-0.788752	0.00229539	0.189475
ssc-miR-4331-3p	Chr05_66006614_66013845	circRNA	Pig.07499	KDM5A-201	lysine-specific demethylase 5A [Sus scrofa]	-0.626971	0.0291129	0.41496
Scaffold532_43703	Chr05_66006614_66013845	circRNA	Pig.07499	KDM5A-201	lysine-specific demethylase 5A [Sus scrofa]	-0.600446	0.0389791	0.455909
Chr17_39950	Chr05_70199925_70208124	circRNA	Pig.07527	LRRK2-201	leucine-rich repeat serine/threonine-protein kinase 2 [Sus scrofa]	-0.765246	0.00372726	0.224932
ssc-miR-769-3p	Chr05_71877189_71887620	circRNA	Pig.07532	YAF2-201	YY1-associated factor 2 isoform X1 [Sus scrofa]	-0.795794	0.00196229	0.179556
ssc-miR-4331-3p	Chr05_72050161_72071860	circRNA	Pig.07534	PPHLN1-201	periphilin-1 isoform X1 [Sus scrofa]	-0.637479	0.0257544	0.397342
Chr17_39950	Chr05_79178137_79186984	circRNA	Pig.13120	NT5DC3-201	LOW QUALITY PROTEIN: 5'-nucleotidase domain-containing protein 3 [Sus scrofa]	-0.619567	0.0316615	0.426299
ssc-miR-769-3p	Chr05_79182843_79198779	circRNA	Pig.13120	NT5DC3-201	LOW QUALITY PROTEIN: 5'-nucleotidase domain-containing protein 3 [Sus scrofa]	-0.636364	0.0260969	0.397342
ssc-miR-1343	Chr05_88632344_88632893	circRNA	Pig.04094	UBE2NL-201	NR:NA	-0.605649	0.0368796	0.448508
ssc-miR-4331-3p	Chr05_99164719_99181403	circRNA	MSTRG.14656,Pig.11752	,ACSS3-201		-0.749563	0.00500405	0.244032
ssc-miR-769-3p	Chr05_99164719_99181403	circRNA	MSTRG.14656,Pig.11752	,ACSS3-201		-0.762238	0.00395045	0.226527
ssc-miR-6782-3p	Chr06_100219067_100265828	circRNA	Pig.08550	KIF1A-202	kinesin-like protein KIF1B isoform X2 [Sus scrofa]	-0.711034	0.00952876	0.299045
ssc-miR-769-3p	Chr06_100219067_100265828	circRNA	Pig.08550	KIF1A-202	kinesin-like protein KIF1B isoform X2 [Sus scrofa]	-0.71804	0.00853932	0.289546
Chr10_24604	Chr06_100219067_100265828	circRNA	Pig.08550	KIF1A-202	kinesin-like protein KIF1B isoform X2 [Sus scrofa]	-0.662673	0.0188545	0.376816
Chr13_29068	Chr06_100219067_100265828	circRNA	Pig.08550	KIF1A-202	kinesin-like protein KIF1B isoform X2 [Sus scrofa]	-0.647987	0.0226858	0.388903
Chr01_1727	Chr06_100219067_100265828	circRNA	Pig.08550	KIF1A-202	kinesin-like protein KIF1B isoform X2 [Sus scrofa]	-0.687953	0.0133994	0.338452
Chr13_29067	Chr06_100219067_100265828	circRNA	Pig.08550	KIF1A-202	kinesin-like protein KIF1B isoform X2 [Sus scrofa]	-0.647987	0.0226858	0.388903
Chr06_16339	Chr06_100219067_100265828	circRNA	Pig.08550	KIF1A-202	kinesin-like protein KIF1B isoform X2 [Sus scrofa]	-0.712532	0.00931039	0.297067
Chr06_16339	Chr06_100262606_100265828	circRNA	Pig.08550	KIF1A-202	kinesin-like protein KIF1B isoform X2 [Sus scrofa]	-0.612691	0.0341681	0.437651
Chr02_5384	Chr06_101714413_101778525	circRNA	Pig.08532	RERE	arginine-glutamic acid dipeptide (RE) repeats, isoform CRA_c [Homo sapiens]	-0.746867	0.00525314	0.247533
Chr06_16339	Chr06_101714413_101778525	circRNA	Pig.08532	RERE	arginine-glutamic acid dipeptide (RE) repeats, isoform CRA_c [Homo sapiens]	-0.626776	0.0291781	0.41496
Chr02_5384	Chr06_101761329_101778525	circRNA	Pig.08532	RERE	arginine-glutamic acid dipeptide (RE) repeats, isoform CRA_c [Homo sapiens]	-0.797625	0.00188209	0.177104
Chr06_16339	Chr06_101761329_101778525	circRNA	Pig.08532	RERE	arginine-glutamic acid dipeptide (RE) repeats, isoform CRA_c [Homo sapiens]	-0.823964	0.000982639	0.144895
Chr03_7531	Chr06_101761329_101778525	circRNA	Pig.08532	RERE	arginine-glutamic acid dipeptide (RE) repeats, isoform CRA_c [Homo sapiens]	-0.629371	0.0283197	0.408257
Chr15_34957	Chr06_119036106_119051091	circRNA	Pig.17188	SAE1-205	SUMO-activating enzyme subunit 1 isoform X1 [Sus scrofa]	-0.683116	0.014339	0.343424
Chr03_7531	Chr06_119036106_119051091	circRNA	Pig.17188	SAE1-205	SUMO-activating enzyme subunit 1 isoform X1 [Sus scrofa]	-0.704243	0.0105672	0.310374
ssc-miR-4331-3p	Chr06_120317722_120321888	circRNA	Pig.17142,MSTRG.17593	CKM-201,		-0.648368	0.0225797	0.388903
Chr03_7531	Chr06_120317722_120321888	circRNA	Pig.17142,MSTRG.17593	CKM-201,		-0.58485	0.0457805	0.473928
ssc-miR-769-3p	Chr06_123346934_123348914	circRNA	Pig.16163	C19orf47-202	uncharacterized protein C19orf47 homolog isoform X4 [Sus scrofa]	-0.629371	0.0283197	0.408257
Chr10_25226	Chr06_124287191_124288206	circRNA	Pig.16124	SIRT2-202	NAD-dependent protein deacetylase sirtuin-2 [Sus scrofa]	-0.636364	0.0260969	0.397342
Chr17_39950	Chr06_124287191_124288206	circRNA	Pig.16124	SIRT2-202	NAD-dependent protein deacetylase sirtuin-2 [Sus scrofa]	-0.608392	0.035806	0.441775
Scaffold1533_43934	Chr06_124342503_124342926	circRNA	Pig.16121	ECH1-202	delta(3,5)-Delta(2,4)-dienoyl-CoA isomerase, mitochondrial [Sus scrofa]	-0.631402	0.0276604	0.408257
Chr13_29074	Chr06_124578207_124580179	circRNA	Pig.16111,MSTRG.17872	RYR3-201,		-0.588652	0.0440503	0.468348
ssc-miR-1343	Chr06_124579900_124580179	circRNA	Pig.16111,MSTRG.17872	RYR3-201,		-0.769231	0.00344645	0.215994
Chr12_27732	Chr06_124596062_124607837	circRNA	MSTRG.17872			-0.831711	0.000795552	0.136551
ssc-miR-1343	Chr06_124611397_124611942	circRNA	MSTRG.17872			-0.678426	0.0152956	0.349889
Chr06_16339	Chr06_125957384_125961915	circRNA				-0.732413	0.00675165	0.266374
ssc-miR-4331-3p	Chr06_12665615_12667843	circRNA	Pig.12446	USP24-201	ubiquitin carboxyl-terminal hydrolase 24 isoform X1 [Sus scrofa]	-0.616914	0.0326125	0.430597
ssc-miR-769-3p	Chr06_127929326_127934404	circRNA	Pig.15970	UBA2	PREDICTED: SUMO-activating enzyme subunit 2 [Vicugna pacos]	-0.601399	0.0385885	0.453808
ssc-miR-4331-3p	Chr06_127952194_127959819	circRNA	Pig.15970	UBA2	PREDICTED: SUMO-activating enzyme subunit 2 [Vicugna pacos]	-0.73205	0.00679293	0.266374
Chr03_7531	Chr06_127952194_127959819	circRNA	Pig.15970	UBA2	PREDICTED: SUMO-activating enzyme subunit 2 [Vicugna pacos]	-0.608392	0.035806	0.441775
Chr07_19714	Chr06_134537417_134552372	circRNA	MSTRG.18159,Pig.13994	,PHKB-201		-0.715958	0.00882492	0.294111
Chr07_19714	Chr06_134537417_134576704	circRNA	MSTRG.18159,Pig.13994	,PHKB-201		-0.596632	0.0405712	0.463764
Chr07_19714	Chr06_134537417_134612845	circRNA	Pig.13994	PHKB-201	phosphorylase b kinase regulatory subunit beta isoform X5 [Sus scrofa]	-0.578274	0.0488847	0.486899
ssc-miR-4331-3p	Chr06_134609492_134627211	circRNA	Pig.13994	PHKB-201	phosphorylase b kinase regulatory subunit beta isoform X5 [Sus scrofa]	-0.578491	0.0487797	0.486899
Chr03_7531	Chr06_134609492_134627211	circRNA	Pig.13994	PHKB-201	phosphorylase b kinase regulatory subunit beta isoform X5 [Sus scrofa]	-0.577479	0.0492696	0.486899
ssc-miR-769-3p	Chr06_137017636_137029577	circRNA	Pig.15005	HEATR3-201	HEAT repeat-containing protein 3 isoform X1 [Sus scrofa]	-0.718328	0.00850036	0.289546
ssc-miR-4331-3p	Chr06_139911007_139917575	circRNA	MSTRG.18233,Pig.14993	,CHD9-201		-0.617293	0.0324755	0.430597
ssc-miR-4331-3p	Chr06_140334959_140351034	circRNA	Pig.20606	FTO-205	fat mass and obesity associated protein [Sus scrofa]	-0.612961	0.0340673	0.437651
ssc-miR-769-3p	Chr06_14232183_14242140	circRNA	Pig.12450	PRKAA2-201	5'-AMP-activated protein kinase catalytic subunit alpha-2 [Sus scrofa]	-0.669031	0.0173522	0.365883
ssc-miR-769-3p	Chr06_14232183_14244253	circRNA	Pig.12450	PRKAA2-201	5'-AMP-activated protein kinase catalytic subunit alpha-2 [Sus scrofa]	-0.767076	0.00359618	0.219485
ssc-miR-769-3p	Chr06_14232183_14246715	circRNA	Pig.12450	PRKAA2-201	5'-AMP-activated protein kinase catalytic subunit alpha-2 [Sus scrofa]	-0.79021	0.00222314	0.186077
Chr03_7531	Chr06_144575689_144582720	circRNA	Pig.14223	TERB1-201	NEDD8-activating enzyme E1 regulatory subunit [Sus scrofa]	-0.711285	0.00949192	0.299045
Chr15_34957	Chr06_144575689_144582720	circRNA	Pig.14223	TERB1-201	NEDD8-activating enzyme E1 regulatory subunit [Sus scrofa]	-0.598606	0.0397413	0.459937
ssc-miR-1343	Chr06_160502468_160534427	circRNA				-0.752674	0.00472788	0.23793
Chr01_1727	Chr06_168366746_168367587	circRNA	Pig.15509	ZDHHC7-203	palmitoyltransferase ZDHHC7 [Sus scrofa]	-0.732819	0.00670556	0.266374
Chr02_7181	Chr06_168366746_168367587	circRNA	Pig.15509	ZDHHC7-203	palmitoyltransferase ZDHHC7 [Sus scrofa]	-0.817544	0.00116197	0.153364
Scaffold1533_43934	Chr06_168366746_168367587	circRNA	Pig.15509	ZDHHC7-203	palmitoyltransferase ZDHHC7 [Sus scrofa]	-0.800717	0.0017524	0.175864
ssc-miR-4331-3p	Chr06_16875956_16911354	circRNA	Pig.15137	FGGY-202	FGGY carbohydrate kinase domain-containing protein isoform X5 [Sus scrofa]	-0.59895	0.0395981	0.459925
Chr02_5384	Chr06_16875956_16911354	circRNA	Pig.15137	FGGY-202	FGGY carbohydrate kinase domain-containing protein isoform X5 [Sus scrofa]	-0.804876	0.00158885	0.169285
Chr01_1727	Chr06_169608196_169618090	circRNA	Pig.15499	MTHFSD-201	methenyltetrahydrofolate synthase domain-containing protein isoform X1 [Sus scrofa]	-0.593441	0.0419383	0.463764
Chr03_7531	Chr06_169608196_169618090	circRNA	Pig.15499	MTHFSD-201	methenyltetrahydrofolate synthase domain-containing protein isoform X1 [Sus scrofa]	-0.72028	0.00823977	0.285901
Chr17_39950	Chr06_171059535_171065195	circRNA	Pig.21444	ZC3H18-201	zinc finger CCCH domain-containing protein 18 isoform X1 [Sus scrofa]	-0.615385	0.0331699	0.430597
Chr02_7181	Chr06_171059535_171065195	circRNA	Pig.21444	ZC3H18-201	zinc finger CCCH domain-containing protein 18 isoform X1 [Sus scrofa]	-0.823119	0.00100495	0.14623
Scaffold1533_43934	Chr06_171059535_171065195	circRNA	Pig.21444	ZC3H18-201	zinc finger CCCH domain-containing protein 18 isoform X1 [Sus scrofa]	-0.605649	0.0368796	0.448508
Chr07_17502	Chr06_171059535_171065195	circRNA	Pig.21444	ZC3H18-201	zinc finger CCCH domain-containing protein 18 isoform X1 [Sus scrofa]	-0.867133	0.000259812	0.0965159
Chr08_22075	Chr06_171059535_171065195	circRNA	Pig.21444	ZC3H18-201	zinc finger CCCH domain-containing protein 18 isoform X1 [Sus scrofa]	-0.797203	0.00190037	0.177104
Chr12_27732	Chr06_21251698_21261868	circRNA	Pig.05259	PGM1-201	phosphoglucomutase-1 isoform X2 [Sus scrofa]	-0.710612	0.0095911	0.299707
Chr06_16339	Chr06_22437131_22457804	circRNA				-0.680851	0.0147952	0.349889
ssc-miR-133a-3p	Chr06_2604907_2674494	circRNA	Pig.12657	ERI3-203	ERI1 exoribonuclease 3 isoform X1 [Sus scrofa]	-0.626971	0.0291129	0.41496
Chr13_29067	Chr06_2604907_2674494	circRNA	Pig.12657	ERI3-203	ERI1 exoribonuclease 3 isoform X1 [Sus scrofa]	-0.676008	0.0158067	0.355726
Chr17_39950	Chr06_2604907_2674494	circRNA	Pig.12657	ERI3-203	ERI1 exoribonuclease 3 isoform X1 [Sus scrofa]	-0.728548	0.00720175	0.274974
Chr06_16339	Chr06_2604907_2674494	circRNA	Pig.12657	ERI3-203	ERI1 exoribonuclease 3 isoform X1 [Sus scrofa]	-0.747806	0.00516538	0.245563
Chr15_34957	Chr06_2604907_2674494	circRNA	Pig.12657	ERI3-203	ERI1 exoribonuclease 3 isoform X1 [Sus scrofa]	-0.640982	0.0247	0.394366
Chr02_7181	Chr06_2604907_2674494	circRNA	Pig.12657	ERI3-203	ERI1 exoribonuclease 3 isoform X1 [Sus scrofa]	-0.838596	0.000653528	0.128259
Chr13_29068	Chr06_2604907_2674494	circRNA	Pig.12657	ERI3-203	ERI1 exoribonuclease 3 isoform X1 [Sus scrofa]	-0.676008	0.0158067	0.355726
Chr10_25226	Chr06_2604907_2674494	circRNA	Pig.12657	ERI3-203	ERI1 exoribonuclease 3 isoform X1 [Sus scrofa]	-0.749563	0.00500405	0.244032
Chr02_5384	Chr06_2604907_2674494	circRNA	Pig.12657	ERI3-203	ERI1 exoribonuclease 3 isoform X1 [Sus scrofa]	-0.780864	0.00271802	0.199393
Chr01_1727	Chr06_2604907_2674494	circRNA	Pig.12657	ERI3-203	ERI1 exoribonuclease 3 isoform X1 [Sus scrofa]	-0.676736	0.0156515	0.355726
Chr02_5384	Chr06_2604907_2676026	circRNA	Pig.12657	ERI3-203	ERI1 exoribonuclease 3 isoform X1 [Sus scrofa]	-0.697329	0.0117085	0.321017
Chr02_7181	Chr06_2604907_2676026	circRNA	Pig.12657	ERI3-203	ERI1 exoribonuclease 3 isoform X1 [Sus scrofa]	-0.733333	0.00664761	0.266374
Chr02_5384	Chr06_2639450_2674494	circRNA	Pig.12657	ERI3-203	ERI1 exoribonuclease 3 isoform X1 [Sus scrofa]	-0.884639	0.00013218	0.082791
Scaffold1533_43934	Chr06_2639450_2674494	circRNA	Pig.12657	ERI3-203	ERI1 exoribonuclease 3 isoform X1 [Sus scrofa]	-0.676073	0.0157928	0.355726
Chr06_16339	Chr06_2639450_2674494	circRNA	Pig.12657	ERI3-203	ERI1 exoribonuclease 3 isoform X1 [Sus scrofa]	-0.746497	0.00528802	0.247533
Scaffold1223_43865	Chr06_2639450_2692570	circRNA	Pig.12657	ERI3-203	ERI1 exoribonuclease 3 isoform X1 [Sus scrofa]	-0.880304	0.000157757	0.082791
Chr10_24604	Chr06_2639450_2692570	circRNA	Pig.12657	ERI3-203	ERI1 exoribonuclease 3 isoform X1 [Sus scrofa]	-0.611588	0.0345833	0.440949
Chr06_16339	Chr06_2639450_2692570	circRNA	Pig.12657	ERI3-203	ERI1 exoribonuclease 3 isoform X1 [Sus scrofa]	-0.760582	0.00407753	0.228325
Chr17_39950	Chr06_2639450_2692570	circRNA	Pig.12657	ERI3-203	ERI1 exoribonuclease 3 isoform X1 [Sus scrofa]	-0.678322	0.0153173	0.349889
Chr02_5384	Chr06_2639450_2692570	circRNA	Pig.12657	ERI3-203	ERI1 exoribonuclease 3 isoform X1 [Sus scrofa]	-0.681607	0.0146417	0.348142
ssc-miR-4331-3p	Chr06_2663266_2674494	circRNA	Pig.12657	ERI3-203	ERI1 exoribonuclease 3 isoform X1 [Sus scrofa]	-0.690019	0.0130122	0.332198
Chr12_27732	Chr06_2663266_2674494	circRNA	Pig.12657	ERI3-203	ERI1 exoribonuclease 3 isoform X1 [Sus scrofa]	-0.717863	0.00856333	0.289546
Scaffold1223_43865	Chr06_2663266_2692570	circRNA	Pig.12657	ERI3-203	ERI1 exoribonuclease 3 isoform X1 [Sus scrofa]	-0.654946	0.0208059	0.383323
ssc-miR-4331-3p	Chr06_27510977_27516672	circRNA	Pig.05292	ANKRD13C-203	ankyrin repeat domain-containing protein 13C [Sus scrofa]	-0.725045	0.00762875	0.276927
ssc-miR-769-3p	Chr06_3710003_3758580	circRNA	MSTRG.14981			-0.902098	5.99786e-05	0.062657
Chr03_7531	Chr06_3726705_3758580	circRNA	MSTRG.14981			-0.588442	0.0441448	0.468348
ssc-miR-769-3p	Chr06_3732683_3758580	circRNA	MSTRG.14981			-0.832168	0.000785442	0.135543
Chr06_16339	Chr06_49702478_49713302	circRNA	Pig.02792	FHOD3-206	FH1/FH2 domain-containing protein 3 isoform X2 [Sus scrofa]	-0.934705	8.37124e-06	0.0331463
ssc-miR-769-3p	Chr06_515429_613584	circRNA	Pig.18894	FOXJ3-202	forkhead box protein J3 isoform X1 [Sus scrofa]	-0.647789	0.0227409	0.388903
Chr06_16339	Chr06_515429_613584	circRNA	Pig.18894	FOXJ3-202	forkhead box protein J3 isoform X1 [Sus scrofa]	-0.60577	0.0368318	0.448508
ssc-miR-4331-3p	Chr06_583884_613584	circRNA	Pig.18894	FOXJ3-202	forkhead box protein J3 isoform X1 [Sus scrofa]	-0.577934	0.0490488	0.486899
Chr12_27732	Chr06_583884_613584	circRNA	Pig.18894	FOXJ3-202	forkhead box protein J3 isoform X1 [Sus scrofa]	-0.82663	0.000914801	0.144102
Chr02_7181	Chr06_61228450_61283077	circRNA	MSTRG.15623,Pig.03622	,OSBPL1A-205		-0.642105	0.0243686	0.394366
ssc-miR-4331-3p	Chr06_63467105_63485048	circRNA	Pig.03641	MIB1-201	PREDICTED: E3 ubiquitin-protein ligase MIB1 [Oryctolagus cuniculus]	-0.602453	0.0381595	0.453808
ssc-miR-338	Chr06_63650554_63671201	circRNA				-0.853147	0.000418118	0.114429
ssc-miR-338	Chr06_63650554_63691247	circRNA				-0.732413	0.00675165	0.266374
ssc-miR-338	Chr06_63650554_63715863	circRNA				-0.717863	0.00856333	0.289546
ssc-miR-338	Chr06_63668723_63715863	circRNA				-0.848383	0.000486369	0.121517
Chr09_22719	Chr06_63668723_63715863	circRNA				-0.616347	0.0328184	0.430597
ssc-miR-4331-3p	Chr06_67009823_67016993	circRNA	Pig.03667,MSTRG.15728	MYOM1-202,		-0.742558	0.00567053	0.256739
ssc-miR-1343	Chr06_71794909_71818899	circRNA	Pig.03687	ANKRD12-201	ankyrin repeat domain-containing protein 12 isoform X1 [Sus scrofa]	-0.657343	0.0201855	0.383053
ssc-miR-4331-3p	Chr06_78493883_78498419	circRNA	Pig.03001	AGO1-202	protein argonaute-3 [Bos taurus]	-0.663158	0.0187366	0.376816
Chr06_16339	Chr06_78493883_78508305	circRNA	Pig.03001	AGO1-202	protein argonaute-3 [Bos taurus]	-0.613765	0.0337676	0.436202
Chr15_34957	Chr06_78493883_78508305	circRNA	Pig.03001	AGO1-202	protein argonaute-3 [Bos taurus]	-0.802103	0.00169653	0.170923
Chr03_7531	Chr06_78493883_78508305	circRNA	Pig.03001	AGO1-202	protein argonaute-3 [Bos taurus]	-0.690019	0.0130122	0.332198
Chr15_34957	Chr06_79088008_79100251	circRNA	Pig.03010	ZMYM4-201	zinc finger MYM-type protein 4 isoform X2 [Sus scrofa]	-0.58042	0.047856	0.481473
Chr02_7181	Chr06_79088008_79100251	circRNA	Pig.03010	ZMYM4-201	zinc finger MYM-type protein 4 isoform X2 [Sus scrofa]	-0.85114	0.000445901	0.117054
Chr02_5384	Chr06_81382122_81383549	circRNA	Pig.03032	AK2	adenylate kinase 2, mitochondrial isoform X2 [Sus scrofa]	-0.584191	0.0460852	0.475349
ssc-miR-1343	Chr06_82676264_82679124	circRNA	Pig.03071,MSTRG.16092	SERINC2-201,		-0.683382	0.014286	0.343424
ssc-miR-1343	Chr06_86640375_86642833	circRNA	Pig.03134	ARID1A-201	AT-rich interactive domain-containing protein 1A isoform X1 [Sus scrofa]	-0.746061	0.00532943	0.247551
Chr07_19714	Chr06_86668446_86672730	circRNA	Pig.03134	ARID1A-201	AT-rich interactive domain-containing protein 1A isoform X1 [Sus scrofa]	-0.605811	0.0368157	0.448508
Chr13_29068	Chr06_9016814_9038066	circRNA	Pig.14734	EPS15-205	epidermal growth factor receptor substrate 15 isoform X1 [Sus scrofa]	-0.776224	0.00299286	0.20523
Chr15_34957	Chr06_9016814_9038066	circRNA	Pig.14734	EPS15-205	epidermal growth factor receptor substrate 15 isoform X1 [Sus scrofa]	-0.587413	0.0446093	0.468348
Chr01_1727	Chr06_9016814_9038066	circRNA	Pig.14734	EPS15-205	epidermal growth factor receptor substrate 15 isoform X1 [Sus scrofa]	-0.839774	0.000631345	0.127183
Chr13_29067	Chr06_9016814_9038066	circRNA	Pig.14734	EPS15-205	epidermal growth factor receptor substrate 15 isoform X1 [Sus scrofa]	-0.776224	0.00299286	0.20523
ssc-miR-1343	Chr06_9307653_9327220	circRNA	Pig.14732	OSBPL9-202	oxysterol-binding protein-related protein 9 isoform X1 [Sus scrofa]	-0.605649	0.0368796	0.448508
ssc-miR-4331-3p	Chr06_9322980_9327220	circRNA	Pig.14732	OSBPL9-202	oxysterol-binding protein-related protein 9 isoform X1 [Sus scrofa]	-0.630474	0.0279603	0.408257
ssc-miR-4331-3p	Chr06_96048045_96062663	circRNA	Pig.08606	DDI1-201	PREDICTED: protein DDI1 homolog 2 isoform X2 [Orcinus orca]	-0.581437	0.0473736	0.481473
Chr10_24604	Chr06_96048045_96062663	circRNA	Pig.08606	DDI1-201	PREDICTED: protein DDI1 homolog 2 isoform X2 [Orcinus orca]	-0.694797	0.0121486	0.327754
ssc-miR-769-3p	Chr06_97707621_97742948	circRNA				-0.658495	0.0198921	0.383053
Chr15_34957	Chr06_9792426_9824404	circRNA	Pig.14725	ZFYVE9-201	zinc finger FYVE domain-containing protein 9 isoform X1 [Sus scrofa]	-0.802103	0.00169653	0.170923
Scaffold4211_44336	Chr06_98861647_98869027	circRNA				-0.646199	0.0231881	0.393534
ssc-miR-1343	Chr07_101790324_101791561	circRNA				-0.622378	0.0306759	0.418402
Scaffold1223_43865	Chr07_101790324_101791561	circRNA				-0.75354	0.00465308	0.237831
ssc-miR-7857-3p	Chr07_10704853_10747768	circRNA				-0.663187	0.0187296	0.376816
ssc-miR-4331-3p	Chr07_10704853_10747768	circRNA				-0.614035	0.0336674	0.435172
Scaffold532_43703	Chr07_10704853_10747768	circRNA				-0.628839	0.028494	0.410506
Chr02_5384	Chr07_114892546_114893434	circRNA	Pig.19708	TFEB-201	transcription factor EB isoform X2 [Sus scrofa]	-0.701029	0.011087	0.316588
Chr17_39950	Chr07_114892546_114893434	circRNA	Pig.19708	TFEB-201	transcription factor EB isoform X2 [Sus scrofa]	-0.584522	0.045932	0.473928
Chr06_16339	Chr07_114892546_114893434	circRNA	Pig.19708	TFEB-201	transcription factor EB isoform X2 [Sus scrofa]	-0.893617	8.95388e-05	0.0728154
ssc-miR-4331-3p	Chr07_118135739_118186680	circRNA	Pig.13512	ZFAND3-201	AN1-type zinc finger protein 3 isoform X1 [Sus scrofa]	-0.838596	0.000653528	0.128259
ssc-miR-7857-3p	Chr07_118135739_118186680	circRNA	Pig.13512	ZFAND3-201	AN1-type zinc finger protein 3 isoform X1 [Sus scrofa]	-0.627532	0.0289262	0.41496
ssc-miR-4331-3p	Chr07_125086601_125157395	circRNA	Pig.13357	MLIP-201	muscular LMNA-interacting protein isoform X3 [Sus scrofa]	-0.62807	0.0287476	0.412955
ssc-miR-7857-3p	Chr07_125101505_125113913	circRNA	Pig.13357	MLIP-201	muscular LMNA-interacting protein isoform X3 [Sus scrofa]	-0.708297	0.00993769	0.30523
ssc-miR-7857-3p	Chr07_125101505_125133389	circRNA	Pig.13357	MLIP-201	muscular LMNA-interacting protein isoform X3 [Sus scrofa]	-0.622874	0.030504	0.418402
ssc-miR-4331-3p	Chr07_125113842_125144444	circRNA	Pig.13357	MLIP-201	muscular LMNA-interacting protein isoform X3 [Sus scrofa]	-0.616463	0.032776	0.430597
Chr03_7531	Chr07_125113842_125144444	circRNA	Pig.13357	MLIP-201	muscular LMNA-interacting protein isoform X3 [Sus scrofa]	-0.72028	0.00823977	0.285901
Chr03_7531	Chr07_125113842_125157395	circRNA	Pig.13357	MLIP-201	muscular LMNA-interacting protein isoform X3 [Sus scrofa]	-0.587413	0.0446093	0.468348
ssc-miR-4331-3p	Chr07_125144400_125178886	circRNA	Pig.13357	MLIP-201	muscular LMNA-interacting protein isoform X3 [Sus scrofa]	-0.640982	0.0247	0.394366
Chr02_5384	Chr07_12589426_12591520	circRNA	MSTRG.19290			-0.580091	0.0480125	0.481473
Chr02_7181	Chr07_127317226_127328596	circRNA	Pig.11473	Tnxb	tenascin-X isoform X5 [Sus scrofa]	-0.781087	0.0027053	0.198649
Scaffold532_43703	Chr07_127317226_127328596	circRNA	Pig.11473	Tnxb	tenascin-X isoform X5 [Sus scrofa]	-0.62384	0.030172	0.418402
Chr05_13036	Chr07_127317226_127328596	circRNA	Pig.11473	Tnxb	tenascin-X isoform X5 [Sus scrofa]	-0.616463	0.032776	0.430597
ssc-miR-4331-3p	Chr07_127317226_127334618	circRNA	Pig.11473	Tnxb	tenascin-X isoform X5 [Sus scrofa]	-0.644462	0.0236837	0.394186
Chr15_34957	Chr07_128486884_128504793	circRNA				-0.774667	0.00308965	0.207937
Chr06_16339	Chr07_128486884_128504793	circRNA				-0.780142	0.00275946	0.202001
Chr02_7181	Chr07_128486884_128504793	circRNA				-0.843045	0.000572792	0.127086
Chr07_17506	Chr07_128486884_128504793	circRNA				-0.732413	0.00675165	0.266374
Chr10_25226	Chr07_128486884_128504793	circRNA				-0.774667	0.00308965	0.207937
Chr12_27284	Chr07_128486884_128504793	circRNA				-0.732413	0.00675165	0.266374
Chr01_1727	Chr07_128486884_128504793	circRNA				-0.819398	0.00110778	0.152042
Chr12_27283	Chr07_128486884_128504793	circRNA				-0.732413	0.00675165	0.266374
Chr07_17502	Chr07_128486884_128504793	circRNA				-0.633819	0.0268907	0.404247
Chr02_5384	Chr07_14957406_14970337	circRNA	MSTRG.19316,Pig.06792	,RANBP9-201		-0.657378	0.0201764	0.383053
ssc-miR-1343	Chr07_20514721_20548703	circRNA				-0.647987	0.0226858	0.388903
ssc-miR-1343	Chr07_20538732_20548703	circRNA				-0.713287	0.00920178	0.294637
ssc-miR-769-3p	Chr07_23414882_23455147	circRNA				-0.630474	0.0279603	0.408257
Scaffold1223_43865	Chr07_25053230_25077001	circRNA	Pig.19390	EXOC2-204	exocyst complex component 2 isoform X1 [Sus scrofa]	-0.631206	0.0277237	0.408257
ssc-miR-1343	Chr07_26236572_26239346	circRNA	Pig.19725	GTF2B-201	transcription factor IIIB 90 kDa subunit isoform X2 [Sus scrofa]	-0.594406	0.0415215	0.463764
Chr17_39950	Chr07_26236572_26239346	circRNA	Pig.19725	GTF2B-201	transcription factor IIIB 90 kDa subunit isoform X2 [Sus scrofa]	-0.734266	0.00654349	0.264432
Chr06_16339	Chr07_26236572_26239346	circRNA	Pig.19725	GTF2B-201	transcription factor IIIB 90 kDa subunit isoform X2 [Sus scrofa]	-0.72537	0.00758833	0.276927
Chr02_7181	Chr07_26236572_26239346	circRNA	Pig.19725	GTF2B-201	transcription factor IIIB 90 kDa subunit isoform X2 [Sus scrofa]	-0.746061	0.00532943	0.247551
ssc-miR-1343	Chr07_27239271_27258403	circRNA	Pig.18239	KLC4-201	kinesin light chain 1 isoform X3 [Sus scrofa]	-0.601399	0.0385885	0.453808
Chr09_23183	Chr07_27257614_27262245	circRNA	Pig.18239	KLC4-201	kinesin light chain 1 isoform X3 [Sus scrofa]	-0.66664	0.0179063	0.372646
ssc-miR-4331-3p	Chr07_27402792_27412673	circRNA	Pig.18234	MARK1-201	MAP/microtubule affinity-regulating kinase 3 isoform X1 [Sus scrofa]	-0.676008	0.0158067	0.355726
Chr02_7181	Chr07_27765979_27767871	circRNA	Pig.18231	CDC42BPA-205	serine/threonine-protein kinase MRCK beta isoform X2 [Sus scrofa]	-0.711034	0.00952876	0.299045
Chr06_16339	Chr07_27765979_27767871	circRNA	Pig.18231	CDC42BPA-205	serine/threonine-protein kinase MRCK beta isoform X2 [Sus scrofa]	-0.605649	0.0368796	0.448508
ssc-miR-4331-3p	Chr07_28823370_28832454	circRNA				-0.616463	0.032776	0.430597
Scaffold1223_43865	Chr07_28823370_28832454	circRNA				-0.577479	0.0492696	0.486899
Chr02_7181	Chr07_29778850_29779243	circRNA				-0.858145	0.000354759	0.108373
ssc-miR-1343	Chr07_30969110_30978749	circRNA				-0.65035	0.0220342	0.383323
Chr02_7181	Chr07_30969110_30978749	circRNA				-0.73205	0.00679293	0.266374
ssc-miR-4331-3p	Chr07_39050929_39057012	circRNA	Pig.12037	TTC7B-201	tetratricopeptide repeat protein 7B isoform X1 [Sus scrofa]	-0.700961	0.0110981	0.316588
Chr12_27283	Chr07_47929696_47931535	circRNA	Pig.08875	STON2-202	stonin-2 isoform X2 [Sus scrofa]	-0.818182	0.00114311	0.152042
Chr07_17506	Chr07_47929696_47931535	circRNA	Pig.08875	STON2-202	stonin-2 isoform X2 [Sus scrofa]	-0.818182	0.00114311	0.152042
Chr12_27284	Chr07_47929696_47931535	circRNA	Pig.08875	STON2-202	stonin-2 isoform X2 [Sus scrofa]	-0.818182	0.00114311	0.152042
ssc-miR-4331-3p	Chr07_48628963_48631010	circRNA	Pig.08878	CEP128-201	centrosomal protein of 128 kDa isoform X4 [Sus scrofa]	-0.616463	0.032776	0.430597
Chr06_16339	Chr07_5169910_5170868	circRNA	Pig.15429	RIPOR2	protein FAM65B isoform X1 [Sus scrofa]	-0.691602	0.0127211	0.330781
Chr02_7181	Chr07_52604953_52620618	circRNA	Pig.18733	GPATCH2L-201	G patch domain-containing protein 2-like [Sus scrofa]	-0.719298	0.00837003	0.289251
Chr02_5384	Chr07_5561084_5568809	circRNA	Pig.15440,MSTRG.19214	MRS2-201,		-0.83409	0.000744015	0.135543
ssc-miR-4331-3p	Chr07_61199248_61296019	circRNA	Pig.04303	GPHN-207	gephyrin isoform X1 [Sus scrofa]	-0.661998	0.0190195	0.376816
Scaffold532_43703	Chr07_61199248_61296019	circRNA	Pig.04303	GPHN-207	gephyrin isoform X1 [Sus scrofa]	-0.639436	0.0251615	0.394366
ssc-miR-769-3p	Chr07_61242972_61296019	circRNA	Pig.04303	GPHN-207	gephyrin isoform X1 [Sus scrofa]	-0.72028	0.00823977	0.285901
ssc-miR-1343	Chr07_66020931_66031992	circRNA	Pig.04276	CHD2	chromodomain-helicase-DNA-binding protein 2 isoform X1 [Sus scrofa]	-0.630849	0.0278388	0.408257
ssc-miR-1343	Chr07_71668449_71670265	circRNA	Pig.11141	KATNBL1-202	KATNB1-like protein 1 isoform X1 [Sus scrofa]	-0.734266	0.00654349	0.264432
ssc-miR-4331-3p	Chr07_76414473_76415599	circRNA	MSTRG.20436,Pig.10980	,ARHGEF40		-0.658495	0.0198921	0.383053
ssc-miR-6782-3p	Chr07_78284059_78313084	circRNA	MSTRG.20541			-0.842184	0.00058779	0.127183
ssc-miR-7134-5p	Chr07_78284059_78313084	circRNA	MSTRG.20541			-0.592648	0.0422829	0.463764
Chr13_29067	Chr07_78284059_78313084	circRNA	MSTRG.20541			-0.655032	0.0207834	0.383323
Chr15_34957	Chr07_78284059_78313084	circRNA	MSTRG.20541			-0.62384	0.030172	0.418402
Chr03_7531	Chr07_78284059_78313084	circRNA	MSTRG.20541			-0.655032	0.0207834	0.383323
Chr13_29068	Chr07_78284059_78313084	circRNA	MSTRG.20541			-0.655032	0.0207834	0.383323
Chr01_1727	Chr07_78284059_78313084	circRNA	MSTRG.20541			-0.749155	0.00504118	0.244032
Chr01_786	Chr07_78284745_78314204	circRNA	MSTRG.20541			-0.62986	0.0281598	0.408257
ssc-miR-6782-3p	Chr07_78287690_78314806	circRNA	MSTRG.20541			-0.672704	0.0165253	0.362833
ssc-miR-7134-5p	Chr07_78287690_78314806	circRNA	MSTRG.20541			-0.786601	0.00240525	0.194488
Chr13_29068	Chr07_78287690_78314806	circRNA	MSTRG.20541			-0.768805	0.00347566	0.216512
Scaffold1533_43934	Chr07_78287690_78314806	circRNA	MSTRG.20541			-0.691796	0.0126858	0.330057
Chr01_1727	Chr07_78287690_78314806	circRNA	MSTRG.20541			-0.778865	0.00283391	0.20523
Chr17_39950	Chr07_78287690_78314806	circRNA	MSTRG.20541			-0.601519	0.0385394	0.453808
Chr13_29067	Chr07_78287690_78314806	circRNA	MSTRG.20541			-0.768805	0.00347566	0.216512
Chr02_5384	Chr07_78287690_78314806	circRNA	MSTRG.20541			-0.623722	0.0302122	0.418402
Chr15_34957	Chr07_78287690_78314806	circRNA	MSTRG.20541			-0.679823	0.0150058	0.349889
Scaffold1533_43934	Chr07_78295549_78323727	circRNA	MSTRG.20541			-0.656311	0.0204508	0.383323
Chr06_16339	Chr07_84134001_84147684	circRNA	Pig.09696	PRKD1-201	serine/threonine-protein kinase D1 isoform X2 [Sus scrofa]	-0.70195	0.0109362	0.315364
Chr10_25226	Chr07_84134001_84147684	circRNA	Pig.09696	PRKD1-201	serine/threonine-protein kinase D1 isoform X2 [Sus scrofa]	-0.721542	0.00807444	0.285901
Chr02_7181	Chr07_85797913_85806784	circRNA				-0.654992	0.0207937	0.383323
Chr09_22719	Chr07_86387061_86413156	circRNA				-0.622378	0.0306759	0.418402
ssc-miR-4331-3p	Chr07_89374067_89374729	circRNA	Pig.08440	PSMA6-203	proteasome subunit alpha type-6 [Rattus norvegicus]	-0.577934	0.0490488	0.486899
Chr01_1727	Chr07_92943332_92944348	circRNA	Pig.08460,MSTRG.20797	PARP6,		-0.699203	0.0113906	0.317015
Chr12_27732	Chr07_94113022_94145650	circRNA				-0.601844	0.0384066	0.453808
Chr09_23183	Chr07_95753675_95758101	circRNA				-0.62986	0.0281598	0.408257
ssc-miR-769-3p	Chr07_97649092_97651052	circRNA				-0.867133	0.000259812	0.0965159
Chr12_27732	Chr07_97773445_97774065	circRNA	Pig.08775	FBXO22-202	ubiquitin-conjugating enzyme E2 Q2 isoform X1 [Sus scrofa]	-0.668274	0.0175262	0.369139
Chr12_27732	Chr07_98252955_98255299	circRNA	Pig.08783	IDH2-202	isocitrate dehydrogenase [NADP]	-0.580091	0.0480125	0.481473
ssc-miR-4331-3p	Chr08_103821701_103827202	circRNA	Pig.01006	BBS7-201	PREDICTED: Bardet-Biedl syndrome 7 protein isoform X2 [Chinchilla lanigera]	-0.592982	0.0421372	0.463764
Chr03_7531	Chr08_103821701_103827202	circRNA	Pig.01006	BBS7-201	PREDICTED: Bardet-Biedl syndrome 7 protein isoform X2 [Chinchilla lanigera]	-0.602453	0.0381595	0.453808
ssc-miR-4331-3p	Chr08_106570942_106575205	circRNA	Pig.00702,MSTRG.23122	MYOZ2-201,		-0.619966	0.0315202	0.425913
Scaffold1533_43934	Chr08_106570942_106575205	circRNA	Pig.00702,MSTRG.23122	MYOZ2-201,		-0.654946	0.0208059	0.383323
ssc-miR-4331-3p	Chr08_114267606_114312296	circRNA	Pig.00676	EGF-201	pro-epidermal growth factor precursor [Sus scrofa]	-0.800119	0.00177693	0.177104
ssc-miR-769-3p	Chr08_114276995_114312296	circRNA	Pig.00676	EGF-201	pro-epidermal growth factor precursor [Sus scrofa]	-0.587413	0.0446093	0.468348
ssc-miR-769-3p	Chr08_114306283_114312296	circRNA	Pig.00676	EGF-201	pro-epidermal growth factor precursor [Sus scrofa]	-0.65035	0.0220342	0.383323
Scaffold532_43703	Chr08_114681553_114731980	circRNA	Pig.00666	SEC24B-203	protein transport protein Sec24B isoform X1 [Sus scrofa]	-0.757732	0.00430359	0.235402
Scaffold1533_43934	Chr08_118273370_118291983	circRNA	Pig.00645	PPA2-206	inorganic pyrophosphatase 2, mitochondrial isoform X1 [Sus scrofa]	-0.666705	0.0178911	0.372646
Chr02_7181	Chr08_120381689_120383512	circRNA	Pig.00634	NFKB1-201	nuclear factor of kappa light polypeptide enhancer in B-cells 1 [Sus scrofa]	-0.642851	0.0241505	0.394366
ssc-miR-4331-3p	Chr08_127222256_127235749	circRNA	Pig.00602,MSTRG.23393	PDLIM5-202,		-0.609458	0.0353946	0.441775
Chr03_7531	Chr08_135970698_135973229	circRNA	Pig.00557	WDFY3-201	LOW QUALITY PROTEIN: WD repeat and FYVE domain-containing protein 3 [Sus scrofa]	-0.657343	0.0201855	0.383053
Chr07_17502	Chr08_139877592_139902897	circRNA	Pig.00525	ANTXR2-205	anthrax toxin receptor 2 [Sus scrofa]	-0.760582	0.00407753	0.228325
Chr02_5384	Chr08_139877592_139902897	circRNA	Pig.00525	ANTXR2-205	anthrax toxin receptor 2 [Sus scrofa]	-0.701029	0.011087	0.316588
ssc-miR-4331-3p	Chr08_15948793_15950934	circRNA	Pig.04150	TMEM192-201	transmembrane protein 192 isoform X2 [Sus scrofa]	-0.59895	0.0395981	0.459925
ssc-miR-1343	Chr08_199054_201246	circRNA	Pig.22565	ABLIM2-201	LOW QUALITY PROTEIN: actin-binding LIM protein 2 [Sus scrofa]	-0.741259	0.00580115	0.256739
Chr02_7181	Chr08_199054_201246	circRNA	Pig.22565	ABLIM2-201	LOW QUALITY PROTEIN: actin-binding LIM protein 2 [Sus scrofa]	-0.669003	0.0173586	0.365883
Chr07_17502	Chr08_199054_201246	circRNA	Pig.22565	ABLIM2-201	LOW QUALITY PROTEIN: actin-binding LIM protein 2 [Sus scrofa]	-0.615385	0.0331699	0.430597
Chr04_11092	Chr08_199054_201246	circRNA	Pig.22565	ABLIM2-201	LOW QUALITY PROTEIN: actin-binding LIM protein 2 [Sus scrofa]	-0.580091	0.0480125	0.481473
ssc-miR-1343	Chr08_20846343_20878523	circRNA	Pig.16697	DCUN1D4-201	PREDICTED: DCN1-like protein 4 isoform X3 [Ceratotherium simum simum]	-0.65035	0.0220342	0.383323
ssc-miR-1343	Chr08_20853833_20878523	circRNA	Pig.16697	DCUN1D4-201	PREDICTED: DCN1-like protein 4 isoform X3 [Ceratotherium simum simum]	-0.642526	0.0242452	0.394366
ssc-miR-4331-3p	Chr08_27211064_27213664	circRNA	Pig.12465	LIMCH1-207	LOW QUALITY PROTEIN: LIM and calponin homology domains-containing protein 1 [Sus scrofa]	-0.616463	0.032776	0.430597
ssc-miR-4331-3p	Chr08_27956764_27994675	circRNA	Pig.12463	APBB2-201	amyloid beta A4 precursor protein-binding family B member 2 isoform X9 [Sus scrofa]	-0.793662	0.00205896	0.183839
Chr03_7531	Chr08_27956764_27994675	circRNA	Pig.12463	APBB2-201	amyloid beta A4 precursor protein-binding family B member 2 isoform X9 [Sus scrofa]	-0.676073	0.0157928	0.355726
Scaffold1533_43934	Chr08_27956764_27994675	circRNA	Pig.12463	APBB2-201	amyloid beta A4 precursor protein-binding family B member 2 isoform X9 [Sus scrofa]	-0.765957	0.00367587	0.223655
Chr17_39950	Chr08_27957202_27994675	circRNA	Pig.12463	APBB2-201	amyloid beta A4 precursor protein-binding family B member 2 isoform X9 [Sus scrofa]	-0.86014	0.000331668	0.106097
Chr15_34957	Chr08_27957202_27994675	circRNA	Pig.12463	APBB2-201	amyloid beta A4 precursor protein-binding family B member 2 isoform X9 [Sus scrofa]	-0.615385	0.0331699	0.430597
Chr03_7531	Chr08_27957202_27994675	circRNA	Pig.12463	APBB2-201	amyloid beta A4 precursor protein-binding family B member 2 isoform X9 [Sus scrofa]	-0.72028	0.00823977	0.285901
Chr10_25226	Chr08_27957202_27994675	circRNA	Pig.12463	APBB2-201	amyloid beta A4 precursor protein-binding family B member 2 isoform X9 [Sus scrofa]	-0.72028	0.00823977	0.285901
Chr01_1727	Chr08_27957202_27994675	circRNA	Pig.12463	APBB2-201	amyloid beta A4 precursor protein-binding family B member 2 isoform X9 [Sus scrofa]	-0.776325	0.00298666	0.20523
Chr03_7531	Chr08_30824564_30832606	circRNA	Pig.07242	RELL1-201	RELT-like protein 1 [Sus scrofa]	-0.60837	0.0358144	0.441775
Chr02_5384	Chr08_30824564_30832606	circRNA	Pig.07242	RELL1-201	RELT-like protein 1 [Sus scrofa]	-0.847552	0.00049911	0.121517
Chr05_11973	Chr08_43322535_43386440	circRNA	Pig.05313	ADGRA3-201	adhesion G protein-coupled receptor A3 isoform X1 [Sus scrofa]	-0.601399	0.0385885	0.453808
Chr09_22719	Chr08_70736598_70743519	circRNA	Pig.08320	ANKRD17-201	ankyrin repeat domain-containing protein 17 isoform X1 [Sus scrofa]	-0.594406	0.0415215	0.463764
Chr07_18970	Chr08_71418686_71512101	circRNA				-0.595447	0.0410748	0.463764
ssc-miR-4331-3p	Chr08_71559017_71573617	circRNA	Pig.08332	MTHFD2-201	PREDICTED: probable bifunctional methylenetetrahydrofolate dehydrogenase/cyclohydrolase 2 [Bos mutus]	-0.613765	0.0337676	0.436202
Chr13_29068	Chr08_71559017_71589737	circRNA	Pig.08332	MTHFD2-201	PREDICTED: probable bifunctional methylenetetrahydrofolate dehydrogenase/cyclohydrolase 2 [Bos mutus]	-0.577479	0.0492696	0.486899
Chr13_29067	Chr08_71559017_71589737	circRNA	Pig.08332	MTHFD2-201	PREDICTED: probable bifunctional methylenetetrahydrofolate dehydrogenase/cyclohydrolase 2 [Bos mutus]	-0.577479	0.0492696	0.486899
Chr03_7531	Chr08_71559017_71589737	circRNA	Pig.08332	MTHFD2-201	PREDICTED: probable bifunctional methylenetetrahydrofolate dehydrogenase/cyclohydrolase 2 [Bos mutus]	-0.584522	0.045932	0.473928
Scaffold1533_43934	Chr08_71559017_71589737	circRNA	Pig.08332	MTHFD2-201	PREDICTED: probable bifunctional methylenetetrahydrofolate dehydrogenase/cyclohydrolase 2 [Bos mutus]	-0.588652	0.0440503	0.468348
Chr10_24604	Chr08_71559017_71632364	circRNA	Pig.08332	MTHFD2-201	PREDICTED: probable bifunctional methylenetetrahydrofolate dehydrogenase/cyclohydrolase 2 [Bos mutus]	-0.678155	0.0153522	0.349897
ssc-miR-4331-3p	Chr08_75216780_75222131	circRNA	Pig.08365	FRAS1-201	extracellular matrix protein FRAS1 isoform X1 [Sus scrofa]	-0.86421	0.000288195	0.101375
Scaffold532_43703	Chr08_76990050_77079624	circRNA	Pig.19598	TMEM131L-202	transmembrane protein 131-like [Sus scrofa]	-0.717416	0.00862419	0.289546
Chr06_16339	Chr08_76990050_77079624	circRNA	Pig.19598	TMEM131L-202	transmembrane protein 131-like [Sus scrofa]	-0.584522	0.045932	0.473928
Chr02_5384	Chr08_82174982_82248693	circRNA	Pig.01089	ARHGAP10-201	rho GTPase-activating protein 10 isoform X1 [Sus scrofa]	-0.688858	0.0132287	0.336014
Chr03_7531	Chr08_82174982_82248693	circRNA	Pig.01089	ARHGAP10-201	rho GTPase-activating protein 10 isoform X1 [Sus scrofa]	-0.594406	0.0415215	0.463764
Scaffold1533_43934	Chr08_82174982_82248693	circRNA	Pig.01089	ARHGAP10-201	rho GTPase-activating protein 10 isoform X1 [Sus scrofa]	-0.577479	0.0492696	0.486899
Chr02_7181	Chr08_82174982_82248693	circRNA	Pig.01089	ARHGAP10-201	rho GTPase-activating protein 10 isoform X1 [Sus scrofa]	-0.728548	0.00720175	0.274974
ssc-miR-769-3p	Chr08_82219917_82248693	circRNA	Pig.01089	ARHGAP10-201	rho GTPase-activating protein 10 isoform X1 [Sus scrofa]	-0.65035	0.0220342	0.383323
Chr02_7181	Chr08_82219917_82248693	circRNA	Pig.01089	ARHGAP10-201	rho GTPase-activating protein 10 isoform X1 [Sus scrofa]	-0.679511	0.0150702	0.349889
ssc-miR-769-3p	Chr08_82233245_82248693	circRNA	Pig.01089	ARHGAP10-201	rho GTPase-activating protein 10 isoform X1 [Sus scrofa]	-0.832168	0.000785442	0.135543
Chr07_18970	Chr08_82362096_82402170	circRNA	Pig.01089	ARHGAP10-201	rho GTPase-activating protein 10 isoform X1 [Sus scrofa]	-0.594406	0.0415215	0.463764
Chr02_7181	Chr08_84469002_84469579	circRNA				-0.725045	0.00762875	0.276927
ssc-miR-4331-3p	Chr08_89359872_89373379	circRNA				-0.676008	0.0158067	0.355726
ssc-miR-769-3p	Chr08_98373397_98395063	circRNA	Pig.01030	LARP1B-201	la-related protein 1B isoform X1 [Sus scrofa]	-0.739455	0.00598623	0.25807
Chr06_16339	Chr09_109132367_109141681	circRNA	Pig.11684	PICALM-207	phosphatidylinositol-binding clathrin assembly protein isoform X6 [Sus scrofa]	-0.612691	0.0341681	0.437651
ssc-miR-4331-3p	Chr09_109172000_109193076	circRNA	Pig.11684	PICALM-207	phosphatidylinositol-binding clathrin assembly protein isoform X6 [Sus scrofa]	-0.823119	0.00100495	0.14623
ssc-miR-4331-3p	Chr09_109185566_109193076	circRNA	Pig.11684	PICALM-207	phosphatidylinositol-binding clathrin assembly protein isoform X6 [Sus scrofa]	-0.626971	0.0291129	0.41496
Chr03_7531	Chr09_109408178_109416362	circRNA	Pig.11683	EED-201	polycomb protein EED isoform X1 [Sus scrofa]	-0.641961	0.024411	0.394366
ssc-miR-4331-3p	Chr09_116505101_116511736	circRNA	MSTRG.25472,Pig.08139	,AMOTL1-201		-0.602453	0.0381595	0.453808
Chr10_24604	Chr09_117715212_117716726	circRNA	Pig.08150	MAML2-201	mastermind-like protein 2 isoform X2 [Sus scrofa]	-0.778006	0.00288491	0.20523
Chr06_16339	Chr09_124151096_124157955	circRNA	Pig.12901	RNF121-201	RING finger protein 121 isoform X1 [Sus scrofa]	-0.704243	0.0105672	0.310374
Chr06_16339	Chr09_126099784_126107936	circRNA	Pig.12869	C2CD3-202	LOW QUALITY PROTEIN: C2 domain-containing protein 3 [Sus scrofa]	-0.654946	0.0208059	0.383323
ssc-miR-4331-3p	Chr09_126761252_126807052	circRNA	Pig.12861	RNF169-201	E3 ubiquitin-protein ligase RNF169 [Sus scrofa]	-0.686516	0.0136736	0.338452
ssc-miR-7857-3p	Chr09_126761252_126807052	circRNA	Pig.12861	RNF169-201	E3 ubiquitin-protein ligase RNF169 [Sus scrofa]	-0.662027	0.0190123	0.376816
ssc-miR-769-3p	Chr09_131363257_131386887	circRNA				-0.832168	0.000785442	0.135543
Chr06_16339	Chr09_132854062_132873591	circRNA	Pig.10255	UVRAG-201	UV radiation resistance-associated gene protein isoform X2 [Sus scrofa]	-0.711285	0.00949192	0.299045
ssc-miR-4331-3p	Chr09_135705489_135720317	circRNA				-0.65149	0.0217247	0.383323
ssc-miR-4331-3p	Chr09_20162542_20206602	circRNA	Pig.04669	COP1-203	E3 ubiquitin-protein ligase RFWD2 isoform X1 [Sus scrofa]	-0.785965	0.00243852	0.195873
Chr10_24604	Chr09_40185633_40189145	circRNA	Pig.00327	CACNA2D1-201	voltage-dependent calcium channel subunit alpha-2/delta-1 isoform X5 [Sus scrofa]	-0.690636	0.0128981	0.332198
Chr06_16339	Chr09_40294554_40366868	circRNA	Pig.00327	CACNA2D1-201	voltage-dependent calcium channel subunit alpha-2/delta-1 isoform X5 [Sus scrofa]	-0.666676	0.0178979	0.372646
ssc-miR-7857-3p	Chr09_46526821_46537054	circRNA				-0.718975	0.00841326	0.289546
ssc-miR-4331-3p	Chr09_51688608_51697115	circRNA	Pig.00374	SNX13-201	sorting nexin-13 isoform X2 [Sus scrofa]	-0.725045	0.00762875	0.276927
Chr15_34957	Chr09_60430146_60496454	circRNA	Pig.00397	GLCCI1-202	glucocorticoid-induced transcript 1 protein isoform X1 [Sus scrofa]	-0.647789	0.0227409	0.388903
ssc-miR-4331-3p	Chr09_66558827_66566856	circRNA	MSTRG.24574,Pig.00439	,KRIT1		-0.702408	0.0108617	0.314941
ssc-miR-4331-3p	Chr09_72304964_72307252	circRNA	Pig.00490	NUCKS1-203	nuclear ubiquitous casein and cyclin-dependent kinase substrate 1 [Sus scrofa]	-0.631579	0.0276035	0.408257
Scaffold1223_43865	Chr09_8234452_8235896	circRNA	Pig.14367	INTS7-201	integrator complex subunit 7 isoform X1 [Sus scrofa]	-0.661988	0.0190217	0.376816
ssc-miR-6782-3p	Chr09_9089267_9089937	circRNA	Pig.14355	VASH2-201	vasohibin-2 isoform X1 [Sus scrofa]	-0.872024	0.000217238	0.0921737
Chr06_16339	Chr09_9089267_9089937	circRNA	Pig.14355	VASH2-201	vasohibin-2 isoform X1 [Sus scrofa]	-0.720472	0.00821446	0.285901
Scaffold1533_43934	Chr09_9089267_9089937	circRNA	Pig.14355	VASH2-201	vasohibin-2 isoform X1 [Sus scrofa]	-0.609354	0.0354345	0.441775
Scaffold1223_43865	Chr09_9089267_9089937	circRNA	Pig.14355	VASH2-201	vasohibin-2 isoform X1 [Sus scrofa]	-0.595016	0.0412592	0.463764
ssc-miR-4331-3p	Chr09_9202714_9214862	circRNA	Pig.14353	RPS6KC1-201	ribosomal protein S6 kinase delta-1 isoform X1 [Sus scrofa]	-0.807018	0.00150936	0.169285
Chr01_786	Chr09_95181517_95182867	circRNA				-0.624169	0.0300595	0.418402
ssc-miR-1343	Chr10_14474_14801	circRNA				-0.716608	0.00873505	0.292315
Chr07_17502	Chr10_14474_14801	circRNA				-0.709143	0.00980999	0.304147
ssc-miR-1343	Chr10_14474_14833	circRNA				-0.615385	0.0331699	0.430597
Chr06_16339	Chr10_14523_14657	circRNA				-0.759448	0.00416639	0.231121
ssc-miR-7857-3p	Chr10_14523_14799	circRNA				-0.779483	0.00279771	0.202974
ssc-miR-1343	Chr10_14523_14799	circRNA				-0.643357	0.0240032	0.394186
Chr05_13036	Chr10_14702_14887	circRNA				-0.606408	0.0365802	0.448508
ssc-miR-4331-3p	Chr10_14807_15220	circRNA				-0.609436	0.035403	0.441775
Scaffold391_43502	Chr10_14807_15220	circRNA				-0.679283	0.0151173	0.349889
Scaffold391_43501	Chr10_14807_15220	circRNA				-0.679283	0.0151173	0.349889
ssc-miR-4331-3p	Chr10_14807_15243	circRNA				-0.584745	0.0458286	0.473928
ssc-miR-769-3p	Chr10_15305573_15357043	circRNA				-0.697024	0.011761	0.321017
ssc-miR-4331-3p	Chr10_15305573_15357043	circRNA				-0.610526	0.034986	0.441775
Chr06_16339	Chr10_22670141_22673756	circRNA	Pig.11154	TGFB2-201	transforming growth factor beta-2 isoform X1 [Sus scrofa]	-0.732413	0.00675165	0.266374
Chr13_29068	Chr10_24192352_24220506	circRNA	Pig.11150	ESRRG-201	estrogen-related receptor gamma isoform X2 [Sus scrofa]	-0.671329	0.0168315	0.362833
Chr13_29067	Chr10_24192352_24220506	circRNA	Pig.11150	ESRRG-201	estrogen-related receptor gamma isoform X2 [Sus scrofa]	-0.671329	0.0168315	0.362833
ssc-miR-1343	Chr10_3258956_3260260	circRNA	Pig.12486	PARP1-201	LOW QUALITY PROTEIN: poly [ADP-ribose]	-0.818182	0.00114311	0.152042
Chr06_16339	Chr10_34555954_34557712	circRNA	Pig.14079	DIP2C-201	disco-interacting protein 2 homolog C isoform X1 [Sus scrofa]	-0.617021	0.0325736	0.430597
Chr02_7181	Chr10_34555954_34557712	circRNA	Pig.14079	DIP2C-201	disco-interacting protein 2 homolog C isoform X1 [Sus scrofa]	-0.663149	0.0187389	0.376816
ssc-miR-6782-3p	Chr10_34829590_34846779	circRNA	Pig.14082	LARP4B	la-related protein 4B isoform X3 [Sus scrofa]	-0.605955	0.0367585	0.448508
Chr02_7181	Chr10_34829590_34846779	circRNA	Pig.14082	LARP4B	la-related protein 4B isoform X3 [Sus scrofa]	-0.659649	0.0196014	0.383053
ssc-miR-1343	Chr10_34996942_35005772	circRNA	Pig.14086	WDR37-201	WD repeat-containing protein 37 isoform X1 [Sus scrofa]	-0.755245	0.00450844	0.235402
ssc-miR-4331-3p	Chr10_35007831_35023909	circRNA	Pig.14086	WDR37-201	WD repeat-containing protein 37 isoform X1 [Sus scrofa]	-0.635088	0.0264927	0.402683
Chr12_27732	Chr10_35007831_35023909	circRNA	Pig.14086	WDR37-201	WD repeat-containing protein 37 isoform X1 [Sus scrofa]	-0.838974	0.000646346	0.127716
ssc-miR-4331-3p	Chr10_43934865_43941092	circRNA	MSTRG.26640,Pig.20497	,UPF2-201		-0.588442	0.0441448	0.468348
Chr02_7181	Chr10_46803012_46813745	circRNA	Pig.09685	PARD3-201	LOW QUALITY PROTEIN: partitioning defective 3 homolog [Sus scrofa]	-0.676008	0.0158067	0.355726
ssc-miR-4331-3p	Chr10_50761217_50766309	circRNA	Pig.09670	MLLT10-201	protein AF-10 isoform X3 [Sus scrofa]	-0.795098	0.00199349	0.179556
ssc-miR-4331-3p	Chr10_55203503_55208964	circRNA	Pig.16891	ACBD5-201	acyl-CoA-binding domain-containing protein 5 isoform X4 [Sus scrofa]	-0.774082	0.00312666	0.209061
ssc-miR-769-3p	Chr10_58174995_58205038	circRNA	Pig.13795	MINDY3-201	ubiquitin carboxyl-terminal hydrolase MINDY-3 isoform X1 [Sus scrofa]	-0.622378	0.0306759	0.418402
ssc-miR-4331-3p	Chr10_61841725_61864145	circRNA	Pig.05022	ARHGAP12-201	rho GTPase-activating protein 12 isoform X5 [Sus scrofa]	-0.588442	0.0441448	0.468348
ssc-miR-4331-3p	Chr10_62136486_62138950	circRNA	Pig.05023	ZEB1-201	LOW QUALITY PROTEIN: zinc finger E-box-binding homeobox 1 [Sus scrofa]	-0.8501	0.000460843	0.11955
ssc-miR-769-3p	Chr10_62183746_62267949	circRNA	Pig.05023	ZEB1-201	LOW QUALITY PROTEIN: zinc finger E-box-binding homeobox 1 [Sus scrofa]	-0.867133	0.000259812	0.0965159
ssc-miR-4331-3p	Chr10_62251864_62267949	circRNA	Pig.05023	ZEB1-201	LOW QUALITY PROTEIN: zinc finger E-box-binding homeobox 1 [Sus scrofa]	-0.605955	0.0367585	0.448508
Chr06_16339	Chr10_62763198_62766629	circRNA				-0.793164	0.00208206	0.18582
Chr17_39950	Chr10_62929289_62951217	circRNA	Pig.05026	SVIL-201	supervillin isoform X2 [Sus scrofa]	-0.678322	0.0153173	0.349889
Chr06_16339	Chr10_62929289_62951217	circRNA	Pig.05026	SVIL-201	supervillin isoform X2 [Sus scrofa]	-0.823964	0.000982639	0.144895
Scaffold1533_43934	Chr10_62971845_62976672	circRNA	Pig.05026	SVIL-201	supervillin isoform X2 [Sus scrofa]	-0.620703	0.0312606	0.425325
Chr03_7531	Chr10_71630399_71659985	circRNA	MSTRG.27025,Pig.05070	,UBAP2-202		-0.679511	0.0150702	0.349889
Chr15_34957	Chr10_71630399_71659985	circRNA	MSTRG.27025,Pig.05070	,UBAP2-202		-0.686516	0.0136736	0.338452
Scaffold532_43703	Chr10_71630399_71659985	circRNA	MSTRG.27025,Pig.05070	,UBAP2-202		-0.605404	0.0369766	0.449562
ssc-miR-4331-3p	Chr10_71649637_71659985	circRNA	MSTRG.27025,Pig.05070	,UBAP2-202		-0.619966	0.0315202	0.425913
ssc-miR-4331-3p	Chr10_71656721_71659985	circRNA	MSTRG.27025,Pig.05070	,UBAP2-202		-0.697024	0.011761	0.321017
ssc-miR-338	Chr10_73318405_73340619	circRNA				-0.811516	0.00135232	0.160055
Chr16_38052	Chr10_73318405_73340619	circRNA				-0.613594	0.0338312	0.436959
ssc-miR-4331-3p	Chr11_12201402_12222536	circRNA	Pig.03511	PAN3-201	PAB-dependent poly(A)-specific ribonuclease subunit PAN3 isoform X1 [Sus scrofa]	-0.637479	0.0257544	0.397342
ssc-miR-4331-3p	Chr11_12201402_12245406	circRNA	Pig.03511	PAN3-201	PAB-dependent poly(A)-specific ribonuclease subunit PAN3 isoform X1 [Sus scrofa]	-0.581437	0.0473736	0.481473
Chr02_5384	Chr11_12201402_12245406	circRNA	Pig.03511	PAN3-201	PAB-dependent poly(A)-specific ribonuclease subunit PAN3 isoform X1 [Sus scrofa]	-0.732365	0.00675706	0.266374
Chr02_7181	Chr11_12222375_12278556	circRNA	Pig.03511	PAN3-201	PAB-dependent poly(A)-specific ribonuclease subunit PAN3 isoform X1 [Sus scrofa]	-0.666676	0.0178979	0.372646
Chr01_1727	Chr11_12275090_12300096	circRNA	Pig.03511	PAN3-201	PAB-dependent poly(A)-specific ribonuclease subunit PAN3 isoform X1 [Sus scrofa]	-0.675552	0.0159045	0.357007
Chr03_7531	Chr11_12275090_12300096	circRNA	Pig.03511	PAN3-201	PAB-dependent poly(A)-specific ribonuclease subunit PAN3 isoform X1 [Sus scrofa]	-0.671329	0.0168315	0.362833
ssc-miR-4331-3p	Chr11_12285086_12300096	circRNA	Pig.03511	PAN3-201	PAB-dependent poly(A)-specific ribonuclease subunit PAN3 isoform X1 [Sus scrofa]	-0.577934	0.0490488	0.486899
Chr10_25226	Chr11_15417674_15431554	circRNA	Pig.03492	FRY	LOW QUALITY PROTEIN: protein furry homolog [Sus scrofa]	-0.748252	0.00512408	0.244032
Chr01_1727	Chr11_15417674_15431554	circRNA	Pig.03492	FRY	LOW QUALITY PROTEIN: protein furry homolog [Sus scrofa]	-0.794986	0.00199849	0.179556
Chr03_7531	Chr11_25123977_25135223	circRNA				-0.657343	0.0201855	0.383053
ssc-miR-1343	Chr11_2595866_2602589	circRNA	Pig.18467	ATP11A-201	probable phospholipid-transporting ATPase IH isoform X1 [Sus scrofa]	-0.657343	0.0201855	0.383053
ssc-miR-1343	Chr11_2628220_2629833	circRNA	Pig.18467	ATP11A-201	probable phospholipid-transporting ATPase IH isoform X1 [Sus scrofa]	-0.657343	0.0201855	0.383053
Chr02_5384	Chr11_2628220_2629833	circRNA	Pig.18467	ATP11A-201	probable phospholipid-transporting ATPase IH isoform X1 [Sus scrofa]	-0.587342	0.0446412	0.468348
Chr02_7181	Chr11_2628220_2629833	circRNA	Pig.18467	ATP11A-201	probable phospholipid-transporting ATPase IH isoform X1 [Sus scrofa]	-0.644484	0.0236773	0.394186
Chr17_39950	Chr11_2628220_2629833	circRNA	Pig.18467	ATP11A-201	probable phospholipid-transporting ATPase IH isoform X1 [Sus scrofa]	-0.615385	0.0331699	0.430597
ssc-miR-1343	Chr11_4643518_4687351	circRNA				-0.713287	0.00920178	0.294637
ssc-miR-6782-3p	Chr11_52476173_52507914	circRNA	Pig.04496	LMO7-201	LIM domain only protein 7 isoform X1 [Sus scrofa]	-0.692308	0.012593	0.327754
Chr03_7531	Chr11_52476173_52507914	circRNA	Pig.04496	LMO7-201	LIM domain only protein 7 isoform X1 [Sus scrofa]	-0.587413	0.0446093	0.468348
Chr02_5384	Chr11_52476173_52507914	circRNA	Pig.04496	LMO7-201	LIM domain only protein 7 isoform X1 [Sus scrofa]	-0.652602	0.0214257	0.383323
Chr02_7181	Chr11_52476173_52507914	circRNA	Pig.04496	LMO7-201	LIM domain only protein 7 isoform X1 [Sus scrofa]	-0.654992	0.0207937	0.383323
Scaffold1533_43934	Chr11_52476173_52507914	circRNA	Pig.04496	LMO7-201	LIM domain only protein 7 isoform X1 [Sus scrofa]	-0.598606	0.0397413	0.459937
Scaffold1533_43934	Chr11_52477801_52507914	circRNA	Pig.04496	LMO7-201	LIM domain only protein 7 isoform X1 [Sus scrofa]	-0.751333	0.00484545	0.243154
Chr06_16339	Chr11_52477801_52507914	circRNA	Pig.04496	LMO7-201	LIM domain only protein 7 isoform X1 [Sus scrofa]	-0.712532	0.00931039	0.297067
Chr02_7181	Chr11_52477801_52507914	circRNA	Pig.04496	LMO7-201	LIM domain only protein 7 isoform X1 [Sus scrofa]	-0.891228	9.96396e-05	0.0772224
Chr02_5384	Chr11_52477801_52507914	circRNA	Pig.04496	LMO7-201	LIM domain only protein 7 isoform X1 [Sus scrofa]	-0.9443	3.84386e-06	0.0232005
ssc-miR-6782-3p	Chr11_52488289_52496184	circRNA	MSTRG.27964,Pig.04496	,LMO7-201		-0.664336	0.0184527	0.372646
Chr02_5384	Chr11_52488289_52496184	circRNA	MSTRG.27964,Pig.04496	,LMO7-201		-0.667105	0.0177977	0.372418
ssc-miR-4331-3p	Chr11_56028794_56032206	circRNA	Pig.04511	NDFIP2-202	NEDD4 family-interacting protein 2 [Sus scrofa]	-0.640982	0.0247	0.394366
ssc-miR-4331-3p	Chr11_56028794_56037997	circRNA	Pig.04511	NDFIP2-202	NEDD4 family-interacting protein 2 [Sus scrofa]	-0.65149	0.0217247	0.383323
Chr13_29074	Chr11_73469919_73470694	circRNA				-0.591564	0.0427573	0.463764
Chr02_5384	Chr11_7762796_7763348	circRNA	Pig.03542	XPO4-202	exportin-4 isoform X1 [Sus scrofa]	-0.906392	4.8286e-05	0.055645
Scaffold1533_43934	Chr11_7762796_7763348	circRNA	Pig.03542	XPO4-202	exportin-4 isoform X1 [Sus scrofa]	-0.732413	0.00675165	0.266374
Chr10_24604	Chr11_8078661_8086592	circRNA	Pig.03540	MICU2-202	calcium uptake protein 2, mitochondrial isoform X1 [Sus scrofa]	-0.615748	0.0330368	0.430597
Chr03_7531	Chr11_8078661_8086592	circRNA	Pig.03540	MICU2-202	calcium uptake protein 2, mitochondrial isoform X1 [Sus scrofa]	-0.65035	0.0220342	0.383323
ssc-miR-133b	Chr12_11693177_11785342	circRNA	MSTRG.28723			-0.623598	0.0302549	0.418402
Chr17_39409	Chr12_11780706_11843364	circRNA	MSTRG.28723			-0.697619	0.0116589	0.321017
ssc-miR-326	Chr12_11781912_11845650	circRNA	MSTRG.28723			-0.657343	0.0201855	0.383053
Chr17_39409	Chr12_11781912_11845650	circRNA	MSTRG.28723			-0.79021	0.00222314	0.186077
Chr17_39409	Chr12_11788668_11815968	circRNA	MSTRG.28723			-0.664336	0.0184527	0.372646
Chr17_39950	Chr12_11794788_11820622	circRNA	MSTRG.28723			-0.587453	0.0445911	0.468348
Chr04_11092	Chr12_11794788_11820622	circRNA	MSTRG.28723			-0.599619	0.0393202	0.459038
Chr06_16339	Chr12_11794788_11820622	circRNA	MSTRG.28723			-0.619336	0.0317435	0.426899
Chr17_39409	Chr12_11797277_11825312	circRNA	MSTRG.28723			-0.605649	0.0368796	0.448508
Chr09_22719	Chr12_11806957_11843364	circRNA	MSTRG.28723			-0.734266	0.00654349	0.264432
Chr17_39409	Chr12_11806957_11843364	circRNA	MSTRG.28723			-0.748252	0.00512408	0.244032
Chr17_39409	Chr12_11806957_11891592	circRNA	MSTRG.28723			-0.762238	0.00395045	0.226527
Chr17_39409	Chr12_11825907_11860380	circRNA	MSTRG.28723			-0.833881	0.000748445	0.135543
Chr17_39409	Chr12_11829870_11864136	circRNA	MSTRG.28723			-0.741259	0.00580115	0.256739
ssc-miR-4331-3p	Chr12_16681780_16720000	circRNA				-0.774082	0.00312666	0.209061
ssc-miR-1343	Chr12_16772539_16780502	circRNA	Pig.17606	ANKFY1-204	rabankyrin-5 isoform X1 [Sus scrofa]	-0.762238	0.00395045	0.226527
Chr09_22719	Chr12_18185030_18209858	circRNA				-0.636364	0.0260969	0.397342
ssc-miR-1343	Chr12_18397123_18397927	circRNA	Pig.19653	METTL16-201	methyltransferase-like protein 16 isoform X4 [Sus scrofa]	-0.601399	0.0385885	0.453808
ssc-miR-769-3p	Chr12_21007643_21024830	circRNA	Pig.11860	SSH1-201	LOW QUALITY PROTEIN: protein phosphatase Slingshot homolog 2 [Sus scrofa]	-0.664336	0.0184527	0.372646
ssc-miR-769-3p	Chr12_21007643_21047934	circRNA	Pig.11860	SSH1-201	LOW QUALITY PROTEIN: protein phosphatase Slingshot homolog 2 [Sus scrofa]	-0.658467	0.0198991	0.383053
ssc-miR-769-3p	Chr12_21925847_21926580	circRNA	Pig.11835	SUPT6H-202	PREDICTED: transcription elongation factor SPT6 [Callithrix jacchus]	-0.690501	0.0129231	0.332198
Chr17_39950	Chr12_21925847_21926580	circRNA	Pig.11835	SUPT6H-202	PREDICTED: transcription elongation factor SPT6 [Callithrix jacchus]	-0.633552	0.0269747	0.405027
ssc-miR-4331-3p	Chr12_24083408_24088878	circRNA	Pig.11798	RHOT1-201	PREDICTED: mitochondrial Rho GTPase 1, partial [Manis javanica]	-0.59895	0.0395981	0.459925
Chr03_7531	Chr12_24249907_24258995	circRNA	Pig.11795	ZNF207-205	PREDICTED: BUB3-interacting and GLEBS motif-containing protein ZNF207 isoform X3 [Ovis aries]	-0.636364	0.0260969	0.397342
Chr10_25226	Chr12_27312206_27348924	circRNA	MSTRG.29412,Pig.11225	,WFDC3		-0.644484	0.0236773	0.394186
Chr15_34957	Chr12_27312206_27348924	circRNA	MSTRG.29412,Pig.11225	,WFDC3		-0.823119	0.00100495	0.14623
Chr03_7531	Chr12_27312206_27348924	circRNA	MSTRG.29412,Pig.11225	,WFDC3		-0.795098	0.00199349	0.179556
Chr10_25226	Chr12_27337142_27348924	circRNA	MSTRG.29412			-0.633819	0.0268907	0.404247
ssc-miR-4331-3p	Chr12_27759712_27760921	circRNA	Pig.11220,MSTRG.29425	SYNRG-201,		-0.688146	0.0133629	0.338452
ssc-miR-4331-3p	Chr12_30652472_30661824	circRNA	Pig.11189	RPS6KB1-203	ribosomal protein S6 kinase beta-1 isoform X1 [Sus scrofa]	-0.60671	0.0364614	0.447678
Chr06_16339	Chr12_31796253_31823882	circRNA	Pig.11176	RAD51C-201	DNA repair protein RAD51 homolog 3 isoform X1 [Sus scrofa]	-0.612691	0.0341681	0.437651
ssc-miR-1343	Chr12_3457793_3459675	circRNA	Pig.19814	EIF4A3-201	eukaryotic initiation factor 4A-III [Bos taurus]	-0.704029	0.0106012	0.310374
Scaffold1223_43865	Chr12_3457793_3459675	circRNA	Pig.19814	EIF4A3-201	eukaryotic initiation factor 4A-III [Bos taurus]	-0.694895	0.0121313	0.327754
Chr17_39950	Chr12_40853263_40853381	circRNA	MSTRG.29689			-0.736771	0.00626975	0.264432
Scaffold1533_43934	Chr12_47059189_47062026	circRNA				-0.669031	0.0173522	0.365883
ssc-miR-4331-3p	Chr12_47326220_47338575	circRNA	Pig.18012	ITGA2B-203	G patch domain-containing protein 8 isoform X1 [Sus scrofa]	-0.705973	0.010295	0.306567
Scaffold532_43703	Chr12_47326220_47338575	circRNA	Pig.18012	ITGA2B-203	G patch domain-containing protein 8 isoform X1 [Sus scrofa]	-0.706483	0.0102159	0.30523
Chr03_7531	Chr12_48595782_48605968	circRNA	Pig.19046	EZH1-201	histone-lysine N-methyltransferase EZH1 [Sus scrofa]	-0.685315	0.013906	0.338452
Chr02_5384	Chr12_48595782_48605968	circRNA	Pig.19046	EZH1-201	histone-lysine N-methyltransferase EZH1 [Sus scrofa]	-0.717863	0.00856333	0.289546
Chr15_34957	Chr12_48595782_48605968	circRNA	Pig.19046	EZH1-201	histone-lysine N-methyltransferase EZH1 [Sus scrofa]	-0.762238	0.00395045	0.226527
Chr10_24604	Chr12_48595782_48605968	circRNA	Pig.19046	EZH1-201	histone-lysine N-methyltransferase EZH1 [Sus scrofa]	-0.694797	0.0121486	0.327754
ssc-miR-4331-3p	Chr12_55771799_55775037	circRNA	Pig.08037	PRKAR1A-202	cAMP-dependent protein kinase type I-alpha regulatory subunit isoform X1 [Sus scrofa]	-0.581437	0.0473736	0.481473
ssc-miR-1343	Chr12_56174732_56189774	circRNA	Pig.08031	ABCA6-203	ATP-binding cassette sub-family A member 6 isoform X1 [Sus scrofa]	-0.58042	0.047856	0.481473
Chr01_1727	Chr12_59749983_59760318	circRNA				-0.796846	0.00191591	0.178389
Scaffold532_43703	Chr12_59749983_59760318	circRNA				-0.840282	0.000621959	0.127183
Chr10_24604	Chr12_59749983_59760318	circRNA				-0.590771	0.043107	0.464884
Chr07_17502	Chr12_6014140_6037875	circRNA				-0.601399	0.0385885	0.453808
Chr02_5384	Chr12_6014140_6048979	circRNA				-0.6381	0.0255651	0.397342
Chr07_17502	Chr12_6014140_6048979	circRNA				-0.713287	0.00920178	0.294637
ssc-miR-326	Chr12_6060022_6064248	circRNA	Pig.19289	NCOR1	LOW QUALITY PROTEIN: nuclear receptor corepressor 1 [Sus scrofa]	-0.664336	0.0184527	0.372646
ssc-miR-326	Chr12_6060022_6072546	circRNA	Pig.19289	NCOR1	LOW QUALITY PROTEIN: nuclear receptor corepressor 1 [Sus scrofa]	-0.804398	0.00160704	0.169285
ssc-miR-326	Chr12_6061278_6072546	circRNA	Pig.19289	NCOR1	LOW QUALITY PROTEIN: nuclear receptor corepressor 1 [Sus scrofa]	-0.809108	0.00143474	0.162909
Chr03_7531	Chr12_6494980_6514405	circRNA	Pig.19284	AKAP10-203	A-kinase anchor protein 10, mitochondrial [Sus scrofa]	-0.761369	0.00401672	0.227208
Chr10_24604	Chr12_6494980_6514405	circRNA	Pig.19284	AKAP10-203	A-kinase anchor protein 10, mitochondrial [Sus scrofa]	-0.582395	0.0469227	0.481473
Chr06_16339	Chr12_6494980_6514405	circRNA	Pig.19284	AKAP10-203	A-kinase anchor protein 10, mitochondrial [Sus scrofa]	-0.868984	0.000243002	0.0965159
Chr15_34957	Chr12_6494980_6514405	circRNA	Pig.19284	AKAP10-203	A-kinase anchor protein 10, mitochondrial [Sus scrofa]	-0.797625	0.00188209	0.177104
Chr07_17502	Chr12_6494980_6514405	circRNA	Pig.19284	AKAP10-203	A-kinase anchor protein 10, mitochondrial [Sus scrofa]	-0.739616	0.00596952	0.25807
Chr02_5384	Chr12_6535923_6536562	circRNA				-0.736842	0.00626216	0.264432
Chr04_11092	Chr12_6535923_6536562	circRNA				-0.75188	0.00479726	0.24097
Chr03_7531	Chr12_6535923_6544653	circRNA				-0.685315	0.013906	0.338452
Chr04_11092	Chr12_6535923_6544653	circRNA				-0.725114	0.00762017	0.276927
Scaffold1223_43865	Chr12_6535923_6544653	circRNA				-0.633819	0.0268907	0.404247
Scaffold532_43703	Chr12_6535923_6554029	circRNA				-0.59932	0.0394445	0.459925
Chr04_11092	Chr12_6535923_6554029	circRNA				-0.590506	0.0432238	0.466039
Chr06_16339	Chr12_6535923_6554029	circRNA				-0.602185	0.038268	0.453808
Chr02_5384	Chr12_6535923_6554029	circRNA				-0.8304	0.000825096	0.138313
Chr01_1727	Chr12_6535923_6554029	circRNA				-0.586999	0.044797	0.469543
Scaffold1223_43865	Chr12_6535923_6560705	circRNA				-0.781355	0.00269009	0.198649
Chr03_7531	Chr12_6535923_6560705	circRNA				-0.623598	0.0302549	0.418402
Chr01_1727	Chr12_6535923_6560705	circRNA				-0.76241	0.00393741	0.226527
Chr13_29067	Chr12_6535923_6560705	circRNA				-0.768621	0.00348837	0.216512
Chr13_29068	Chr12_6535923_6560705	circRNA				-0.768621	0.00348837	0.216512
Chr06_16339	Chr12_6535923_6560705	circRNA				-0.722936	0.00789483	0.284862
Chr04_11092	Chr12_6535923_6560705	circRNA				-0.796992	0.00190952	0.177875
Chr02_5384	Chr12_6535923_6560705	circRNA				-0.578947	0.0485601	0.486057
Chr01_1727	Chr12_6541810_6554029	circRNA				-0.744224	0.00550629	0.254674
Chr06_16339	Chr12_6541810_6554029	circRNA				-0.666667	0.0179001	0.372646
ssc-miR-4331-3p	Chr12_6974079_7002516	circRNA				-0.597225	0.0403207	0.463764
Chr02_5384	Chr12_6974079_7002516	circRNA				-0.61265	0.0341834	0.437729
Scaffold1223_43865	Chr12_6986673_7002516	circRNA				-0.835174	0.000721426	0.135543
Chr13_29067	Chr12_7703405_7706009	circRNA	Pig.21862	ATPAF2-201	ATP synthase mitochondrial F1 complex assembly factor 2 isoform X2 [Sus scrofa]	-0.582244	0.0469936	0.481473
Chr02_5384	Chr12_7703405_7706009	circRNA	Pig.21862	ATPAF2-201	ATP synthase mitochondrial F1 complex assembly factor 2 isoform X2 [Sus scrofa]	-0.692748	0.0125135	0.327754
Chr02_7181	Chr12_7703405_7706009	circRNA	Pig.21862	ATPAF2-201	ATP synthase mitochondrial F1 complex assembly factor 2 isoform X2 [Sus scrofa]	-0.800119	0.00177693	0.177104
Chr13_29068	Chr12_7703405_7706009	circRNA	Pig.21862	ATPAF2-201	ATP synthase mitochondrial F1 complex assembly factor 2 isoform X2 [Sus scrofa]	-0.582244	0.0469936	0.481473
Chr07_17502	Chr12_7703405_7706009	circRNA	Pig.21862	ATPAF2-201	ATP synthase mitochondrial F1 complex assembly factor 2 isoform X2 [Sus scrofa]	-0.641961	0.024411	0.394366
Chr17_39950	Chr12_7703405_7706009	circRNA	Pig.21862	ATPAF2-201	ATP synthase mitochondrial F1 complex assembly factor 2 isoform X2 [Sus scrofa]	-0.634496	0.0266776	0.404247
Scaffold1223_43865	Chr12_7703405_7706009	circRNA	Pig.21862	ATPAF2-201	ATP synthase mitochondrial F1 complex assembly factor 2 isoform X2 [Sus scrofa]	-0.826916	0.000907743	0.144102
Chr17_39950	Chr12_9788891_9789855	circRNA	Pig.14146	ELAC2-201	zinc phosphodiesterase ELAC protein 2 [Sus scrofa]	-0.615385	0.0331699	0.430597
Chr07_17502	Chr12_9788891_9789855	circRNA	Pig.14146	ELAC2-201	zinc phosphodiesterase ELAC protein 2 [Sus scrofa]	-0.671329	0.0168315	0.362833
Chr03_7531	Chr12_9788891_9789855	circRNA	Pig.14146	ELAC2-201	zinc phosphodiesterase ELAC protein 2 [Sus scrofa]	-0.72028	0.00823977	0.285901
Chr12_27732	Chr13_110994124_110999222	circRNA	Pig.15072	DLG1-202	disks large homolog 1 isoform X1 [Sus scrofa]	-0.623598	0.0302549	0.418402
ssc-miR-4331-3p	Chr13_110994124_111003917	circRNA	Pig.15072	DLG1-202	disks large homolog 1 isoform X1 [Sus scrofa]	-0.58494	0.0457391	0.473928
Chr12_27732	Chr13_110994124_111003917	circRNA	Pig.15072	DLG1-202	disks large homolog 1 isoform X1 [Sus scrofa]	-0.688858	0.0132287	0.336014
Chr10_25226	Chr13_118925797_118938021	circRNA	Pig.02135	POPDC2-201	popeye domain-containing protein 2 isoform X1 [Sus scrofa]	-0.79372	0.00205628	0.183759
Chr06_16339	Chr13_118925797_118938021	circRNA	Pig.02135	POPDC2-201	popeye domain-containing protein 2 isoform X1 [Sus scrofa]	-0.770654	0.00335017	0.215994
Chr06_16339	Chr13_12365936_12366332	circRNA	Pig.15789	TNNC1-202	troponin C, slow skeletal and cardiac muscles [Bos taurus]	-0.589074	0.0438617	0.468348
Scaffold1533_43934	Chr13_12365936_12366332	circRNA	Pig.15789	TNNC1-202	troponin C, slow skeletal and cardiac muscles [Bos taurus]	-0.772498	0.00322849	0.214246
Chr03_7531	Chr13_12365936_12366332	circRNA	Pig.15789	TNNC1-202	troponin C, slow skeletal and cardiac muscles [Bos taurus]	-0.609458	0.0353946	0.441775
Chr08_22075	Chr13_123966963_123968567	circRNA	Pig.02114	ZBTB20-201	zinc finger and BTB domain-containing protein 20 isoform X1 [Sus scrofa]	-0.657343	0.0201855	0.383053
Chr04_11092	Chr13_123966963_123968567	circRNA	Pig.02114	ZBTB20-201	zinc finger and BTB domain-containing protein 20 isoform X1 [Sus scrofa]	-0.580091	0.0480125	0.481473
Chr02_5384	Chr13_123966963_123968567	circRNA	Pig.02114	ZBTB20-201	zinc finger and BTB domain-containing protein 20 isoform X1 [Sus scrofa]	-0.717863	0.00856333	0.289546
Chr02_7181	Chr13_126811720_126850038	circRNA	Pig.02081	NECTIN3-201	nectin-3 isoform X2 [Sus scrofa]	-0.795098	0.00199349	0.179556
ssc-miR-769-3p	Chr13_136581928_136585199	circRNA	MSTRG.32673,Pig.00868	,ZBTB11-202		-0.595447	0.0410748	0.463764
ssc-miR-4331-3p	Chr13_136725081_136736238	circRNA	Pig.00872	SENP7-201	sentrin-specific protease 7 isoform X1 [Sus scrofa]	-0.691228	0.0127895	0.331999
ssc-miR-4331-3p	Chr13_136819532_136837785	circRNA	Pig.00873	IMPG2-201	interphotoreceptor matrix proteoglycan 2 isoform X4 [Sus scrofa]	-0.68458	0.0140495	0.34173
ssc-miR-4331-3p	Chr13_136850555_136866983	circRNA	Pig.00873	IMPG2-201	interphotoreceptor matrix proteoglycan 2 isoform X4 [Sus scrofa]	-0.65149	0.0217247	0.383323
Scaffold4211_44336	Chr13_1453412_1456629	circRNA	MSTRG.30515			-0.591312	0.042868	0.463764
ssc-miR-4331-3p	Chr13_175246386_175249322	circRNA	Pig.15355	SCAF4-201	splicing factor, arginine/serine-rich 15 isoform X2 [Sus scrofa]	-0.626971	0.0291129	0.41496
ssc-miR-326	Chr13_180594582_180621458	circRNA				-0.804398	0.00160704	0.169285
ssc-miR-326	Chr13_180597519_180621458	circRNA				-0.685315	0.013906	0.338452
Chr10_25226	Chr13_181129183_181184025	circRNA				-0.755245	0.00450844	0.235402
Chr17_39950	Chr13_181129183_181184025	circRNA				-0.622378	0.0306759	0.418402
Chr14_33679	Chr13_181182501_181207763	circRNA				-0.629371	0.0283197	0.408257
Chr12_27732	Chr13_181207680_181218699	circRNA				-0.609096	0.0355341	0.441775
Chr17_39950	Chr13_186960416_186965103	circRNA	Pig.15115	TRAPPC10	trafficking protein particle complex subunit 10 [Sus scrofa]	-0.762238	0.00395045	0.226527
Chr08_22075	Chr13_186960416_186965103	circRNA	Pig.15115	TRAPPC10	trafficking protein particle complex subunit 10 [Sus scrofa]	-0.594406	0.0415215	0.463764
Chr02_7181	Chr13_186960416_186965103	circRNA	Pig.15115	TRAPPC10	trafficking protein particle complex subunit 10 [Sus scrofa]	-0.654992	0.0207937	0.383323
ssc-miR-4331-3p	Chr13_4355865_4359504	circRNA	Pig.07846	SNRK-201	SNF-related serine/threonine-protein kinase isoform X1 [Sus scrofa]	-0.704029	0.0106012	0.310374
ssc-miR-4331-3p	Chr13_46811147_46814259	circRNA				-0.6655	0.0181751	0.372646
Chr03_7531	Chr13_49534611_49537459	circRNA				-0.594406	0.0415215	0.463764
ssc-miR-4331-3p	Chr13_49949943_49952296	circRNA	Pig.06033	EEFSEC-201	selenocysteine-specific elongation factor isoform X1 [Sus scrofa]	-0.666676	0.0178979	0.372646
ssc-miR-769-3p	Chr13_49949943_49952296	circRNA	Pig.06033	EEFSEC-201	selenocysteine-specific elongation factor isoform X1 [Sus scrofa]	-0.647903	0.0227091	0.388903
Chr02_5384	Chr13_49949943_49952296	circRNA	Pig.06033	EEFSEC-201	selenocysteine-specific elongation factor isoform X1 [Sus scrofa]	-0.628005	0.0287692	0.41316
Chr17_39409	Chr13_50155876_50162663	circRNA	Pig.06036	KBTBD12-201	kelch repeat and BTB domain-containing protein 12 isoform X1 [Sus scrofa]	-0.752674	0.00472788	0.23793
ssc-miR-4331-3p	Chr13_53107105_53112330	circRNA	Pig.06067	RYK-201	PREDICTED: tyrosine-protein kinase RYK, partial [Mustela putorius furo]	-0.58118	0.0474951	0.481473
Chr06_16339	Chr13_54850041_54856348	circRNA	Pig.06073,MSTRG.31592	PPP2R3A-203,		-0.598606	0.0397413	0.459937
Chr02_5384	Chr13_55003824_55067505	circRNA	Pig.06075	PCCB-205	propionyl-CoA carboxylase beta chain, mitochondrial precursor [Sus scrofa]	-0.676692	0.0156609	0.355726
Chr02_7181	Chr13_55003824_55067505	circRNA	Pig.06075	PCCB-205	propionyl-CoA carboxylase beta chain, mitochondrial precursor [Sus scrofa]	-0.7736	0.00315738	0.210477
Chr03_7531	Chr13_55003824_55067505	circRNA	Pig.06075	PCCB-205	propionyl-CoA carboxylase beta chain, mitochondrial precursor [Sus scrofa]	-0.696109	0.011919	0.323915
Chr06_16339	Chr13_55003824_55067505	circRNA	Pig.06075	PCCB-205	propionyl-CoA carboxylase beta chain, mitochondrial precursor [Sus scrofa]	-0.730238	0.00700217	0.273312
Chr03_7531	Chr13_55033981_55041324	circRNA	Pig.06075	PCCB-205	propionyl-CoA carboxylase beta chain, mitochondrial precursor [Sus scrofa]	-0.706294	0.0102452	0.30523
ssc-miR-4331-3p	Chr13_55033981_55067505	circRNA	Pig.06075	PCCB-205	propionyl-CoA carboxylase beta chain, mitochondrial precursor [Sus scrofa]	-0.666667	0.0179001	0.372646
Chr12_27732	Chr13_55033981_55067505	circRNA	Pig.06075	PCCB-205	propionyl-CoA carboxylase beta chain, mitochondrial precursor [Sus scrofa]	-0.642851	0.0241505	0.394366
ssc-miR-769-3p	Chr13_55034018_55041324	circRNA	Pig.06075	PCCB-205	propionyl-CoA carboxylase beta chain, mitochondrial precursor [Sus scrofa]	-0.629371	0.0283197	0.408257
ssc-miR-4331-3p	Chr13_55034018_55041324	circRNA	Pig.06075	PCCB-205	propionyl-CoA carboxylase beta chain, mitochondrial precursor [Sus scrofa]	-0.577934	0.0490488	0.486899
Chr12_27732	Chr13_55034018_55041324	circRNA	Pig.06075	PCCB-205	propionyl-CoA carboxylase beta chain, mitochondrial precursor [Sus scrofa]	-0.659854	0.0195502	0.383053
ssc-miR-769-3p	Chr13_55034018_55067505	circRNA	Pig.06075	PCCB-205	propionyl-CoA carboxylase beta chain, mitochondrial precursor [Sus scrofa]	-0.608392	0.035806	0.441775
ssc-miR-4331-3p	Chr13_60070249_60099009	circRNA	Pig.06112	RASA2-203	ras GTPase-activating protein 2 isoform X2 [Sus scrofa]	-0.740912	0.00583634	0.257263
Chr12_27732	Chr13_60070249_60099009	circRNA	Pig.06112	RASA2-203	ras GTPase-activating protein 2 isoform X2 [Sus scrofa]	-0.631579	0.0276035	0.408257
ssc-miR-4331-3p	Chr13_60521179_60529166	circRNA	Pig.06116	ATP1B3	sodium/potassium-transporting ATPase subunit beta-3 isoform X1 [Sus scrofa]	-0.684211	0.0141222	0.343092
Chr02_7181	Chr13_60625423_60632435	circRNA	Pig.06117	TFDP2-201	transcription factor Dp-2 isoform X1 [Sus scrofa]	-0.605955	0.0367585	0.448508
ssc-miR-769-3p	Chr13_60625423_60715757	circRNA	Pig.06117	TFDP2-201	transcription factor Dp-2 isoform X1 [Sus scrofa]	-0.587413	0.0446093	0.468348
Chr01_1727	Chr13_60706921_60715757	circRNA	Pig.06117	TFDP2-201	transcription factor Dp-2 isoform X1 [Sus scrofa]	-0.602196	0.0382636	0.453808
ssc-miR-4331-3p	Chr13_68040472_68069553	circRNA	Pig.04758	RNF13-201	E3 ubiquitin-protein ligase RNF13 isoform X5 [Heterocephalus glaber]	-0.591945	0.0425902	0.463764
ssc-miR-7857-3p	Chr13_70616611_70654615	circRNA	MSTRG.31828			-0.576604	0.049696	0.488536
ssc-miR-769-3p	Chr13_7644063_7653595	circRNA	MSTRG.30700,Pig.07899	,SETD2-201		-0.608392	0.035806	0.441775
ssc-miR-769-3p	Chr13_8255032_8277881	circRNA	Pig.07907	SMARCC1-201	LOW QUALITY PROTEIN: SWI/SNF complex subunit SMARCC1 [Sus scrofa]	-0.58042	0.047856	0.481473
ssc-miR-4331-3p	Chr13_86835359_86842481	circRNA	Pig.11303	PHC3-201	polyhomeotic-like protein 3 isoform X1 [Sus scrofa]	-0.711034	0.00952876	0.299045
Scaffold1223_43865	Chr13_897802_909038	circRNA				-0.758865	0.00421258	0.233327
Chr06_16339	Chr13_897802_909038	circRNA				-0.87234	0.000214686	0.0919622
ssc-miR-4331-3p	Chr13_95662441_95687289	circRNA	Pig.13039	USP13-201	ubiquitin carboxyl-terminal hydrolase 13 isoform X1 [Sus scrofa]	-0.833626	0.000753851	0.135543
Chr03_7531	Chr13_95698281_95739739	circRNA	Pig.13039	USP13-201	ubiquitin carboxyl-terminal hydrolase 13 isoform X1 [Sus scrofa]	-0.65149	0.0217247	0.383323
Chr06_16339	Chr13_95698281_95739739	circRNA	Pig.13039	USP13-201	ubiquitin carboxyl-terminal hydrolase 13 isoform X1 [Sus scrofa]	-0.76897	0.0034643	0.216512
Chr02_7181	Chr13_95698281_95739739	circRNA	Pig.13039	USP13-201	ubiquitin carboxyl-terminal hydrolase 13 isoform X1 [Sus scrofa]	-0.810526	0.00138575	0.161289
Chr10_25226	Chr13_95698281_95739739	circRNA	Pig.13039	USP13-201	ubiquitin carboxyl-terminal hydrolase 13 isoform X1 [Sus scrofa]	-0.619966	0.0315202	0.425913
Scaffold532_43703	Chr13_9659551_9662950	circRNA	Pig.15869	USP4-201	ubiquitin carboxyl-terminal hydrolase 4 isoform X1 [Sus scrofa]	-0.667514	0.0177023	0.371947
ssc-miR-4331-3p	Chr13_99525114_99527068	circRNA				-0.712532	0.00931039	0.297067
Chr03_7531	Chr13_99527027_99532398	circRNA				-0.699301	0.0113742	0.316588
Scaffold532_43703	Chr13_99527027_99532398	circRNA				-0.70182	0.0109574	0.315364
ssc-miR-4331-3p	Chr14_101787913_101818999	circRNA	Pig.01974	IDE-202	insulin-degrading enzyme isoform X1 [Sus scrofa]	-0.603509	0.0377332	0.453808
Chr15_34957	Chr14_103592358_103623933	circRNA	Pig.01957	TBC1D12-201	TBC1 domain family member 12 isoform X1 [Sus scrofa]	-0.609096	0.0355341	0.441775
Chr02_7181	Chr14_103592358_103623933	circRNA	Pig.01957	TBC1D12-201	TBC1 domain family member 12 isoform X1 [Sus scrofa]	-0.671906	0.0167025	0.362833
ssc-miR-4331-3p	Chr14_104813480_104823072	circRNA	Pig.01945,MSTRG.35468	SORBS1-203,		-0.590742	0.0431196	0.464972
Chr06_16339	Chr14_110908268_110918121	circRNA	Pig.16368,MSTRG.35634	FBXW4-201,		-0.673731	0.0162995	0.362816
ssc-miR-4331-3p	Chr14_119492192_119496019	circRNA	Pig.05120	PDCD4-201	programmed cell death protein 4 [Sus scrofa]	-0.588442	0.0441448	0.468348
Chr05_13036	Chr14_122146287_122147749	circRNA	Pig.05136,MSTRG.35783,MSTRG.35782	NRAP-202,,		-0.642105	0.0243686	0.394366
ssc-miR-4331-3p	Chr14_126856668_126869630	circRNA	Pig.05169	CACUL1-201	CDK2-associated and cullin domain-containing protein 1 [Sus scrofa]	-0.577934	0.0490488	0.486899
Chr17_39950	Chr14_130066099_130067010	circRNA	Pig.12077	TACC2-203	transforming acidic coiled-coil-containing protein 2 [Sus scrofa]	-0.832872	0.000770065	0.135543
Chr15_34957	Chr14_130066099_130067010	circRNA	Pig.12077	TACC2-203	transforming acidic coiled-coil-containing protein 2 [Sus scrofa]	-0.718975	0.00841326	0.289546
Chr02_5384	Chr14_130066099_130067010	circRNA	Pig.12077	TACC2-203	transforming acidic coiled-coil-containing protein 2 [Sus scrofa]	-0.645866	0.0232824	0.394186
ssc-miR-1343	Chr14_130324611_130328516	circRNA	Pig.12080	HTRA3-201	LOW QUALITY PROTEIN: serine protease HTRA1 [Sus scrofa]	-0.626434	0.0292927	0.416036
Chr03_7531	Chr14_133543355_133552577	circRNA	Pig.11545	UROS-201	uroporphyrinogen-III synthase isoform X2 [Sus scrofa]	-0.608392	0.035806	0.441775
ssc-miR-6782-3p	Chr14_20014711_20014871	circRNA	MSTRG.33945			-0.598606	0.0397413	0.459937
Chr03_7531	Chr14_20014711_20014871	circRNA	MSTRG.33945			-0.746497	0.00528802	0.247533
Chr13_29067	Chr14_20014711_20014871	circRNA	MSTRG.33945			-0.816922	0.00118061	0.153364
Chr13_29068	Chr14_20014711_20014871	circRNA	MSTRG.33945			-0.816922	0.00118061	0.153364
Chr10_25226	Chr14_20015252_20015712	circRNA	Pig.10671,MSTRG.33945	ACTC1-201,		-0.713287	0.00920178	0.294637
Chr10_24604	Chr14_20015252_20015712	circRNA	Pig.10671,MSTRG.33945	ACTC1-201,		-0.72808	0.00725763	0.274974
Chr06_16339	Chr14_20015252_20015712	circRNA	Pig.10671,MSTRG.33945	ACTC1-201,		-0.774667	0.00308965	0.207937
Chr01_1727	Chr14_24727751_24760271	circRNA	Pig.12220	B3GALNT2-201	UDP-GalNAc:beta-1,3-N-acetylgalactosaminyltransferase 2 [Sus scrofa]	-0.67182	0.0167217	0.362833
Chr15_34957	Chr14_24727751_24760271	circRNA	Pig.12220	B3GALNT2-201	UDP-GalNAc:beta-1,3-N-acetylgalactosaminyltransferase 2 [Sus scrofa]	-0.643357	0.0240032	0.394186
Chr06_16339	Chr14_24727751_24760271	circRNA	Pig.12220	B3GALNT2-201	UDP-GalNAc:beta-1,3-N-acetylgalactosaminyltransferase 2 [Sus scrofa]	-0.711285	0.00949192	0.299045
Chr03_7531	Chr14_24727751_24760271	circRNA	Pig.12220	B3GALNT2-201	UDP-GalNAc:beta-1,3-N-acetylgalactosaminyltransferase 2 [Sus scrofa]	-0.699301	0.0113742	0.316588
Chr10_24604	Chr14_24727751_24760271	circRNA	Pig.12220	B3GALNT2-201	UDP-GalNAc:beta-1,3-N-acetylgalactosaminyltransferase 2 [Sus scrofa]	-0.594946	0.0412895	0.463764
Chr06_16339	Chr14_24730872_24760271	circRNA	Pig.12220	B3GALNT2-201	UDP-GalNAc:beta-1,3-N-acetylgalactosaminyltransferase 2 [Sus scrofa]	-0.669031	0.0173522	0.365883
Chr10_24604	Chr14_24730872_24760271	circRNA	Pig.12220	B3GALNT2-201	UDP-GalNAc:beta-1,3-N-acetylgalactosaminyltransferase 2 [Sus scrofa]	-0.757204	0.00434648	0.235402
Chr15_34957	Chr14_24730872_24760271	circRNA	Pig.12220	B3GALNT2-201	UDP-GalNAc:beta-1,3-N-acetylgalactosaminyltransferase 2 [Sus scrofa]	-0.594406	0.0415215	0.463764
Chr06_16339	Chr14_24741144_24760271	circRNA	Pig.12220	B3GALNT2-201	UDP-GalNAc:beta-1,3-N-acetylgalactosaminyltransferase 2 [Sus scrofa]	-0.732413	0.00675165	0.266374
Chr17_39950	Chr14_25820678_25822631	circRNA	Pig.12210	ACTN2-201	alpha-actinin-2 [Sus scrofa]	-0.636364	0.0260969	0.397342
Chr17_39950	Chr14_25827523_25832858	circRNA	Pig.12210	ACTN2-201	alpha-actinin-2 [Sus scrofa]	-0.601399	0.0385885	0.453808
Chr01_1727	Chr14_25837016_25840513	circRNA	Pig.12210	ACTN2-201	alpha-actinin-2 [Sus scrofa]	-0.603486	0.0377423	0.453808
Chr13_29067	Chr14_25837016_25840513	circRNA	Pig.12210	ACTN2-201	alpha-actinin-2 [Sus scrofa]	-0.608244	0.0358633	0.441775
Chr13_29068	Chr14_25837016_25840513	circRNA	Pig.12210	ACTN2-201	alpha-actinin-2 [Sus scrofa]	-0.608244	0.0358633	0.441775
Chr17_39950	Chr14_25995544_25998373	circRNA				-0.598606	0.0397413	0.459937
ssc-miR-4331-3p	Chr14_2997882_3000726	circRNA	Pig.05846	SPPL3-201	signal peptide peptidase-like 3 isoform X2 [Sus scrofa]	-0.654992	0.0207937	0.383323
ssc-miR-4331-3p	Chr14_31486367_31523308	circRNA				-0.610526	0.034986	0.441775
Chr03_7531	Chr14_31486367_31523308	circRNA				-0.71804	0.00853932	0.289546
ssc-miR-4331-3p	Chr14_3923800_3930511	circRNA	Pig.05831	ACACA-203	acetyl-CoA carboxylase 2 precursor [Sus scrofa]	-0.654992	0.0207937	0.383323
ssc-miR-4331-3p	Chr14_41912046_41913507	circRNA	Pig.07715	KCTD9-201	BTB/POZ domain-containing protein KCTD9 [Sus scrofa]	-0.637479	0.0257544	0.397342
Chr02_7181	Chr14_41912046_41931580	circRNA	Pig.07715	KCTD9-201	BTB/POZ domain-containing protein KCTD9 [Sus scrofa]	-0.640982	0.0247	0.394366
ssc-miR-769-3p	Chr14_44519520_44522661	circRNA	Pig.05592	ZNF704-201	zinc finger protein 395 isoform 1 [Sus scrofa]	-0.755245	0.00450844	0.235402
ssc-miR-769-3p	Chr14_44910652_44925607	circRNA	Pig.05588	EXTL3-201	exostosin-like 3 [Sus scrofa]	-0.628229	0.028695	0.412391
ssc-miR-4331-3p	Chr14_44910652_44925607	circRNA	Pig.05588	EXTL3-201	exostosin-like 3 [Sus scrofa]	-0.771034	0.0033248	0.215994
ssc-miR-7857-3p	Chr14_44910652_44925607	circRNA	Pig.05588	EXTL3-201	exostosin-like 3 [Sus scrofa]	-0.813151	0.00129851	0.160055
Scaffold1533_43934	Chr14_45294336_45298576	circRNA	Pig.05585	KIF13A-202	LOW QUALITY PROTEIN: kinesin-like protein KIF13B [Sus scrofa]	-0.633819	0.0268907	0.404247
ssc-miR-1343	Chr14_5842045_5842543	circRNA	Pig.05808,MSTRG.33528	MYO18B-201,		-0.58042	0.047856	0.481473
Scaffold1533_43934	Chr14_61834496_61843164	circRNA	Pig.07219	ATP6V0A2-201	V-type proton ATPase 116 kDa subunit a isoform X2 [Sus scrofa]	-0.645512	0.0233833	0.394186
ssc-miR-4331-3p	Chr14_61996195_61997739	circRNA	Pig.07212,MSTRG.34617	RILPL1-203,		-0.609458	0.0353946	0.441775
Chr13_29067	Chr14_62315698_62320947	circRNA				-0.755245	0.00450844	0.235402
Chr13_29068	Chr14_62315698_62320947	circRNA				-0.755245	0.00450844	0.235402
Chr03_7531	Chr14_62315698_62320947	circRNA				-0.664336	0.0184527	0.372646
Chr10_24604	Chr14_62315698_62320947	circRNA				-0.690636	0.0128981	0.332198
Chr17_39950	Chr14_62315698_62320947	circRNA				-0.797203	0.00190037	0.177104
Chr10_25226	Chr14_62315698_62320947	circRNA				-0.636364	0.0260969	0.397342
Chr06_16339	Chr14_64629147_64630395	circRNA	Pig.07155	PPP1CA-202	serine/threonine-protein phosphatase PP1-gamma catalytic subunit isoform 1 [Rattus norvegicus]	-0.631206	0.0277237	0.408257
Scaffold1533_43934	Chr14_64756512_64756848	circRNA	MSTRG.34745			-0.759448	0.00416639	0.231121
ssc-miR-4331-3p	Chr14_85694650_85732652	circRNA	MSTRG.35168			-0.595447	0.0410748	0.463764
ssc-miR-1343	Chr14_85694650_85732652	circRNA	MSTRG.35168			-0.699301	0.0113742	0.316588
ssc-miR-4331-3p	Chr14_90033122_90037704	circRNA	Pig.02027	UBE2D1-203	NR:NA	-0.603509	0.0377332	0.453808
Chr10_25226	Chr15_103152903_103160599	circRNA				-0.877388	0.000177028	0.0888282
[truncated: 563 more rows]
